# Supplementary material for: XIST expression and hypermethylation of the X chromosome in males with systemic lupus erythematosus
Source: Front Immunol. 2026 Apr 6;17:1743606. doi: 10.3389/fimmu.2026.1743606 (PMC13103550; doi:10.3389/fimmu.2026.1743606)
Supplement: Supplementary file 2 [file Table1.xlsx]

## Sheet: DEA_F
Supplementary Table 1A: Differentially methylated promoters in females (SLE vs healthy controls)
analyte	logFC	AveExpr	t	P.Value	adj.P.Val	B	Name	seqnames	start	end	unique
gene1740	-0.991349	-0.660394	-11.2013	3.69469e-27	4.45518e-23	49.0977	IFI44L	chr1	78618382	78620581	FALSE
gene2686	-1.38524	-3.96088	-3.782	0.000167134	0.0217485	0.648782	HIST2H2BC	chr1	149850574	149852773	TRUE
gene43601	-1.07178	-2.94819	-9.77687	2.09804e-21	9.48706e-18	36.7028	BISPR	chr19	17403686	17405885	TRUE
gene43600	-1.07178	-2.94819	-9.77687	2.09804e-21	9.48706e-18	36.7028	MVB12A	chr19	17403686	17405885	TRUE
gene43599	-0.747793	-3.58214	-7.86409	1.19929e-14	2.89229e-11	22.1711	BST2	chr19	17405449	17407648	TRUE
gene20901	0.646289	3.80186	5.41953	7.9087e-08	5.72194e-05	7.61003	TRBD1	chr7	142784213	142786412	TRUE
gene41232	0.663051	4.71411	6.04601	2.27412e-09	2.83677e-06	10.8819	MIR3614	chr17	56891156	56893355	TRUE
gene6556	0.684105	3.81603	4.53081	6.77521e-06	0.00247238	3.54012	LOC100507334	chr2	110243638	110245837	TRUE
gene48144	0.736794	2.73352	4.30613	1.86821e-05	0.0055481	2.62041	CYP2D6	chr22	42135179	42137378	TRUE
gene39797	0.741719	1.47738	3.45042	0.000588961	0.0447598	-0.471587	MIR4520-2	chr17	6653449	6655648	TRUE
gene9093	0.751096	6.6029	3.72826	0.000208121	0.0246845	0.47126	SNRPFP4	chr3	48159177	48161376	TRUE
gene36369	0.756556	1.56851	3.50232	0.000486894	0.040938	-0.302884	LOC100422491	chr15	34407648	34409847	TRUE
gene4883	0.943641	4.67314	7.06119	3.59709e-12	6.84867e-09	16.8609	NRIR	chr2	6840265	6842464	TRUE
gene33113	1.02625	6.15167	4.72613	2.80862e-06	0.00119532	4.34224	ZDHHC4P1	chr13	42931677	42933876	TRUE
gene49038	1.50214	3.64197	3.77595	0.000176399	0.0224691	0.628048	LOC102723585	chrX	52749158	52751357	TRUE

## Sheet: DEA_M
Supplementary Table 1B: Differentially methylated promoters in males (SLE vs healthy controls)
analyte	logFC	AveExpr	t	P.Value	adj.P.Val	B	Name	seqnames	start	end	unique
gene1740	-1.13303	-0.660394	-3.76431	0.000179196	0.0535663	0.605349	IFI44L	chr1	78618382	78620581	FALSE
gene49309	-1.36681	3.41007	-5.71527	1.56728e-08	5.66885e-05	7.57649	RAB11FIP1P1	chrX	74200786	74202985	TRUE
gene48786	-1.2373	4.20456	-5.16903	2.97484e-07	0.000717332	6.21522	LOC100506654	chrX	41472454	41474653	TRUE
gene48854	-1.07046	4.78854	-4.30001	1.9216e-05	0.0119835	2.5325	LOC100421108	chrX	47158000	47160199	TRUE
gene49173	-0.921652	2.25139	-3.97878	7.55424e-05	0.030678	1.35368	EIF4BP9	chrX	66076164	66078363	TRUE
gene48806	-0.80963	4.31329	-3.57304	0.000373951	0.0862216	-0.0284732	TATDN2P1	chrX	44282066	44284265	TRUE
gene49381	-0.717708	2.49532	-3.61297	0.000321571	0.0801845	0.101299	HK2P1	chrX	80574839	80577038	TRUE
gene49208	-0.709276	1.99198	-3.78243	0.000166851	0.05182	0.667027	MTND4P31	chrX	70128897	70131096	TRUE
gene49553	-0.708823	2.71352	-5.07122	4.91262e-07	0.000888448	5.77506	MTND2P2	chrX	102784814	102787013	TRUE
gene49552	-0.697622	2.74458	-4.94292	9.37321e-07	0.00137972	5.20373	MTND1P32	chrX	102783678	102785877	TRUE
gene48882	-0.676863	2.91254	-4.15384	3.6203e-05	0.0189777	1.99392	RPL7P57	chrX	47841511	47843710	TRUE
gene39111	-0.619189	2.93423	-3.83325	0.00013636	0.045249	0.841567	MIR140	chr16	69931081	69933280	TRUE
gene43920	0.596747	3.48676	3.76136	0.000181285	0.0537466	0.595336	RNA5SP471	chr19	31655262	31657461	TRUE
gene34054	0.599434	2.2402	3.55371	0.000402052	0.0908888	-0.0906281	OR11H6	chr14	20221710	20223909	TRUE
gene49501	0.607434	2.83742	4.12788	4.04444e-05	0.0200393	1.89733	LOC100132658	chrX	100908614	100910813	TRUE
gene49565	0.611212	1.82748	4.71715	2.8208e-06	0.00292677	4.23167	LOC100420653	chrX	103259119	103261318	TRUE
gene48924	0.613447	2.52119	3.55855	0.000394821	0.0898155	-0.0750467	LOC100420869	chrX	48776771	48778970	TRUE
gene48981	0.613871	2.17221	4.90713	1.11957e-06	0.0014821	5.04677	MIR502	chrX	50012598	50014797	TRUE
gene49971	0.616374	1.92878	4.65913	3.71677e-06	0.00347378	3.9888	NCLP2	chrX	135076398	135078597	TRUE
gene49456	0.617527	2.27057	4.05823	5.42848e-05	0.0245435	1.641	PAICSP7	chrX	94639400	94641599	TRUE
gene48980	0.621791	2.60037	4.48334	8.41929e-06	0.00692104	3.27017	MIR660	chrX	50011241	50013440	TRUE
gene49369	0.622665	2.123	4.52093	7.08604e-06	0.00596051	3.4204	MIR4328	chrX	78901050	78903249	TRUE
gene49448	0.627667	2.73949	3.63127	0.000299942	0.0769425	0.161201	RPL26P36	chrX	92676853	92679052	TRUE
gene49776	0.629271	3.11907	3.5729	0.000374255	0.0862216	-0.029537	LOC100422368	chrX	119822847	119825046	TRUE
gene49761	0.62983	2.38529	3.89087	0.000108175	0.0381429	1.04212	AKAP17BP	chrX	119257459	119259658	TRUE
gene48574	0.632483	3.01349	3.97625	7.63346e-05	0.030678	1.34462	PPEF1-AS1	chrX	18692488	18694687	TRUE
gene49896	0.63392	2.36307	4.30981	1.83703e-05	0.0116571	2.58651	LOC100130170	chrX	130643601	130645800	TRUE
gene49149	0.652458	2.71734	4.40033	1.22688e-05	0.0087694	2.93996	SHC1P1	chrX	64430183	64432382	TRUE
gene48550	0.66121	2.21209	4.57292	5.5694e-06	0.00479631	3.6331	RNU4-6P	chrX	16875121	16877320	TRUE
gene48677	0.661576	2.19793	4.93157	9.91783e-07	0.00137972	5.15383	LOC100420324	chrX	30207387	30209586	TRUE
gene49318	0.662987	2.5028	3.58697	0.000354807	0.0836964	0.0167409	PRKRIRP1	chrX	74399438	74401637	TRUE
gene49187	0.668056	3.05231	4.40066	1.2251e-05	0.0087694	2.94123	LOC100128467	chrX	68472611	68474810	TRUE
gene50221	0.680581	1.75571	4.27221	2.16767e-05	0.0128532	2.44177	LOC100129956	chrX	153052306	153054505	TRUE
gene48876	0.683753	1.66398	5.90986	5.06024e-09	2.13327e-05	9.84228	CXXC1P1	chrX	47705191	47707390	TRUE
gene49304	0.684315	1.82592	5.51117	4.80602e-08	0.000144861	7.83736	DDX3P1	chrX	74119043	74121242	TRUE
gene48910	0.685069	2.75037	4.47357	8.80345e-06	0.00707602	3.23101	LOC791096	chrX	48448710	48450909	TRUE
gene49870	0.685269	3.95977	3.6864	0.000242755	0.0670262	0.343389	LOC392539	chrX	129043213	129045412	TRUE
gene34849	0.688156	3.87896	3.55112	0.000405955	0.0911517	-0.0989218	PPIAP5	chr14	59179571	59181770	TRUE
gene50015	0.70086	2.68433	4.13004	4.00742e-05	0.0200393	1.90535	STK24P1	chrX	136296734	136298933	TRUE
gene49959	0.706551	3.03584	4.90222	1.14732e-06	0.0014821	5.02354	RPS7P12	chrX	134648783	134650982	TRUE
gene48495	0.709776	2.8745	3.56164	0.000390526	0.0894009	-0.0665863	GS1-600G8.3	chrX	13308652	13310851	TRUE
gene49763	0.722982	3.12315	4.66542	3.60851e-06	0.00347378	4.01353	MRPS17P9	chrX	119377687	119379886	TRUE
gene48878	0.728032	2.43011	4.46102	9.32188e-06	0.00732983	3.18081	LOC100419908	chrX	47741076	47743275	TRUE
gene49230	0.728732	3.31145	3.94978	8.51046e-05	0.0324593	1.25019	NUTF2P7	chrX	71016771	71018970	TRUE
gene49691	0.729204	3.45283	3.86568	0.000119743	0.0404776	0.954085	MIR4329	chrX	112780589	112782788	TRUE
gene48831	0.731786	2.78359	4.64701	3.9359e-06	0.00355904	3.93839	ACTBP1	chrX	46289007	46291206	TRUE
gene49365	0.732406	1.70705	4.45369	9.63785e-06	0.00741704	3.15157	ZCCHC5	chrX	78659303	78661502	TRUE
gene49844	0.734078	2.80946	4.39769	1.24156e-05	0.0087694	2.92954	NPM1P34	chrX	124278435	124280634	TRUE
gene48984	0.736384	2.85064	4.81013	1.80165e-06	0.00217219	4.62685	CCNB3	chrX	50279421	50281620	TRUE
gene28844	0.736987	3.05392	3.73592	0.000200283	0.0570412	0.50928	SLC22A24	chr11	63144022	63146221	TRUE
gene27700	0.742069	2.22757	3.60946	0.000325881	0.0801845	0.0898476	OR51B6	chr11	5349508	5351707	TRUE
gene50173	0.742764	3.21719	3.88781	0.000109539	0.0381429	1.03046	MTM1	chrX	150560658	150562857	TRUE
gene48999	0.749224	3.40239	4.39428	1.26074e-05	0.0087694	2.91611	CXorf67	chrX	51404915	51407114	TRUE
gene33121	0.753371	3.47517	3.94147	8.80495e-05	0.0331745	1.22066	ENOX1-AS2	chr13	43446852	43449051	TRUE
gene48808	0.764249	3.11825	3.5352	0.000430823	0.0944417	-0.149944	LOC100533618	chrX	44465449	44467648	TRUE
gene34826	0.765074	3.07379	3.7824	0.000166869	0.05182	0.666935	LOC100420347	chr14	58098985	58101184	TRUE
gene10269	0.774565	4.07465	3.7968	0.000157631	0.0509065	0.716166	MIR4788	chr3	134435827	134438026	TRUE
gene48778	0.782445	4.22279	3.64792	0.000281591	0.0743443	0.214479	CLIC4P3	chrX	41074999	41077198	TRUE
gene49917	0.785766	2.42007	4.93853	9.58027e-07	0.00137972	5.18442	PNKDP1	chrX	131803557	131805756	TRUE
gene49779	0.794394	3.33848	3.99804	6.97712e-05	0.0293445	1.42223	AKAP14	chrX	119893973	119896172	TRUE
gene49362	0.795343	2.0355	5.10734	4.08605e-07	0.000777856	5.93626	FNDC3CP	chrX	78169938	78172137	TRUE
gene12337	0.795991	4.42333	3.57398	0.000372608	0.0862216	-0.0253191	LOC728333	chr4	88510288	88512487	TRUE
gene50020	0.803375	2.63049	4.72943	2.66197e-06	0.00291768	4.27675	MIR934	chrX	136548878	136551077	TRUE
gene48690	0.815154	3.38942	3.95595	8.2978e-05	0.0322722	1.27216	FTHL17	chrX	31071854	31074053	TRUE
gene48723	0.816923	3.23931	5.11472	3.93338e-07	0.000777856	5.97186	LOC100420326	chrX	37439441	37441640	TRUE
gene46840	0.833458	3.58108	4.09657	4.61897e-05	0.0216972	1.7816	KRTAP21-3	chr21	30718578	30720777	TRUE
gene50068	0.839579	2.83171	3.99238	7.14146e-05	0.0296904	1.4025	SPANXC	chrX	141242351	141244550	TRUE
gene48811	0.852081	3.92702	3.93815	8.92532e-05	0.0332813	1.20888	CHTF8P1	chrX	44631330	44633529	TRUE
gene48496	0.861427	3.57365	4.12191	4.15253e-05	0.0202969	1.86792	ATXN3L	chrX	13320200	13322399	TRUE
gene50050	0.861477	2.82156	4.41622	1.1425e-05	0.00860918	3.00039	ATP11C	chrX	139945035	139947234	TRUE
gene48632	0.867507	3.34503	5.13624	3.52254e-07	0.000749472	6.06763	LOC100288233	chrX	24679936	24682135	TRUE
gene49542	0.867515	2.97006	4.25911	2.29636e-05	0.0133967	2.35556	FOXN3P1	chrX	102548015	102550214	TRUE
gene21535	0.870205	2.42743	3.58694	0.000354849	0.0836964	0.0166396	DEFB109P1	chr8	12400166	12402365	TRUE
gene48612	0.873154	1.9625	5.44891	6.74683e-08	0.000187718	7.53585	LOC100217367	chrX	23348995	23351194	TRUE
gene48600	0.896235	3.17442	4.2494	2.3992e-05	0.0137745	2.30432	LOC100418871	chrX	21937479	21939678	TRUE
gene49851	0.92782	2.63201	6.22216	7.89328e-10	4.07857e-06	11.5015	LOC392536	chrX	125327822	125330021	TRUE
gene48628	0.936573	2.53081	5.15621	3.17682e-07	0.000718159	6.16106	SNRPEP9	chrX	24511407	24513606	TRUE
gene48634	0.938251	2.64161	6.33999	3.83265e-10	2.31045e-06	12.1476	SCARNA23	chrX	24742441	24744640	TRUE
gene10268	0.946059	4.26471	3.86706	0.000119078	0.0404776	0.958912	HMGB3P13	chr3	134435502	134437701	TRUE
gene49315	0.946415	3.73039	3.61319	0.000321373	0.0801845	0.101481	ZCCHC13	chrX	74302190	74304389	TRUE
gene49166	0.954249	3.76745	4.14744	3.72445e-05	0.0192448	1.96248	NANOGP9	chrX	65773633	65775832	TRUE
gene49072	0.958221	3.228	5.90164	5.30811e-09	2.13327e-05	9.79963	RPL7AP71	chrX	54221303	54223502	TRUE
gene49789	0.958629	1.80661	6.45629	1.85723e-10	1.34352e-06	12.7958	SFR1P1	chrX	120202579	120204778	TRUE
gene12172	0.984147	4.73286	3.54822	0.000410382	0.0911517	-0.108231	LOC100421494	chr4	76886355	76888554	TRUE
gene49845	0.985792	3.45013	5.54117	4.07811e-08	0.000134096	7.9809	LOC100132015	chrX	124330918	124333117	TRUE
gene50184	0.986899	4.93172	3.91141	9.95296e-05	0.0356434	1.11434	PASD1	chrX	151561535	151563734	TRUE
gene48771	0.987399	3.32099	5.00931	6.72203e-07	0.00105711	5.49763	DPRXP6	chrX	40756431	40758630	TRUE
gene29571	0.988277	3.61544	3.54766	0.000411247	0.0911517	-0.110039	LOC100129053	chr11	95047080	95049279	TRUE
gene48888	1.01837	3.16588	4.13911	3.85537e-05	0.0196407	1.93907	SPACA5B	chrX	48128657	48130856	TRUE
gene49498	1.04553	2.75218	8.07027	2.55718e-15	4.62466e-11	22.8481	HNRNPA1P26	chrX	100856242	100858441	TRUE
gene50027	1.04766	3.59101	4.05209	5.57394e-05	0.0248901	1.61403	LOC100128416	chrX	136845197	136847396	TRUE
gene48498	1.05298	3.28335	4.75678	2.33378e-06	0.0026379	4.3942	LINC01203	chrX	13333241	13335440	TRUE
gene49272	1.08148	2.74645	4.65779	3.74557e-06	0.00347378	3.91854	LOC100499496	chrX	72658457	72660656	TRUE
gene12473	1.11368	4.38993	3.58582	0.000356352	0.0836964	0.0130078	RPL6P14	chr4	104886756	104888955	TRUE
gene49797	1.24148	2.69689	5.38648	9.45092e-08	0.000244171	7.23416	RNU7-68P	chrX	120502898	120505097	TRUE
gene30649	1.27795	5.18518	3.78126	0.000167623	0.05182	0.663035	RPL37AP9	chr12	12840880	12843079	TRUE
gene48887	1.32774	2.54283	7.02476	4.58008e-12	5.52205e-08	16.1147	SSX6	chrX	48105982	48108181	TRUE
gene49916	1.33678	1.17424	6.89909	1.06699e-11	9.64824e-08	15.329	LOC102388891	chrX	131795971	131798170	TRUE
gene50114	1.70425	1.02802	4.69639	3.11447e-06	0.00312917	4.14444	CXorf51B	chrX	146807784	146809983	TRUE
gene48885	1.7799	2.50049	9.3129	1.16773e-19	4.22366e-15	31.8513	ZNF630-AS1	chrX	48054310	48056509	TRUE
gene30546	1.87377	5.23306	3.82283	0.000142294	0.0467888	0.804809	KLRF1	chr12	9825392	9827591	TRUE
gene49027	2.4806	2.96743	4.01434	6.52535e-05	0.0287832	1.47798	RBM22P11	chrX	52524903	52527102	TRUE
gene50160	3.16356	3.65728	3.92997	9.30108e-05	0.0343286	1.16485	MAGEA9	chrX	149779921	149782120	TRUE
gene38110	5.21083	3.00274	3.83834	0.000135248	0.045249	0.846337	NPIPA2	chr16	14743595	14745794	TRUE

## Sheet: GSEA_F
Supplementary Table 1C: Gene Set Enrichment Analysis (GSEA) results in females
ID	Description	setSize	enrichmentScore	NES	pvalue	p.adjust	qvalue	unique

## Sheet: GSEA_M
Supplementary Table 1D: Gene Set Enrichment Analysis (GSEA) results in males
ID	Description	setSize	enrichmentScore	NES	pvalue	p.adjust	qvalue	rank	leading_edge	core_enrichment	unique
R-HSA-5205685	PINK1-PRKN Mediated Mitophagy	33	-0.834181	-2.49321	7.64558e-08	4.4166e-05	4.38347e-05	864	tags=9%, list=2%, signal=9%	7334/7311/7332	TRUE
R-HSA-5357905	Regulation of TNFR1 signaling	48	-0.719745	-2.35791	2.04401e-07	8.85568e-05	8.78925e-05	289	tags=12%, list=1%, signal=12%	1540/10399/7128/841/7311/7332	TRUE
R-HSA-5205647	Mitophagy	40	-0.746688	-2.34237	2.12046e-06	0.000734953	0.000729439	864	tags=8%, list=2%, signal=7%	7334/7311/7332	TRUE
R-HSA-8866654	E3 ubiquitin ligases ubiquitinate target proteins	59	-0.630828	-2.11858	2.3905e-05	0.00591818	0.00587379	864	tags=10%, list=2%, signal=10%	8970/80349/7334/3105/7311/7332	TRUE
R-HSA-9663891	Selective autophagy	89	-0.543743	-1.90282	1.39735e-05	0.004036	0.00400573	864	tags=4%, list=2%, signal=4%	7334/7311/113457/7332	TRUE
R-HSA-381753	Olfactory Signaling Pathway	386	0.562662	1.60063	4.10269e-11	4.14396e-08	4.11288e-08	12192	tags=67%, list=34%, signal=45%	26683/121275/346528/390058/26248/26658/341276/391190/282763/122748/286365/81399/403284/346525/343406/196335/26245/127077/79295/79290/338751/125958/127062/391107/26189/79345/387748/343173/23538/390072/81285/219865/79549/138882/390892/219479/441308/121129/403239/390265/135948/286362/119682/26664/26659/390260/26494/390538/391192/343172/390054/346517/128367/283160/403274/343171/81469/283111/390079/79…	TRUE
R-HSA-9752946	Expression and translocation of olfactory receptors	378	0.563785	1.602	4.78242e-11	4.14396e-08	4.11288e-08	12192	tags=68%, list=34%, signal=46%	26683/121275/346528/390058/26248/26658/341276/391190/282763/122748/286365/81399/403284/346525/343406/196335/26245/127077/79295/79290/338751/125958/127062/391107/26189/79345/387748/343173/23538/390072/81285/219865/79549/138882/390892/219479/441308/121129/403239/390265/135948/286362/119682/26664/26659/390260/26494/390538/391192/343172/390054/346517/128367/283160/403274/343171/81469/283111/390079/79…	TRUE
