# Supplementary material for: XIST expression and hypermethylation of the X chromosome in males with systemic lupus erythematosus
Source: Front Immunol. 2026 Apr 6;17:1743606. doi: 10.3389/fimmu.2026.1743606 (PMC13103550; doi:10.3389/fimmu.2026.1743606)
Supplement: Supplementary file 3 [file Table2.xlsx]

## Sheet: DEA_F
Supplementary Table 2A: Differentially methylated genes in females (SLE vs healthy controls)
analyte	logFC	AveExpr	t	P.Value	adj.P.Val	B	Name	seqnames	unique
gene1740	-1.08917	2.06096	-12.0278	9.40764e-31	1.09696e-26	58.0123	IFI44L	chr1	FALSE
gene1741	-0.722288	1.03756	-12.7299	6.08711e-34	2.12933e-29	65.0492	IFI44	chr1	FALSE
gene50389	-1.17552	-2.56434	-2.77573	0.00564904	0.099954	-2.57002	RPS4Y1	chrY	TRUE
gene27460	-0.936979	-2.42425	-10.849	1.1068e-25	9.67924e-22	46.8262	IFITM1	chr11	TRUE
gene19788	-0.860867	5.24627	-3.2922	0.0010544	0.0364107	-1.03659	PMS2P6	chr7	TRUE
gene47102	-0.797502	1.92238	-3.35196	0.000840818	0.0315682	-0.916563	CRYAA	chr21	TRUE
gene27461	-0.717083	-2.06144	-8.14721	1.42449e-15	2.62264e-12	24.565	IFITM3	chr11	TRUE
gene49025	-0.700522	4.15671	-2.95796	0.00319631	0.0723236	-2.08978	XAGE1B	chrX	TRUE
gene54	-0.685636	-0.0736436	-8.73107	1.45094e-17	4.22961e-14	28.9431	ISG15	chr1	TRUE
gene28902	-0.647169	6.37692	-3.24076	0.00124703	0.0400207	-1.23156	MIR1237	chr11	TRUE
gene43841	-0.588687	6.27584	-2.89528	0.00390957	0.0815022	-2.22688	BNIP3P8	chr19	TRUE
gene29927	-0.585091	6.9026	-2.98816	0.00290884	0.0686136	-2.00514	RPL23AP64	chr11	TRUE
gene14137	0.59043	6.24651	3.08232	0.00213219	0.0557967	-1.73328	LOC100303749	chr5	TRUE
gene20910	0.59638	0.838304	6.13824	1.31104e-09	9.35948e-07	11.5164	TRBJ2-1	chr7	TRUE
gene11199	0.600983	4.09356	4.09575	4.639e-05	0.00439775	1.71887	LOC100533735	chr4	TRUE
gene24955	0.601392	6.7921	3.26326	0.00115134	0.0383206	-1.19308	LOC100419284	chr9	TRUE
gene29	0.66447	-2.2527	3.57847	0.000366368	0.018109	-0.170427	MTND2P28	chr1	TRUE
gene39094	0.674569	7.06597	2.89382	0.00393855	0.0818624	-2.19638	LOC100421641	chr16	TRUE
gene39797	0.898271	0.626742	3.09148	0.00206054	0.0547092	-1.72377	MIR4520-2	chr17	TRUE
gene39796	0.920042	0.678197	3.1643	0.00161323	0.0470022	-1.50553	MIR4520-1	chr17	TRUE
gene30	1.00925	2.05619	3.45996	0.000568786	0.0248089	-0.568699	MIR6723	chr1	TRUE
gene49038	1.22945	3.50356	3.71731	0.000220604	0.0127132	0.36429	LOC102723585	chrX	TRUE
gene33113	1.28807	5.88659	6.51414	1.40935e-10	1.33245e-07	13.6269	ZDHHC4P1	chr13	TRUE
gene34506	1.37227	-2.98345	3.09537	0.00203472	0.0543746	-1.7121	RNU1-27P	chr14	TRUE
gene49805	1.6244	-1.47003	2.82832	0.0048679	0.0913358	-2.36512	CT47A12	chrX	TRUE

## Sheet: DEA_M
Supplementary Table 2B: Differentially methylated genes in males (SLE vs healthy controls)
analyte	logFC	AveExpr	t	P.Value	adj.P.Val	B	Name	seqnames	unique
gene1740	-1.26451	2.06096	-4.10593	4.43955e-05	0.0187076	1.83028	IFI44L	chr1	FALSE
gene1741	-0.800504	1.03756	-4.14837	3.70592e-05	0.0162018	1.98894	IFI44	chr1	FALSE
gene34512	-3.13071	7.52774	-3.68676	0.000253108	0.0582397	0.297913	RPS19P3	chr14	TRUE
gene50639	-2.23572	0.58556	-4.06568	5.27198e-05	0.0209531	1.53799	OFD1P7Y	chrY	TRUE
gene40207	-2.16835	4.47517	-4.47954	8.58123e-06	0.00526541	3.2406	MTND1P14	chr17	TRUE
gene7569	-1.7881	4.71126	-6.03747	2.39588e-09	9.31065e-06	10.5921	LOC100420571	chr2	TRUE
gene49474	-1.76446	4.23016	-6.55854	9.80123e-11	6.85596e-07	13.283	RPA4	chrX	TRUE
gene49036	-1.70812	3.14817	-3.54106	0.000421503	0.0765572	-0.132119	SSX2	chrX	TRUE
gene47099	-1.53171	0.901363	-4.45401	9.6531e-06	0.00572233	3.17414	U2AF1	chr21	TRUE
gene18867	-1.4193	3.99511	-4.31161	1.82249e-05	0.00980642	2.61369	LOC389465	chr7	TRUE
gene49939	-1.3752	3.62858	-4.78614	2.03203e-06	0.00197417	4.38802	MIR19B2	chrX	TRUE
gene48591	-1.1701	2.036	-3.6196	0.00031357	0.0655367	0.123998	SCARNA9L	chrX	TRUE
gene49657	-1.1623	2.71223	-6.98142	6.13636e-12	7.15398e-08	15.9731	PPP6CP	chrX	TRUE
gene49543	-1.09582	2.77382	-4.5263	6.91661e-06	0.00489075	3.46576	LOC100420162	chrX	TRUE
gene43876	-1.02098	3.08654	-4.09949	4.56297e-05	0.0187753	1.80622	VN1R95P	chr19	TRUE
gene5539	-0.78771	5.06818	-3.46547	0.000557421	0.0879734	-0.373507	LOC129656	chr2	TRUE
gene49552	-0.6991	2.56354	-5.02315	6.26879e-07	0.000785941	5.60281	MTND1P32	chrX	TRUE
gene50035	-0.674056	2.31368	-4.18594	3.15411e-05	0.0145798	2.13068	RAC1P4	chrX	TRUE
gene49553	-0.626563	2.43562	-3.98048	7.5013e-05	0.0270472	1.37042	MTND2P2	chrX	TRUE
gene48878	0.585042	1.70544	4.24351	2.45753e-05	0.0122789	2.35028	LOC100419908	chrX	TRUE
gene49177	0.58797	2.23695	5.72117	1.49365e-08	4.35336e-05	8.94702	PKMP2	chrX	TRUE
gene49318	0.589725	2.44472	4.50443	7.6434e-06	0.00495052	3.3812	PRKRIRP1	chrX	TRUE
gene48721	0.590596	2.08434	4.52495	6.95502e-06	0.00489075	3.46472	MOB1AP2	chrX	TRUE
gene48920	0.591839	1.14972	3.44418	0.000602519	0.0936583	-0.440588	VN1R110P	chrX	TRUE
gene49191	0.597405	1.89994	4.37181	1.3944e-05	0.00784735	2.84988	ACTR3P2	chrX	TRUE
gene49332	0.597907	3.08852	3.55989	0.000392845	0.073661	-0.0712139	PCNPP4	chrX	TRUE
gene48726	0.600576	3.48775	5.10467	4.14131e-07	0.00057937	5.97256	FAM47DP	chrX	TRUE
gene48631	0.605382	3.14786	5.384	9.57433e-08	0.000176243	7.28147	PCYT1B-AS1	chrX	TRUE
gene49448	0.615645	3.00417	3.80553	0.000152271	0.043653	0.751944	RPL26P36	chrX	TRUE
gene49362	0.615885	2.50865	4.60595	4.77362e-06	0.00371016	3.79805	FNDC3CP	chrX	TRUE
gene49312	0.616776	2.41208	3.53678	0.000428318	0.0766044	-0.145869	MIR374C	chrX	TRUE
gene49959	0.619424	2.57743	3.59378	0.00034581	0.0687199	0.0391909	RPS7P12	chrX	TRUE
gene49369	0.619606	2.17075	4.30208	1.90105e-05	0.0100741	2.57585	MIR4328	chrX	TRUE
gene48545	0.619935	3.4563	3.47307	0.000542145	0.0868913	-0.349362	S100G	chrX	TRUE
gene30546	0.623741	4.28753	3.74033	0.000196863	0.0498934	0.528284	KLRF1	chr12	TRUE
gene48813	0.624583	3.25389	3.50595	0.000480237	0.0811415	-0.244863	RPSAP61	chrX	TRUE
gene50015	0.624943	2.6825	4.34675	1.55939e-05	0.0085218	2.7512	STK24P1	chrX	TRUE
gene48771	0.627953	3.26452	3.53233	0.000435485	0.0766044	-0.160212	DPRXP6	chrX	TRUE
gene30535	0.630775	4.16045	3.66503	0.000263586	0.0590956	0.274632	KLRB1	chr12	TRUE
gene5825	0.637769	3.0082	3.96896	7.86599e-05	0.0280728	1.32886	TCEB1P21	chr2	TRUE
gene48980	0.639987	2.27719	4.92757	1.01167e-06	0.00109443	5.1764	MIR660	chrX	TRUE
gene48650	0.647079	3.34918	3.43476	0.000623533	0.0950164	-0.470131	LOC100421110	chrX	TRUE
gene31533	0.648976	3.46343	3.53504	0.000431074	0.0766044	-0.151534	LOC100418730	chr12	TRUE
gene48834	0.652219	2.95749	4.00568	6.75874e-05	0.025418	1.4617	GAPDHP65	chrX	TRUE
gene12374	0.652906	3.83847	3.44029	0.000611122	0.0941586	-0.452807	RPL35AP11	chr4	TRUE
gene49761	0.655871	2.59536	3.74747	0.000191439	0.0493702	0.552595	AKAP17BP	chrX	TRUE
gene5410	0.669746	3.52923	3.61702	0.000316662	0.0655367	0.115491	VDAC1P13	chr2	TRUE
gene43224	0.671238	3.22529	3.65637	0.000272492	0.0601093	0.245789	OR7D2	chr19	TRUE
gene49763	0.679035	2.81599	3.74817	0.000190912	0.0493702	0.554992	MRPS17P9	chrX	TRUE
gene49851	0.684456	2.72454	4.75209	2.3856e-06	0.00225504	4.4135	LOC392536	chrX	TRUE
gene34054	0.686074	2.35089	3.84215	0.000131594	0.0390043	0.879199	OR11H6	chr14	TRUE
gene48910	0.693601	2.69167	5.12801	3.67378e-07	0.000535377	6.07947	LOC791096	chrX	TRUE
gene49989	0.694316	2.28414	5.64542	2.28675e-08	6.15224e-05	8.56476	LOC100130607	chrX	TRUE
gene48600	0.70833	1.78979	3.93936	8.8813e-05	0.0304533	1.22265	LOC100418871	chrX	TRUE
gene12217	0.710482	3.53548	3.54046	0.00042246	0.0765572	-0.134081	OR7E94P	chr4	TRUE
gene49555	0.721377	2.3736	3.72179	0.000211681	0.0517729	0.464987	MTND5P26	chrX	TRUE
gene48677	0.72319	2.20642	5.02444	6.22801e-07	0.000785941	5.60862	LOC100420324	chrX	TRUE
gene49850	0.728886	3.99425	4.70058	3.05287e-06	0.00266935	4.19452	LOC100129520	chrX	TRUE
gene43982	0.729524	3.2816	3.71635	0.000216159	0.0525011	0.446963	LOC100130632	chr19	TRUE
gene48612	0.73026	2.2695	4.69038	3.20491e-06	0.00273395	4.15138	LOC100217367	chrX	TRUE
gene50011	0.731717	2.13255	5.21209	2.37711e-07	0.000377906	6.46824	GAPDHP67	chrX	TRUE
gene49472	0.734584	3.49428	3.91876	9.65988e-05	0.0321766	1.14918	LOC100130500	chrX	TRUE
gene48723	0.753868	3.02936	4.5089	7.48816e-06	0.00495052	3.39936	LOC100420326	chrX	TRUE
gene48886	0.756054	1.82249	7.41105	3.18333e-13	5.56685e-09	18.656	ZNF630	chrX	TRUE
gene50046	0.761018	3.45888	5.16446	3.04516e-07	0.000463063	6.24536	SRD5A1P1	chrX	TRUE
gene49167	0.76103	2.95243	3.75874	0.000183157	0.0489001	0.591083	ETF1P3	chrX	TRUE
gene50221	0.762327	1.57568	4.1699	3.3793e-05	0.0151527	2.07003	LOC100129956	chrX	TRUE
gene49192	0.766912	2.95118	5.24007	2.05359e-07	0.00034202	6.59896	SERBP1P1	chrX	TRUE
gene45444	0.770504	2.42958	3.53212	0.000435799	0.0766044	-0.160959	PHKBP1	chr20	TRUE
gene49789	0.776885	1.92627	5.32753	1.29438e-07	0.000226355	7.01166	SFR1P1	chrX	TRUE
gene48752	0.784478	2.78214	3.86355	0.000120773	0.0373809	0.954081	MIR3937	chrX	TRUE
gene49562	0.784888	1.88601	5.45372	6.5729e-08	0.000135228	7.61824	RPSAP59	chrX	TRUE
gene48609	0.786225	3.73465	4.5238	6.99178e-06	0.00489075	3.46005	FAM3C2	chrX	TRUE
gene27700	0.786958	2.46592	3.67797	0.000250784	0.0580872	0.317862	OR51B6	chr11	TRUE
gene48496	0.796495	4.04041	3.57877	0.000366115	0.0707451	-0.00978499	ATXN3L	chrX	TRUE
gene49319	0.802856	3.60835	3.88203	0.000112108	0.0350088	1.01908	RPS7P14	chrX	TRUE
gene48831	0.805478	2.99381	4.73582	2.57954e-06	0.00233997	4.34408	ACTBP1	chrX	TRUE
gene48440	0.832986	4.26906	3.51039	0.00047242	0.0802082	-0.230687	VCX3A	chrX	TRUE
gene49166	0.842535	3.14915	3.74136	0.000196083	0.0498934	0.53167	NANOGP9	chrX	TRUE
gene48425	0.864501	1.66694	4.02767	6.16846e-05	0.0234502	1.54177	LOC389906	chrX	TRUE
gene21535	0.864548	3.33954	3.7776	0.000170061	0.0461077	0.655673	DEFB109P1	chr8	TRUE
gene48550	0.876567	2.4438	5.43124	7.42378e-08	0.000144248	7.50922	RNU4-6P	chrX	TRUE
gene48498	0.901997	2.99541	6.21779	8.11507e-10	3.54781e-06	11.5605	LINC01203	chrX	TRUE
gene48788	0.902766	3.2453	4.21551	2.77938e-05	0.0135012	2.2085	LOC158781	chrX	TRUE
gene49498	0.91826	2.61319	6.2894	5.23387e-10	3.05091e-06	11.9623	HNRNPA1P26	chrX	TRUE
gene48888	0.952137	2.96849	3.83472	0.000135565	0.0398435	0.853267	SPACA5B	chrX	TRUE
gene50027	0.958655	3.53447	5.56436	3.58894e-08	8.8291e-05	8.1583	LOC100128416	chrX	TRUE
gene49050	0.971071	3.99339	5.55478	3.78661e-08	8.8291e-05	8.10551	ACTG1P10	chrX	TRUE
gene48577	0.994754	3.64133	4.50565	7.60598e-06	0.00495052	3.38179	HAUS1P2	chrX	TRUE
gene48819	1.00504	3.90265	3.71234	0.000219734	0.0529032	0.424124	LOC139061	chrX	TRUE
gene26307	1.02233	4.00545	3.78679	0.000164002	0.0450767	0.687276	AKR1B10P1	chr10	TRUE
gene50332	1.02867	2.92408	4.92422	1.03089e-06	0.00109443	5.08828	TWF1P2	chrX	TRUE
gene49973	1.06315	2.35104	4.42454	1.10016e-05	0.00630787	3.05843	LINC00633	chrX	TRUE
gene13311	1.0921	3.60718	3.66552	0.00026309	0.0590956	0.276268	LOC100421006	chr4	TRUE
gene48719	1.09672	3.18253	4.43483	1.05027e-05	0.00612217	3.06494	FTH1P18	chrX	TRUE
gene50031	1.10934	2.48478	4.66091	3.68563e-06	0.00306917	4.02739	LOC100289184	chrX	TRUE
gene50566	1.14063	1.08495	4.11036	4.36289e-05	0.0186088	1.8165	PSIP1P2	chrY	TRUE
gene48778	1.14793	3.46907	4.19625	3.01812e-05	0.0142647	2.16777	CLIC4P3	chrX	TRUE
gene49072	1.15396	3.77377	4.52504	6.95201e-06	0.00489075	3.4651	RPL7AP71	chrX	TRUE
gene50703	1.15695	1.13231	3.84788	0.000128649	0.0384573	0.898391	TSPY21P	chrY	TRUE
gene48634	1.19505	2.70819	6.26235	6.18852e-10	3.09205e-06	11.801	SCARNA23	chrX	TRUE
gene50308	1.20184	4.44593	4.24707	2.42133e-05	0.0122733	2.33366	CTAG2	chrX	TRUE
gene50020	1.2211	2.45159	5.88305	5.93758e-09	1.88788e-05	9.74565	MIR934	chrX	TRUE
gene49272	1.23335	1.92793	6.87756	1.22657e-11	1.07249e-07	15.3469	LOC100499496	chrX	TRUE
gene12473	1.2985	4.68126	3.6812	0.000247679	0.0577505	0.328681	RPL6P14	chr4	TRUE
gene50003	1.32838	2.65344	4.62339	4.39886e-06	0.00357791	3.87052	CT45A7	chrX	TRUE
gene6536	1.64758	1.83995	3.60179	0.000335488	0.0675494	0.065444	RGPD5	chr2	TRUE
gene48885	1.65291	2.49528	9.19858	3.07083e-19	1.07402e-14	31.2294	ZNF630-AS1	chrX	TRUE
gene50114	1.78711	1.04938	4.60712	4.74755e-06	0.00371016	3.8029	CXorf51B	chrX	TRUE
gene47141	2.0526	2.98187	3.73492	0.000201063	0.0502298	0.509921	DNMT3L	chr21	TRUE

## Sheet: GSEA_F
Supplementary Table 2C: Gene Set Enrichment Analysis results (GSEA) in females
ID	Description	setSize	enrichmentScore	NES	pvalue	p.adjust	qvalue	unique

## Sheet: GSEA_M
Supplementary Table 2D: Gene Set Enrichment Analysis results (GSEA) in males
ID	Description	setSize	enrichmentScore	NES	pvalue	p.adjust	qvalue	rank	leading_edge	core_enrichment	unique
R-HSA-381753	Olfactory Signaling Pathway	386	0.56126	1.55881	4.08482e-09	3.57626e-06	3.57626e-06	10045	tags=63%, list=29%, signal=46%	26683/392391/26245/387748/390058/390892/81399/122748/162998/8392/81448/26246/26189/26248/341276/390199/346517/79549/391107/219983/347168/79345/196335/79295/390054/403284/391192/338751/121275/127062/343406/138882/390038/81442/390271/343563/393046/26659/343173/138803/347468/219429/442194/26494/23538/441933/121129/127069/286362/403239/26658/127059/219952/391112/403278/138802/132112/81285/283365/3908…	TRUE
R-HSA-9752946	Expression and translocation of olfactory receptors	378	0.564388	1.56686	2.28841e-09	3.57626e-06	3.57626e-06	10045	tags=65%, list=29%, signal=46%	26683/392391/26245/387748/390058/390892/81399/122748/162998/8392/81448/26246/26189/26248/341276/390199/346517/79549/391107/219983/347168/79345/196335/79295/390054/403284/391192/338751/121275/127062/343406/138882/390038/81442/390271/343563/393046/26659/343173/138803/347468/219429/442194/26494/23538/441933/121129/127069/286362/403239/26658/127059/219952/391112/403278/138802/132112/81285/283365/3908…	TRUE
