# Supplementary material for: XIST expression and hypermethylation of the X chromosome in males with systemic lupus erythematosus
Source: Front Immunol. 2026 Apr 6;17:1743606. doi: 10.3389/fimmu.2026.1743606 (PMC13103550; doi:10.3389/fimmu.2026.1743606)
Supplement: Supplementary file 4 [file Table3.xlsx]

## Sheet: DEA_F
Supplementary Table 3A: Differentially expressed genes in females (SLE vs healthy controls)
analyte	logFC	AveExpr	t	P.Value	adj.P.Val	B	entrezID	Seqid	unique
PRSS35	-2.32292	-4.14805	-9.34279	9.05757e-20	1.52497e-18	34.06	167681	chr6	FALSE
TRIM49D1	-2.25655	-4.17289	-6.53489	1.13107e-10	6.29733e-10	13.5411	399939	chr11	FALSE
SLC4A10	-1.94937	0.572236	-10.0104	2.62377e-22	6.11477e-21	39.8129	57282	chr2	FALSE
CHL1	-1.9054	-3.47217	-8.33181	3.43585e-16	3.72336e-15	25.9632	10752	chr3	FALSE
GATA2	-1.75211	2.22207	-12.0976	4.5915e-31	3.77462e-29	59.7041	2624	chr3	FALSE
AKAP12	-1.72108	0.337695	-10.6337	8.5065e-25	2.77487e-23	45.4614	9590	chr6	FALSE
ARPP21	-1.6977	-5.28268	-9.01074	1.4739e-18	2.18775e-17	31.317	10777	chr3	FALSE
PRSS22	-1.67953	-4.61856	-8.65376	2.70333e-17	3.3781e-16	28.4587	64063	chr16	FALSE
SPMIP5	-1.66513	-5.49458	-7.80468	1.86082e-14	1.63453e-13	22.05	143379	chr10	FALSE
LOC124902143	-1.65365	-4.49105	-7.51815	1.48824e-13	1.17566e-12	20.0149	124902143	chr9	FALSE
FAT4	-1.64494	-3.34961	-9.96969	3.77945e-22	8.63769e-21	39.4534	79633	chr4	FALSE
LOC101927531	-1.63815	-6.43323	-9.56505	1.33973e-20	2.47266e-19	35.9405	101927531	chr12	FALSE
GCOM1	-1.62142	-3.24422	-6.45922	1.82355e-10	9.88493e-10	13.0763	145781	chr15	FALSE
ITGB8	-1.61874	-2.53701	-9.16799	3.97259e-19	6.26101e-18	32.606	3696	chr7	FALSE
ENPP3	-1.6162	-1.59182	-10.8026	1.72311e-25	6.18747e-24	47.0359	5169	chr6	FALSE
ARHGAP20	-1.60167	-4.59344	-9.37116	7.11095e-20	1.20811e-18	34.2981	57569	chr11	FALSE
GDF7	-1.57439	-1.45475	-8.63851	3.0547e-17	3.78766e-16	28.3387	151449	chr2	FALSE
TMCO5A	-1.56166	-5.11303	-7.65688	5.48283e-14	4.57439e-13	20.992	145942	chr15	FALSE
KRT5	-1.51691	-1.7733	-8.86852	4.75002e-18	6.55222e-17	30.1669	3852	chr12	FALSE
SLC16A2	-1.51546	-4.45574	-8.45344	1.32706e-16	1.51877e-15	26.8967	6567	chrX	FALSE
PGBD5	-1.49517	-4.05507	-7.96472	5.66507e-15	5.28434e-14	23.2151	79605	chr1	FALSE
LOC105372270	-1.47017	-4.50887	-7.26125	9.0823e-13	6.50603e-12	18.2466	105372270	chr19	FALSE
SYTL5	-1.44884	-6.03293	-7.33838	5.30597e-13	3.91717e-12	18.7718	94122	chrX	FALSE
SYBU	-1.43578	-3.14505	-8.38227	2.31846e-16	2.56827e-15	26.3491	55638	chr8	FALSE
PTENP1-AS	-1.43293	-4.92959	-7.58039	9.52614e-14	7.68218e-13	20.4514	101243555	chr9	FALSE
DGKK	-1.41779	-1.66952	-6.98168	6.12106e-12	3.97152e-11	16.3835	139189	chrX	FALSE
AJAP1	-1.41483	-2.65261	-8.29638	4.52315e-16	4.8179e-15	25.6934	55966	chr1	FALSE
COL13A1	-1.4039	-2.64585	-7.30491	6.70346e-13	4.88302e-12	18.5433	1305	chr10	FALSE
TNFSF11	-1.38197	-3.08098	-10.5768	1.45169e-24	4.56306e-23	44.9344	8600	chr13	FALSE
HHIP-AS1	-1.37607	-5.19798	-7.96208	5.77828e-15	5.37876e-14	23.1957	646576	chr4	FALSE
IL23R	-1.37457	-3.09702	-6.66238	5.0044e-11	2.9256e-10	14.335	149233	chr1	FALSE
FBLN2	-1.36091	-0.446203	-11.233	2.71252e-27	1.30358e-25	51.1311	2199	chr3	FALSE
HRH4	-1.3556	0.343896	-10.7601	2.58113e-25	9.07966e-24	46.6373	59340	chr18	FALSE
SRPX	-1.35484	-4.7416	-7.95094	6.28068e-15	5.81988e-14	23.114	8406	chrX	FALSE
RAI14	-1.3547	-3.07438	-8.54037	6.67775e-17	7.88783e-16	27.5708	26064	chr5	FALSE
DSC1	-1.34678	-1.29047	-7.58124	9.46818e-14	7.64368e-13	20.4574	1823	chr18	FALSE
ZNF556	-1.33	-4.08671	-8.28481	4.9473e-16	5.25223e-15	25.6055	80032	chr19	FALSE
KIRREL3	-1.32627	-2.63995	-8.75834	1.16406e-17	1.52778e-16	29.2863	84623	chr11	FALSE
C14orf132	-1.32475	-0.316886	-8.60628	3.95239e-17	4.84719e-16	28.0858	56967	chr14	FALSE
GCSAML	-1.31797	0.00210519	-10.4119	6.73613e-24	1.9283e-22	43.4215	148823	chr1	FALSE
SIAH3	-1.30152	-3.85308	-7.39341	3.60535e-13	2.71709e-12	19.1496	283514	chr13	FALSE
CCDC85A	-1.28543	-5.77761	-6.96596	6.80139e-12	4.38883e-11	16.2807	114800	chr2	FALSE
WNT16	-1.2807	-2.30862	-7.40724	3.27055e-13	2.47491e-12	19.2449	51384	chr7	FALSE
NRCAM	-1.27547	-0.997028	-7.73804	3.03552e-14	2.59924e-13	21.5708	4897	chr7	FALSE
LOC105378781	-1.26714	-4.14525	-7.45777	2.28738e-13	1.77019e-12	19.5945	105378781	chr1	FALSE
LOC105375754	-1.26337	-0.0927685	-8.75945	1.15368e-17	1.51681e-16	29.2951	105375754	chr8	FALSE
LOC105370751	-1.26086	-6.13117	-6.38195	2.95525e-10	1.56058e-09	12.6068	105370751	chr15	FALSE
SMOC1	-1.25907	-3.50047	-8.80329	8.08402e-18	1.08107e-16	29.6445	64093	chr14	FALSE
PCDHGB5	-1.2447	-4.10776	-5.68473	1.83454e-08	7.72034e-08	8.60326	56101	chr5	FALSE
NAT8L	-1.23982	-2.49826	-9.11436	6.22489e-19	9.68829e-18	32.1644	339983	chr4	FALSE
METTL24	-1.23898	-4.61346	-7.32743	5.72833e-13	4.21511e-12	18.697	728464	chr6	FALSE
LDB2	-1.23846	-2.54075	-8.83802	6.0932e-18	8.28284e-17	29.9223	9079	chr4	FALSE
TMEM132C	-1.23285	-4.33428	-6.24529	6.85644e-10	3.46418e-09	11.7889	92293	chr12	FALSE
HTR3A	-1.23029	-2.99526	-7.65386	5.60426e-14	4.67049e-13	20.9706	3359	chr11	FALSE
CDHR1	-1.22498	-0.476955	-10.4839	3.45266e-24	1.03455e-22	44.0803	92211	chr10	FALSE
OR14L1	-1.21871	-5.62691	-7.13269	2.2012e-12	1.50845e-11	17.3818	127617	chr1	FALSE
COL5A1	-1.20629	-3.24663	-8.72194	1.56221e-17	2.0173e-16	28.9973	1289	chr9	FALSE
KIAA0087	-1.20299	-5.30315	-6.38328	2.93091e-10	1.54955e-09	12.6149	9808	chr7	FALSE
GPR39	-1.20287	-5.81405	-7.15509	1.8883e-12	1.30477e-11	17.5316	2863	chr2	FALSE
RBFOX2	-1.20133	-2.17012	-10.4161	6.47979e-24	1.85897e-22	43.4597	23543	chr22	FALSE
LOC112268102	-1.19937	-0.924376	-8.55021	6.17596e-17	7.34537e-16	27.6475	112268102	chr12	FALSE
CLXN	-1.19874	-4.17472	-6.23825	7.157e-10	3.60711e-09	11.7473	79645	chr8	FALSE
LOXL4	-1.19543	-4.62886	-7.58197	9.41841e-14	7.60898e-13	20.4625	84171	chr10	FALSE
LOC105371661	-1.18541	-1.14961	-9.64153	6.88539e-21	1.32189e-19	36.5957	105371661	chr1	FALSE
LOC107985079	-1.18377	0.17575	-4.31004	1.83517e-05	5.05731e-05	1.9768	107985079	chr17	FALSE
SGCD	-1.18326	-3.7617	-5.38303	9.62478e-08	3.68931e-07	7.003	6444	chr5	FALSE
PCDHGB6	-1.18304	-3.70531	-5.32664	1.30056e-07	4.89656e-07	6.71291	56100	chr5	FALSE
SEMA3D	-1.18012	-5.55705	-6.54386	1.0685e-10	5.98014e-10	13.5965	223117	chr7	FALSE
ANKUB1	-1.17893	-2.55967	-7.8794	1.07067e-14	9.68913e-14	22.5914	389161	chr3	FALSE
LINC02597	-1.17788	4.98507	-9.47734	2.86e-20	5.10231e-19	35.1942	101929866	chr20	FALSE
HTR2B	-1.17644	-5.00706	-5.1682	2.986e-07	1.07087e-06	5.913	3357	chr2	FALSE
TEAD2	-1.17588	-2.20089	-6.632	6.0852e-11	3.51351e-10	14.1446	8463	chr19	FALSE
TMC2	-1.17533	-3.79698	-6.6419	5.70996e-11	3.31305e-10	14.2066	117532	chr20	FALSE
PCDHGC3	-1.17448	-2.1451	-6.30821	4.66282e-10	2.40183e-09	12.1635	5098	chr5	FALSE
FEZ1	-1.17195	0.17506	-9.61664	8.55457e-21	1.62017e-19	36.382	9638	chr11	FALSE
LOC124901743	-1.17096	-6.27804	-6.81701	1.82798e-11	1.12645e-10	15.3164	124901743	chr7	FALSE
SNCAIP	-1.16686	-5.9725	-6.83712	1.6013e-11	9.93036e-11	15.4455	9627	chr5	FALSE
SLC45A3	-1.16112	1.59308	-10.4675	4.02258e-24	1.18788e-22	43.9297	85414	chr1	FALSE
ISM1	-1.15668	-0.602087	-7.64958	5.78047e-14	4.80659e-13	20.9403	140862	chr20	FALSE
APBA1	-1.14529	-1.65574	-10.2292	3.61311e-23	9.41801e-22	41.7662	320	chr9	FALSE
DLG5	-1.13571	0.695559	-11.4654	2.74687e-28	1.51469e-26	53.3911	9231	chr10	FALSE
ADAMTS1	-1.13546	0.17913	-8.99018	1.74705e-18	2.57108e-17	31.1499	9510	chr21	FALSE
CAND2	-1.13343	-1.124	-9.5542	1.4719e-20	2.70768e-19	35.8479	23066	chr3	FALSE
RPL3L	-1.13149	-2.60532	-4.45715	9.48788e-06	2.73803e-05	2.60353	6123	chr16	FALSE
DSG2	-1.1278	-3.66929	-8.28462	4.95439e-16	5.25727e-15	25.6041	1829	chr18	FALSE
EPHA2	-1.12627	-2.02949	-9.92088	5.84722e-22	1.30706e-20	39.0237	1969	chr1	FALSE
AKAP6	-1.12119	-1.39439	-8.61293	3.74796e-17	4.60655e-16	28.1379	9472	chr14	FALSE
COLEC12	-1.11791	-2.68483	-7.24966	9.84194e-13	7.00992e-12	18.1681	81035	chr18	FALSE
CXCL5	-1.11687	2.64129	-8.30735	4.15444e-16	4.45051e-15	25.7769	6374	chr4	FALSE
NTN4	-1.11068	-1.85693	-6.58554	8.19386e-11	4.65085e-10	13.8549	59277	chr12	FALSE
SH3D19	-1.10064	-4.09904	-7.63164	6.58235e-14	5.4492e-13	20.8131	152503	chr4	FALSE
PCDH1	-1.09991	-0.0690588	-8.74722	1.27373e-17	1.662e-16	29.1979	5097	chr5	FALSE
FGFR2	-1.09987	-1.71193	-6.64048	5.7621e-11	3.34071e-10	14.1977	2263	chr10	FALSE
RHEX	-1.09741	-1.18162	-7.9023	9.02995e-15	8.22147e-14	22.7583	440712	chr1	FALSE
GATM	-1.09468	0.281115	-9.60914	9.13205e-21	1.72227e-19	36.3177	2628	chr15	FALSE
KRT86	-1.08553	-3.09473	-7.56719	1.04741e-13	8.41337e-13	20.3586	3892	chr12	FALSE
LOC124904660	-1.08435	-5.15792	-6.43764	2.08777e-10	1.12364e-09	12.9447	124904660	chr19	FALSE
SLITRK5	-1.08182	-3.74497	-7.15768	1.85507e-12	1.283e-11	17.5489	26050	chr13	FALSE
KCNA5	-1.07496	-2.84631	-7.57125	1.01731e-13	8.17452e-13	20.3871	3741	chr12	FALSE
GAS1	-1.07285	-2.37394	-8.37816	2.39419e-16	2.64564e-15	26.3176	2619	chr9	FALSE
ACER2	-1.0726	-2.10426	-11.4906	2.13849e-28	1.19686e-26	53.6382	340485	chr9	FALSE
LOC107986091	-1.0701	-4.33399	-6.77173	2.46002e-11	1.49217e-10	15.0269	107986091	chr3	FALSE
PPARGC1A	-1.06258	-3.73866	-4.94319	9.36101e-07	3.13847e-06	4.81591	10891	chr4	FALSE
ANGPT1	-1.05877	0.869046	-9.67297	5.23068e-21	1.02258e-19	36.8662	284	chr8	FALSE
KCNK10	-1.05765	-2.5858	-7.89289	9.68517e-15	8.79306e-14	22.6896	54207	chr14	FALSE
CA8	-1.05734	-0.561894	-8.54677	6.34701e-17	7.52488e-16	27.6207	767	chr8	FALSE
IL2	-1.05706	-5.49848	-5.97155	3.52902e-09	1.63235e-08	10.1991	3558	chr4	FALSE
CDON	-1.05359	-1.86024	-9.50857	2.18458e-20	3.95073e-19	35.4593	50937	chr11	FALSE
FCER1A	-1.04816	4.44813	-8.03068	3.45007e-15	3.28929e-14	23.7011	2205	chr1	FALSE
ALKAL2	-1.04613	-3.6442	-6.79642	2.09267e-11	1.28112e-10	15.1846	285016	chr2	FALSE
FAM110C	-1.04343	-2.14926	-7.80892	1.80367e-14	1.58558e-13	22.0806	642273	chr2	FALSE
EML5	-1.04323	0.0625472	-11.4147	4.53837e-28	2.42511e-26	52.8955	161436	chr14	FALSE
RMEL3	-1.04042	-6.21265	-6.52159	1.23056e-10	6.82248e-10	13.459	102724122	chr5	FALSE
NCKAP5	-1.03991	-5.06254	-5.80274	9.39012e-09	4.09606e-08	9.25115	344148	chr2	FALSE
LGR4	-1.03899	-1.29208	-9.89944	7.07854e-22	1.5698e-20	38.8355	55366	chr11	FALSE
CDH2	-1.02737	-0.773958	-6.60513	7.22942e-11	4.13481e-10	13.9768	1000	chr18	FALSE
LOC124904611	-1.02568	-4.45989	-6.59891	7.52303e-11	4.29508e-10	13.938	124904611	chr19	FALSE
TENM4	-1.02506	-4.68269	-4.21775	2.74895e-05	7.36204e-05	1.59382	26011	chr11	FALSE
CD207	-1.02083	-3.75054	-5.33895	1.21814e-07	4.61023e-07	6.77599	50489	chr2	FALSE
ESM1	-1.01981	-2.26781	-7.23122	1.1182e-12	7.92411e-12	18.0434	11082	chr5	FALSE
LOC105377384	-1.0128	-0.0494416	-6.80907	1.92595e-11	1.18196e-10	15.2655	105377384	chr4	FALSE
LOC105376621	-1.01045	-4.22366	-6.72847	3.2617e-11	1.94739e-10	14.7521	105376621	chr11	FALSE
PEG10	-1.01014	-0.382462	-8.03131	3.43374e-15	3.27538e-14	23.7058	23089	chr7	FALSE
EDAR	-1.00542	0.521601	-8.21777	8.29733e-16	8.58539e-15	25.0983	10913	chr2	FALSE
PDE8B	-1.0032	-2.40426	-7.48638	1.86654e-13	1.45961e-12	19.7934	8622	chr5	FALSE
SH2D1B	-0.994766	3.04381	-8.36013	2.75591e-16	3.02006e-15	26.1795	117157	chr1	FALSE
IGSF10	-0.989503	-4.18471	-5.13494	3.54524e-07	1.25816e-06	5.74797	285313	chr3	FALSE
MSANTD3-TMEFF1	-0.988921	-1.64776	-7.91043	8.49919e-15	7.76342e-14	22.8176	100526694	chr9	FALSE
LOC107985211	-0.988405	-0.390614	-8.22208	8.02712e-16	8.3173e-15	25.1308	107985211	chr1	FALSE
ADGRG6	-0.987412	-2.18524	-7.91839	8.00958e-15	7.3371e-14	22.8757	57211	chr6	FALSE
GLI3	-0.981587	-4.08058	-6.20915	8.54272e-10	4.27193e-09	11.5754	2737	chr7	FALSE
ST18	-0.980805	-5.10959	-5.75354	1.24328e-08	5.34538e-08	8.97954	9705	chr8	FALSE
MPPED2	-0.979229	-2.4236	-6.8777	1.22456e-11	7.68103e-11	15.707	744	chr11	FALSE
SLIT3	-0.979146	-5.39054	-5.39302	9.12213e-08	3.50501e-07	7.0547	6586	chr5	FALSE
RBFOX3	-0.976751	-4.47615	-4.45682	9.50181e-06	2.74169e-05	2.60213	146713	chr17	FALSE
LONRF2	-0.972606	-4.74972	-5.49754	5.1782e-08	2.05725e-07	7.60088	164832	chr2	FALSE
EPB41L1	-0.971818	-3.99	-7.29931	6.97055e-13	5.0677e-12	18.5052	2036	chr20	FALSE
LOC124900193	-0.968801	-3.27832	-4.231	2.59523e-05	6.97459e-05	1.64831	124900193	chr5	FALSE
LOC105374724	-0.967815	-3.69342	-7.10776	2.60931e-12	1.77296e-11	17.2157	105374724	chr5	FALSE
KIT	-0.967271	0.487267	-10.1373	8.34398e-23	2.05333e-21	40.9415	3815	chr4	FALSE
TFPI2	-0.965168	-4.20019	-5.87728	6.1138e-09	2.73876e-08	9.66663	7980	chr7	FALSE
RBM20	-0.963285	-2.97589	-8.14358	1.46476e-15	1.4702e-14	24.541	282996	chr10	FALSE
NAP1L3	-0.962701	0.104168	-9.04512	1.10826e-18	1.68058e-17	31.5973	4675	chrX	FALSE
FZD8	-0.958129	-3.14215	-8.15495	1.3429e-15	1.35612e-14	24.6261	8325	chr10	FALSE
GALNT4	-0.957182	1.48017	-5.62271	2.59584e-08	1.07211e-07	8.26774	8693	chr12	FALSE
ZNF521	-0.954419	-2.82913	-8.37017	2.54819e-16	2.80751e-15	26.2564	25925	chr18	FALSE
LINC02249	-0.952395	-5.671	-5.51952	4.59142e-08	1.83813e-07	7.71696	26082	chr15	FALSE
ABCB1	-0.945668	2.49748	-12.5253	5.32773e-33	5.83269e-31	64.1063	5243	chr7	FALSE
GRIP1	-0.943232	-1.7483	-8.0371	3.28669e-15	3.14823e-14	23.7487	23426	chr12	FALSE
MCC	-0.939258	-0.557193	-8.70082	1.85217e-17	2.37533e-16	28.8301	4163	chr5	FALSE
SEMA5A	-0.935976	-1.80938	-5.99742	3.03097e-09	1.41452e-08	10.3466	9037	chr5	FALSE
WSCD1	-0.935602	-4.63487	-5.89781	5.42781e-09	2.44317e-08	9.7819	23302	chr17	FALSE
SIGLEC17P	-0.92709	1.07992	-8.74161	1.33282e-17	1.73406e-16	29.1533	284367	chr19	FALSE
PERCC1	-0.924284	-4.96614	-5.06802	4.99349e-07	1.73777e-06	5.41889	105371045	chr16	FALSE
FLT4	-0.921355	0.430373	-6.78042	2.32402e-11	1.41541e-10	15.0824	2324	chr5	FALSE
LOC105373830	-0.914457	-3.81603	-5.63841	2.37818e-08	9.87485e-08	8.35237	105373830	chr2	FALSE
AXIN2	-0.91438	1.88935	-9.98118	3.40958e-22	7.84832e-21	39.5549	8313	chr17	FALSE
TNR	-0.911975	-3.01552	-7.1385	2.11549e-12	1.4537e-11	17.4206	7143	chr1	FALSE
CUX2	-0.910783	-1.17246	-9.20862	2.82281e-19	4.53488e-18	32.942	23316	chr12	FALSE
VIPR2	-0.906475	-1.95258	-7.45866	2.27309e-13	1.75975e-12	19.6007	7434	chr7	FALSE
LOC107984356	-0.893482	-2.58933	-8.07462	2.47464e-15	2.41576e-14	24.0268	107984356	chr11	FALSE
ARSJ	-0.893367	-5.11798	-5.21153	2.38411e-07	8.66222e-07	6.1295	79642	chr4	FALSE
SOX7	-0.893054	-3.00496	-7.83074	1.53527e-14	1.36136e-13	22.2384	83595	chr8	FALSE
PRICKLE2	-0.892208	-3.35347	-6.21387	8.30134e-10	4.15585e-09	11.6032	166336	chr3	FALSE
MICAL2	-0.891418	6.49109	-9.78847	1.89452e-21	3.93327e-20	37.866	9645	chr11	FALSE
LOC100507053	-0.889832	-2.29714	-9.75305	2.58927e-21	5.27324e-20	37.5584	100507053	chr4	FALSE
PLPPR4	-0.885267	-5.78708	-4.43092	1.06873e-05	3.05655e-05	2.49031	9890	chr1	FALSE
CELSR1	-0.884823	0.615227	-8.69201	1.98828e-17	2.53396e-16	28.7605	9620	chr22	FALSE
SATB1-AS1	-0.88015	-0.32472	-9.63658	7.18925e-21	1.37669e-19	36.5531	101927777	chr3	FALSE
ZNF711	-0.878782	-0.666025	-9.23677	2.22621e-19	3.62839e-18	33.1755	7552	chrX	FALSE
FGF9	-0.873865	-1.61921	-6.78684	2.22838e-11	1.36049e-10	15.1233	2254	chr13	FALSE
MYCN	-0.872575	-3.77576	-5.96462	3.67543e-09	1.69693e-08	10.1597	4613	chr2	FALSE
LRRC26	-0.86568	-1.50764	-5.99213	3.12687e-09	1.45685e-08	10.3164	389816	chr9	FALSE
EPPK1	-0.864815	0.407625	-8.33753	3.28613e-16	3.56973e-15	26.0069	83481	chr8	FALSE
LOC101928847	-0.86473	-5.37119	-5.1064	4.10489e-07	1.4424e-06	5.60711	101928847	chr11	FALSE
SPTSSB	-0.861312	-0.142254	-6.58692	8.12188e-11	4.6135e-10	13.8635	165679	chr3	FALSE
LOC105370781	-0.86097	-4.5318	-5.56826	3.51123e-08	1.42758e-07	7.97595	105370781	chr15	FALSE
KIAA1549	-0.860665	-4.0454	-6.45561	1.86529e-10	1.00998e-09	13.0543	57670	chr7	FALSE
COX1	-0.858945	12.5909	-11.057	1.50156e-26	6.38248e-25	49.4428	4512	chrM	FALSE
ENPP1	-0.857565	-2.65168	-7.08638	3.01789e-12	2.04008e-11	17.0737	5167	chr6	FALSE
LOC107984537	-0.856182	-3.91009	-5.11138	4.00145e-07	1.40936e-06	5.63164	107984537	chr12	FALSE
LOC124902629	-0.85366	-5.0035	-5.42037	7.87291e-08	3.04693e-07	7.1967	124902629	chr11	FALSE
P3H2	-0.852299	-1.33711	-8.42025	1.72222e-16	1.94132e-15	26.6409	55214	chr3	FALSE
C7orf57	-0.851358	-5.24574	-5.15088	3.26557e-07	1.16425e-06	5.82695	136288	chr7	FALSE
SLC12A3	-0.849515	-1.71508	-7.67243	4.89757e-14	4.10595e-13	21.1025	6559	chr16	FALSE
KLF15	-0.848763	-4.68434	-5.39334	9.10645e-08	3.49959e-07	7.05636	28999	chr3	FALSE
EBF4	-0.8486	-0.272694	-7.90475	8.86705e-15	8.08627e-14	22.7761	57593	chr20	FALSE
PHLDB2	-0.847622	1.01376	-10.3512	1.18041e-23	3.25854e-22	42.8686	90102	chr3	FALSE
SEC14L1	-0.846284	7.86525	-12.6926	9.0548e-34	1.12275e-31	65.8573	6397	chr17	FALSE
NAP1L2	-0.844207	1.01144	-8.98471	1.82792e-18	2.68131e-17	31.1054	4674	chrX	FALSE
LOC102723446	-0.840271	-1.65236	-6.76621	2.55042e-11	1.54325e-10	14.9918	102723446	chr7	FALSE
LOC105370413	-0.835104	-2.62923	-6.8859	1.15971e-11	7.29958e-11	15.7601	105370413	chr14	FALSE
HNRNPA1P10	-0.83308	0.0690464	-10.9067	6.38003e-26	2.46874e-24	48.0158	664709	chr19	FALSE
SCART1	-0.829782	0.0689824	-8.89452	3.83937e-18	5.36198e-17	30.3761	619207	chr10	FALSE
SORBS2	-0.829045	-3.71959	-4.42697	1.08796e-05	3.10571e-05	2.47335	8470	chr4	FALSE
BEND6	-0.826622	-3.52155	-6.17879	1.02681e-09	5.09164e-09	11.3967	221336	chr6	FALSE
AQP11	-0.82617	-3.83001	-6.1357	1.33125e-09	6.49392e-09	11.1447	282679	chr11	FALSE
ZNF469	-0.824359	-0.0786384	-10.8059	1.6703e-25	6.03648e-24	47.0665	84627	chr16	FALSE
CASS4	-0.82395	4.77944	-11.1562	5.73636e-27	2.6061e-25	50.3922	57091	chr20	FALSE
CYTH3	-0.822992	2.50909	-13.966	7.77712e-40	2.95834e-37	79.665	9265	chr7	FALSE
LINC01801	-0.821911	-2.41699	-7.34569	5.04121e-13	3.73276e-12	18.8219	400685	chr19	FALSE
LOC105373234	-0.819786	-6.73511	-5.68377	1.84441e-08	7.75761e-08	8.59807	105373234	chr1	FALSE
ST13P4	-0.819357	-2.93672	-9.04399	1.11871e-18	1.69186e-17	31.5881	145165	chr13	FALSE
ZBTB7C	-0.817762	-3.67119	-4.33662	1.63131e-05	4.53674e-05	2.08853	201501	chr18	FALSE
TP53INP2	-0.817754	3.00211	-9.28404	1.49237e-19	2.46274e-18	33.5689	58476	chr20	FALSE
RASD1	-0.816878	-1.68753	-8.00609	4.15217e-15	3.92367e-14	23.5196	51655	chr17	FALSE
MAP7	-0.816493	1.85399	-9.62405	8.01988e-21	1.52663e-19	36.4455	9053	chr6	FALSE
POF1B	-0.815591	-2.92225	-5.79479	9.82738e-09	4.27103e-08	9.2071	79983	chrX	FALSE
ADAM7-AS1	-0.815064	-5.2797	-4.74955	2.41493e-06	7.61639e-06	3.90859	101929294	chr8	FALSE
LOC107986659	-0.81354	-3.07771	-6.5402	1.09361e-10	6.10542e-10	13.5739	107986659	chr6	FALSE
NCBP2L	-0.812795	-3.17038	-6.04931	2.23018e-09	1.05952e-08	10.6441	392517	chrX	FALSE
MID2	-0.811524	1.40138	-8.90513	3.51956e-18	4.95232e-17	30.4616	11043	chrX	FALSE
SALL2	-0.808642	0.454927	-10.5901	1.28088e-24	4.08335e-23	45.0578	6297	chr14	FALSE
DNAAF4	-0.80824	-0.621056	-5.80132	9.46675e-09	4.12548e-08	9.24328	161582	chr15	FALSE
CAPN5	-0.807418	2.30682	-8.5499	6.19133e-17	7.35975e-16	27.6451	726	chr11	FALSE
WDR17	-0.806974	-1.88858	-8.01579	3.85982e-15	3.66593e-14	23.5911	116966	chr4	FALSE
LOC107986631	-0.806347	-1.26754	-8.05573	2.85526e-15	2.76329e-14	23.8866	107986631	chr6	FALSE
RNF44	-0.804182	6.44618	-15.0796	2.01859e-45	1.9697e-42	92.3874	22838	chr5	FALSE
LOC124902408	-0.803378	-6.01658	-4.92311	1.03438e-06	3.44429e-06	4.72021	124902408	chr10	FALSE
GEM	-0.802079	-3.99187	-4.87669	1.30106e-06	4.26896e-06	4.50044	2669	chr8	FALSE
PDE4DIPP5	-0.801053	-2.84612	-7.3106	6.44262e-13	4.70676e-12	18.5821	101060254	chr1	FALSE
CCNB3	-0.799062	-2.91358	-8.03894	3.24137e-15	3.11147e-14	23.7623	85417	chrX	FALSE
LINC03122	-0.795853	-5.79728	-4.67043	3.52337e-06	1.08218e-05	3.54768	285668	chr5	FALSE
ADAM23	-0.795181	-0.132916	-6.24799	6.74435e-10	3.4137e-09	11.8049	8745	chr2	FALSE
AGAP1	-0.792335	0.893127	-7.26326	8.95633e-13	6.42811e-12	18.2602	116987	chr2	FALSE
PMP22	-0.792218	-0.666508	-5.90973	5.06446e-09	2.29113e-08	9.84903	5376	chr17	FALSE
LUC7L2	-0.791051	4.42118	-12.9522	5.62848e-35	8.53513e-33	68.6026	51631	chr7	FALSE
EML6	-0.789933	-0.941625	-8.64422	2.91802e-17	3.63022e-16	28.3837	400954	chr2	FALSE
PTX4	-0.784743	-4.36932	-4.29083	1.99749e-05	5.46904e-05	1.89641	390667	chr16	FALSE
LINC00673	-0.784044	-4.51276	-4.24987	2.39036e-05	6.46736e-05	1.72621	100499467	chr17	FALSE
ND4L	-0.778968	7.16856	-9.63594	7.22981e-21	1.38328e-19	36.5476	4539	chrM	FALSE
PALD1	-0.777249	-0.997835	-8.56536	5.4757e-17	6.55866e-16	27.7657	27143	chr10	FALSE
HEY2	-0.776906	-3.42804	-6.38616	2.8788e-10	1.52272e-09	12.6323	23493	chr6	FALSE
PTGER3	-0.776614	-2.14617	-6.91873	9.32418e-12	5.91639e-11	15.9729	5733	chr1	FALSE
PTPRS	-0.774201	1.4141	-9.49383	2.48114e-20	4.46353e-19	35.334	5802	chr19	FALSE
SERPINE2	-0.773903	0.291462	-8.80632	7.88745e-18	1.05682e-16	29.6687	5270	chr2	FALSE
NFXL1	-0.773851	3.00246	-7.23316	1.10328e-12	7.82338e-12	18.0565	152518	chr4	FALSE
PTPRG	-0.773405	-3.2239	-4.94841	9.12063e-07	3.06154e-06	4.84085	5793	chr3	FALSE
SIGLEC10	-0.772153	6.34765	-9.84239	1.17548e-21	2.51012e-20	38.336	89790	chr19	FALSE
KLHL13	-0.772091	-1.41969	-9.29384	1.37337e-19	2.27137e-18	33.6506	90293	chrX	FALSE
DLG2	-0.771003	-2.8318	-8.11984	1.75535e-15	1.74702e-14	24.3635	1740	chr11	FALSE
B4GALT6	-0.770778	0.430004	-10.4026	7.34382e-24	2.0784e-22	43.3364	9331	chr18	FALSE
PTCH1	-0.76758	2.27646	-10.7003	4.5415e-25	1.54432e-23	46.0802	5727	chr9	FALSE
LOC105369483	-0.767001	-5.31973	-4.56462	5.7886e-06	1.72128e-05	3.07406	105369483	chr11	FALSE
PEG3	-0.764319	-5.11399	-4.57047	5.63318e-06	1.67829e-05	3.1	5178	chr19	FALSE
ELOVL4	-0.763414	0.216465	-7.19909	1.39573e-12	9.77359e-12	17.8268	6785	chr6	FALSE
LOC124904535	-0.758891	-0.976071	-9.50942	2.1686e-20	3.92498e-19	35.4665	124904535	chr1	FALSE
AFAP1	-0.755826	2.09108	-8.36985	2.55465e-16	2.81325e-15	26.2539	60312	chr4	FALSE
FAM201A	-0.753629	-2.16109	-6.64378	5.64109e-11	3.27732e-10	14.2184	158228	chr9	FALSE
NEXMIF	-0.752438	-1.95541	-5.97186	3.52265e-09	1.63008e-08	10.2008	340533	chrX	FALSE
AARD	-0.749224	-5.01194	-4.31116	1.82614e-05	5.03613e-05	1.98148	441376	chr8	FALSE
SPRY2	-0.748883	-0.65272	-8.942	2.59949e-18	3.73259e-17	30.7593	10253	chr13	FALSE
MFAP3L	-0.748008	3.4594	-7.6388	6.25012e-14	5.18563e-13	20.8638	9848	chr4	FALSE
CACNA2D2	-0.746109	1.26669	-7.04994	3.86414e-12	2.57186e-11	16.8324	9254	chr3	FALSE
NR4A1	-0.744586	1.58833	-5.83017	8.02319e-09	3.53067e-08	9.40344	3164	chr12	FALSE
GRHL1	-0.744252	-0.334873	-6.54884	1.03519e-10	5.80383e-10	13.6273	29841	chr2	FALSE
ZNF365	-0.744	-0.542363	-6.45001	1.932e-10	1.04356e-09	13.0202	22891	chr10	FALSE
HTR7	-0.740534	-2.2292	-6.29487	5.06136e-10	2.59521e-09	12.0838	3363	chr10	FALSE
TCP11L2	-0.735346	4.21897	-8.17537	1.14879e-15	1.17139e-14	24.7792	255394	chr12	FALSE
SPIN4	-0.733679	0.630101	-9.86602	9.53011e-22	2.06253e-20	38.5426	139886	chrX	FALSE
HOOK1	-0.733394	1.50462	-8.754	1.20574e-17	1.57786e-16	29.2518	51361	chr1	FALSE
COBLL1	-0.73084	1.70159	-7.24078	1.04663e-12	7.43339e-12	18.108	22837	chr2	FALSE
ERN1	-0.730101	5.01159	-11.673	3.45368e-29	2.2146e-27	55.438	2081	chr17	FALSE
ZFYVE9	-0.729012	0.521321	-8.80455	8.00176e-18	1.0715e-16	29.6545	9372	chr1	FALSE
DNAJB5	-0.728756	0.824783	-8.72149	1.56788e-17	2.02345e-16	28.9938	25822	chr9	FALSE
ALOX15	-0.728648	2.69247	-3.88706	0.000109854	0.000268481	0.286942	246	chr17	FALSE
SNHG14	-0.727988	1.61292	-11.2807	1.6997e-27	8.3838e-26	51.5924	104472715	chr15	FALSE
ADAM12	-0.727536	-0.149943	-5.92212	4.71199e-09	2.13984e-08	9.91892	8038	chr10	FALSE
LOC105378144	-0.726207	-6.13304	-3.9393	8.88377e-05	0.000220016	0.486579	105378144	chr6	FALSE
CELSR2	-0.724035	0.020979	-8.54631	6.37025e-17	7.54844e-16	27.6171	1952	chr1	FALSE
SKI	-0.723217	5.02939	-11.6037	6.92258e-29	4.26823e-27	54.7515	6497	chr1	FALSE
TRAPPC10	-0.722424	4.36699	-14.7436	1.03739e-43	7.7607e-41	88.49	7109	chr21	FALSE
ADGRE3	-0.720549	6.06384	-8.4779	1.09446e-16	1.26417e-15	27.0858	84658	chr19	FALSE
CLIC5	-0.719972	1.00637	-8.59123	4.45654e-17	5.42104e-16	27.9679	53405	chr6	FALSE
OLIG2	-0.718551	0.636368	-4.27686	2.12396e-05	5.78917e-05	1.8382	10215	chr21	FALSE
TMED7-TICAM2	-0.717506	0.202975	-5.60563	2.85474e-08	1.17364e-07	8.17589	100302736	chr5	FALSE
GLUD2	-0.716674	-3.33591	-6.77454	2.41518e-11	1.46655e-10	15.0449	2747	chrX	FALSE
ASIP	-0.715051	-4.28776	-4.66634	3.59218e-06	1.10181e-05	3.52922	434	chr20	FALSE
LAMA2	-0.714598	-1.13545	-8.75447	1.20109e-17	1.57362e-16	29.2555	3908	chr6	FALSE
LOC653653	-0.713664	-3.8496	-5.1116	3.99688e-07	1.40797e-06	5.63274	653653	chr17	FALSE
PDZD2	-0.713247	-1.69487	-7.0626	3.54659e-12	2.37246e-11	16.9161	23037	chr5	FALSE
SLC16A10	-0.71262	1.3115	-6.63203	6.08396e-11	3.51351e-10	14.1448	117247	chr6	FALSE
B3GALT2	-0.712348	0.280053	-5.49085	5.37083e-08	2.12851e-07	7.56563	8707	chr1	FALSE
TENT5B	-0.71158	-3.56014	-4.66486	3.61744e-06	1.1091e-05	3.52253	115572	chr1	FALSE
ZNF876P	-0.711191	-2.27868	-8.31861	3.80697e-16	4.10374e-15	25.8625	642280	chr4	FALSE
AUTS2	-0.707581	2.73019	-9.84764	1.12198e-21	2.40963e-20	38.3819	26053	chr7	FALSE
LY75-CD302	-0.706673	-1.61916	-6.13421	1.34327e-09	6.54802e-09	11.136	100526664	chr2	FALSE
CTH	-0.706508	-1.41791	-7.59275	8.71518e-14	7.07989e-13	20.5385	1491	chr1	FALSE
SMIM10L2A	-0.706084	-1.20227	-7.7043	3.88356e-14	3.29398e-13	21.3296	399668	chrX	FALSE
IRGM	-0.70588	-2.73464	-6.06523	2.02884e-09	9.68378e-09	10.7358	345611	chr5	FALSE
NECTIN1	-0.705651	2.6926	-8.25348	6.3025e-16	6.60042e-15	25.368	5818	chr11	FALSE
TIFAB	-0.704296	0.540198	-7.3209	5.99565e-13	4.40171e-12	18.6524	497189	chr5	FALSE
ADGRD1	-0.703437	0.180813	-7.7647	2.49681e-14	2.16438e-13	21.7621	283383	chr12	FALSE
DOCK9	-0.703305	3.72156	-11.6876	2.984e-29	1.94116e-27	55.5823	23348	chr13	FALSE
HECW2-AS1	-0.703291	0.89546	-8.33802	3.27375e-16	3.558e-15	26.0106	101927482	chr2	FALSE
H2AC11	-0.702608	-1.69919	-7.06337	3.528e-12	2.36143e-11	16.9212	8969	chr6	FALSE
CDH17	-0.699666	-6.44792	-4.67111	3.51206e-06	1.079e-05	3.55075	1015	chr8	FALSE
SEMA4C	-0.698146	3.39246	-11.058	1.48824e-26	6.33786e-25	49.4516	54910	chr2	FALSE
EEF1A1	-0.697762	13.4029	-8.69672	1.91425e-17	2.44795e-16	28.7977	1915	chr6	FALSE
SESN1	-0.697075	4.15071	-11.1383	6.83223e-27	3.06671e-25	50.2197	27244	chr6	FALSE
LOC105375402	-0.696354	-2.65441	-5.12657	3.70119e-07	1.30936e-06	5.70659	105375402	chr7	FALSE
ASDURF	-0.695522	-0.761819	-8.53404	7.02127e-17	8.27314e-16	27.5216	110599588	chr2	FALSE
TLE1	-0.693158	1.90802	-8.32371	3.65885e-16	3.95547e-15	25.9015	7088	chr9	FALSE
SLC4A4	-0.692979	-0.0106143	-6.93138	8.57e-12	5.46411e-11	16.0552	8671	chr4	FALSE
KLF13	-0.691406	7.19619	-14.1203	1.35514e-40	6.10797e-38	81.393	51621	chr15	FALSE
SCML2	-0.688103	-1.13274	-9.66626	5.54703e-21	1.08254e-19	36.8084	10389	chrX	FALSE
FUNDC2P2	-0.687032	-4.74117	-3.69777	0.000232314	0.000538896	-0.414887	388965	chr2	FALSE
F13A1	-0.686234	7.05463	-8.03208	3.41367e-15	3.25874e-14	23.7115	2162	chr6	FALSE
MAP3K7CL	-0.686007	6.07517	-7.15778	1.85386e-12	1.28256e-11	17.5495	56911	chr21	FALSE
MAGEE1	-0.685515	1.17667	-10.9105	6.15467e-26	2.38978e-24	48.0512	57692	chrX	FALSE
SLC7A8	-0.684344	0.228297	-5.49622	5.2158e-08	2.07109e-07	7.5939	23428	chr14	FALSE
LOC124901748	-0.684127	-0.836631	-7.64953	5.78256e-14	4.80659e-13	20.9399	124901748	chr7	FALSE
NOMO3	-0.682526	3.09485	-4.65493	3.79138e-06	1.15911e-05	3.47769	408050	chr16	FALSE
PLEKHG1	-0.682388	1.44148	-6.15421	1.19094e-09	5.85375e-09	11.2528	57480	chr6	FALSE
IL2RB	-0.682242	6.05704	-8.99254	1.71335e-18	2.5248e-17	31.1691	3560	chr22	FALSE
DNASE1L3	-0.68215	-0.447502	-5.89648	5.4698e-09	2.46108e-08	9.77444	1776	chr3	FALSE
NEO1	-0.679381	1.48509	-9.29548	1.35431e-19	2.24481e-18	33.6643	4756	chr15	FALSE
FHIP1A	-0.67875	-0.879921	-6.6381	5.85109e-11	3.3888e-10	14.1828	729830	chr4	FALSE
EFHC2	-0.67837	1.53147	-9.63174	7.49973e-21	1.4337e-19	36.5115	80258	chrX	FALSE
CYP7B1	-0.67739	-1.5626	-5.4289	7.51865e-08	2.92142e-07	7.2411	9420	chr8	FALSE
MCF2L	-0.677198	0.971201	-9.21847	2.59795e-19	4.19165e-18	33.0236	23263	chr13	FALSE
PLS1	-0.676947	-0.3232	-8.28153	5.07457e-16	5.37718e-15	25.5806	5357	chr3	FALSE
CA2	-0.676327	3.74326	-6.73784	3.0689e-11	1.83716e-10	14.8114	760	chr8	FALSE
PABPC3	-0.675867	-1.23383	-10.022	2.36339e-22	5.53669e-21	39.9159	5042	chr13	FALSE
IL3RA	-0.675773	2.77182	-6.9672	6.74517e-12	4.35381e-11	16.2887	3563	chrX	FALSE
LINC01992	-0.675286	-4.20794	-4.25503	2.33704e-05	6.33609e-05	1.74759	105371708	chr17	FALSE
ZNF90	-0.674948	-1.73705	-7.27305	8.36763e-13	6.02873e-12	18.3266	7643	chr19	FALSE
ZNRF3	-0.674646	-1.83393	-8.17285	1.17116e-15	1.19258e-14	24.7603	84133	chr22	FALSE
LMO7	-0.673836	2.06679	-10.0478	1.87305e-22	4.42959e-21	40.1449	4008	chr13	FALSE
CAPN14	-0.672758	-2.38511	-7.33617	5.38871e-13	3.97302e-12	18.7567	440854	chr2	FALSE
SH3BP4	-0.66967	0.106506	-9.11974	5.95106e-19	9.28788e-18	32.2086	23677	chr2	FALSE
FBXO7	-0.669228	9.20249	-6.20184	8.93025e-10	4.4548e-09	11.5323	25793	chr22	FALSE
SRGAP3	-0.667714	-0.259944	-8.51562	8.12464e-17	9.50684e-16	27.3783	9901	chr3	FALSE
STARD9	-0.667045	1.3316	-9.31413	1.156e-19	1.93036e-18	33.8201	57519	chr15	FALSE
MMD	-0.665929	4.772	-7.7609	2.56748e-14	2.22182e-13	21.7348	23531	chr17	FALSE
ADAM22	-0.665761	0.297285	-8.95599	2.3167e-18	3.35228e-17	30.8725	53616	chr7	FALSE
PFN2	-0.663962	0.565016	-6.71146	3.64288e-11	2.16174e-10	14.6444	5217	chr3	FALSE
UBE2E4P	-0.663895	-4.12486	-6.09406	1.70845e-09	8.23634e-09	10.9026	286480	chrX	FALSE
FOSB	-0.662541	0.605108	-7.83589	1.47798e-14	1.3116e-13	22.2756	2354	chr19	FALSE
SGSM1	-0.66204	-0.364823	-8.16377	1.25535e-15	1.27431e-14	24.6922	129049	chr22	FALSE
IL5RA	-0.661426	2.7623	-4.69887	3.07799e-06	9.54663e-06	3.67675	3568	chr3	FALSE
LOC124902652	-0.660648	-2.36688	-4.92202	1.03996e-06	3.46185e-06	4.71505	124902652	chr11	FALSE
KLHL32	-0.660587	-0.792259	-7.29759	7.05443e-13	5.12702e-12	18.4935	114792	chr6	FALSE
PLEKHA7	-0.659638	0.155922	-8.3605	2.74795e-16	3.01281e-15	26.1824	144100	chr11	FALSE
PTPN13	-0.657975	0.637991	-6.93792	8.20383e-12	5.24704e-11	16.0977	5783	chr4	FALSE
DENND2B	-0.657925	-1.7369	-6.00154	2.95823e-09	1.38344e-08	10.3701	6764	chr11	FALSE
NYNRIN	-0.657896	-2.20166	-5.94099	4.22067e-09	1.93197e-08	10.0256	57523	chr14	FALSE
ZCCHC14	-0.657165	2.4216	-12.7471	5.07239e-34	6.58032e-32	66.4299	23174	chr16	FALSE
SCARA5	-0.655942	-2.14223	-4.66017	3.69871e-06	1.13263e-05	3.50131	286133	chr8	FALSE
PACSIN1	-0.65513	1.21727	-7.49506	1.75466e-13	1.37692e-12	19.8538	29993	chr6	FALSE
FILIP1L	-0.653132	-0.982501	-7.21226	1.27459e-12	8.9673e-12	17.9155	11259	chr3	FALSE
KLHDC1	-0.652549	0.877936	-10.0105	2.6201e-22	6.11258e-21	39.8143	122773	chr14	FALSE
KLHL33	-0.651851	-1.62441	-6.07564	1.90686e-09	9.121e-09	10.796	123103	chr14	FALSE
CFL1P1	-0.650222	-4.68702	-4.60407	4.81591e-06	1.44884e-05	3.24946	142913	chr10	FALSE
TNFRSF21	-0.649504	0.348934	-7.42979	2.78889e-13	2.13403e-12	19.4007	27242	chr6	FALSE
RTN1	-0.648416	3.61894	-7.22898	1.13566e-12	8.04025e-12	18.0282	6252	chr14	FALSE
PALLD	-0.648174	1.65106	-7.75497	2.68151e-14	2.31288e-13	21.6922	23022	chr4	FALSE
ARK2C	-0.646884	0.545028	-6.40771	2.51722e-10	1.34158e-09	12.7628	494470	chr18	FALSE
FRMD6	-0.646734	-2.2135	-6.81438	1.85987e-11	1.14485e-10	15.2995	122786	chr14	FALSE
FRMPD3	-0.645527	-0.0262084	-5.63398	2.43786e-08	1.01133e-07	8.32842	84443	chrX	FALSE
ACKR3	-0.645187	0.618164	-8.81193	7.53597e-18	1.01215e-16	29.7135	57007	chr2	FALSE
FAM131B	-0.644324	-0.0917319	-7.67612	4.76786e-14	4.00319e-13	21.1288	9715	chr7	FALSE
CGN	-0.644162	-2.71443	-6.12909	1.38515e-09	6.74338e-09	11.1062	57530	chr1	FALSE
EHF	-0.642284	-2.63895	-4.66531	3.60979e-06	1.10691e-05	3.52455	26298	chr11	FALSE
IGF2R	-0.64169	7.95442	-9.59468	1.03567e-20	1.93779e-19	36.1938	3482	chr6	FALSE
CA5B	-0.640321	3.90124	-9.50341	2.28409e-20	4.12404e-19	35.4155	11238	chrX	FALSE
TTC28	-0.639443	-0.164627	-8.33533	3.34303e-16	3.62803e-15	25.99	23331	chr22	FALSE
LILRA4	-0.637812	2.26129	-7.15332	1.91133e-12	1.32028e-11	17.5197	23547	chr19	FALSE
FHL1	-0.637487	3.15304	-9.25017	1.98794e-19	3.25421e-18	33.2868	2273	chrX	FALSE
TRIM9	-0.637333	-0.103044	-5.45754	6.4385e-08	2.52533e-07	7.39069	114088	chr14	FALSE
TBC1D14	-0.637316	6.11147	-11.5056	1.84305e-28	1.04665e-26	53.785	57533	chr4	FALSE
ARHGAP5-AS1	-0.635877	-2.20074	-6.98832	5.85404e-12	3.80708e-11	16.427	84837	chr14	FALSE
TMEM67	-0.635025	-0.0230225	-9.30572	1.24155e-19	2.06401e-18	33.7498	91147	chr8	FALSE
RNR1	-0.634778	12.2157	-8.09447	2.1288e-15	2.10007e-14	24.1744	4549	chrM	FALSE
SYTL2	-0.633956	3.31026	-9.04475	1.11167e-18	1.68348e-17	31.5943	54843	chr11	FALSE
CCNG2	-0.633425	5.38356	-10.2923	2.02712e-23	5.42895e-22	42.3357	901	chr4	FALSE
SMPD3	-0.633044	3.14289	-5.98303	3.29896e-09	1.53162e-08	10.2644	55512	chr16	FALSE
ADGRA3	-0.632775	-0.215495	-5.07718	4.76585e-07	1.66345e-06	5.4637	166647	chr4	FALSE
NR4A2	-0.632685	-0.161949	-8.75118	1.23356e-17	1.61333e-16	29.2293	4929	chr2	FALSE
GPM6B	-0.632483	-2.53824	-4.28015	2.09349e-05	5.71444e-05	1.8519	2824	chrX	FALSE
RAPGEF2	-0.631971	4.73729	-10.8047	1.68896e-25	6.08682e-24	47.0556	9693	chr4	FALSE
ABHD2	-0.631905	7.15544	-12.338	3.79831e-32	3.72251e-30	62.1658	11057	chr15	FALSE
TUBB1	-0.631783	7.44754	-6.41503	2.40492e-10	1.2857e-09	12.8072	81027	chr20	FALSE
HACE1	-0.631401	1.33818	-10.2052	4.49957e-23	1.1594e-21	41.55	57531	chr6	FALSE
ARHGEF25	-0.630483	-2.11211	-6.77402	2.42342e-11	1.47116e-10	15.0416	115557	chr12	FALSE
KCNQ5	-0.628716	0.440426	-8.44949	1.36891e-16	1.56269e-15	26.8662	56479	chr6	FALSE
KLRF1	-0.626646	4.06645	-5.43095	7.4358e-08	2.89323e-07	7.25179	51348	chr12	FALSE
CD200R1	-0.624959	2.78959	-9.52801	1.84663e-20	3.36071e-19	35.6247	131450	chr3	FALSE
BCOR	-0.624375	4.05211	-15.7131	1.05299e-48	3.37604e-45	99.8664	54880	chrX	FALSE
NPTXR	-0.622747	1.72601	-7.7733	2.34402e-14	2.03823e-13	21.8239	23467	chr22	FALSE
TRIM40	-0.622469	-2.5334	-4.53302	6.70078e-06	1.97227e-05	2.93462	135644	chr6	FALSE
CYSLTR2	-0.622172	2.69692	-7.97025	5.43515e-15	5.07831e-14	23.2557	57105	chr13	FALSE
URB2	-0.621789	1.69303	-12.4904	7.68854e-33	8.13933e-31	63.7439	9816	chr1	FALSE
NIPSNAP3B	-0.62169	0.255129	-8.67826	2.22064e-17	2.80777e-16	28.6519	55335	chr9	FALSE
MEIS2	-0.621344	-3.27367	-4.06847	5.20019e-05	0.000133533	0.991199	4212	chr15	FALSE
PDPK1	-0.619489	4.99928	-15.1401	9.87715e-46	1.10218e-42	93.0946	5170	chr16	FALSE
DYTN	-0.619155	-4.34704	-3.71505	0.000217257	0.000505851	-0.352248	391475	chr2	FALSE
PHEX	-0.617205	-0.622833	-7.5094	1.5842e-13	1.24796e-12	19.9538	5251	chrX	FALSE
FAM81A	-0.617137	-1.795	-5.65043	2.22367e-08	9.26239e-08	8.4173	145773	chr15	FALSE
INCENP	-0.61701	2.01177	-10.1484	7.54223e-23	1.87246e-21	41.041	3619	chr11	FALSE
TMEM164	-0.615938	5.89253	-9.19723	3.10677e-19	4.95912e-18	32.8477	84187	chrX	FALSE
ERRFI1	-0.615755	-1.78519	-7.83051	1.53794e-14	1.36319e-13	22.2367	54206	chr1	FALSE
LOC124908011	-0.615597	-1.46961	-4.76901	2.1989e-06	6.96835e-06	3.99819	124908011	chr2	FALSE
PRSS41	-0.615446	-2.26973	-3.55659	0.000397743	0.000889368	-0.916334	360226	chr16	FALSE
PTGDR2	-0.614408	3.36912	-5.00511	6.86589e-07	2.34217e-06	5.11322	11251	chr11	FALSE
TAF4	-0.614343	3.60594	-15.4706	1.93722e-47	4.83078e-44	96.9847	6874	chr20	FALSE
LRIG1	-0.613922	3.36502	-11.1733	4.85733e-27	2.21571e-25	50.5563	26018	chr3	FALSE
FAM184A	-0.61211	-0.904328	-6.96756	6.7287e-12	4.34442e-11	16.2911	79632	chr6	FALSE
NPAS2	-0.611735	-0.650932	-5.32325	1.32423e-07	4.98069e-07	6.69554	4862	chr2	FALSE
BRD1	-0.611197	4.75056	-15.3666	6.71267e-47	1.36957e-43	95.755	23774	chr22	FALSE
PRPF8	-0.610988	7.08516	-10.9135	5.98001e-26	2.33002e-24	48.0796	10594	chr17	FALSE
BHLHE40	-0.61061	5.20564	-11.7896	1.06564e-29	7.13913e-28	56.5989	8553	chr3	FALSE
LRP5	-0.610165	-0.321415	-8.18529	1.06469e-15	1.0891e-14	24.8538	4041	chr11	FALSE
DNAJC13	-0.608474	4.51899	-10.8099	1.60715e-25	5.83644e-24	47.1046	23317	chr3	FALSE
RSPH1	-0.608348	-3.24528	-4.81443	1.76446e-06	5.66229e-06	4.20876	89765	chr21	FALSE
PID1	-0.608201	3.25196	-5.1201	3.8264e-07	1.35068e-06	5.67462	55022	chr2	FALSE
MBLAC2	-0.60717	1.78478	-8.57009	5.27353e-17	6.33586e-16	27.8026	153364	chr5	FALSE
CAVIN2	-0.605851	6.8624	-6.37559	3.07428e-10	1.61925e-09	12.5684	8436	chr2	FALSE
TCTN1	-0.605465	1.62016	-10.6893	5.03989e-25	1.70604e-23	45.9775	79600	chr12	FALSE
CXXC4	-0.605326	-1.99401	-5.24947	1.95496e-07	7.19501e-07	6.32046	80319	chr4	FALSE
MIDEAS	-0.605194	4.74677	-13.751	8.71932e-39	2.75616e-36	77.275	91748	chr14	FALSE
MYH9	-0.604549	9.66543	-9.11192	6.3529e-19	9.867e-18	32.1444	4627	chr22	FALSE
MAML3	-0.603682	3.33104	-8.10667	1.94029e-15	1.92171e-14	24.2653	55534	chr4	FALSE
IPMK	-0.601864	4.78928	-8.2187	8.23843e-16	8.52837e-15	25.1053	253430	chr10	FALSE
TFCP2L1	-0.601619	-1.28933	-5.19868	2.54915e-07	9.22006e-07	6.06511	29842	chr2	FALSE
PKDCC	-0.600573	-4.40714	-3.67312	0.00025551	0.000588929	-0.503798	91461	chr2	FALSE
LINC00920	-0.599566	0.0408232	-7.14202	2.06506e-12	1.42166e-11	17.4442	100505865	chr16	FALSE
USP54	-0.599316	0.302503	-10.911	6.12193e-26	2.38119e-24	48.0565	159195	chr10	FALSE
LEPR	-0.599141	1.89075	-7.8304	1.53914e-14	1.36372e-13	22.2359	3953	chr1	FALSE
LINC00996	-0.598598	-0.606489	-7.12198	2.36822e-12	1.61796e-11	17.3104	285972	chr7	FALSE
FNTB	-0.597659	2.57419	-7.21759	1.22862e-12	8.6738e-12	17.9513	2342	chr14	FALSE
SGK1	-0.597202	5.73834	-10.3403	1.30488e-23	3.58012e-22	42.7698	6446	chr6	FALSE
ETS1	-0.597105	8.30433	-8.06189	2.72514e-15	2.65107e-14	23.9323	2113	chr11	FALSE
ZNF677	-0.596966	0.944823	-7.99061	4.66489e-15	4.38601e-14	23.4054	342926	chr19	FALSE
RAI1	-0.596266	3.16054	-10.6119	1.04429e-24	3.36738e-23	45.2592	10743	chr17	FALSE
RBL2	-0.596092	7.21752	-13.2829	1.55e-36	3.28175e-34	72.1532	5934	chr16	FALSE
NUP153	-0.594885	5.36625	-15.4267	3.27592e-47	7.35215e-44	96.4648	9972	chr6	FALSE
LOC124907996	-0.59435	-1.41669	-6.56499	9.34111e-11	5.25947e-10	13.7273	124907996	chr2	FALSE
RNR2	-0.593651	13.7391	-8.08662	2.25946e-15	2.21824e-14	24.116	4550	chrM	FALSE
TPT1	-0.593621	11.9771	-9.38765	6.17648e-20	1.05741e-18	34.4367	7178	chr13	FALSE
ZNF217	-0.593409	6.403	-12.6608	1.27011e-33	1.55766e-31	65.523	7764	chr20	FALSE
LOC105371841	-0.593284	-5.52762	-3.82237	0.000142409	0.000341863	0.0433061	105371841	chr17	FALSE
NHIP	-0.592736	-1.0533	-3.57113	0.00037662	0.000845695	-0.865548	105373085	chr22	FALSE
TRRAP	-0.591036	4.61049	-12.1238	3.50538e-31	2.92458e-29	59.9707	8295	chr7	FALSE
ENKUR	-0.589926	2.5327	-5.78589	1.03401e-08	4.48517e-08	9.15788	219670	chr10	FALSE
PRKAR2B	-0.589549	5.78416	-5.85303	7.03353e-09	3.12396e-08	9.53091	5577	chr7	FALSE
SPDYE18	-0.589139	0.874845	-8.60081	4.12854e-17	5.04392e-16	28.0429	100505767	chr7	FALSE
RNF11	-0.588875	6.46451	-6.57384	8.82906e-11	4.98994e-10	13.7822	26994	chr1	FALSE
USP53	-0.588223	3.03173	-8.02461	3.61156e-15	3.43782e-14	23.6563	54532	chr4	FALSE
RHOBTB3	-0.587686	0.793015	-7.43647	2.66009e-13	2.03965e-12	19.4469	22836	chr5	FALSE
IGSF3	-0.587495	-3.84962	-4.55427	6.07325e-06	1.80008e-05	3.0283	3321	chr1	FALSE
LYPLAL1-DT	-0.586821	-0.492783	-5.97368	3.48528e-09	1.61412e-08	10.2112	643723	chr1	FALSE
ZNF566-AS1	-0.586682	-1.02928	-8.56738	5.38812e-17	6.4597e-16	27.7815	728752	chr19	FALSE
RGS18	-0.585767	7.20269	-8.034	3.36452e-15	3.21735e-14	23.7257	64407	chr1	FALSE
NFIA	0.586965	4.00498	7.36236	4.48499e-13	3.34741e-12	18.9362	4774	chr1	FALSE
CIR1	0.588623	7.76116	10.7775	2.18705e-25	7.80511e-24	46.8007	9541	chr2	FALSE
FABP2	0.588935	-6.23078	2.91501	0.00365584	0.00691105	-2.95565	2169	chr4	FALSE
FSTL3	0.589057	2.00242	8.11125	1.87389e-15	1.86087e-14	24.2995	10272	chr19	FALSE
SAT1	0.589178	9.08716	10.1682	6.29832e-23	1.58824e-21	41.2186	6303	chrX	FALSE
MAD2L1BP	0.589647	4.68905	12.277	7.17068e-32	6.59555e-30	61.5381	9587	chr6	FALSE
COL6A6	0.589765	-2.67329	4.73377	2.60504e-06	8.16796e-06	3.83616	131873	chr3	FALSE
GJD3-AS1	0.589876	0.752364	10.1709	6.14765e-23	1.55374e-21	41.2425	123706509	chr17	FALSE
LOC124903844	0.590913	1.30056	6.83331	1.64196e-11	1.01712e-10	15.421	124903844	chr1	FALSE
LINC03107	0.59111	-0.866795	9.90417	6.7866e-22	1.50953e-20	38.8769	124903648	chr16	FALSE
LOC107985221	0.591579	-0.0549923	5.43824	7.14847e-08	2.78764e-07	7.28979	107985221	chr1	FALSE
LOC105372903	0.59402	0.153905	9.92237	5.76967e-22	1.29101e-20	39.0368	105372903	chr1	FALSE
NRADDP	0.594318	-1.55286	6.24217	6.98822e-10	3.5268e-09	11.7704	100129354	chr3	FALSE
LOC124902267	0.59476	3.07845	11.5886	8.04953e-29	4.86942e-27	54.6027	124902267	chr9	FALSE
LOC124900605	0.596986	6.08972	7.6659	5.13519e-14	4.30034e-13	21.0561	124900605	chr2	FALSE
RPAP3-DT	0.598287	2.20246	7.252	9.68409e-13	6.90626e-12	18.1839	105369748	chr12	FALSE
UNC93B1	0.601118	7.19504	10.0866	1.31955e-22	3.17753e-21	40.49	81622	chr11	FALSE
CASP1	0.601573	8.46996	13.9126	1.42071e-39	4.98205e-37	79.0692	834	chr11	FALSE
LOC105374333	0.60314	3.47371	9.61764	8.48032e-21	1.60882e-19	36.3906	105374333	chr2	FALSE
TDRD7	0.603726	5.26156	8.27323	5.41061e-16	5.71431e-15	25.5177	23424	chr9	FALSE
LOC124902980	0.606005	-3.22796	4.8105	1.79846e-06	5.76364e-06	4.19049	124902980	chr12	FALSE
CLEC2B	0.60622	7.25995	10.8922	7.33296e-26	2.79887e-24	47.8784	9976	chr12	FALSE
FAM151B-DT	0.606826	-2.5995	5.34992	1.14895e-07	4.35792e-07	6.83233	121232370	chr5	FALSE
LOC101928421	0.608186	1.35674	9.66236	5.73973e-21	1.11626e-19	36.7748	101928421	chr7	FALSE
LOC105373836	0.608736	1.86572	8.05657	2.83718e-15	2.74907e-14	23.8928	105373836	chr2	FALSE
MRPS18C	0.609664	4.27004	12.4193	1.62283e-32	1.66307e-30	63.0059	51023	chr4	FALSE
HDLBP-AS1	0.612257	-1.95053	6.57087	8.99749e-11	5.07618e-10	13.7638	101927509	chr2	FALSE
BCL2A1	0.615807	6.59691	8.16377	1.2554e-15	1.27431e-14	24.6922	597	chr15	FALSE
LOC124902854	0.616199	-1.61591	6.58811	8.06035e-11	4.58087e-10	13.8709	124902854	chr12	FALSE
GBP4	0.617401	6.58774	7.68199	4.56885e-14	3.84761e-13	21.1705	115361	chr1	FALSE
LOC107986876	0.618187	-3.25818	5.17337	2.90715e-07	1.04426e-06	5.93873	107986876	chr8	FALSE
LOC105371472	0.618198	0.807973	6.495	1.45573e-10	7.99779e-10	13.2955	105371472	chr1	FALSE
LY96	0.618778	6.1806	6.94566	7.7909e-12	5.00004e-11	16.1481	23643	chr8	FALSE
LOC122455341	0.618833	0.0686207	8.16984	1.19846e-15	1.21871e-14	24.7377	122455341	chr22	FALSE
LOC105369565	0.61939	-3.3222	3.47942	0.000529619	0.00115839	-1.18243	105369565	chr11	FALSE
ANKRD36C	0.622961	5.01293	9.02969	1.25967e-18	1.88849e-17	31.4714	400986	chr2	FALSE
PRDX6-AS1	0.623807	1.69127	7.85559	1.27743e-14	1.14266e-13	22.4185	101928673	chr1	FALSE
RIBC2	0.624807	-3.3632	4.67583	3.43429e-06	1.05684e-05	3.57214	26150	chr22	FALSE
MYL6B	0.626129	1.60359	9.79598	1.77297e-21	3.68774e-20	37.9313	140465	chr12	FALSE
GTSF1L	0.626937	-2.7973	4.7823	2.06214e-06	6.55811e-06	4.05961	149699	chr20	FALSE
LOC102724955	0.627977	0.0507629	5.94948	4.01621e-09	1.84327e-08	10.0737	102724955	chr2	FALSE
MAB21L3	0.629144	0.0952534	6.02603	2.56004e-09	1.20704e-08	10.5103	126868	chr1	FALSE
TOP2A	0.629165	4.18606	7.27713	8.13367e-13	5.86581e-12	18.3544	7153	chr17	FALSE
TRIM5	0.629593	5.05711	7.80155	1.90431e-14	1.67013e-13	22.0274	85363	chr11	FALSE
AMN1	0.630302	4.83462	10.3476	1.22028e-23	3.36033e-22	42.8359	196394	chr12	FALSE
LOC105377814	0.631128	-2.63319	4.57208	5.59133e-06	1.66715e-05	3.10711	105377814	chr13	FALSE
BLOC1S1	0.63139	6.00409	13.6138	4.02663e-38	1.14392e-35	75.7622	2647	chr12	FALSE
G0S2	0.631701	1.87091	5.01648	6.48357e-07	2.22154e-06	5.1682	50486	chr1	FALSE
LOC105374334	0.632113	0.385348	9.75662	2.50907e-21	5.11453e-20	37.5894	105374334	chr2	FALSE
ACOT9	0.632612	5.60314	12.6253	1.85144e-33	2.21021e-31	65.1506	23597	chrX	FALSE
DDIT3	0.632725	4.59227	9.78147	2.01525e-21	4.17234e-20	37.8052	1649	chr12	FALSE
LOC107984211	0.636688	-4.0146	4.2966	1.94735e-05	5.34153e-05	1.92052	107984211	chr10	FALSE
DDAH2	0.636771	5.18072	10.8542	1.05387e-25	3.93546e-24	47.5207	23564	chr6	FALSE
UBE2S	0.636928	4.54118	12.0752	5.78426e-31	4.70349e-29	59.476	27338	chr19	FALSE
GRIK1-AS2	0.637235	-3.18466	6.04437	2.29642e-09	1.09007e-08	10.6157	100379661	chr21	FALSE
LOC101927949	0.637554	-4.0449	4.64444	3.98402e-06	1.21486e-05	3.43039	101927949	chr1	FALSE
LOC101927898	0.637732	1.13551	8.19349	9.99811e-16	1.02648e-14	24.9154	101927898	chr17	FALSE
IRF9	0.637802	7.63848	12.1574	2.47761e-31	2.09042e-29	60.3134	10379	chr14	FALSE
LOC107985034	0.639792	-0.763109	10.4515	4.66685e-24	1.36556e-22	43.7832	107985034	chr17	FALSE
H2AC20	0.642226	0.0971039	9.52055	1.96973e-20	3.57659e-19	35.5612	8338	chr1	FALSE
KCNK7	0.642676	0.182127	7.0187	4.77161e-12	3.13305e-11	16.6265	10089	chr11	FALSE
RAB24	0.643858	7.0358	11.1512	6.02079e-27	2.72979e-25	50.3444	53917	chr5	FALSE
HIPK1-AS1	0.646699	-1.53241	7.87771	1.08414e-14	9.78737e-14	22.5792	101928846	chr1	FALSE
LOC124906303	0.646713	1.0248	7.82054	1.65544e-14	1.46387e-13	22.1646	124906303	chr3	FALSE
MAP2K6	0.6476	4.78209	9.25812	1.85862e-19	3.0559e-18	33.353	5608	chr17	FALSE
LINC01260	0.649115	0.380559	6.46193	1.79273e-10	9.73251e-10	13.0929	79015	chr20	FALSE
DTX3L	0.650016	7.17533	9.95253	4.40666e-22	1.00303e-20	39.3022	151636	chr3	FALSE
BICDL2	0.650412	0.416711	3.82616	0.000140278	0.000337473	0.0574433	146439	chr16	FALSE
LOC112543491	0.650642	0.553992	9.73614	3.00504e-21	6.0704e-20	37.4118	112543491	chr1	FALSE
LOC105378419	0.650734	-3.36785	5.84509	7.36296e-09	3.25931e-08	9.48658	105378419	chr10	FALSE
LOC105379355	0.650832	-1.6729	6.90768	1.00354e-11	6.34975e-11	15.9012	105379355	chr8	FALSE
GADD45B	0.651698	6.43624	13.1628	5.74935e-36	1.06639e-33	70.8575	4616	chr19	FALSE
LOC101927522	0.652189	-0.223123	5.89217	5.6084e-09	2.52149e-08	9.7502	101927522	chr19	FALSE
PSMB9	0.653113	7.86824	13.3885	4.86239e-37	1.13673e-34	73.2993	5698	chr6	FALSE
CHMP5	0.654403	6.28551	9.05253	1.04204e-18	1.58231e-17	31.6579	51510	chr9	FALSE
LOC105376033	0.655347	3.39277	7.24147	1.04167e-12	7.40048e-12	18.1126	105376033	chr9	FALSE
BRCA2	0.655915	1.82681	8.18448	1.07131e-15	1.09537e-14	24.8477	675	chr13	FALSE
ANKRD36B	0.656197	5.51023	8.65889	2.59427e-17	3.25452e-16	28.4992	57730	chr2	FALSE
LOC124905999	0.656765	2.55475	10.978	3.21858e-26	1.31097e-24	48.6907	124905999	chr2	FALSE
LOC124900289	0.658352	-3.95252	4.60697	4.75095e-06	1.43102e-05	3.26241	124900289	chr10	FALSE
CTRL	0.658474	2.14592	8.7624	1.12647e-17	1.48451e-16	29.3186	1506	chr16	FALSE
LOC124909456	0.660762	-0.136985	9.94275	4.80944e-22	1.08919e-20	39.2161	124909456	chr3	FALSE
LOC124901607	0.660962	2.40959	10.0201	2.40314e-22	5.62395e-21	39.8994	124901607	chr7	FALSE
GADD45GIP1	0.661576	4.41676	12.8626	1.47455e-34	2.08134e-32	67.6508	90480	chr19	FALSE
ADCY4	0.66197	1.92641	6.27298	5.78864e-10	2.94858e-09	11.9534	196883	chr14	FALSE
NMI	0.662141	7.18672	11.8769	4.39692e-30	3.1327e-28	57.473	9111	chr2	FALSE
NDUFB7	0.662351	5.48685	12.2742	7.38629e-32	6.75752e-30	61.5088	4713	chr19	FALSE
ANKRD36BP2	0.662368	0.807512	5.74814	1.28203e-08	5.5004e-08	8.94984	645784	chr2	FALSE
LOC101926887	0.663883	-0.750843	7.24471	1.01852e-12	7.24294e-12	18.1346	101926887	chr10	FALSE
LOC107987392	0.664206	3.99797	9.18939	3.31874e-19	5.28245e-18	32.7828	107987392	chr22_KI270733v1_random	FALSE
SLC49A3	0.665557	2.56088	9.4447	3.7875e-20	6.65644e-19	34.9178	84179	chr4	FALSE
NUSAP1	0.665747	2.73291	8.54313	6.53309e-17	7.73323e-16	27.5923	51203	chr15	FALSE
CKM	0.668595	-2.94674	4.41853	1.13027e-05	3.2175e-05	2.43708	1158	chr19	FALSE
FFAR2	0.668994	8.63331	8.9987	1.62825e-18	2.40731e-17	31.2191	2867	chr19	FALSE
PRDX4	0.669319	3.85589	11.3313	1.03414e-27	5.27483e-26	52.0827	10549	chrX	FALSE
LOC105378085	0.670444	0.696966	6.08052	1.85226e-09	8.88254e-09	10.8242	105378085	chr6	FALSE
DDX60L	0.672595	7.45416	7.6302	6.65153e-14	5.5024e-13	20.8029	91351	chr4	FALSE
LINC00597	0.673098	-0.793511	8.60225	4.08137e-17	4.98901e-16	28.0542	81698	chr15	FALSE
LOC124907827	0.673628	-3.76863	4.3561	1.49581e-05	4.18531e-05	2.17086	124907827	chr2	FALSE
NOS1AP	0.674134	-2.39791	5.81037	8.98885e-09	3.93249e-08	9.29342	9722	chr1	FALSE
LOC100419583	0.674947	6.10833	11.5525	1.15399e-28	6.70961e-27	54.2471	100419583	chr15	FALSE
IFI16	0.676331	8.86639	10.2557	2.83735e-23	7.50928e-22	42.0043	3428	chr1	FALSE
HERC2P7	0.677881	-4.73397	2.6751	0.00762295	0.013565	-3.61659	100132101	chr15	FALSE
NUDT18	0.677886	2.91693	14.7331	1.1735e-43	8.49577e-41	88.368	79873	chr8	FALSE
MX2	0.678366	8.32108	7.66459	5.18446e-14	4.33998e-13	21.0468	4600	chr21	FALSE
LINC00260	0.67908	1.15427	10.2937	2.00132e-23	5.36626e-22	42.3483	84719	chr1	FALSE
LINC00467	0.679668	0.46251	11.0419	1.73844e-26	7.29268e-25	49.2983	84791	chr1	FALSE
CCDC85B	0.680075	5.13476	14.6845	2.0651e-43	1.44834e-40	87.8089	11007	chr11	FALSE
LOC105374140	0.680232	-1.31042	8.1316	1.60489e-15	1.60347e-14	24.4514	105374140	chr3	FALSE
MSRB2	0.68115	4.14086	9.93424	5.18939e-22	1.17287e-20	39.1412	22921	chr10	FALSE
SPACDR	0.68124	-1.07663	5.78577	1.03472e-08	4.48738e-08	9.15721	402573	chr7	FALSE
LOC124906071	0.682247	1.7504	10.841	1.19505e-25	4.41127e-24	47.3968	124906071	chr2	FALSE
LOC124902375	0.682341	6.66968	8.45305	1.33106e-16	1.52258e-15	26.8937	124902375	chr10	FALSE
SAMD9	0.682813	7.14637	8.69147	1.99691e-17	2.54351e-16	28.7562	54809	chr7	FALSE
NME1	0.683311	3.64881	9.3327	9.87028e-20	1.6556e-18	33.9755	4830	chr17	FALSE
PSMA6	0.68525	6.79655	12.2993	5.68411e-32	5.38264e-30	61.7676	5687	chr14	FALSE
LOC124901581	0.685395	0.458962	8.78819	9.13932e-18	1.21441e-16	29.524	124901581	chr7	FALSE
LOC124902763	0.685827	2.79537	7.92251	7.76757e-15	7.12413e-14	22.9058	124902763	chr11	FALSE
LOC124902446	0.686798	0.205739	7.50375	1.64936e-13	1.29746e-12	19.9144	124902446	chr10	FALSE
MXD3	0.688037	4.05987	9.44429	3.80085e-20	6.67469e-19	34.9144	83463	chr5	FALSE
LOC124901369	0.689559	0.54226	8.44079	1.46574e-16	1.66645e-15	26.7991	124901369	chr6	FALSE
SSTR3	0.689985	3.24137	7.47222	2.06441e-13	1.60594e-12	19.6948	6753	chr22	FALSE
SP110	0.691064	8.23686	12.9828	4.04461e-35	6.31244e-33	68.9292	3431	chr2	FALSE
S100A6	0.691999	8.69811	13.5692	6.60762e-38	1.80847e-35	75.2725	6277	chr1	FALSE
PLSCR2	0.693821	-3.1955	6.16385	1.12376e-09	5.54417e-09	11.3092	57047	chr3	FALSE
CENPE	0.694315	2.89239	8.25408	6.27351e-16	6.57312e-15	25.3725	1062	chr4	FALSE
LOC124909475	0.694872	-1.7691	8.81685	7.24006e-18	9.77513e-17	29.7528	124909475	chr3	FALSE
IFI27L1	0.695618	0.418443	8.93989	2.64507e-18	3.79319e-17	30.7423	122509	chr14	FALSE
LOC124900287	0.695725	0.844784	7.00777	5.13632e-12	3.36077e-11	16.5546	124900287	chr10	FALSE
SPATC1	0.6974	-1.54649	5.56319	3.61095e-08	1.46574e-07	7.9489	375686	chr8	FALSE
LOC107987081	0.699255	3.13202	6.54246	1.07799e-10	6.03025e-10	13.5879	107987081	chr9	FALSE
LILRA5	0.699962	7.45739	10.5221	2.42039e-24	7.39059e-23	44.4304	353514	chr19	FALSE
LOC107986583	0.702084	-2.73909	7.47275	2.05658e-13	1.60041e-12	19.6985	107986583	chr6	FALSE
MOV10	0.70215	5.42666	8.42169	1.70294e-16	1.92055e-15	26.6519	4343	chr1	FALSE
LOC107985957	0.702466	-4.71837	3.4087	0.000685296	0.00147319	-1.42127	107985957	chr2	FALSE
STAT1	0.702828	8.73777	9.61423	8.73587e-21	1.65311e-19	36.3614	6772	chr2	FALSE
STX5-DT	0.704646	-1.34149	10.4703	3.92048e-24	1.16077e-22	43.955	105369332	chr11	FALSE
ACTR3-AS1	0.70588	-0.255124	8.40558	1.932e-16	2.16583e-15	26.5281	101060091	chr2	FALSE
KIF14	0.706539	0.49737	6.54251	1.07769e-10	6.03008e-10	13.5881	9928	chr1	FALSE
LOC105375034	0.70654	-2.84961	4.88249	1.26441e-06	4.15599e-06	4.52781	105375034	chr6	FALSE
LOC101929372	0.70696	-4.3477	5.14918	3.29436e-07	1.17358e-06	5.81851	101929372	chr22	FALSE
FAM225A	0.707176	0.908858	5.30567	1.45368e-07	5.42964e-07	6.60571	286333	chr9	FALSE
LOC124901337	0.707187	0.978114	8.08678	2.25675e-15	2.21655e-14	24.1172	124901337	chr6	FALSE
STAT2	0.708984	7.30212	8.59969	4.16582e-17	5.0867e-16	28.0341	6773	chr12	FALSE
LOC124907989	0.709125	-2.86178	4.9969	7.15512e-07	2.43565e-06	5.07363	124907989	chr2	FALSE
FAM209B	0.710752	-1.10356	8.63939	3.03317e-17	3.76512e-16	28.3457	388799	chr20	FALSE
LOC107984602	0.711406	-3.42636	3.28231	0.00107415	0.002237	-1.83632	107984602	chr13	FALSE
FLJ42393	0.711837	-1.40578	5.08259	4.63619e-07	1.62072e-06	5.49019	401105	chr3	FALSE
KIF2C	0.711966	0.486172	6.16171	1.1383e-09	5.61225e-09	11.2967	11004	chr1	FALSE
LOC124900994	0.712739	3.19059	7.44496	2.50495e-13	1.9286e-12	19.5057	124900994	chr5	FALSE
CDKN2A	0.713003	0.325387	8.72001	1.5868e-17	2.0467e-16	28.982	1029	chr9	FALSE
NKAPL	0.713248	1.49205	9.45421	3.49026e-20	6.15333e-19	34.9982	222698	chr6	FALSE
RN7SL2	0.713453	8.18514	7.45289	2.368e-13	1.8288e-12	19.5606	378706	chr14	FALSE
LOC124902025	0.714161	-0.476059	7.71111	3.69554e-14	3.13807e-13	21.3782	124902025	chr8	FALSE
APOL1	0.714261	6.00158	9.93247	5.27243e-22	1.18804e-20	39.1256	8542	chr22	FALSE
TOR1B	0.714788	5.62102	8.77908	9.84026e-18	1.30369e-16	29.4514	27348	chr9	FALSE
PNPT1	0.717338	4.35765	8.84835	5.60086e-18	7.65064e-17	30.005	87178	chr2	FALSE
LOC105372652	0.71804	-2.7874	5.60271	2.90138e-08	1.19238e-07	8.16023	105372652	chr20	FALSE
LINC02798	0.719545	-1.52621	8.6842	2.11708e-17	2.68591e-16	28.6988	107985194	chr1	FALSE
LOC102724965	0.719637	0.567634	8.04485	3.09996e-15	2.98594e-14	23.806	102724965	chr2	FALSE
RERE-AS1	0.720459	0.173662	7.2151	1.24989e-12	8.8018e-12	17.9346	102724552	chr1	FALSE
LOC124900995	0.720556	3.66864	7.13718	2.13464e-12	1.46552e-11	17.4118	124900995	chr5	FALSE
CAPG	0.721654	7.0244	13.0476	2.00872e-35	3.29063e-33	69.621	822	chr2	FALSE
LOC124900987	0.721901	3.17502	11.454	3.07703e-28	1.67616e-26	53.2791	124900987	chr5	FALSE
LOC124903630	0.72479	0.153067	11.4201	4.30528e-28	2.30605e-26	52.9476	124903630	chr16	FALSE
LOC105369299	0.725544	0.518901	10.1593	6.83128e-23	1.70919e-21	41.1386	105369299	chr21	FALSE
NDC80	0.725959	2.35097	8.78294	9.53673e-18	1.26497e-16	29.4821	10403	chr18	FALSE
CLSPN	0.726022	2.00105	8.49124	9.851e-17	1.14493e-15	27.1892	63967	chr1	FALSE
LOC107985416	0.726194	-5.13407	4.78175	2.06762e-06	6.57461e-06	4.05707	107985416	chr20	FALSE
LGALS9	0.728106	7.68391	10.5878	1.30876e-24	4.16043e-23	45.0366	3965	chr17	FALSE
DRAP1	0.728426	6.83415	14.0751	2.26432e-40	9.77272e-38	80.8853	10589	chr11	FALSE
ROMO1	0.728979	3.30551	14.7503	9.59934e-44	7.42889e-41	88.5667	140823	chr20	FALSE
SHFL	0.730019	6.04709	10.943	4.50683e-26	1.79021e-24	48.3586	55337	chr19	FALSE
LOC124902277	0.73042	-3.85266	5.58037	3.28382e-08	1.33949e-07	8.04062	124902277	chr9	FALSE
LOC124902011	0.731344	0.607153	8.03809	3.26221e-15	3.12879e-14	23.756	124902011	chr8	FALSE
DYNLT1	0.731971	6.70572	13.0716	1.54835e-35	2.63255e-33	69.8783	6993	chr6	FALSE
ANXA8L1	0.73242	-3.27915	2.61833	0.0090028	0.015795	-3.76484	728113	chr10	FALSE
LOC124906052	0.733436	5.01653	8.15518	1.3406e-15	1.35467e-14	24.6278	124906052	chr2	FALSE
LOC124903817	0.73361	-2.7107	8.79619	8.56448e-18	1.14208e-16	29.5878	124903817	chr1	FALSE
TRIM8-DT	0.734161	-1.52202	8.38211	2.32142e-16	2.57028e-15	26.3479	121232369	chr10	FALSE
LOC124904041	0.734616	-0.366174	8.0387	3.24722e-15	3.11575e-14	23.7605	124904041	chr17	FALSE
ANXA3	0.73733	6.11935	6.51359	1.29445e-10	7.15385e-10	13.4098	306	chr4	FALSE
NPDC1	0.737603	3.34615	8.97702	1.94774e-18	2.84406e-17	31.043	56654	chr9	FALSE
INSL3	0.737753	0.629838	8.35766	2.80947e-16	3.07575e-15	26.1607	3640	chr19	FALSE
TCN1	0.738737	3.70523	5.37292	1.01606e-07	3.88675e-07	6.95078	6947	chr11	FALSE
S100A8	0.738872	11.4603	9.46226	3.2566e-20	5.75042e-19	35.0664	6279	chr1	FALSE
LINC03016	0.739037	-2.78547	3.96664	7.94168e-05	0.000198061	0.592077	101927354	chr7	FALSE
LOC101928044	0.741518	0.472928	11.5907	7.88623e-29	4.78353e-27	54.6229	101928044	chr17	FALSE
JPH4	0.742024	-0.242125	8.52827	7.34969e-17	8.63607e-16	27.4767	84502	chr14	FALSE
TRIM38	0.744	7.85764	15.1667	7.21575e-46	8.99684e-43	93.4052	10475	chr6	FALSE
LOC124901967	0.744195	1.00788	7.87562	1.1011e-14	9.9245e-14	22.564	124901967	chr8	FALSE
BIN3-IT1	0.745288	0.402584	11.1755	4.75585e-27	2.17384e-25	50.5771	80094	chr8	FALSE
PHF11	0.752013	6.27261	12.821	2.30313e-34	3.09516e-32	67.2102	51131	chr13	FALSE
TENT5A	0.752392	5.8693	12.3899	2.20726e-32	2.24151e-30	62.702	55603	chr6	FALSE
LOC101927164	0.752828	-3.18844	6.38077	2.97695e-10	1.57056e-09	12.5997	101927164	chr1	FALSE
TYMSOS	0.753715	-4.24255	4.47671	8.6785e-06	2.51675e-05	2.68837	494514	chr18	FALSE
APOBEC3B-AS1	0.753926	-5.09229	4.43169	1.06501e-05	3.04911e-05	2.49363	100874530	chr22	FALSE
RARA-AS1	0.754561	4.01573	8.84647	5.68721e-18	7.76387e-17	29.99	101929693	chr17	FALSE
LOC105377871	0.754611	-0.454476	8.57923	4.90347e-17	5.91659e-16	27.874	105377871	chr6	FALSE
DNAH14	0.754911	-4.47894	5.2719	1.7375e-07	6.4369e-07	6.43397	127602	chr1	FALSE
CITED4	0.756728	2.99036	10.1513	7.34685e-23	1.828e-21	41.0669	163732	chr1	FALSE
ACVRL1	0.760122	0.531813	8.59901	4.1883e-17	5.11136e-16	28.0288	94	chr12	FALSE
KPTN	0.760689	2.48457	11.0642	1.40154e-26	6.00283e-25	49.5108	11133	chr19	FALSE
MYBL2	0.76096	2.58498	5.67876	1.89713e-08	7.97029e-08	8.57083	4605	chr20	FALSE
SHISA5	0.761011	8.97186	11.3608	7.72728e-28	4.01443e-26	52.3703	51246	chr3	FALSE
LOC107986437	0.762364	3.46328	9.82394	1.38431e-21	2.92269e-20	38.175	107986437	chr5	FALSE
LOC124906247	0.762499	-5.62225	4.33177	1.6668e-05	4.62742e-05	2.0681	124906247	chr3	FALSE
LOC107984936	0.76313	-0.958929	9.38534	6.29938e-20	1.07675e-18	34.4173	107984936	chr1	FALSE
ANXA8	0.765826	-3.13303	2.86589	0.00426717	0.00796806	-3.09549	653145	chr10	FALSE
ADAMTSL4-AS1	0.766541	0.504687	7.34242	5.15798e-13	3.81545e-12	18.7995	574406	chr1	FALSE
LOC124903083	0.767062	-0.349632	10.2408	3.24945e-23	8.51956e-22	41.8707	124903083	chr12	FALSE
NICOL1	0.768246	3.28991	15.3019	1.45081e-46	2.71338e-43	94.9924	401115	chr4	FALSE
BEX1	0.768715	-1.31994	5.58047	3.28201e-08	1.33924e-07	8.04115	55859	chrX	FALSE
LINC02803	0.770818	0.00755953	8.55627	5.88591e-17	7.03021e-16	27.6947	107985228	chr1	FALSE
LOC107984865	0.770971	1.67111	8.58367	4.73291e-17	5.74166e-16	27.9088	107984865	chr16	FALSE
LGALS1	0.771697	7.47338	11.4725	2.56048e-28	1.41539e-26	53.4604	3956	chr22	FALSE
LOC112268148	0.773939	1.36796	10.8387	1.22235e-25	4.50465e-24	47.3745	112268148	chr15	FALSE
LINC00173	0.774542	3.37855	8.21301	8.6069e-16	8.88931e-15	25.0624	100287569	chr12	FALSE
MGC16025	0.774789	-4.0897	5.51845	4.61836e-08	1.84778e-07	7.71132	85009	chr2	FALSE
LOC124902253	0.77516	0.260416	10.5049	2.84099e-24	8.61625e-23	44.2725	124902253	chr9	FALSE
LOC124907988	0.775393	-1.47871	9.68554	4.6854e-21	9.20791e-20	36.9746	124907988	chr2	FALSE
GRHL2	0.775963	-3.6812	6.40811	2.511e-10	1.33922e-09	12.7652	79977	chr8	FALSE
RAB33B-AS1	0.778343	1.85867	11.7925	1.03474e-29	6.95291e-28	56.6279	107984036	chr4	FALSE
LOC124903557	0.779756	-1.78019	7.27201	8.42842e-13	6.06863e-12	18.3196	124903557	chr15	FALSE
LOC105374304	0.779788	-0.12555	6.45361	1.88893e-10	1.02128e-09	13.0421	105374304	chr3	FALSE
HSP90AB4P	0.780048	1.9944	10.5128	2.63864e-24	8.02427e-23	44.3453	664618	chr15	FALSE
LOC124901718	0.780789	0.205427	7.85165	1.31534e-14	1.1747e-13	22.3898	124901718	chr7	FALSE
FAXC	0.780818	-6.23521	4.56751	5.71141e-06	1.70047e-05	3.08685	84553	chr6	FALSE
PSME2	0.782008	6.92234	12.6307	1.74845e-33	2.09842e-31	65.2071	5721	chr14	FALSE
LOC105378847	0.782511	-0.505635	9.48003	2.79464e-20	4.99364e-19	35.217	105378847	chr1	FALSE
LOC105377584	0.782754	-5.59119	4.49033	8.1544e-06	2.37458e-05	2.74766	105377584	chr4	FALSE
SEMA3B	0.783446	-0.234953	6.87699	1.23029e-11	7.71484e-11	15.7025	7869	chr3	FALSE
LOC124900722	0.785835	1.31837	7.78319	2.17978e-14	1.89984e-13	21.8951	124900722	chr4	FALSE
ISG20	0.786777	7.17807	12.497	7.17772e-33	7.70763e-31	63.8118	3669	chr15	FALSE
LOC124903173	0.790701	3.67073	8.81778	7.18565e-18	9.70907e-17	29.7602	124903173	chr13	FALSE
ABCA13	0.791066	0.175197	4.38342	1.32378e-05	3.73141e-05	2.2869	154664	chr7	FALSE
LOC124907906	0.792586	1.26466	8.56895	5.32154e-17	6.39012e-16	27.7937	124907906	chr2	FALSE
FRY-AS1	0.792817	0.408032	8.85866	5.14833e-18	7.07124e-17	30.0878	100507099	chr13	FALSE
IFI27L2	0.794653	4.19618	13.2808	1.58568e-36	3.32593e-34	72.1307	83982	chr14	FALSE
POU5F1P5	0.794977	-2.8062	7.26996	8.54943e-13	6.15181e-12	18.3056	100009667	chr10	FALSE
APOBEC3A	0.795573	7.55805	8.48801	1.01052e-16	1.17326e-15	27.1642	200315	chr22	FALSE
GPR84	0.795591	1.1948	6.81574	1.84335e-11	1.1353e-10	15.3082	53831	chr12	FALSE
INSYN2B	0.795962	-1.54403	6.70419	3.81869e-11	2.2589e-10	14.5984	100131897	chr5	FALSE
ANKRD44-IT1	0.796363	0.870485	7.51628	1.50826e-13	1.19064e-12	20.0019	101927547	chr2	FALSE
MCEMP1	0.797986	5.37483	8.1351	1.5626e-15	1.5635e-14	24.4776	199675	chr19	FALSE
LOC124904018	0.79902	-0.23851	8.10803	1.92031e-15	1.90444e-14	24.2755	124904018	chr17	FALSE
LOC124908053	0.801386	1.21431	10.1851	5.40045e-23	1.37574e-21	41.3702	124908053	chr2	FALSE
CEACAM1	0.801815	5.0616	8.03746	3.27791e-15	3.14251e-14	23.7513	634	chr19	FALSE
CARINH	0.803469	4.06495	10.9628	3.72521e-26	1.49294e-24	48.5465	441108	chr5	FALSE
TTC21A	0.805215	2.07301	7.99357	4.5624e-15	4.29325e-14	23.4272	199223	chr3	FALSE
LOC124902879	0.805508	4.18622	8.19535	9.85682e-16	1.01243e-14	24.9294	124902879	chr12	FALSE
MT3	0.807413	-4.5911	4.48512	8.35087e-06	2.42928e-05	2.725	4504	chr16	FALSE
LOC105374426	0.808927	0.336015	10.1693	6.23982e-23	1.57526e-21	41.2278	105374426	chr4	FALSE
ARFGEF1-DT	0.80945	-2.8901	6.65891	5.11739e-11	2.98854e-10	14.3133	102724708	chr8	FALSE
LOC124903464	0.810012	-1.29402	9.22881	2.38092e-19	3.8637e-18	33.1094	124903464	chr15	FALSE
LOC124902110	0.811085	-1.46299	8.20444	9.1922e-16	9.47637e-15	24.9979	124902110	chr9	FALSE
NEXN	0.811124	4.4584	8.52319	7.65163e-17	8.96739e-16	27.4372	91624	chr1	FALSE
LINC03062	0.811655	-3.36373	5.43431	7.30204e-08	2.84217e-07	7.26929	100129066	chr9	FALSE
HMMR	0.813629	1.25025	7.97772	5.13891e-15	4.81355e-14	23.3106	3161	chr5	FALSE
H3C4	0.814558	2.01201	7.52338	1.43364e-13	1.13413e-12	20.0515	8351	chr6	FALSE
TNNT3	0.814998	0.519965	6.00421	2.91211e-09	1.3633e-08	10.3853	7140	chr11	FALSE
ASAP1-IT2	0.815794	1.76558	9.97804	3.50685e-22	8.05571e-21	39.5272	100507117	chr8	FALSE
LOC124903252	0.816005	1.2484	10.5343	2.16006e-24	6.64085e-23	44.5426	124903252	chr13	FALSE
C1QA	0.816239	2.5607	6.55637	9.86792e-11	5.54219e-10	13.6739	712	chr1	FALSE
FOSL1	0.816571	-1.8138	8.22102	8.09284e-16	8.38153e-15	25.1228	8061	chr11	FALSE
LOC124900985	0.817671	0.606952	9.18721	3.37998e-19	5.3723e-18	32.7649	124900985	chr5	FALSE
LOC105372412	0.817764	-0.226186	6.54034	1.09259e-10	6.10281e-10	13.5748	105372412	chr19	FALSE
PML	0.817968	6.55537	9.81489	1.49978e-21	3.15164e-20	38.0961	5371	chr15	FALSE
LOC124906065	0.819005	-2.61547	6.57147	8.96357e-11	5.05959e-10	13.7675	124906065	chr2	FALSE
CHORDC1P4	0.819973	1.83196	9.20021	3.0298e-19	4.85005e-18	32.8724	727896	chr18	FALSE
LOC112268123	0.820199	-4.29873	5.24757	1.9745e-07	7.25861e-07	6.31089	112268123	chr14	FALSE
RPS15AP10	0.823799	2.04417	10.9626	3.73212e-26	1.49305e-24	48.5446	728963	chr1	FALSE
HELZ2	0.826873	7.05617	8.40821	1.89261e-16	2.12379e-15	26.5483	85441	chr20	FALSE
LOC105371254	0.827022	-0.67496	7.42164	2.95425e-13	2.25441e-12	19.3443	105371254	chr1	FALSE
CHURC1-FNTB	0.827591	2.67619	8.97891	1.91754e-18	2.80179e-17	31.0584	100529261	chr14	FALSE
LOC105370034	0.827911	-3.34257	6.95563	7.28826e-12	4.69356e-11	16.2132	105370034	chr12	FALSE
LOC105371934	0.828041	3.55181	8.034	3.36458e-15	3.21735e-14	23.7257	105371934	chr17	FALSE
EBLN2	0.828743	1.3327	12.0074	1.15961e-30	9.03654e-29	58.7891	55096	chr3	FALSE
LOC107985977	0.829147	0.471196	10.377	9.29885e-24	2.59247e-22	43.1037	107985977	chr2	FALSE
LOC124906977	0.834262	0.848956	7.12206	2.36695e-12	1.61759e-11	17.3109	124906977	chr12	FALSE
LSMEM2	0.834312	-2.30191	5.95143	3.97069e-09	1.82461e-08	10.0848	132228	chr3	FALSE
LOC124904767	0.834317	0.641049	8.75488	1.19718e-17	1.56941e-16	29.2588	124904767	chr19	FALSE
CD70	0.835343	0.7103	8.55069	6.15264e-17	7.3254e-16	27.6512	970	chr19	FALSE
LOC124903979	0.836616	-4.09686	5.48329	5.59682e-08	2.21455e-07	7.52586	124903979	chr17	FALSE
LOC102724046	0.837022	-2.87582	6.31486	4.4759e-10	2.31085e-09	12.2033	102724046	chr1	FALSE
CDC25C	0.838537	-1.34568	7.61236	7.56649e-14	6.20462e-13	20.6768	995	chr5	FALSE
LOC124905256	0.839573	-0.675927	9.58797	1.09797e-20	2.04665e-19	36.1364	124905256	chrX	FALSE
APOL6	0.839757	7.73813	11.537	1.34815e-28	7.79807e-27	54.0936	80830	chr22	FALSE
LINC00671	0.842616	1.34658	5.79984	9.54739e-09	4.1582e-08	9.23507	388387	chr17	FALSE
H2BC6-AS1	0.843522	0.64576	9.31288	1.16832e-19	1.94803e-18	33.8097	128266838	chr6	FALSE
SLC12A8	0.845216	-2.10384	7.07781	3.19897e-12	2.15405e-11	17.0168	84561	chr3	FALSE
CENPM	0.847668	0.436492	7.91152	8.43065e-15	7.70709e-14	22.8255	79019	chr22	FALSE
LY6S	0.848265	-6.09331	5.20462	2.47145e-07	8.9578e-07	6.09489	105375795	chr8	FALSE
PTTG1	0.848366	2.53987	9.35379	8.24744e-20	1.39591e-18	34.1522	9232	chr5	FALSE
LOC124902450	0.850458	1.77723	9.413	4.97159e-20	8.61601e-19	34.6502	124902450	chr10	FALSE
LOC112268009	0.850689	2.86971	10.988	2.92231e-26	1.19463e-24	48.7859	112268009	chr7	FALSE
KLHDC8B	0.850788	3.94416	8.12974	1.62784e-15	1.62516e-14	24.4375	200942	chr3	FALSE
CDT1	0.855317	1.11171	7.31113	6.41885e-13	4.69092e-12	18.5857	81620	chr16	FALSE
SPC24	0.858198	-0.335565	7.99879	4.38667e-15	4.13308e-14	23.4657	147841	chr19	FALSE
TK1	0.858607	1.73481	7.71249	3.65852e-14	3.10781e-13	21.388	7083	chr17	FALSE
C5orf67	0.860889	-1.42797	6.53822	1.10742e-10	6.17484e-10	13.5617	101928448	chr5	FALSE
BISPR	0.861105	4.2181	11.1867	4.26255e-27	1.97246e-25	50.6852	105221694	chr19	FALSE
IL1RN	0.861245	7.0155	10.365	1.03877e-23	2.88887e-22	42.9946	3557	chr2	FALSE
LOC124904469	0.861886	5.93976	9.47339	2.95916e-20	5.2583e-19	35.1607	124904469	chr1	FALSE
LOC124904214	0.864084	4.49942	9.65823	5.95069e-21	1.1513e-19	36.7393	124904214	chr1	FALSE
TYMP	0.864809	8.99346	12.4933	7.45755e-33	7.96999e-31	63.774	1890	chr22	FALSE
ARHGEF18-AS1	0.865991	-3.42352	6.93563	8.33063e-12	5.31753e-11	16.0828	118827816	chr19	FALSE
CARD16	0.866963	7.1241	14.6101	4.89602e-43	3.05226e-40	86.955	114769	chr11	FALSE
LOC124902152	0.867307	1.46552	9.81809	1.45794e-21	3.06658e-20	38.124	124902152	chr9	FALSE
VAMP5	0.867467	4.72453	13.2671	1.84242e-36	3.75903e-34	71.9824	10791	chr2	FALSE
TRIM69	0.869736	0.74877	11.2932	1.50355e-27	7.4821e-26	51.7134	140691	chr15	FALSE
LOC124906032	0.871112	1.69635	7.8788	1.07538e-14	9.72004e-14	22.5871	124906032	chr2	FALSE
PARP9	0.872444	7.84081	10.6344	8.45645e-25	2.76256e-23	45.4672	83666	chr3	FALSE
TROAP	0.87284	-0.152922	7.35757	4.63838e-13	3.44813e-12	18.9033	10024	chr12	FALSE
LOC124902006	0.87402	0.840102	10.2544	2.87104e-23	7.58056e-22	41.9927	124902006	chr8	FALSE
LOC124904036	0.874221	-2.78186	7.75624	2.65674e-14	2.29239e-13	21.7013	124904036	chr17	FALSE
LAG3	0.874986	2.90348	8.30245	4.31538e-16	4.6141e-15	25.7396	3902	chr12	FALSE
MT1F	0.876127	1.85373	12.2739	7.40699e-32	6.75752e-30	61.5061	4494	chr16	FALSE
H2AC21	0.877052	-5.33308	4.56391	5.8078e-06	1.72664e-05	3.0709	317772	chr1	FALSE
UBE2L6	0.878099	7.76808	11.9374	2.37432e-30	1.75864e-28	58.0815	9246	chr11	FALSE
SFN	0.878145	-1.24678	10.5867	1.32242e-24	4.19789e-23	45.0264	2810	chr1	FALSE
TNFSF10	0.878257	8.61391	12.1028	4.35194e-31	3.60408e-29	59.757	8743	chr3	FALSE
LOC124901666	0.879733	-3.05573	8.05843	2.79736e-15	2.71662e-14	23.9067	124901666	chr7	FALSE
LPAR3	0.879927	-1.04709	6.17785	1.03265e-09	5.11946e-09	11.3912	23566	chr1	FALSE
FAM133DP	0.880858	3.65428	13.1654	5.58855e-36	1.0452e-33	70.8855	728066	chr2	FALSE
LOC107984302	0.883346	-2.00181	8.63483	3.14597e-17	3.89867e-16	28.3098	107984302	chr11	FALSE
LOC124903637	0.883499	-4.32266	4.99595	7.18962e-07	2.44628e-06	5.06902	124903637	chr16	FALSE
CD274	0.885999	4.20493	7.86231	1.21539e-14	1.08934e-13	22.4672	29126	chr9	FALSE
LOC102723872	0.886323	-3.59273	2.37738	0.0176698	0.0292301	-4.35925	102723872	chr7	FALSE
CYTOR	0.889371	4.44589	12.5821	2.92471e-33	3.36612e-31	64.6988	112597	chr2	FALSE
LOC124908009	0.893635	-2.36772	7.65681	5.48531e-14	4.57476e-13	20.9916	124908009	chr2	FALSE
LOC105370531	0.896325	-3.50564	7.01892	4.76464e-12	3.12944e-11	16.6279	105370531	chr14	FALSE
LOC112267855	0.898393	2.8335	10.5795	1.41489e-24	4.45364e-23	44.9597	112267855	chr5	FALSE
LOC105370449	0.901964	-1.65387	9.85157	1.08351e-21	2.33147e-20	38.4162	105370449	chr14	FALSE
ZNG1E	0.902105	6.20045	13.2797	1.60532e-36	3.33594e-34	72.1186	220869	chr9	FALSE
PATL1-DT	0.902184	-5.82653	5.50377	5.00479e-08	1.99189e-07	7.63376	105369318	chr11	FALSE
PARP10	0.903415	6.9566	11.4897	2.15679e-28	1.2041e-26	53.6298	84875	chr8	FALSE
CDC45	0.9036	-0.601623	6.507	1.3495e-10	7.44296e-10	13.3692	8318	chr22	FALSE
DIAPH3	0.908838	-1.01792	8.6516	2.75052e-17	3.43517e-16	28.4418	81624	chr13	FALSE
GNA15-DT	0.91085	-2.69778	6.60365	7.29818e-11	4.17201e-10	13.9676	100996351	chr19	FALSE
SLC45A4-AS1	0.912827	-5.47747	5.26867	1.76727e-07	6.53962e-07	6.41762	105375787	chr8	FALSE
PKMYT1	0.913792	0.145922	7.62917	6.7009e-14	5.5412e-13	20.7957	9088	chr16	FALSE
SLC30A4-AS1	0.914637	-5.43012	5.67831	1.90189e-08	7.98881e-08	8.5684	105376714	chr15	FALSE
RNA28SN4	0.916164	13.9626	13.8409	3.18188e-39	1.05016e-36	78.2718	109864272	chr22_KI270733v1_random	FALSE
LOC124902503	0.919609	3.67726	10.3644	1.04428e-23	2.90059e-22	42.9894	124902503	chr10	FALSE
LOC105375942	0.92083	-0.65778	11.638	4.90945e-29	3.07773e-27	55.0908	105375942	chr9	FALSE
LOC124902430	0.921252	-2.53071	7.02185	4.67147e-12	3.07544e-11	16.6472	124902430	chr10	FALSE
LOC107987115	0.922074	-3.64986	5.31318	1.39692e-07	5.23476e-07	6.64407	107987115	chr9	FALSE
PARP14	0.925057	8.3844	9.89606	7.29513e-22	1.61305e-20	38.8058	54625	chr3	FALSE
LOC105378647	0.926037	-2.23616	6.72809	3.26987e-11	1.95123e-10	14.7496	105378647	chr1	FALSE
MIR3945HG	0.926148	3.85391	7.79026	2.06924e-14	1.80841e-13	21.946	731424	chr4	FALSE
LOC124901311	0.926448	1.14694	8.01693	3.82693e-15	3.63623e-14	23.5995	124901311	chr6	FALSE
LOC105373511	0.927207	1.5553	9.57182	1.26335e-20	2.33938e-19	35.9983	105373511	chr2	FALSE
LOC105371730	0.928113	-2.4286	7.73471	3.11029e-14	2.66123e-13	21.547	105371730	chr17	FALSE
LOC105376266	0.930607	2.67354	13.4864	1.65196e-37	4.11945e-35	74.3666	105376266	chr9	FALSE
SOCS1	0.930973	3.43196	9.69714	4.2324e-21	8.39856e-20	37.0747	8651	chr16	FALSE
LOC105369645	0.933707	-4.6711	6.02367	2.59598e-09	1.22372e-08	10.4968	105369645	chr12	FALSE
LOC105371880	0.934182	-5.21377	5.44805	6.77852e-08	2.65036e-07	7.34105	105371880	chr17	FALSE
LOC124903210	0.934889	-1.46888	3.7791	0.00016906	0.000400573	-0.117499	124903210	chr13	FALSE
LOC105370355	0.934994	-3.41481	5.5803	3.2852e-08	1.33981e-07	8.04021	105370355	chr13	FALSE
LOC107986363	0.936983	0.855506	12.8244	2.21889e-34	3.0181e-32	67.247	107986363	chr5	FALSE
REC8	0.938688	4.36445	10.7083	4.21151e-25	1.44524e-23	46.1545	9985	chr14	FALSE
TCN2	0.940909	3.10609	9.0217	1.34594e-18	2.00311e-17	31.4063	6948	chr22	FALSE
LOC124900412	0.94266	3.92979	13.5287	1.03507e-37	2.70118e-35	74.8288	124900412	chr1	FALSE
LOC124901885	0.946135	-3.90152	5.80414	9.31534e-09	4.06581e-08	9.25889	124901885	chr8	FALSE
LOC112267988	0.946272	1.11903	11.9568	1.94784e-30	1.45718e-28	58.277	112267988	chr7	FALSE
MS4A4A	0.947383	2.9485	9.11422	6.23219e-19	9.68832e-18	32.1632	51338	chr11	FALSE
BLVRA	0.949821	5.45227	13.5314	1.00431e-37	2.65174e-35	74.8586	644	chr7	FALSE
CFAP58-DT	0.953166	2.78412	8.53606	6.90993e-17	8.1535e-16	27.5373	100505869	chr10	FALSE
TIMM10	0.953799	3.68351	13.423	3.32688e-37	7.94311e-35	73.6745	26519	chr11	FALSE
GINS2	0.954566	0.367131	8.009	4.06236e-15	3.84528e-14	23.541	51659	chr16	FALSE
LOC124900671	0.958433	-1.29391	8.14188	1.48387e-15	1.48744e-14	24.5283	124900671	chr4	FALSE
LOC124901749	0.958453	-0.838723	11.0042	2.50096e-26	1.02989e-24	48.9395	124901749	chr7	FALSE
CCDC73	0.959428	-1.67013	9.59058	1.07332e-20	2.00571e-19	36.1587	493860	chr11	FALSE
TNFAIP6	0.959445	5.4614	7.62251	7.0315e-14	5.79963e-13	20.7485	7130	chr2	FALSE
RIGI	0.95983	6.98364	9.61258	8.86277e-21	1.67571e-19	36.3472	23586	chr9	FALSE
LOC124903164	0.960685	-6.13279	5.68165	1.86657e-08	7.84927e-08	8.58652	124903164	chr13	FALSE
NUDT16-DT	0.961713	-1.77083	6.89156	1.117e-11	7.03983e-11	15.7967	339874	chr3	FALSE
CDHR5	0.962854	-2.11382	7.71405	3.61702e-14	3.07371e-13	21.3992	53841	chr11	FALSE
LOC112268133	0.963399	0.781264	8.11519	1.81858e-15	1.80914e-14	24.3288	112268133	chr14	FALSE
LAP3	0.969638	6.70938	9.39679	5.71176e-20	9.80788e-19	34.5136	51056	chr4	FALSE
RPA4	0.969796	-1.34221	11.0547	1.53656e-26	6.50663e-25	49.4201	29935	chrX	FALSE
LOC124906228	0.974598	-1.0496	10.2972	1.93853e-23	5.20411e-22	42.3797	124906228	chr3	FALSE
ZCCHC2	0.976526	6.1325	8.69836	1.88924e-17	2.4201e-16	28.8106	54877	chr18	FALSE
LOC107984770	0.976558	-1.13291	9.56876	1.29725e-20	2.40019e-19	35.9722	107984770	chr15	FALSE
GALM	0.980721	4.95373	11.3161	1.2005e-27	6.04101e-26	51.9355	130589	chr2	FALSE
SPATA1	0.982311	-1.75871	10.632	8.64295e-25	2.81121e-23	45.4457	100505741	chr1	FALSE
IFIT2	0.983105	8.89293	6.74813	2.86981e-11	1.72488e-10	14.8768	3433	chr10	FALSE
LOC124900690	0.984061	-1.27339	6.53161	1.15487e-10	6.42666e-10	13.5208	124900690	chr4	FALSE
LOC124900188	0.986139	-3.52773	7.83853	1.44937e-14	1.28723e-13	22.2948	124900188	chr4	FALSE
LOC107986457	0.986563	0.997159	8.72637	1.50737e-17	1.95436e-16	29.0324	107986457	chr5	FALSE
RPL21P44	0.988757	3.50634	11.0591	1.47253e-26	6.2829e-25	49.4621	402176	chr4	FALSE
TMT1B	0.98953	-2.00281	5.79629	9.74363e-09	4.23709e-08	9.21538	196410	chr12	FALSE
LOC646652	0.989988	-2.64478	6.78659	2.23199e-11	1.36232e-10	15.1218	646652	chr5	FALSE
C2	0.990038	2.12512	8.03996	3.21669e-15	3.09042e-14	23.7698	717	chr6	FALSE
LOC124901241	0.990145	-1.95624	7.39838	3.48134e-13	2.62716e-12	19.1838	124901241	chr6	FALSE
LOC105376505	0.991229	3.92719	8.09334	2.14702e-15	2.11618e-14	24.1661	105376505	chr11	FALSE
HFE-AS1	0.993851	1.16587	7.8209	1.65106e-14	1.46057e-13	22.1671	108783645	chr6	FALSE
LRRK2-DT	1.0021	2.34617	8.00345	4.23557e-15	3.99743e-14	23.5001	107984474	chr12	FALSE
LOC124903696	1.00392	2.63868	12.583	2.89538e-33	3.34953e-31	64.7088	124903696	chr16	FALSE
UCKL1-AS1	1.00546	-0.0837558	11.5749	9.22945e-29	5.45096e-27	54.4676	100113386	chr20	FALSE
TRIM22	1.00629	8.38748	10.436	5.39037e-24	1.56502e-22	43.6412	10346	chr11	FALSE
LOC124901079	1.01479	-1.82728	12.8365	1.95023e-34	2.70179e-32	67.3745	124901079	chr5	FALSE
TREX1	1.01521	5.0756	12.2666	7.99025e-32	7.23085e-30	61.4312	11277	chr3	FALSE
LY6G6C	1.01775	-3.1065	6.46226	1.78902e-10	9.71707e-10	13.0949	80740	chr6	FALSE
OR52K1	1.01824	0.904232	9.7503	2.65289e-21	5.39789e-20	37.5346	390036	chr11	FALSE
IFIH1	1.01962	6.35001	9.97443	3.62231e-22	8.30393e-21	39.4953	64135	chr2	FALSE
LOC105369469	1.02236	-1.9735	8.24358	6.80223e-16	7.10058e-15	25.2932	105369469	chr11	FALSE
DLGAP5	1.02292	0.962026	7.35794	4.62636e-13	3.44148e-12	18.9058	9787	chr14	FALSE
CCNB2	1.02364	0.869477	7.53773	1.29381e-13	1.02822e-12	20.1519	9133	chr15	FALSE
LOC124901694	1.02683	0.329034	9.79651	1.76462e-21	3.67379e-20	37.936	124901694	chr7	FALSE
UBQLNL	1.0321	-0.269439	7.8614	1.22366e-14	1.09631e-13	22.4606	143630	chr11	FALSE
ZNF496-DT	1.0328	1.00977	8.55202	6.0878e-17	7.25589e-16	27.6616	107985115	chr1	FALSE
LOC145474	1.03447	1.7509	10.396	7.80489e-24	2.19505e-22	43.2763	145474	chr14	FALSE
ACOXL	1.04627	-0.29221	9.74446	2.79287e-21	5.66892e-20	37.4839	55289	chr2	FALSE
NCAPG	1.04722	1.30415	8.04592	3.07487e-15	2.96305e-14	23.814	64151	chr4	FALSE
H2AC14	1.05264	-4.87555	5.32817	1.29003e-07	4.86429e-07	6.72074	8331	chr6	FALSE
BST2	1.0528	7.59513	13.9713	7.32784e-40	2.8355e-37	79.7239	684	chr19	FALSE
LOC124902173	1.05516	1.27719	12.9413	6.33015e-35	9.40845e-33	68.4865	124902173	chr9	FALSE
LOC107985568	1.05605	-5.17561	6.47096	1.6938e-10	9.2289e-10	13.1482	107985568	chr22	FALSE
LOC124900672	1.05699	-1.77335	8.40197	1.98748e-16	2.22137e-15	26.5003	124900672	chr4	FALSE
LOC124906304	1.05867	4.29033	10.4329	5.54654e-24	1.60621e-22	43.613	124906304	chr3	FALSE
FBXO6	1.0623	4.44902	11.8645	4.98928e-30	3.4883e-28	57.3482	26270	chr1	FALSE
LOC105377035	1.06658	-3.23579	8.1266	1.66722e-15	1.66225e-14	24.414	105377035	chr3	FALSE
LOC285819	1.06807	-1.68784	10.8925	7.31034e-26	2.79499e-24	47.8815	285819	chr6	FALSE
PLPPR3	1.06884	-3.61238	5.97469	3.46463e-09	1.60555e-08	10.2169	79948	chr19	FALSE
TMEM178B	1.06962	-2.50378	7.19676	1.4183e-12	9.92239e-12	17.8111	100507421	chr7	FALSE
DUXAP9	1.07033	-2.41425	5.28391	1.63091e-07	6.06002e-07	6.49493	503638	chr14	FALSE
TNFSF13B	1.07051	8.31367	13.2645	1.89569e-36	3.79866e-34	71.9542	10673	chr13	FALSE
LINC00537	1.07066	4.78482	14.1473	9.96319e-41	4.65842e-38	81.6972	203274	chr9	FALSE
BIRC5	1.07295	0.985352	7.56601	1.05634e-13	8.47599e-13	20.3503	332	chr17	FALSE
C2orf66	1.07682	0.118676	11.8171	8.07165e-30	5.48946e-28	56.8732	401027	chr2	FALSE
FCGR1BP	1.07716	4.75334	10.9057	6.44063e-26	2.4879e-24	48.0064	2210	chr1	FALSE
KPNB1-DT	1.07929	2.62864	11.7246	2.05444e-29	1.35611e-27	55.9508	112268184	chr17	FALSE
LOC124903408	1.07937	-4.27956	5.63076	2.48204e-08	1.02776e-07	8.31106	124903408	chr14	FALSE
LOC124903207	1.08102	1.27297	5.10098	4.2204e-07	1.48081e-06	5.58045	124903207	chr13	FALSE
MICOS10P1	1.08139	0.923803	10.7796	2.14473e-25	7.67689e-24	46.82	100462953	chr13	FALSE
ASAP1-IT1	1.08172	-0.704113	8.32733	3.55761e-16	3.85159e-15	25.929	29065	chr8	FALSE
EPHB2	1.08334	1.92307	8.04791	3.02913e-15	2.92148e-14	23.8286	2048	chr1	FALSE
LOC107986482	1.08471	-0.0999177	9.08517	7.9418e-19	1.22081e-17	31.9249	107986482	chr5	FALSE
LOC124905118	1.08758	-5.77969	5.16	3.1154e-07	1.11353e-06	5.87221	124905118	chr22	FALSE
SAMD9L	1.09022	7.41786	10.4227	6.09574e-24	1.75393e-22	43.52	219285	chr7	FALSE
LOC101929643	1.09244	-4.4116	6.73522	3.12159e-11	1.86721e-10	14.7948	101929643	chr2	FALSE
PARP12	1.09416	6.4162	10.9747	3.32192e-26	1.34817e-24	48.6595	64761	chr7	FALSE
IGF1	1.09803	-2.18985	4.76288	2.26483e-06	7.17005e-06	3.96994	3479	chr12	FALSE
LOC102724968	1.09934	-4.80225	6.19986	9.03823e-10	4.50666e-09	11.5206	102724968	chr20	FALSE
MAP6	1.10179	-3.76029	7.12401	2.3356e-12	1.59762e-11	17.3239	4135	chr11	FALSE
LOC107984251	1.1022	2.11822	10.3301	1.43276e-23	3.9214e-22	42.6777	107984251	chr10	FALSE
MDK	1.1027	0.232608	9.54125	1.64672e-20	3.012e-19	35.7374	4192	chr11	FALSE
AIM2	1.10583	4.86979	11.6027	6.98793e-29	4.29672e-27	54.7423	9447	chr1	FALSE
KIAA1958	1.10684	3.80674	11.4143	4.55694e-28	2.42925e-26	52.8915	158405	chr9	FALSE
CACNA1A	1.10907	1.59596	10.3055	1.79606e-23	4.83901e-22	42.455	773	chr19	FALSE
DPRXP4	1.11124	-0.425548	11.147	6.27258e-27	2.82682e-25	50.304	503645	chr17	FALSE
CEND1	1.11229	-2.41475	8.68571	2.09163e-17	2.65812e-16	28.7107	51286	chr11	FALSE
POU5F2	1.1137	1.43919	11.4986	1.97445e-28	1.11619e-26	53.717	134187	chr5	FALSE
LOC107985013	1.11705	-3.64199	6.91904	9.30495e-12	5.90585e-11	15.9749	107985013	chr17	FALSE
RPH3A	1.11895	3.75733	6.23724	7.20104e-10	3.62849e-09	11.7413	22895	chr12	FALSE
RNA18SN4	1.12418	12.3571	12.0608	6.70477e-31	5.39864e-29	59.3302	109864273	chr22_KI270733v1_random	FALSE
SLC8A2	1.12567	-4.54115	5.98769	3.20974e-09	1.49329e-08	10.291	6543	chr19	FALSE
GBP1	1.12711	7.34381	10.6453	7.63199e-25	2.51519e-23	45.5683	2633	chr1	FALSE
RRM2	1.13096	2.81095	7.21693	1.23423e-12	8.7079e-12	17.9469	6241	chr2	FALSE
LOC124904549	1.14102	2.14362	11.3478	8.78568e-28	4.53281e-26	52.2436	124904549	chr1	FALSE
FCGR1A	1.14883	6.32157	10.9657	3.62462e-26	1.45523e-24	48.5735	2209	chr1	FALSE
LOC124900543	1.15182	-4.91501	6.94498	7.82609e-12	5.01975e-11	16.1437	124900543	chr3	FALSE
CARD17P	1.1539	-0.0316509	9.89466	7.38695e-22	1.63014e-20	38.7935	440068	chr11	FALSE
MT1E	1.1554	1.40299	9.88424	8.10454e-22	1.77108e-20	38.7022	4493	chr16	FALSE
LOC105377320	1.16092	0.706262	10.7724	2.29544e-25	8.15135e-24	46.753	105377320	chr4	FALSE
RN7SL1	1.16929	7.43912	8.78496	9.38216e-18	1.2452e-16	29.4982	6029	chr14	FALSE
NTNG2	1.17004	5.6284	10.4032	7.30203e-24	2.06919e-22	43.342	84628	chr9	FALSE
LINC02785	1.17312	-0.694806	10.3158	1.63452e-23	4.4465e-22	42.5478	107985124	chr1	FALSE
SLC26A8	1.17834	2.8357	8.76144	1.13528e-17	1.49525e-16	29.3109	116369	chr6	FALSE
SPC25	1.18246	-0.690055	8.10852	1.91313e-15	1.89816e-14	24.2791	57405	chr2	FALSE
CIMAP1B	1.18252	4.77616	12.7558	4.62026e-34	6.02863e-32	66.5222	440836	chr22	FALSE
RUFY4	1.18819	0.841633	9.04664	1.09434e-18	1.66061e-17	31.6097	285180	chr2	FALSE
LOC124902719	1.18977	-3.44694	6.34799	3.64804e-10	1.90668e-09	12.4021	124902719	chr11	FALSE
MTVR2	1.19282	-0.806264	10.3828	8.81677e-24	2.46419e-22	43.1562	246754	chr17	FALSE
CAVIN3	1.20217	0.117186	8.42711	1.63203e-16	1.84429e-15	26.6937	112464	chr11	FALSE
LOC105373033	1.2066	-4.39586	4.79461	1.94274e-06	6.19948e-06	4.11666	105373033	chr22	FALSE
PHLDA3	1.20803	-0.333641	10.8949	7.14131e-26	2.73503e-24	47.9046	23612	chr1	FALSE
RNA18SN3	1.2117	12.6578	13.3766	5.54398e-37	1.26963e-34	73.1696	109910380	chr21	FALSE
IL27	1.21185	-0.523802	11.2951	1.47537e-27	7.35816e-26	51.7321	246778	chr16	FALSE
LINC02009	1.21599	-0.90129	5.69502	1.73129e-08	7.30813e-08	8.65927	105377068	chr3	FALSE
PLSCR1	1.22048	6.57195	10.6261	9.14027e-25	2.9601e-23	45.3905	5359	chr3	FALSE
LOC105374545	1.22218	-0.716293	7.00263	5.31704e-12	3.47092e-11	16.5209	105374545	chr4	FALSE
LOC105379525	1.22576	1.54129	11.4528	3.11169e-28	1.69094e-26	53.268	105379525	chr9_KI270718v1_random	FALSE
LOC102723458	1.22654	2.83752	10.172	6.08537e-23	1.53973e-21	41.2525	102723458	chr4	FALSE
IFIT5	1.23039	6.57979	10.3933	8.00277e-24	2.24789e-22	43.2517	24138	chr10	FALSE
SIMALR	1.23121	-4.16553	6.59756	7.58802e-11	4.32888e-10	13.9297	105378020	chr6	FALSE
RNA28SN1	1.23262	12.611	11.2132	3.29216e-27	1.54975e-25	50.94	106632264	chr21	FALSE
FCGR1CP	1.23551	3.16735	9.69068	4.47914e-21	8.82576e-20	37.0189	100132417	chr1	FALSE
DNAAF4-CCPG1	1.23784	0.832745	5.16594	3.02118e-07	1.08262e-06	5.90173	100533483	chr15	FALSE
LOC105375035	1.2429	-3.17661	8.61503	3.68548e-17	4.53969e-16	28.1544	105375035	chr6	FALSE
FFAR3	1.24652	1.60452	8.25704	6.13146e-16	6.43631e-15	25.395	2865	chr19	FALSE
PDE4DIPP7	1.24939	-2.75463	8.10718	1.93276e-15	1.91509e-14	24.2691	102723955	chr1	FALSE
IFITM1	1.25082	10.3847	14.6694	2.46071e-43	1.67351e-40	87.6355	8519	chr11	FALSE
H3C15	1.25313	-5.12621	6.15792	1.16465e-09	5.73331e-09	11.2745	333932	chr1	FALSE
TMEM123-DT	1.25827	-1.96046	10.2593	2.74453e-23	7.28942e-22	42.0371	101928424	chr11	FALSE
DUSP13B	1.25841	-0.992156	7.49682	1.73285e-13	1.36028e-12	19.8661	51207	chr10	FALSE
CA12	1.25961	-2.68131	7.09178	2.90924e-12	1.969e-11	17.1095	771	chr15	FALSE
DHX58	1.26034	5.16564	10.777	2.19698e-25	7.82647e-24	46.7963	79132	chr17	FALSE
LOC124902705	1.2634	-6.12873	6.94174	7.99758e-12	5.12242e-11	16.1226	124902705	chr11	FALSE
CAMP	1.2705	4.62271	7.35522	4.71531e-13	3.50301e-12	18.8872	820	chr3	FALSE
TARM1	1.27653	-2.45324	6.70076	3.90464e-11	2.30671e-10	14.5768	441864	chr19	FALSE
SCO2	1.2872	5.03827	14.1199	1.36077e-40	6.10797e-38	81.3889	9997	chr22	FALSE
RNA18SN2	1.29183	12.5488	12.9672	4.78432e-35	7.30438e-33	68.7632	109864280	chr21	FALSE
MT2A	1.29492	6.0048	11.224	2.96051e-27	1.41068e-25	51.0448	4502	chr16	FALSE
LOC101927080	1.30315	-4.74257	6.88589	1.15984e-11	7.29958e-11	15.76	101927080	chr16	FALSE
DEFA4	1.30602	2.37368	5.66212	2.08285e-08	8.69734e-08	8.48054	1669	chr8	FALSE
RSPH9	1.30807	0.359121	9.84306	1.16849e-21	2.49757e-20	38.3419	221421	chr6	FALSE
H1-4	1.31513	-1.49947	9.59831	1.00352e-20	1.87997e-19	36.2249	3008	chr6	FALSE
DDX60	1.31823	6.46032	10.0385	2.03782e-22	4.794e-21	40.0619	55601	chr4	FALSE
C1QB	1.32106	1.59259	8.91077	3.36018e-18	4.74293e-17	30.5071	713	chr1	FALSE
PDE9A-AS1	1.32129	-4.9056	6.82698	1.71186e-11	1.05897e-10	15.3804	101928284	chr21	FALSE
RNA28SN2	1.32241	11.9872	9.8237	1.38729e-21	2.92621e-20	38.1729	109864282	chr21	FALSE
H1-3	1.33721	-2.35365	8.8539	5.35274e-18	7.32956e-17	30.0496	3007	chr6	FALSE
RNA45SN1	1.34186	6.27943	9.90054	7.00951e-22	1.55603e-20	38.8451	106631777	chr21	FALSE
RNA45SN3	1.34231	4.16147	10.3081	1.75435e-23	4.73232e-22	42.4781	109910379	chr21	FALSE
LOC105371795	1.34907	1.04387	9.24478	2.08065e-19	3.4035e-18	33.242	105371795	chr17	FALSE
LOC124904411	1.35031	1.03374	9.03235	1.23219e-18	1.85348e-17	31.4931	124904411	chr1	FALSE
LGALS3BP	1.35798	5.40475	10.5908	1.27258e-24	4.06267e-23	45.0642	3959	chr17	FALSE
IFI35	1.36744	6.28181	13.3889	4.83931e-37	1.13673e-34	73.304	3430	chr17	FALSE
LOC102724608	1.37024	4.54573	12.8246	2.21475e-34	3.0181e-32	67.2488	102724608	chr22	FALSE
H2BP2	1.3753	-1.21043	8.66239	2.52254e-17	3.16806e-16	28.5267	338391	chr1	FALSE
SLED1	1.38693	0.415896	9.80931	1.57571e-21	3.30193e-20	38.0475	643036	chr4	FALSE
KLHDC7B	1.39026	3.84377	10.6693	6.08794e-25	2.03321e-23	45.7912	113730	chr22	FALSE
LOC105371082	1.39227	-1.54956	8.68255	2.1454e-17	2.71876e-16	28.6858	105371082	chr16	FALSE
NRIR	1.39335	0.211952	8.8007	8.25614e-18	1.10228e-16	29.6238	104326052	chr2	FALSE
C15orf48	1.39407	-1.70271	9.16504	4.07194e-19	6.41309e-18	32.5817	84419	chr15	FALSE
H4C4	1.40843	-1.11654	11.2742	1.81095e-27	8.86348e-26	51.5298	8360	chr6	FALSE
AGRN	1.41109	2.94352	9.48887	2.58961e-20	4.64205e-19	35.2919	375790	chr1	FALSE
ZBP1	1.41338	6.35949	12.2723	7.5272e-32	6.83939e-30	61.4902	81030	chr20	FALSE
DEFA1B	1.41829	7.71778	6.18523	9.87585e-10	4.90688e-09	11.4346	728358	chr8	FALSE
DRC1	1.43048	-2.57003	9.23315	2.29524e-19	3.73336e-18	33.1455	92749	chr2	FALSE
LOC124904522	1.43301	-1.56015	11.3389	9.59351e-28	4.91569e-26	52.1568	124904522	chr1	FALSE
SMN-AS1	1.43302	-1.3296	11.4725	2.55875e-28	1.41539e-26	53.4611	130453475	chr5	FALSE
EIF2AK2	1.4335	7.50517	12.4385	1.3265e-32	1.38469e-30	63.205	5610	chr2	FALSE
MROCKI	1.48669	-3.01152	8.54817	6.27707e-17	7.44983e-16	27.6316	285758	chr6	FALSE
LOC124901868	1.50123	-2.05249	13.3193	1.03976e-36	2.24379e-34	72.5479	124901868	chr8	FALSE
INHBA	1.50735	-0.758779	7.90246	9.01962e-15	8.21539e-14	22.7594	3624	chr7	FALSE
CFB	1.50846	-2.56241	9.22174	2.52734e-19	4.08653e-18	33.0507	629	chr6	FALSE
HERC6	1.51305	5.61793	11.6674	3.65467e-29	2.32356e-27	55.3821	55008	chr4	FALSE
LOC105377524	1.52306	-2.03084	8.98613	1.80654e-18	2.65515e-17	31.117	105377524	chr4	FALSE
IRF7	1.531	7.2692	12.6156	2.05127e-33	2.4358e-31	65.0493	3665	chr11	FALSE
HP	1.53101	4.12408	9.40955	5.12074e-20	8.84718e-19	34.6211	3240	chr16	FALSE
LOC105369402	1.5604	-0.0757027	8.54719	6.32606e-17	7.504e-16	27.6239	105369402	chr11	FALSE
RNA45SN4	1.56246	6.23649	10.9456	4.39327e-26	1.74819e-24	48.3838	109864271	chr22_KI270733v1_random	FALSE
MIR130AHG	1.56843	-4.24737	7.54032	1.27001e-13	1.01038e-12	20.17	123466203	chr11	FALSE
TRIM6	1.56862	1.00848	8.94022	2.638e-18	3.78547e-17	30.7449	117854	chr11	FALSE
LINC03057	1.58205	-0.97625	8.71886	1.60147e-17	2.06444e-16	28.973	127379715	chr17	FALSE
SAT1-DT	1.58584	-0.20377	10.3158	1.63451e-23	4.4465e-22	42.5478	105373148	chrX	FALSE
ANKRD22	1.59609	3.741	11.2033	3.62433e-27	1.6946e-25	50.8452	118932	chr10	FALSE
LAMP3	1.60363	2.71969	9.97522	3.59669e-22	8.25363e-21	39.5023	27074	chr3	FALSE
LOC124905076	1.60861	-1.12711	11.1677	5.1279e-27	2.33439e-25	50.5028	124905076	chr22	FALSE
GDF2	1.60908	-5.05308	7.14286	2.05326e-12	1.41441e-11	17.4498	2658	chr10	FALSE
LOC124903483	1.60909	-5.04214	8.22934	7.59071e-16	7.89061e-15	25.1856	124903483	chr15	FALSE
C1QC	1.6282	0.3144	9.97078	3.74243e-22	8.56182e-21	39.4631	714	chr1	FALSE
LOC105373582	1.63486	0.980308	10.9316	5.02554e-26	1.98571e-24	48.2511	105373582	chr2	FALSE
HSPB9	1.66098	-5.62865	7.89904	9.25198e-15	8.41338e-14	22.7345	94086	chr17	FALSE
ETV7-AS1	1.6624	-5.58131	8.39178	2.15233e-16	2.39488e-15	26.4221	105375037	chr6	FALSE
LOC105375217	1.66756	-2.6689	11.0601	1.45803e-26	6.23288e-25	49.4718	105375217	chr7	FALSE
OAS2	1.68513	8.01033	10.8353	1.26228e-25	4.63656e-24	47.3428	4939	chr12	FALSE
LOC124905331	1.68883	2.88567	9.56161	1.38032e-20	2.54339e-19	35.9111	124905331	chr22_KI270733v1_random	FALSE
LOC124900677	1.69483	-5.46048	7.71966	3.47189e-14	2.9571e-13	21.4393	124900677	chr4	FALSE
RNASE1	1.70281	0.456898	10.0849	1.34096e-22	3.22562e-21	40.4741	6035	chr14	FALSE
LOC124900731	1.70547	-3.03765	8.70484	1.79321e-17	2.30103e-16	28.8619	124900731	chr4	FALSE
LOC124902620	1.70858	-4.37124	9.36475	7.5108e-20	1.27507e-18	34.2443	124902620	chr11	FALSE
RNA45SN2	1.714	5.8079	11.5855	8.30792e-29	5.01222e-27	54.5715	109864279	chr21	FALSE
LOC124904432	1.72125	-4.2661	9.69267	4.40159e-21	8.68057e-20	37.0361	124904432	chr1	FALSE
LOC105378075	1.73851	-3.08175	10.285	2.16834e-23	5.77958e-22	42.2693	105378075	chr6	FALSE
KLHDC7B-DT	1.73994	0.00895147	10.6296	8.84714e-25	2.87346e-23	45.4227	105373098	chr22	FALSE
NDUFC2-KCTD14	1.752	-0.0926083	9.62812	7.74014e-21	1.47589e-19	36.4805	100532726	chr11	FALSE
IFITM3	1.78552	9.55347	11.3958	5.47233e-28	2.88299e-26	52.7108	10410	chr11	FALSE
LOC124901105	1.79631	3.70917	15.2253	3.60222e-46	5.77462e-43	94.0926	124901105	chr5	FALSE
RTP4	1.8148	4.87159	12.9177	8.15558e-35	1.18763e-32	68.2361	64108	chr3	FALSE
LOC105373180	1.81905	-4.23697	8.36796	2.59266e-16	2.85063e-15	26.2395	105373180	chrX	FALSE
HESX1	1.81927	-0.726181	9.65915	5.90298e-21	1.14453e-19	36.7472	8820	chr3	FALSE
IGFL2	1.85002	-3.18163	10.3748	9.4922e-24	2.64309e-22	43.0834	147920	chr19	FALSE
RPPH1	1.85131	3.24926	10.416	6.48564e-24	1.85897e-22	43.4588	85495	chr14	FALSE
MX1	1.86232	8.57627	9.85784	1.02486e-21	2.21163e-20	38.471	4599	chr21	FALSE
CCDC194	1.86796	1.3059	10.9047	6.50528e-26	2.50426e-24	47.9966	110806280	chr19	FALSE
LOC124902034	1.88078	0.725434	10.5684	1.56948e-24	4.91952e-23	44.8575	124902034	chr8	FALSE
LOC101928391	1.89287	-0.0261343	11.0807	1.19458e-26	5.15577e-25	49.6684	101928391	chr1	FALSE
SERPING1	1.89823	5.61013	10.7253	3.58795e-25	1.23884e-23	46.3126	710	chr11	FALSE
KCTD14	1.89893	-5.57096	7.4054	3.31308e-13	2.50608e-12	19.2323	65987	chr11	FALSE
BCL2L14	1.91853	-1.17088	11.2555	2.17555e-27	1.05684e-25	51.3488	79370	chr12	FALSE
BATF2	1.94231	4.14248	11.9453	2.18859e-30	1.62644e-28	58.1619	116071	chr11	FALSE
LOC124901766	1.94303	-4.48758	9.25599	1.89252e-19	3.10481e-18	33.3352	124901766	chr7	FALSE
HES4	1.95884	2.94127	10.741	3.09164e-25	1.07575e-23	46.4594	57801	chr1	FALSE
XAF1	1.96309	7.8667	12.6663	1.19811e-33	1.47743e-31	65.5806	54739	chr17	FALSE
FAP	1.97938	-3.06196	9.64684	6.57357e-21	1.26419e-19	36.6413	2191	chr2	FALSE
ETV7	1.97989	3.37919	11.0756	1.25528e-26	5.40145e-25	49.6195	51513	chr6	FALSE
HERC5	2.00942	7.02816	11.151	6.0347e-27	2.73058e-25	50.3421	51191	chr4	FALSE
NKAIN1	2.01476	-5.20013	7.65095	5.7237e-14	4.7612e-13	20.9499	79570	chr1	FALSE
OAS3	2.02095	7.61487	9.94449	4.73512e-22	1.07344e-20	39.2314	4940	chr12	FALSE
OAS1	2.03916	8.00628	12.0273	9.45977e-31	7.47555e-29	58.9902	4938	chr12	FALSE
RMRP	2.04096	2.30796	8.99624	1.66178e-18	2.45363e-17	31.1991	6023	chr9	FALSE
IFIT3	2.04204	9.50985	11.2476	2.35123e-27	1.13352e-25	51.2722	3437	chr10	FALSE
CXCL13	2.05302	-3.77737	9.82181	1.41076e-21	2.97293e-20	38.1563	10563	chr4	FALSE
OASL	2.06186	6.94313	12.3314	4.06981e-32	3.93702e-30	62.0976	8638	chr12	FALSE
DEFB1	2.07427	-3.90249	8.85263	5.40841e-18	7.40127e-17	30.0394	1672	chr8	FALSE
FBXO39	2.09518	-3.01465	8.98289	1.85562e-18	2.71661e-17	31.0907	162517	chr17	FALSE
EXOC3L1	2.09654	0.49969	12.337	3.83942e-32	3.74644e-30	62.1552	283849	chr16	FALSE
CMPK2	2.12144	5.53755	10.1902	5.15788e-23	1.31994e-21	41.4154	129607	chr2	FALSE
PTGFR	2.12971	-0.888989	10.5063	2.80287e-24	8.51215e-23	44.2858	5737	chr1	FALSE
GBP1P1	2.19832	-1.10213	10.6885	5.07867e-25	1.71479e-23	45.9699	400759	chr1	FALSE
HOTTIP	2.22233	-5.08288	7.44646	2.47841e-13	1.91013e-12	19.5161	100316868	chr7	FALSE
SPATS2L	2.24688	4.43448	11.9737	1.6385e-30	1.24654e-28	58.4477	26010	chr2	FALSE
RN7SK	2.24718	5.25898	10.9034	6.58719e-26	2.53144e-24	47.9842	125050	chr6	FALSE
LINC02574	2.27916	-4.16829	10.2097	4.31648e-23	1.1135e-21	41.5909	111216282	chr1	FALSE
EPSTI1	2.29724	7.20794	13.1579	6.06522e-36	1.11575e-33	70.8046	94240	chr13	FALSE
IFI44	2.31158	6.6772	11.9607	1.87153e-30	1.40949e-28	58.3164	10561	chr1	FALSE
IFIT1	2.33784	8.45425	10.22	3.92991e-23	1.01729e-21	41.6834	3434	chr10	FALSE
RNA28SN5	2.35728	7.39005	12.0987	4.53982e-31	3.74585e-29	59.7153	100008589	chrUn_GL000220v1	FALSE
IFI6	2.39573	8.67059	12.807	2.67362e-34	3.55053e-32	67.0628	2537	chr1	FALSE
SNORA73B	2.5151	-0.823218	9.44076	3.91766e-20	6.84767e-19	34.8846	26768	chr1	FALSE
LY6E	2.58863	8.92468	13.1747	5.04898e-36	9.5222e-34	70.9859	4061	chr8	FALSE
USP18	2.65997	4.09891	11.6789	3.25639e-29	2.10614e-27	55.4961	11274	chr22	FALSE
LOC105373404	2.66014	-2.07785	10.1655	6.45639e-23	1.62263e-21	41.1942	105373404	chr2	FALSE
SLC13A1	2.80859	-3.29066	8.39089	2.16738e-16	2.40923e-15	26.4153	6561	chr7	FALSE
ISG15	2.92879	8.25878	13.048	1.99946e-35	3.29063e-33	69.6255	9636	chr1	FALSE
SIGLEC1	2.94162	5.04239	11.4342	3.74374e-28	2.01973e-26	53.0855	6614	chr20	FALSE
LINC00487	3.00445	-1.18834	10.8225	1.42618e-25	5.22149e-24	47.2224	400941	chr2	FALSE
RSAD2	3.25519	7.86265	11.843	6.20151e-30	4.28248e-28	57.1334	91543	chr2	FALSE
IFI44L	3.49777	7.85831	12.732	5.95489e-34	7.6369e-32	66.2714	10964	chr1	FALSE
OTOF	4.31116	2.90008	12.0494	7.54332e-31	6.02473e-29	59.2138	9381	chr2	FALSE
IFI27	4.64485	6.63898	12.3187	4.64415e-32	4.43526e-30	61.9672	3429	chr14	FALSE
SYN3	-1.87813	-4.7852	-9.57796	1.19775e-20	2.22525e-19	36.0507	8224	chr22	TRUE
TRIM51EP	-1.84775	-2.26183	-8.17732	1.13175e-15	1.15506e-14	24.7939	399940	chr11	TRUE
MIR600HG	-1.83382	1.06338	-4.99211	7.32957e-07	2.49163e-06	5.05052	81571	chr9	TRUE
HDC	-1.71773	0.914476	-9.40225	5.45093e-20	9.40316e-19	34.5596	3067	chr15	TRUE
SETDB2-PHF11	-1.70502	-4.49171	-4.43534	1.04752e-05	3.0025e-05	2.50937	107303344	chr13	TRUE
LOC124900848	-1.66029	-5.97738	-9.25404	1.92386e-19	3.15162e-18	33.3191	124900848	chr4	TRUE
TRIM64B	-1.64784	-2.97321	-5.94165	4.20452e-09	1.92497e-08	10.0293	642446	chr11	TRUE
SLC38A11	-1.58881	-0.978976	-7.18132	1.57728e-12	1.09696e-11	17.7073	151258	chr2	TRUE
PRH1-TAS2R14	-1.58696	-3.70101	-6.11705	1.4889e-09	7.23588e-09	11.0361	106707243	chr12	TRUE
GPRASP2	-1.58356	-2.5271	-4.06833	5.2032e-05	0.000133595	0.990653	114928	chrX	TRUE
CNTNAP3B	-1.55433	-5.32625	-4.98368	7.6464e-07	2.59188e-06	5.00993	728577	chr9	TRUE
KLHDC7A	-1.53936	-4.85761	-7.02197	4.66758e-12	3.07386e-11	16.648	127707	chr1	TRUE
CLDN10	-1.51232	-4.17504	-7.81242	1.75772e-14	1.54943e-13	22.1058	9071	chr13	TRUE
LOC105373175	-1.50732	-2.75444	-7.67917	4.66341e-14	3.92158e-13	21.1505	105373175	chrX	TRUE
LINC02042	-1.49239	-5.54064	-7.85454	1.2874e-14	1.15112e-13	22.4108	101929694	chr3	TRUE
IL4	-1.4774	-3.78899	-7.52359	1.43147e-13	1.13281e-12	20.053	3565	chr5	TRUE
LUM	-1.47162	-5.04215	-6.46504	1.75805e-10	9.55812e-10	13.1119	4060	chr12	TRUE
HNRNPUL2-BSCL2	-1.4675	3.45977	-5.30589	1.45195e-07	5.42471e-07	6.60685	100534595	chr11	TRUE
LINC02458	-1.43945	-1.22201	-9.09268	7.45997e-19	1.14831e-17	31.9864	728084	chr12	TRUE
GPRASP3	-1.40107	-4.44775	-3.60407	0.000332606	0.0007534	-0.749799	80823	chrX	TRUE
AGAP10P	-1.385	-2.73927	-6.39292	2.76021e-10	1.46309e-09	12.6732	653234	chr10	TRUE
MYT1L	-1.38157	-5.38827	-6.22495	7.76086e-10	3.90007e-09	11.6686	23040	chr2	TRUE
OR2I1P	-1.37236	-3.73067	-6.26202	6.1903e-10	3.14319e-09	11.8882	442197	chr6	TRUE
LOC124903243	-1.36768	-4.6898	-7.26766	8.68675e-13	6.24261e-12	18.2901	124903243	chr13	TRUE
THSD7A	-1.35551	-3.24246	-6.99193	5.71388e-12	3.72132e-11	16.4507	221981	chr7	TRUE
TEX101	-1.32813	-4.97573	-6.24193	6.99808e-10	3.53098e-09	11.7691	83639	chr19	TRUE
LOC105376045	-1.32511	-1.70915	-6.18028	1.0176e-09	5.05377e-09	11.4055	105376045	chr9	TRUE
LOC105378571	-1.30913	-6.33138	-8.40163	1.99268e-16	2.22607e-15	26.4977	105378571	chr10	TRUE
CYP11A1	-1.30806	-4.34907	-6.65867	5.12535e-11	2.99163e-10	14.3118	1583	chr15	TRUE
CTNNA2	-1.30775	-5.08737	-5.80974	9.02111e-09	3.94507e-08	9.28995	1496	chr2	TRUE
NUDT4P2	-1.30316	-2.0563	-4.41219	1.16311e-05	3.30553e-05	2.40985	170688	chr1	TRUE
NETO1	-1.29563	-1.44684	-7.35084	4.86229e-13	3.60861e-12	18.8572	81832	chr18	TRUE
DCN	-1.28572	-5.05931	-6.22942	7.55242e-10	3.80042e-09	11.695	1634	chr12	TRUE
ZNF727	-1.27849	-1.88368	-7.71902	3.48832e-14	2.96997e-13	21.4347	442319	chr7	TRUE
LOC101929322	-1.278	-2.23277	-5.83638	7.74139e-09	3.41605e-08	9.43806	101929322	chr7	TRUE
COL19A1	-1.2694	-0.781802	-7.27927	8.01356e-13	5.7829e-12	18.3689	1310	chr6	TRUE
NLRP4	-1.262	-5.77001	-6.96041	7.05899e-12	4.55113e-11	16.2444	147945	chr19	TRUE
GNAT2	-1.25711	-3.67823	-7.40794	3.25432e-13	2.46412e-12	19.2498	2780	chr1	TRUE
DKK2	-1.25675	-4.47977	-6.48648	1.53611e-10	8.4147e-10	13.2432	27123	chr4	TRUE
SCN7A	-1.24684	-6.03755	-7.26498	8.85009e-13	6.35389e-12	18.2719	6332	chr2	TRUE
BTNL9	-1.23638	-2.50618	-7.08187	3.11199e-12	2.09863e-11	17.0437	153579	chr5	TRUE
TVP23C-CDRT4	-1.2334	0.633322	-4.00542	6.76626e-05	0.000170566	0.742944	100533496	chr17	TRUE
LOC124901593	-1.22908	-5.85779	-7.11635	2.461e-12	1.67828e-11	17.2729	124901593	chr7	TRUE
PVRIG2P	-1.22263	-0.0167373	-3.8462	0.000129481	0.000313106	0.132593	101752334	chr7	TRUE
LOC100130744	-1.22157	-5.38077	-5.30171	1.48442e-07	5.54049e-07	6.58555	100130744	chr5	TRUE
SLC2A10	-1.19568	-4.39003	-7.48553	1.87798e-13	1.46753e-12	19.7874	81031	chr20	TRUE
LOC105376032	-1.19385	-0.996343	-6.81558	1.84522e-11	1.13614e-10	15.3073	105376032	chr9	TRUE
LMOD1	-1.19232	-2.43708	-4.79642	1.92575e-06	6.14789e-06	4.12506	25802	chr1	TRUE
CORIN	-1.1918	-3.47001	-5.31737	1.36621e-07	5.12313e-07	6.66547	10699	chr4	TRUE
PPP1R17	-1.19047	-1.69307	-5.37227	1.01959e-07	3.89889e-07	6.94744	10842	chr7	TRUE
LOC105378347	-1.18982	-4.91068	-5.32747	1.29484e-07	4.88079e-07	6.71716	105378347	chr10	TRUE
SDK2	-1.17711	0.577839	-7.85215	1.31039e-14	1.17074e-13	22.3935	54549	chr17	TRUE
LOC105373324	-1.16725	-5.97947	-6.86498	1.33213e-11	8.31398e-11	15.6249	105373324	chr2	TRUE
FKBP10	-1.1603	-4.00072	-7.25229	9.66437e-13	6.89658e-12	18.1859	60681	chr17	TRUE
ZNF702P	-1.15821	-1.04629	-7.54456	1.23206e-13	9.82629e-13	20.1997	79986	chr19	TRUE
RYR3	-1.15421	-4.18624	-7.05535	3.72499e-12	2.48373e-11	16.8682	6263	chr15	TRUE
PCDHGB4	-1.15292	-5.66998	-5.65924	2.11666e-08	8.82812e-08	8.46497	8641	chr5	TRUE
KRT81	-1.15094	-2.77194	-7.63329	6.5043e-14	5.38855e-13	20.8248	3887	chr12	TRUE
FHIP1A-DT	-1.14913	-4.97134	-6.88205	1.18974e-11	7.4752e-11	15.7352	105377486	chr4	TRUE
LOC105370601	-1.14761	-3.96699	-5.54881	3.90882e-08	1.57723e-07	7.87236	105370601	chr14	TRUE
MS4A2	-1.13203	1.46498	-7.07631	3.2317e-12	2.17478e-11	17.0069	2206	chr11	TRUE
GGT5	-1.12928	-1.31176	-6.80507	1.97712e-11	1.21203e-10	15.2399	2687	chr22	TRUE
CTTNBP2	-1.12089	-4.14055	-5.37106	1.02625e-07	3.92237e-07	6.94116	83992	chr7	TRUE
COL4A3	-1.10902	-1.79329	-7.68192	4.57109e-14	3.84804e-13	21.17	1285	chr2	TRUE
FAM24B-CUZD1	-1.10838	-2.08172	-5.41138	8.26412e-08	3.19283e-07	7.14994	100533195	chr10	TRUE
GPM6A	-1.10759	-2.2235	-4.67564	3.4373e-06	1.05763e-05	3.5713	2823	chr4	TRUE
LOC124904932	-1.1043	-3.95391	-6.388	2.84603e-10	1.50681e-09	12.6434	124904932	chr20	TRUE
PPP1R1B	-1.09917	-5.06061	-5.58354	3.22673e-08	1.31812e-07	8.05756	84152	chr17	TRUE
LOC105375587	-1.0984	-5.18582	-4.99942	7.06519e-07	2.4065e-06	5.08577	105375587	chr7	TRUE
WNT3	-1.09838	-3.69148	-6.31153	4.56858e-10	2.35599e-09	12.1834	7473	chr17	TRUE
ZNF559-ZNF177	-1.09378	-4.30028	-3.46553	0.000557316	0.00121483	-1.22972	100529215	chr19	TRUE
TCL6	-1.09378	-2.33918	-5.69394	1.7418e-08	7.35074e-08	8.65342	27004	chr14	TRUE
GPR33	-1.09215	-5.74755	-6.50961	1.32745e-10	7.33249e-10	13.3853	2856	chr14	TRUE
MKRN9P	-1.09128	-5.55943	-6.67636	4.57242e-11	2.68074e-10	14.423	400058	chr12	TRUE
DNTT	-1.08974	-3.49277	-6.36694	3.24384e-10	1.70336e-09	12.5162	1791	chr10	TRUE
KRT72	-1.08971	0.702549	-5.37682	9.95053e-08	3.81027e-07	6.97092	140807	chr12	TRUE
OXGR1	-1.08178	-5.36201	-6.02674	2.54921e-09	1.20244e-08	10.5144	27199	chr13	TRUE
ZNF135	-1.07316	-1.01566	-9.66436	5.64005e-21	1.09878e-19	36.792	7694	chr19	TRUE
ZDHHC11B	-1.06999	-0.349684	-7.53646	1.30555e-13	1.03719e-12	20.143	653082	chr5	TRUE
LOC100128593	-1.06208	-6.08942	-6.29956	4.91773e-10	2.5256e-09	12.1118	100128593	chr9	TRUE
ENTPD2	-1.0604	-1.00617	-5.73631	1.371e-08	5.8642e-08	8.88493	954	chr9	TRUE
SPTB	-1.05463	3.48966	-6.13707	1.32031e-09	6.4473e-09	11.1527	6710	chr14	TRUE
DCANP1	-1.05382	-2.82245	-2.53301	0.0114982	0.0197677	-3.98176	140947	chr5	TRUE
SPX	-1.05315	1.02663	-7.69739	4.08427e-14	3.46161e-13	21.2803	80763	chr12	TRUE
LOC105376859	-1.05233	-3.82951	-7.56002	1.10275e-13	8.83579e-13	20.3082	105376859	chr1	TRUE
ADORA1	-1.05212	-2.91739	-5.61384	2.7273e-08	1.12434e-07	8.22001	134	chr1	TRUE
CLEC4OP	-1.04901	-3.46433	-4.49811	7.8686e-06	2.29702e-05	2.78162	102724279	chr19	TRUE
KRT77	-1.04887	-5.93031	-3.63798	0.00029236	0.000667016	-0.629547	374454	chr12	TRUE
ZMAT4	-1.0472	-2.63383	-5.15168	3.25214e-07	1.15964e-06	5.83091	79698	chr8	TRUE
LOC105371401	-1.04608	-3.05889	-5.49714	5.18957e-08	2.06141e-07	7.59876	105371401	chr16	TRUE
LOC107984200	-1.03971	-2.13095	-5.55	3.88341e-08	1.56754e-07	7.87866	107984200	chr10	TRUE
OR2W3	-1.0391	3.22583	-5.66194	2.08488e-08	8.70368e-08	8.4796	343171	chr1	TRUE
DAZL	-1.03887	-4.68186	-4.83325	1.60979e-06	5.2036e-06	4.29656	1618	chr3	TRUE
LINC00494	-1.03872	-0.435388	-7.4042	3.34134e-13	2.52491e-12	19.2239	284749	chr20	TRUE
AGAP14P	-1.03629	-2.88886	-5.51372	4.73977e-08	1.89312e-07	7.68627	653259	chr10	TRUE
NTRK1	-1.0361	-2.07962	-7.61434	7.45907e-14	6.1208e-13	20.6908	4914	chr1	TRUE
PHF24	-1.02719	-0.836354	-7.18199	1.57004e-12	1.09294e-11	17.7118	23349	chr9	TRUE
LOC105370700	-1.02546	-3.81694	-6.02905	2.51461e-09	1.18661e-08	10.5277	105370700	chr14	TRUE
ZNF860	-1.02156	0.0176276	-6.98295	6.06909e-12	3.93894e-11	16.3918	344787	chr3	TRUE
OR2T8	-1.01926	-2.36545	-4.93507	9.74676e-07	3.26049e-06	4.7772	343172	chr1	TRUE
MMP28	-1.01714	-0.483766	-6.98942	5.81106e-12	3.78132e-11	16.4342	79148	chr17	TRUE
GPC3	-1.01582	-3.74227	-6.43201	2.16268e-10	1.16228e-09	12.9104	2719	chrX	TRUE
LOC124904002	-1.01095	0.44126	-5.42174	7.81493e-08	3.02763e-07	7.20383	124904002	chr17	TRUE
SIRPB3P	-1.00798	-4.10272	-6.43167	2.16732e-10	1.1645e-09	12.9084	105369219	chr20	TRUE
CLDN22	-1.00703	-6.62968	-6.20385	8.82226e-10	4.40485e-09	11.5441	53842	chr4	TRUE
SAXO2	-1.00646	-2.76812	-5.18321	2.76256e-07	9.94869e-07	5.98779	283726	chr15	TRUE
ZFP91-CNTF	-1.00469	-4.74123	-3.4546	0.000580054	0.00126059	-1.26681	386607	chr11	TRUE
TBC1D3D	-1.00443	-0.211625	-3.10604	0.00196285	0.00391505	-2.38965	101060389	chr17	TRUE
SDK1	-1.00342	-3.168	-6.24551	6.84702e-10	3.46064e-09	11.7903	221935	chr7	TRUE
AHCTF1P1	-1.00262	-2.21352	-7.61984	7.16859e-14	5.89321e-13	20.7296	285116	chr2	TRUE
TUB	-1.00137	-4.17902	-5.83218	7.93076e-09	3.49343e-08	9.41466	7275	chr11	TRUE
LOC105371291	-0.996361	0.462613	-5.38741	9.40115e-08	3.60852e-07	7.02566	105371291	chr16	TRUE
LYPD2	-0.995712	-0.583187	-4.4517	9.72591e-06	2.80239e-05	2.57996	137797	chr8	TRUE
LUNAR1	-0.994272	-5.93788	-5.88628	5.8032e-09	2.60587e-08	9.71712	104564224	chr15	TRUE
GPR20	-0.993028	-3.15442	-4.95598	8.78273e-07	2.95341e-06	4.87705	2843	chr8	TRUE
LOC105371388	-0.992946	-3.29189	-5.84539	7.34996e-09	3.25677e-08	9.4883	105371388	chr16	TRUE
TBC1D3E	-0.992002	-1.15271	-2.72476	0.00657502	0.0118401	-3.48436	102723859	chr17	TRUE
YBX3P1	-0.99143	-2.88679	-6.41054	2.47324e-10	1.32065e-09	12.78	440359	chr16	TRUE
LOC102724528	-0.990904	3.15683	-3.97942	7.53449e-05	0.00018864	0.641636	102724528	chr1	TRUE
HS3ST3A1	-0.989989	-4.72976	-5.08332	4.61907e-07	1.61499e-06	5.49374	9955	chr17	TRUE
PROKR2	-0.988534	-3.93123	-4.79251	1.96267e-06	6.2604e-06	4.1069	128674	chr20	TRUE
ARHGAP19-SLIT1	-0.988375	-4.88798	-6.15201	1.20682e-09	5.92403e-09	11.2399	100533184	chr10	TRUE
DMRTC1B	-0.988148	-1.91908	-4.42362	1.1046e-05	3.14809e-05	2.45892	728656	chrX	TRUE
PLD5	-0.987751	-5.94198	-5.32224	1.33137e-07	5.00586e-07	6.69036	200150	chr1	TRUE
SORCS3	-0.987374	-1.97082	-5.66321	2.07017e-08	8.65029e-08	8.48644	22986	chr10	TRUE
SCN4A	-0.98529	-2.64997	-6.72278	3.38471e-11	2.01601e-10	14.716	6329	chr17	TRUE
FCRL2	-0.983689	1.91448	-7.41395	3.11926e-13	2.37072e-12	19.2912	79368	chr1	TRUE
LOC124901477	-0.982895	-3.72231	-3.94139	8.80822e-05	0.000218338	0.494613	124901477	chr6	TRUE
LOC101929698	-0.981932	-1.38725	-7.32073	6.003e-13	4.40566e-12	18.6512	101929698	chr20	TRUE
LOC105372649	-0.981857	-4.66568	-5.32755	1.29432e-07	4.87963e-07	6.71755	105372649	chr20	TRUE
TTC9-DT	-0.981219	-2.91644	-7.87698	1.09009e-14	9.83318e-14	22.5738	101928075	chr14	TRUE
C4B	-0.979877	1.1689	-3.41603	0.000667386	0.00143786	-1.39676	721	chr6	TRUE
LOC105377212	-0.978987	-5.99378	-4.06875	5.19404e-05	0.00013339	0.992315	105377212	chrX	TRUE
COPG2IT1	-0.974442	-2.65346	-8.08463	2.29383e-15	2.251e-14	24.1012	53844	chr7	TRUE
SEC16B	-0.972968	-3.72548	-3.21296	0.00136624	0.00279639	-2.05759	89866	chr1	TRUE
LOC105372991	-0.972417	0.0556976	-5.40001	8.78585e-08	3.38392e-07	7.09091	105372991	chr22	TRUE
SPTLC3	-0.971865	-2.34495	-8.06992	2.56443e-15	2.50124e-14	23.9919	55304	chr20	TRUE
CPA3	-0.971666	1.65611	-6.63978	5.7883e-11	3.35416e-10	14.1933	1359	chr3	TRUE
LOC105375120	-0.968949	-5.84598	-5.69582	1.72354e-08	7.28326e-08	8.66361	105375120	chr7	TRUE
RHOXF1P1	-0.968906	-3.01107	-5.52706	4.40535e-08	1.76773e-07	7.7569	101928941	chrX	TRUE
TEK	-0.966818	-1.6831	-5.63086	2.48066e-08	1.02738e-07	8.3116	7010	chr9	TRUE
IGSF11	-0.966165	-4.33063	-5.47481	5.86152e-08	2.31358e-07	7.48127	152404	chr3	TRUE
NAALAD2	-0.963669	-5.58386	-4.64799	3.91775e-06	1.19611e-05	3.4464	10003	chr11	TRUE
LOC100128310	-0.963546	-2.67415	-6.09238	1.72572e-09	8.31121e-09	10.8928	100128310	chr20	TRUE
FSBP	-0.962702	-1.06967	-4.01533	6.49354e-05	0.000164134	0.781715	100861412	chr8	TRUE
CCN2	-0.961379	-3.19709	-4.2925	1.98278e-05	5.43274e-05	1.90342	1490	chr6	TRUE
LOC101927691	-0.96076	-5.64289	-5.14604	3.34814e-07	1.19217e-06	5.80295	101927691	chr6	TRUE
LOC124900468	-0.960234	-3.11347	-4.6242	4.38225e-06	1.32888e-05	3.33947	124900468	chr21	TRUE
LOC124902315	-0.959637	-5.1003	-6.1415	1.28567e-09	6.29047e-09	11.1785	124902315	chr9	TRUE
ATP1A2	-0.958134	-5.9019	-5.63597	2.41081e-08	1.00066e-07	8.33921	477	chr1	TRUE
CRB2	-0.956955	-4.13323	-5.20493	2.46752e-07	8.945e-07	6.09642	286204	chr9	TRUE
KCNG1	-0.956941	0.293763	-4.43304	1.05853e-05	3.03249e-05	2.49943	3755	chr20	TRUE
LOC124906712	-0.955632	-5.26858	-6.34537	3.70751e-10	1.93461e-09	12.3864	124906712	chr8	TRUE
UTS2B	-0.953469	-4.15248	-5.34677	1.16845e-07	4.42964e-07	6.81611	257313	chr3	TRUE
CROCC2	-0.950442	-1.75296	-5.80375	9.33634e-09	4.07419e-08	9.25671	728763	chr2	TRUE
LOC283683	-0.945973	-3.99617	-6.50783	1.34244e-10	7.40702e-10	13.3744	283683	chr15	TRUE
NIPAL4	-0.945392	-1.78688	-6.43493	2.12348e-10	1.14204e-09	12.9282	348938	chr5	TRUE
LOC107987060	-0.945286	-4.96637	-6.16089	1.14398e-09	5.63778e-09	11.2918	107987060	chr9	TRUE
IER5L-AS1	-0.94498	-3.78077	-6.14738	1.24098e-09	6.07976e-09	11.2128	105376290	chr9	TRUE
KATNBL1P6	-0.944662	-4.77638	-6.74522	2.92471e-11	1.75553e-10	14.8583	729176	chr6	TRUE
WASF3	-0.939587	-0.636594	-7.43917	2.60968e-13	2.00442e-12	19.4656	10810	chr13	TRUE
NXPH4	-0.938269	-1.39677	-5.74441	1.30945e-08	5.61055e-08	8.92937	11247	chr12	TRUE
LOC124900609	-0.937709	-5.07815	-5.22177	2.26002e-07	8.23535e-07	6.18093	124900609	chr10	TRUE
LOC124904158	-0.936287	-0.262308	-5.71566	1.54093e-08	6.54364e-08	8.77191	124904158	chr1	TRUE
C3orf80	-0.934082	-5.13649	-5.6851	1.8307e-08	7.70561e-08	8.60529	401097	chr3	TRUE
SIK1	-0.932752	-2.24987	-2.4769	0.0134581	0.0228127	-4.12058	150094	chr21	TRUE
BAALC	-0.931764	-2.40985	-8.29639	4.52283e-16	4.8179e-15	25.6935	79870	chr8	TRUE
LOC124903054	-0.931291	-5.44394	-5.18726	2.70508e-07	9.74792e-07	6.00801	124903054	chr12	TRUE
PPIP5K1P1-CATSPER2	-0.930266	-3.01896	-5.0502	5.46682e-07	1.89223e-06	5.33193	110006325	chr15	TRUE
ERVH48-1	-0.92842	-4.65683	-4.71247	2.88458e-06	8.98897e-06	3.73875	90625	chr21	TRUE
DCDC1	-0.924701	-5.29724	-5.18827	2.69082e-07	9.69965e-07	6.01309	341019	chr11	TRUE
LOC728989	-0.924034	-3.55283	-2.84911	0.00449644	0.00836416	-3.14273	728989	chr1	TRUE
BICC1	-0.923555	-3.28277	-6.18775	9.72627e-10	4.83791e-09	11.4494	80114	chr10	TRUE
OCA2	-0.923418	-6.20163	-5.62415	2.57512e-08	1.06394e-07	8.27549	4948	chr15	TRUE
VWA2	-0.922942	-5.67675	-5.52661	4.41635e-08	1.77183e-07	7.75449	340706	chr10	TRUE
LOC124901001	-0.922008	-5.72317	-5.36416	1.0648e-07	4.06001e-07	6.90563	124901001	chr5	TRUE
PPP4R4	-0.919792	-2.88339	-5.42662	7.61171e-08	2.95349e-07	7.22924	57718	chr14	TRUE
TPBG	-0.919449	-2.28497	-5.96344	3.70098e-09	1.70732e-08	10.153	7162	chr6	TRUE
KBTBD11-AS1	-0.918319	-5.01274	-5.27663	1.69475e-07	6.28473e-07	6.45796	101928058	chr8	TRUE
LINC01259	-0.910374	-2.98628	-7.02055	4.71246e-12	3.09789e-11	16.6387	106144599	chr4	TRUE
FCRL1	-0.909079	2.87311	-6.50578	1.35996e-10	7.4955e-10	13.3617	115350	chr1	TRUE
MAMDC2	-0.904757	-5.28406	-5.16603	3.01976e-07	1.08228e-06	5.90219	256691	chr9	TRUE
CACNG6	-0.903676	0.599479	-5.397	8.92917e-08	3.43676e-07	7.07531	59285	chr19	TRUE
GOLGA8T	-0.903469	-2.40761	-4.89473	1.19033e-06	3.92745e-06	4.58565	653075	chr15	TRUE
CNN3	-0.89866	-0.113104	-8.20511	9.14541e-16	9.43246e-15	25.0029	1266	chr1	TRUE
LOC124900389	-0.896766	-2.15036	-5.19261	2.63086e-07	9.50183e-07	6.03477	124900389	chr17	TRUE
PRDM13	-0.896358	-6.07155	-5.01823	6.42659e-07	2.20303e-06	5.17667	59336	chr6	TRUE
LOC284798	-0.895651	-4.59139	-5.47936	5.71805e-08	2.26052e-07	7.50518	284798	chr20	TRUE
KLHL29	-0.892637	-1.69345	-8.28163	5.07035e-16	5.37524e-15	25.5814	114818	chr2	TRUE
ABCB4	-0.891133	0.221879	-6.17486	1.05147e-09	5.20815e-09	11.3737	5244	chr7	TRUE
LARGE1	-0.890756	0.554646	-6.70825	3.71957e-11	2.20318e-10	14.6241	9215	chr22	TRUE
LOC124900841	-0.890587	-5.90362	-5.67082	1.98368e-08	8.31521e-08	8.5277	124900841	chr4	TRUE
ZNF415	-0.890495	-1.00904	-6.85297	1.44222e-11	8.96861e-11	15.5475	55786	chr19	TRUE
LOC112267986	-0.887592	-4.63319	-5.39258	9.14367e-08	3.51269e-07	7.05243	112267986	chr7	TRUE
SCUBE1	-0.887226	-3.65848	-6.14812	1.23543e-09	6.05652e-09	11.2172	80274	chr22	TRUE
CYP46A1	-0.884452	-3.99045	-5.71983	1.50509e-08	6.40234e-08	8.79468	10858	chr14	TRUE
CD200	-0.884389	1.1107	-6.9425	7.95716e-12	5.1009e-11	16.1275	4345	chr3	TRUE
LOC101929479	-0.883873	-1.66571	-7.33343	5.49289e-13	4.04851e-12	18.738	101929479	chr15	TRUE
DBNDD1	-0.88216	1.07361	-6.73887	3.04827e-11	1.82676e-10	14.818	79007	chr16	TRUE
UICLM	-0.881936	0.398649	-4.57563	5.49978e-06	1.64138e-05	3.12284	200772	chr2	TRUE
PLEKHH2	-0.88186	-2.98168	-5.62769	2.52484e-08	1.04471e-07	8.29454	130271	chr2	TRUE
LOC124904903	-0.881023	-4.17581	-5.56695	3.53676e-08	1.43692e-07	7.96895	124904903	chr20	TRUE
EVPL	-0.880953	-1.08137	-6.28314	5.43929e-10	2.77567e-09	12.0139	2125	chr17	TRUE
OBSL1	-0.880189	-2.2561	-7.83024	1.54097e-14	1.3648e-13	22.2347	23363	chr2	TRUE
LOC105377382	-0.880112	-5.02494	-4.95045	9.02853e-07	3.03198e-06	4.85058	105377382	chr4	TRUE
ARHGEF35-AS1	-0.879467	-1.14154	-3.89087	0.000108172	0.000264632	0.301446	101928605	chr7	TRUE
IL6-AS1	-0.878738	-3.97674	-4.426	1.09278e-05	3.1184e-05	2.46915	541472	chr7	TRUE
LOC105370655	-0.878446	-0.884768	-6.34423	3.73382e-10	1.94789e-09	12.3795	105370655	chr14	TRUE
KCNH8	-0.876179	-0.799069	-5.95982	3.78027e-09	1.74139e-08	10.1324	131096	chr3	TRUE
PLEKHG4B	-0.876047	-5.02396	-5.1499	3.28215e-07	1.16978e-06	5.82208	153478	chr5	TRUE
SNHG18	-0.874632	-4.54588	-4.78246	2.06046e-06	6.55371e-06	4.06038	100505806	chr5	TRUE
KRT74	-0.872996	-5.45289	-4.49813	7.86786e-06	2.29702e-05	2.78171	121391	chr12	TRUE
LOC124908044	-0.872449	-3.18767	-5.79985	9.54717e-09	4.1582e-08	9.23509	124908044	chr2	TRUE
LOC124901653	-0.871589	-2.12725	-6.9273	8.80662e-12	5.60859e-11	16.0286	124901653	chr7	TRUE
CCDC13-AS2	-0.870957	0.815159	-7.86538	1.18804e-14	1.06567e-13	22.4895	729083	chr3	TRUE
TUNAR	-0.867563	-3.94287	-3.83127	0.000137444	0.000331079	0.0765889	100507043	chr14	TRUE
PTPN20	-0.866652	-3.24286	-5.21337	2.36134e-07	8.58229e-07	6.13873	26095	chr10	TRUE
LOC105378988	-0.865055	-5.51297	-4.90415	1.13621e-06	3.76106e-06	4.63023	105378988	chr5	TRUE
NIPAL1	-0.863911	-2.95396	-5.46097	6.31972e-08	2.48134e-07	7.40865	152519	chr4	TRUE
LINC00525	-0.862658	-6.01287	-4.3077	1.85428e-05	5.10628e-05	1.96697	84847	chr7	TRUE
IL36A	-0.862279	-4.86049	-5.20027	2.52806e-07	9.14822e-07	6.0731	27179	chr2	TRUE
OR2T33	-0.860123	-5.62153	-4.14348	3.78429e-05	9.91603e-05	1.29141	391195	chr1	TRUE
FGF7P6	-0.858356	-1.38046	-5.24346	2.01749e-07	7.40451e-07	6.29016	387628	chr9	TRUE
SPATA31A1	-0.858296	-6.07827	-4.6734	3.4741e-06	1.06807e-05	3.56113	647060	chr9	TRUE
PTGES3L-AARSD1	-0.85747	-4.67638	-4.39169	1.2755e-05	3.60302e-05	2.3222	100885850	chr17	TRUE
SDC2	-0.856741	0.581066	-6.68337	4.36993e-11	2.56874e-10	14.4671	6383	chr8	TRUE
HBZ	-0.856394	7.13938	-4.8127	1.77939e-06	5.7066e-06	4.20069	3050	chr16	TRUE
LOC105377144	-0.855863	-4.26926	-5.71536	1.54361e-08	6.55376e-08	8.77024	105377144	chr3	TRUE
LOC105378378	-0.855343	-3.8627	-4.68016	3.36436e-06	1.03746e-05	3.59178	105378378	chr10	TRUE
MMP24	-0.854905	-5.07821	-5.31898	1.35461e-07	5.08556e-07	6.67369	10893	chr20	TRUE
MAL2	-0.853574	-4.07435	-4.79785	1.91245e-06	6.10976e-06	4.13169	114569	chr8	TRUE
KCNS1	-0.85338	-2.11063	-5.39402	9.07349e-08	3.48752e-07	7.05986	3787	chr20	TRUE
GSTM5	-0.853229	-3.4561	-3.23306	0.00127479	0.00262503	-1.99392	2949	chr1	TRUE
TSNAX-DISC1	-0.852671	-1.66408	-4.60236	4.85467e-06	1.45952e-05	3.24181	100303453	chr1	TRUE
LOC285097	-0.852666	-2.11147	-6.53992	1.09555e-10	6.11326e-10	13.5721	285097	chr2	TRUE
CC2D2A	-0.852664	-1.84369	-7.32732	5.73284e-13	4.21705e-12	18.6962	57545	chr4	TRUE
BCAM	-0.852217	1.13567	-4.18061	3.22741e-05	8.55168e-05	1.44195	4059	chr19	TRUE
IGSF23	-0.851789	-3.26243	-4.47317	8.81961e-06	2.55537e-05	2.67302	147710	chr19	TRUE
SHISA2	-0.851372	-3.11616	-5.46459	6.19672e-08	2.43475e-07	7.42762	387914	chr13	TRUE
CADM2	-0.850343	-2.70185	-4.77346	2.15217e-06	6.82577e-06	4.01873	253559	chr3	TRUE
HERC2P3	-0.850134	-1.51669	-4.04001	5.85877e-05	0.00014921	0.878701	283755	chr15	TRUE
LOC107986197	-0.84847	-5.80548	-5.35687	1.10711e-07	4.21134e-07	6.86807	107986197	chr4	TRUE
CFAP44	-0.847255	-2.68819	-3.15598	0.00165935	0.00335051	-2.23591	55779	chr3	TRUE
MYOM2	-0.847029	2.29814	-3.34293	0.000867419	0.00183362	-1.63917	9172	chr8	TRUE
KCNJ8	-0.846825	-5.7127	-4.82184	1.70189e-06	5.47369e-06	4.24331	3764	chr12	TRUE
CAPN11	-0.845866	-3.17708	-4.66649	3.58963e-06	1.10118e-05	3.52989	11131	chr6	TRUE
LOC124906229	-0.845048	-2.18089	-5.31712	1.36802e-07	5.12819e-07	6.6642	124906229	chr3	TRUE
GDF10	-0.844961	-3.24892	-5.53076	4.31679e-08	1.73312e-07	7.77651	2662	chr10	TRUE
RUNDC3B	-0.844918	-3.41457	-5.05392	5.36441e-07	1.85878e-06	5.35009	154661	chr7	TRUE
FAM182B	-0.844858	-4.46255	-3.50186	0.00048756	0.00107404	-1.10561	728882	chr20	TRUE
USP43	-0.841354	-3.4133	-6.46173	1.79504e-10	9.7427e-10	13.0917	124739	chr17	TRUE
MYO3A	-0.839172	-6.09808	-4.69246	3.17341e-06	9.82356e-06	3.64759	53904	chr10	TRUE
AGAP9	-0.839023	-0.473357	-2.34605	0.0192164	0.0315572	-4.43239	642517	chr10	TRUE
FAM83A	-0.838748	-2.13528	-3.09215	0.00205595	0.00408045	-2.43201	84985	chr8	TRUE
LOC105371899	-0.837515	-6.15653	-5.12654	3.7018e-07	1.30937e-06	5.70643	105371899	chr17	TRUE
EWSAT1	-0.835446	-5.72851	-5.00483	6.87549e-07	2.34508e-06	5.11188	283673	chr15	TRUE
GLRA3	-0.834864	-5.75238	-4.73857	2.54584e-06	7.99443e-06	3.85813	8001	chr4	TRUE
SEC14L6	-0.834161	-5.57072	-4.71762	2.81449e-06	8.78153e-06	3.76225	730005	chr22	TRUE
GFPT2	-0.833851	-2.95656	-4.66092	3.68568e-06	1.12879e-05	3.50468	9945	chr5	TRUE
LINC02520	-0.833562	-2.1014	-4.41532	1.14677e-05	3.26031e-05	2.42331	100505530	chr6	TRUE
LOC105372026	-0.833423	-3.48652	-5.16014	3.11312e-07	1.11325e-06	5.87291	105372026	chr18	TRUE
RASSF8	-0.832152	-2.92326	-7.06285	3.5405e-12	2.36909e-11	16.9178	11228	chr12	TRUE
LOC101928037	-0.831562	-2.8553	-4.84297	1.53506e-06	4.9778e-06	4.34206	101928037	chr8	TRUE
ROBO1	-0.828684	-1.81629	-5.26802	1.7733e-07	6.55869e-07	6.41434	6091	chr3	TRUE
LINC00926	-0.828399	3.94009	-5.91644	4.8704e-09	2.20598e-08	9.88688	283663	chr15	TRUE
LINC00304	-0.82769	-4.97017	-4.67671	3.41995e-06	1.05258e-05	3.57613	283860	chr16	TRUE
GLIS3	-0.825887	-1.61289	-7.36706	4.33956e-13	3.24102e-12	18.9684	169792	chr9	TRUE
LOC107984706	-0.82562	-2.52015	-5.50881	4.86876e-08	1.94016e-07	7.66035	107984706	chr14	TRUE
CEMIP	-0.825597	-3.98215	-4.71667	2.82735e-06	8.8192e-06	3.75789	57214	chr15	TRUE
TSPY26P	-0.825343	-2.60077	-6.76219	2.61827e-11	1.58134e-10	14.9662	128854	chr20	TRUE
KLHL31	-0.82459	-3.64974	-5.76884	1.13959e-08	4.9156e-08	9.06379	401265	chr6	TRUE
UMODL1-AS1	-0.823809	-3.5493	-3.40115	0.000704228	0.00151073	-1.4465	150147	chr21	TRUE
LINC01644	-0.823808	-3.53762	-4.61464	4.58321e-06	1.38403e-05	3.2967	101927722	chr22	TRUE
PLXDC1	-0.823228	1.89753	-8.39705	2.06541e-16	2.30388e-15	26.4626	57125	chr17	TRUE
EGFL8	-0.822696	-1.1847	-2.68648	0.0073703	0.0131425	-3.58649	80864	chr6	TRUE
NOG	-0.82179	2.30359	-6.05472	2.15966e-09	1.02798e-08	10.6752	9241	chr17	TRUE
KCNJ3	-0.821618	-6.10716	-4.98487	7.6009e-07	2.57762e-06	5.01565	3760	chr2	TRUE
WNT7A	-0.821488	0.2832	-7.06392	3.51504e-12	2.35417e-11	16.9248	7476	chr3	TRUE
ROBO4	-0.820856	-4.54551	-5.22755	2.19281e-07	8.00475e-07	6.20997	54538	chr11	TRUE
ANK2	-0.820833	-5.73385	-5.02123	6.33004e-07	2.17158e-06	5.1912	287	chr4	TRUE
LINC00298	-0.820307	-5.07982	-4.91591	1.07196e-06	3.55992e-06	4.68601	339788	chr2	TRUE
CPLX2	-0.819691	-4.30555	-4.43712	1.03913e-05	2.98035e-05	2.51702	10814	chr5	TRUE
PKD1L3	-0.819007	-3.73702	-4.39194	1.27409e-05	3.59949e-05	2.32325	342372	chr16	TRUE
LOC105377782	-0.814793	-3.02142	-3.50141	0.000488375	0.00107573	-1.10716	105377782	chr8	TRUE
TAS2R5	-0.814564	-3.78199	-5.62151	2.61324e-08	1.0791e-07	8.26129	54429	chr7	TRUE
LOC124904788	-0.814525	-5.07483	-5.0857	4.56312e-07	1.59592e-06	5.50545	124904788	chr19	TRUE
LOC107986372	-0.81207	-2.40108	-1.85526	0.0639255	0.0931731	-5.45283	107986372	chr5	TRUE
COL6A3	-0.812005	-0.532661	-8.88208	4.25132e-18	5.90058e-17	30.2759	1293	chr2	TRUE
TNS1	-0.810921	5.82863	-5.40447	8.57753e-08	3.30709e-07	7.11405	7145	chr2	TRUE
BMPR1B	-0.810283	-5.59953	-5.18499	2.73704e-07	9.85995e-07	5.99671	658	chr4	TRUE
TEX21P	-0.808257	-3.67048	-6.20253	8.89305e-10	4.43822e-09	11.5363	441687	chr14	TRUE
CHML	-0.807332	1.74321	-2.84046	0.00461891	0.00857705	-3.16697	1122	chr1	TRUE
MSX2P1	-0.806162	0.388101	-3.98951	7.22686e-05	0.000181464	0.680898	55545	chr17	TRUE
LOC105377267	-0.801946	1.06632	-4.7254	2.71163e-06	8.47473e-06	3.79783	105377267	chr4	TRUE
CNTNAP3P2	-0.801722	-1.26429	-2.31503	0.0208627	0.0340252	-4.50384	643827	chr9	TRUE
SLC4A3	-0.801719	-1.47215	-7.2077	1.31534e-12	9.24237e-12	17.8847	6508	chr2	TRUE
LNCRNA-IUR	-0.800569	-2.4199	-7.58638	9.12441e-14	7.39008e-13	20.4936	101929295	chr11	TRUE
TRNF	-0.800044	-3.29036	-5.03748	5.83078e-07	2.00675e-06	5.27006	4558	chrM	TRUE
SLC34A1	-0.798475	-4.7626	-4.88064	1.27598e-06	4.19097e-06	4.51908	6569	chr5	TRUE
TSPAN13	-0.797438	2.65768	-7.45411	2.34762e-13	1.81494e-12	19.5691	27075	chr7	TRUE
FAM85A	-0.796958	-4.34818	-4.43675	1.04088e-05	2.98497e-05	2.51542	619423	chr8	TRUE
STXBP1	-0.795648	0.516015	-8.53402	7.02238e-17	8.27314e-16	27.5214	6812	chr9	TRUE
TMX2-CTNND1	-0.794884	-0.120583	-2.29102	0.0222208	0.0360151	-4.55852	100528016	chr11	TRUE
DSP	-0.794712	-0.835418	-2.57627	0.0101652	0.0176645	-3.87268	1832	chr6	TRUE
LINC01342	-0.794486	-3.52437	-4.71046	2.9124e-06	9.06812e-06	3.72958	254099	chr1	TRUE
MIR6843	-0.793453	-5.1801	-4.40796	1.1855e-05	3.36322e-05	2.39173	102465508	chr8	TRUE
ZNF154	-0.79242	1.59951	-8.06137	2.73598e-15	2.66047e-14	23.9284	7710	chr19	TRUE
DLK1	-0.79147	-5.22085	-3.657	0.000271838	0.00062349	-0.561632	8788	chr14	TRUE
INTS4P2	-0.79119	-6.53668	-3.38352	0.00075035	0.00160306	-1.50518	644619	chr7	TRUE
LOC441666	-0.790375	-3.2457	-4.54837	6.24162e-06	1.84657e-05	3.00225	441666	chr10	TRUE
ROCK1P1	-0.790364	-1.98238	-5.77717	1.08677e-08	4.70223e-08	9.10971	727758	chr18	TRUE
ATRNL1	-0.79004	-5.10061	-4.6389	4.0894e-06	1.24428e-05	3.40547	26033	chr10	TRUE
LOC124905038	-0.790015	-5.91857	-4.52327	7.00901e-06	2.0576e-05	2.89178	124905038	chr21	TRUE
LOC124901110	-0.788393	-4.23665	-5.67778	1.90755e-08	8.00809e-08	8.56553	124901110	chr5	TRUE
ENTPD3	-0.788271	-6.12483	-4.87395	1.31866e-06	4.32165e-06	4.48757	956	chr3	TRUE
LINC03105	-0.787985	-4.08953	-1.8898	0.0591448	0.0869138	-5.38874	102724951	chr21	TRUE
PTPRK	-0.787927	0.70777	-6.57059	9.01383e-11	5.08413e-10	13.762	5796	chr6	TRUE
LOC107985787	-0.786758	-4.74773	-4.54401	6.369e-06	1.88177e-05	2.983	107985787	chr2	TRUE
SNCA	-0.785873	7.74334	-4.71444	2.85757e-06	8.90605e-06	3.74774	6622	chr4	TRUE
LOC124907878	-0.785038	-5.00491	-4.34893	1.54439e-05	4.31159e-05	2.14051	124907878	chr2	TRUE
LOC105374852	-0.783991	-3.392	-6.43072	2.18025e-10	1.17088e-09	12.9026	105374852	chr2	TRUE
ZNF112	-0.7838	-2.33526	-7.5854	9.18883e-14	7.43689e-13	20.4867	7771	chr19	TRUE
LINC01724	-0.783575	-4.79251	-4.64166	4.03643e-06	1.2295e-05	3.41791	105371673	chr1	TRUE
LOC105373595	-0.783541	-5.01438	-3.57547	0.000370532	0.000833084	-0.850376	105373595	chr2	TRUE
LIX1-AS1	-0.783535	-1.69743	-4.8487	1.49266e-06	4.8466e-06	4.36888	101926893	chr5	TRUE
LOC102724562	-0.783282	-3.82335	-4.10964	4.37046e-05	0.000113631	1.15532	102724562	chr1_KI270713v1_random	TRUE
LINC02145	-0.783066	-3.68466	-4.8218	1.70222e-06	5.474e-06	4.24312	401172	chr5	TRUE
FAM85B	-0.782627	-5.81933	-4.23996	2.49593e-05	6.73353e-05	1.68527	105379219	chr8	TRUE
SYT17	-0.78235	-0.183494	-6.79784	2.07326e-11	1.26958e-10	15.1937	51760	chr16	TRUE
LYPD1	-0.78176	-4.28045	-4.04148	5.82307e-05	0.000148424	0.884466	116372	chr2	TRUE
OR2A7	-0.781201	-2.9636	-3.52531	0.00044697	0.000989871	-1.02485	401427	chr7	TRUE
LOC124900753	-0.781043	-3.86949	-4.84269	1.53723e-06	4.98412e-06	4.34071	124900753	chr4	TRUE
RAPGEF4	-0.780917	-4.58347	-5.13217	3.59624e-07	1.27464e-06	5.73424	11069	chr2	TRUE
FAM83F	-0.780776	-1.84647	-7.10312	2.6932e-12	1.8283e-11	17.1848	113828	chr22	TRUE
CORO2B	-0.780366	-0.346539	-4.00532	6.76913e-05	0.00017062	0.742543	10391	chr15	TRUE
ND5	-0.779228	9.69491	-8.5266	7.44812e-17	8.74715e-16	27.4636	4540	chrM	TRUE
LOC105370092	-0.779065	-0.429063	-6.64495	5.59908e-11	3.25713e-10	14.2257	105370092	chr12	TRUE
PIANP	-0.778774	-2.12224	-6.11247	1.53036e-09	7.42933e-09	11.0094	196500	chr12	TRUE
PKD1P4-NPIPA8	-0.778723	1.59394	-5.44837	6.76666e-08	2.64664e-07	7.34274	110006323	chr16	TRUE
MALINC1	-0.77864	-1.63576	-5.2333	2.12784e-07	7.7815e-07	6.23892	100505636	chr5	TRUE
YBX3	-0.778441	8.95569	-6.20217	8.9123e-10	4.44684e-09	11.5342	8531	chr12	TRUE
NLGN4X	-0.778045	-6.25582	-4.7792	2.09325e-06	6.65139e-06	4.04528	57502	chrX	TRUE
NKAIN2	-0.777976	-4.44451	-4.67677	3.41898e-06	1.05242e-05	3.5764	154215	chr6	TRUE
COL6A1	-0.77719	0.180689	-6.21973	8.01096e-10	4.01766e-09	11.6378	1291	chr21	TRUE
CNTNAP2	-0.777066	-0.248916	-3.41004	0.000682007	0.00146668	-1.41682	26047	chr7	TRUE
LOC102724078	-0.775625	-5.29187	-3.83952	0.00013299	0.000321143	0.107494	102724078	chr15	TRUE
LOC105376030	-0.774009	-3.54672	-4.74111	2.51494e-06	7.90295e-06	3.8698	105376030	chr9	TRUE
LINGO2	-0.772664	-1.67936	-4.49427	8.00853e-06	2.33407e-05	2.76484	158038	chr9	TRUE
LINC01226	-0.769945	-4.80497	-4.44445	1.00516e-05	2.89067e-05	2.54863	284551	chr1	TRUE
LOC105372661	-0.769303	-4.91219	-4.08652	4.81938e-05	0.000124481	1.06298	105372661	chr20	TRUE
AGAP5	-0.769121	-0.224777	-4.84147	1.54642e-06	5.00957e-06	4.33501	729092	chr10	TRUE
LRIT3	-0.768192	-3.14014	-6.63422	5.99897e-11	3.46818e-10	14.1585	345193	chr4	TRUE
GNAL	-0.768141	-1.00069	-5.79885	9.6018e-09	4.17866e-08	9.22957	2774	chr18	TRUE
TRNE	-0.767263	-2.6204	-5.06147	5.16268e-07	1.79248e-06	5.38689	4556	chrM	TRUE
POTEE	-0.766131	-3.78813	-5.59193	3.08016e-08	1.26031e-07	8.10246	445582	chr2	TRUE
FCGBP	-0.765809	2.96971	-7.10456	2.66691e-12	1.81099e-11	17.1944	8857	chr19	TRUE
NPTX2	-0.765693	-4.50849	-4.51931	7.13829e-06	2.09391e-05	2.87437	4885	chr7	TRUE
GPRASP1	-0.764483	2.9293	-10.6633	6.44279e-25	2.14852e-23	45.7353	9737	chrX	TRUE
LOC124903279	-0.762935	-0.969922	-10.0787	1.41713e-22	3.40522e-21	40.4197	124903279	chr14	TRUE
LOC101929762	-0.762932	-4.82951	-4.75444	2.35884e-06	7.45418e-06	3.93105	101929762	chr4	TRUE
DBH-AS1	-0.761721	-0.210554	-5.81339	8.83451e-09	3.87025e-08	9.31019	138948	chr9	TRUE
ITGB4	-0.76155	0.353693	-5.75027	1.2666e-08	5.44042e-08	8.96156	3691	chr17	TRUE
SPATA31A7	-0.760987	-6.99887	-4.6849	3.28958e-06	1.01645e-05	3.61325	26165	chr9	TRUE
LRRC36	-0.759928	-2.658	-6.27823	5.60539e-10	2.85913e-09	11.9846	55282	chr16	TRUE
ADGRV1	-0.759748	-4.2857	-5.06431	5.08873e-07	1.769e-06	5.40075	84059	chr5	TRUE
LOC124901460	-0.759256	-4.95443	-4.59403	5.04756e-06	1.51407e-05	3.20465	124901460	chr6	TRUE
MPZL1	-0.759174	5.61673	-7.8813	1.05562e-14	9.56316e-14	22.6053	9019	chr1	TRUE
VSTM4	-0.757713	-4.42539	-3.51608	0.000462567	0.00102219	-1.05672	196740	chr10	TRUE
TCL1A	-0.757116	4.35015	-3.94119	8.81543e-05	0.000218492	0.493844	8115	chr14	TRUE
DCHS2	-0.75641	-5.22915	-4.14835	3.70632e-05	9.72535e-05	1.31109	54798	chr4	TRUE
LOC124905225	-0.755223	-4.68413	-4.20818	2.86526e-05	7.65353e-05	1.55459	124905225	chrX	TRUE
SMARCA1	-0.754916	-2.02041	-5.84531	7.35365e-09	3.25766e-08	9.48781	6594	chrX	TRUE
IL6	-0.754887	-3.81522	-4.35578	1.49796e-05	4.18976e-05	2.16949	3569	chr7	TRUE
LOC127898556	-0.754734	-3.39582	-4.83277	1.61355e-06	5.21498e-06	4.29433	127898556	chr4	TRUE
OBSCN-AS1	-0.754496	-1.63594	-7.98256	4.95572e-15	4.64584e-14	23.3462	574407	chr1	TRUE
LINC02870	-0.754429	-4.84311	-4.70647	2.96848e-06	9.22994e-06	3.71135	170393	chr10	TRUE
SNTG2-AS1	-0.754118	-4.2438	-4.09462	4.65735e-05	0.000120615	1.09528	101060391	chr2	TRUE
LOC112268106	-0.753867	-4.50357	-4.35232	1.52119e-05	4.24998e-05	2.15488	112268106	chr13	TRUE
LOC105376601	-0.753732	-4.94208	-4.8943	1.19287e-06	3.93527e-06	4.5836	105376601	chr11	TRUE
ZNF204P	-0.752876	1.03808	-8.66431	2.48395e-17	3.12241e-16	28.5419	7754	chr6	TRUE
CYP2E1	-0.752121	-2.13199	-6.92093	9.18858e-12	5.8353e-11	15.9872	1571	chr10	TRUE
GAS2L2	-0.752103	-4.66201	-4.68311	3.31767e-06	1.02433e-05	3.60513	246176	chr17	TRUE
PDE6B-AS1	-0.751036	-4.60059	-4.18924	3.10958e-05	8.25995e-05	1.47714	101928521	chr4	TRUE
OR2A20P	-0.750714	-1.39412	-4.33504	1.6428e-05	4.56699e-05	2.08187	401428	chr7	TRUE
ARHGAP39	-0.749716	-2.75639	-6.17909	1.02493e-09	5.08453e-09	11.3985	80728	chr8	TRUE
ST3GAL6-AS1	-0.748986	-4.46257	-4.52923	6.81926e-06	2.00557e-05	2.91792	100874207	chr3	TRUE
NRXN1	-0.748703	-2.85492	-5.19052	2.65955e-07	9.59769e-07	6.02433	9378	chr2	TRUE
LOC105377781	-0.74866	-3.65952	-2.50605	0.0124057	0.0211889	-4.04884	105377781	chr8	TRUE
LOC124903039	-0.74709	-4.71037	-4.69023	3.20722e-06	9.9255e-06	3.63746	124903039	chr12	TRUE
LOC112267901	-0.745392	-0.0744263	-4.80889	1.81262e-06	5.80571e-06	4.18299	112267901	chr4	TRUE
SALL4	-0.742712	-4.16831	-4.32247	1.73694e-05	4.80253e-05	2.02899	57167	chr20	TRUE
ARNT2	-0.742573	-5.66639	-4.06765	5.21815e-05	0.000133933	0.987945	9915	chr15	TRUE
LOC284412	-0.742191	-5.26842	-3.64489	0.000284743	0.00065083	-0.60492	284412	chr19	TRUE
SLC6A9	-0.741324	1.15713	-4.74665	2.44893e-06	7.71496e-06	3.89522	6536	chr1	TRUE
LINC02397	-0.740123	1.89328	-5.07274	4.87504e-07	1.69945e-06	5.44194	100507616	chr12	TRUE
NXPH3	-0.739827	-5.8099	-4.54142	6.44578e-06	1.9022e-05	2.97158	11248	chr17	TRUE
HAPSTR2	-0.737821	-5.62423	-4.5324	6.7202e-06	1.97711e-05	2.93186	389895	chrX	TRUE
CPS1	-0.737671	-4.00898	-5.32729	1.2961e-07	4.88306e-07	6.71622	1373	chr2	TRUE
IL21R-AS1	-0.737474	-4.31647	-4.69843	3.08441e-06	9.5639e-06	3.67476	283888	chr16	TRUE
LOC105379484	-0.737328	-1.62487	-5.52591	4.43323e-08	1.77828e-07	7.75081	105379484	chr21	TRUE
USP2	-0.737318	-4.35859	-5.4004	8.76753e-08	3.37744e-07	7.09293	9099	chr11	TRUE
ADAMTSL2	-0.737034	-3.55438	-4.50899	7.4851e-06	2.19105e-05	2.8292	9719	chr9	TRUE
AK7	-0.736317	-4.14843	-5.33655	1.2338e-07	4.66792e-07	6.76368	122481	chr14	TRUE
ROR2	-0.735801	-4.17379	-3.79429	0.000159209	0.000378924	-0.0612441	4920	chr9	TRUE
NKX6-3	-0.735027	-4.16561	-2.92215	0.00357389	0.00677268	-2.93511	157848	chr8	TRUE
CNTNAP1	-0.734163	0.157418	-7.77	2.40155e-14	2.08584e-13	21.8002	8506	chr17	TRUE
LOC124903340	-0.733792	-4.40768	-3.94889	8.54187e-05	0.000212016	0.523505	124903340	chr14	TRUE
LOC124902875	-0.73284	-1.42815	-2.79875	0.00525316	0.00965971	-3.28288	124902875	chr12	TRUE
LOC101928046	-0.731145	-4.53774	-3.76508	0.000178654	0.000421834	-0.169194	101928046	chr14	TRUE
LOC105379241	-0.730688	-4.71371	-4.11162	4.33382e-05	0.000112744	1.16328	105379241	chr8	TRUE
FMO1	-0.730058	-4.99606	-3.48002	0.000528443	0.00115593	-1.18036	2326	chr1	TRUE
MGAT5B	-0.729964	-4.56179	-4.70564	2.98026e-06	9.26141e-06	3.70757	146664	chr17	TRUE
PNMA6A	-0.729854	-1.38766	-4.59967	4.91612e-06	1.4776e-05	3.22982	84968	chrX	TRUE
LOC101928932	-0.729467	-3.1545	-3.43959	0.000612672	0.00132704	-1.31752	101928932	chr9	TRUE
SLC5A4-AS1	-0.729282	-3.24409	-4.32184	1.74184e-05	4.81312e-05	2.02632	110806273	chr22	TRUE
LOC124906107	-0.729181	-5.64556	-4.24269	2.46643e-05	6.66171e-05	1.69653	124906107	chr2	TRUE
MEI4	-0.728992	-5.99867	-4.48369	8.40597e-06	2.4434e-05	2.71874	101928601	chr6	TRUE
SHANK1	-0.728644	-2.48872	-4.82113	1.70781e-06	5.49039e-06	4.23999	50944	chr19	TRUE
SEC14L4	-0.728406	-0.11733	-4.63762	4.11417e-06	1.25148e-05	3.39971	284904	chr22	TRUE
NBPF4	-0.728375	-4.84797	-2.74547	0.00617765	0.0111865	-3.42849	148545	chr1	TRUE
LOC102723654	-0.728166	-4.01423	-4.94659	9.2038e-07	3.08761e-06	4.83215	102723654	chr5	TRUE
RGS17	-0.727982	-2.69171	-4.47849	8.60817e-06	2.49862e-05	2.69611	26575	chr6	TRUE
RHPN2	-0.727568	-1.90323	-7.80937	1.7976e-14	1.58148e-13	22.0839	85415	chr19	TRUE
NOTCH3	-0.726066	-2.95771	-5.45788	6.42673e-08	2.52115e-07	7.39246	4854	chr19	TRUE
RDUR	-0.725724	-2.10291	-4.61995	4.47053e-06	1.35273e-05	3.32045	152225	chr3	TRUE
MOCS1	-0.724848	-2.19811	-5.56148	3.64516e-08	1.47855e-07	7.93979	4337	chr6	TRUE
LOC101928039	-0.724672	-6.30614	-4.3215	1.74445e-05	4.81973e-05	2.0249	101928039	chr15	TRUE
OSBPL10	-0.7237	1.84176	-5.88366	5.89189e-09	2.64464e-08	9.70243	114884	chr3	TRUE
CNTNAP3	-0.723503	4.09944	-4.6439	3.99415e-06	1.21778e-05	3.42796	79937	chr9	TRUE
ALDH3B2	-0.722913	-5.71636	-3.76719	0.00017718	0.000418396	-0.161432	222	chr11	TRUE
C4A	-0.722883	3.02351	-3.09498	0.00203663	0.00404532	-2.42338	720	chr6	TRUE
PLCG1-AS1	-0.72257	-2.86492	-6.78885	2.19922e-11	1.34378e-10	15.1362	101927117	chr20	TRUE
KIF5A	-0.721767	-2.13539	-7.18385	1.55006e-12	1.08037e-11	17.7243	3798	chr12	TRUE
LOC101927053	-0.721219	-4.41028	-4.85753	1.42941e-06	4.65132e-06	4.41034	101927053	chr2	TRUE
TNS2	-0.720823	-2.22666	-6.41744	2.36887e-10	1.26703e-09	12.8219	23371	chr12	TRUE
SNX29P1	-0.720819	-2.05851	-3.3724	0.000780867	0.00166319	-1.54204	100652781	chr16	TRUE
LOC105371470	-0.720206	-3.65098	-4.2339	2.56264e-05	6.89443e-05	1.66028	105371470	chr1	TRUE
ALOX15P1	-0.7193	-4.49876	-4.73929	2.53706e-06	7.97022e-06	3.86143	100652883	chr17	TRUE
DLGAP1-AS3	-0.71894	-3.73035	-4.39867	1.23613e-05	3.49621e-05	2.35199	201477	chr18	TRUE
MTMR9LP	-0.717878	-3.25525	-4.71516	2.84785e-06	8.88008e-06	3.75099	339483	chr1	TRUE
ZNF625-ZNF20	-0.717787	-4.3701	-2.50009	0.012615	0.0215168	-4.06359	100529855	chr19	TRUE
GOLGA6L10	-0.717435	-1.76055	-5.26358	1.81528e-07	6.70733e-07	6.39182	647042	chr15	TRUE
LCNL1	-0.71684	-2.98282	-4.88906	1.22411e-06	4.03357e-06	4.55884	401562	chr9	TRUE
ACHE	-0.716155	-0.268748	-3.95893	8.19719e-05	0.000204034	0.562269	43	chr7	TRUE
LOC105370792	-0.716098	-0.26118	-6.00055	2.97568e-09	1.39074e-08	10.3644	105370792	chr15	TRUE
LAMA5	-0.715324	-0.116428	-6.04287	2.31693e-09	1.09864e-08	10.6071	3911	chr20	TRUE
RAG1	-0.71502	-2.3503	-7.08911	2.96241e-12	2.00378e-11	17.0918	5896	chr11	TRUE
PAK3	-0.714687	-1.31655	-7.00944	5.07901e-12	3.32521e-11	16.5656	5063	chrX	TRUE
FAM220A	-0.714088	1.99411	-2.70094	0.00706026	0.0126389	-3.54808	84792	chr7	TRUE
SELENBP1	-0.713773	6.75722	-4.01616	6.47111e-05	0.000163604	0.784976	8991	chr1	TRUE
CR2	-0.713474	1.77089	-6.17678	1.03936e-09	5.15046e-09	11.3849	1380	chr1	TRUE
LOC105376159	-0.713449	-4.23402	-4.31613	1.78642e-05	4.93023e-05	2.00234	105376159	chr9	TRUE
AGAP13P	-0.713421	-2.55108	-4.64085	4.05191e-06	1.23321e-05	3.41426	728005	chr10	TRUE
LOC105372055	-0.713038	-4.46565	-3.87548	0.000115108	0.000280587	0.243062	105372055	chr18	TRUE
FAM3D	-0.713006	-2.77429	-4.41791	1.13347e-05	3.22577e-05	2.43439	131177	chr3	TRUE
CCR8	-0.712105	-1.21804	-5.60626	2.84473e-08	1.16974e-07	8.17928	1237	chr3	TRUE
MANSC4	-0.712007	-4.91054	-4.4783	8.61559e-06	2.50045e-05	2.69529	100287284	chr12	TRUE
ZSCAN12P1	-0.711987	-4.76586	-4.53433	6.66044e-06	1.96168e-05	2.94037	221584	chr6	TRUE
LOC124902876	-0.711216	-0.669569	-4.95383	8.87735e-07	2.98389e-06	4.86677	124902876	chr12	TRUE
COLGALT2	-0.710514	-0.11995	-5.49262	5.31936e-08	2.1096e-07	7.57493	23127	chr1	TRUE
SNAP91	-0.710346	-6.478	-4.46265	9.25319e-06	2.67443e-05	2.62736	9892	chr6	TRUE
NPHP3-ACAD11	-0.709321	-1.29711	-7.25557	9.44719e-13	6.74803e-12	18.2081	100532724	chr3	TRUE
SMIM10L3	-0.709044	1.99288	-2.64491	0.00833112	0.014712	-3.69582	122526779	chr7	TRUE
LRRC43	-0.704872	-2.54844	-5.63399	2.4376e-08	1.01133e-07	8.32852	254050	chr12	TRUE
KCTD21-AS1	-0.704694	-4.19429	-4.04679	5.69503e-05	0.000145375	0.905437	100289388	chr11	TRUE
MATN2	-0.704066	-1.91092	-5.67805	1.9047e-08	7.9991e-08	8.56697	4147	chr8	TRUE
NINL	-0.703864	-1.27421	-7.02796	4.48271e-12	2.96247e-11	16.6875	22981	chr20	TRUE
LOC105375055	-0.703852	-1.10593	-6.44321	2.01622e-10	1.08853e-09	12.9786	105375055	chr6	TRUE
KLHL3	-0.703805	1.71322	-10.074	1.4787e-22	3.53423e-21	40.3778	26249	chr5	TRUE
KRT73	-0.70357	0.925032	-3.88407	0.000111187	0.000271531	0.275615	319101	chr12	TRUE
PRSS30P	-0.703512	-0.502292	-4.96772	8.28244e-07	2.79523e-06	4.93329	124221	chr16	TRUE
C16orf96	-0.703423	-3.02361	-6.35143	3.57119e-10	1.86769e-09	12.4228	342346	chr16	TRUE
LRRC66	-0.702564	-3.53824	-5.76975	1.13375e-08	4.89321e-08	9.06877	339977	chr4	TRUE
UNC5C	-0.702403	-5.32921	-3.64298	0.00028683	0.000655332	-0.611731	8633	chr4	TRUE
KLRF2	-0.702155	-5.92879	-4.30384	1.88612e-05	5.18753e-05	1.95082	100431172	chr12	TRUE
BMP3	-0.701693	-3.46686	-3.13687	0.00177002	0.00355795	-2.29504	651	chr4	TRUE
LINC03007	-0.700792	-3.65274	-4.29784	1.93673e-05	5.31498e-05	1.92571	646588	chr7	TRUE
CD300LD	-0.699876	-0.793937	-3.83713	0.000134268	0.000323983	0.0985261	100131439	chr17	TRUE
LOC105379154	-0.699141	-4.31467	-4.2815	2.08114e-05	5.6849e-05	1.85751	105379154	chr5	TRUE
CACHD1	-0.698808	-0.815953	-6.02118	2.63453e-09	1.24138e-08	10.4825	57685	chr1	TRUE
LOC124903569	-0.698737	-5.52605	-3.77035	0.000174986	0.000413521	-0.149765	124903569	chr15	TRUE
VASH2	-0.69859	-3.68062	-5.18796	2.69515e-07	9.7137e-07	6.01155	79805	chr1	TRUE
LOC100506207	-0.698588	-4.21705	-4.85357	1.45743e-06	4.73703e-06	4.39175	100506207	chr6	TRUE
AMPD2	-0.698412	6.68437	-9.66314	5.70035e-21	1.10957e-19	36.7816	271	chr1	TRUE
DSG3	-0.697656	-4.64861	-4.31094	1.82791e-05	5.0394e-05	1.98056	1830	chr18	TRUE
LOC124901313	-0.697598	-4.43006	-3.11932	0.00187754	0.00375692	-2.34902	124901313	chr6	TRUE
TSPEAR-AS2	-0.697484	-6.00384	-4.23713	2.52683e-05	6.80788e-05	1.67361	114043	chr21	TRUE
BCL9L	-0.696982	5.82682	-9.1095	6.48242e-19	1.00473e-17	32.1245	283149	chr11	TRUE
THBD	-0.696923	4.3942	-7.20799	1.31267e-12	9.22938e-12	17.8867	7056	chr20	TRUE
NUDT10	-0.69636	-4.21147	-4.47171	8.87876e-06	2.57084e-05	2.66666	170685	chrX	TRUE
LOC124904081	-0.696341	-5.64572	-4.21347	2.80043e-05	7.49375e-05	1.57625	124904081	chr17	TRUE
UGT8	-0.695922	-0.635228	-5.11676	3.89243e-07	1.3729e-06	5.65818	7368	chr4	TRUE
TMEM132B	-0.695156	-5.09775	-4.32485	1.71875e-05	4.75693e-05	2.03898	114795	chr12	TRUE
GABRB2	-0.695068	-6.59998	-4.6117	4.64699e-06	1.40178e-05	3.28352	2561	chr5	TRUE
PRSS3	-0.694204	-4.17963	-3.96166	8.10572e-05	0.00020195	0.572831	5646	chr9	TRUE
NEFM	-0.694019	-2.28167	-5.50999	4.83753e-08	1.92874e-07	7.66656	4741	chr8	TRUE
AFAP1L1	-0.692617	-4.18408	-4.53675	6.58654e-06	1.94119e-05	2.951	134265	chr5	TRUE
GOLGA8B	-0.692544	4.36372	-7.11524	2.47969e-12	1.69051e-11	17.2655	440270	chr15	TRUE
LOC107984016	-0.692486	-2.5639	-5.64006	2.35649e-08	9.7902e-08	8.36123	107984016	chr14	TRUE
SLC7A3	-0.691972	-5.00911	-3.21536	0.00135498	0.00277614	-2.04999	84889	chrX	TRUE
AVPR1A	-0.69134	-0.483929	-6.38247	2.94561e-10	1.55659e-09	12.61	552	chr12	TRUE
PAX5	-0.691263	4.11629	-4.38367	1.32225e-05	3.72758e-05	2.28799	5079	chr9	TRUE
ZNF471	-0.690992	-1.44816	-7.16475	1.76733e-12	1.22458e-11	17.5962	57573	chr19	TRUE
GOLGA6L9	-0.690854	1.17305	-8.16204	1.27206e-15	1.29064e-14	24.6793	440295	chr15	TRUE
LOC107984190	-0.689726	-5.67204	-4.27362	2.15441e-05	5.86646e-05	1.82471	107984190	chr10	TRUE
LINC02770	-0.689697	-2.5686	-5.55185	3.84397e-08	1.55274e-07	7.88851	107985457	chr1	TRUE
RASL10B	-0.689578	-3.76723	-5.29373	1.54845e-07	5.76793e-07	6.54489	91608	chr17	TRUE
ERICH5	-0.688854	-5.66969	-4.19137	3.08118e-05	8.19032e-05	1.48582	203111	chr8	TRUE
ST6GAL2	-0.688823	-5.46997	-3.98456	7.37621e-05	0.000185007	0.661631	84620	chr2	TRUE
ECI2-DT	-0.688726	-4.97241	-4.66785	3.5666e-06	1.09456e-05	3.53604	100507506	chr6	TRUE
JUN-DT	-0.686971	-5.19783	-4.43123	1.06723e-05	3.0534e-05	2.49164	100131060	chr1	TRUE
FAM221B	-0.68661	-3.8256	-4.11223	4.32256e-05	0.000112477	1.16573	392307	chr9	TRUE
LOC101927879	-0.686283	-5.75527	-3.73376	0.000201979	0.000472795	-0.284047	101927879	chr18	TRUE
HOXA7	-0.685828	-3.62326	-5.33029	1.27559e-07	4.81466e-07	6.73159	3204	chr7	TRUE
DCDC2	-0.685493	-5.05365	-4.4572	9.48558e-06	2.73772e-05	2.60376	51473	chr6	TRUE
TRIM59-IFT80	-0.684746	-1.21848	-6.18584	9.83913e-10	4.88971e-09	11.4382	100174949	chr3	TRUE
TMOD1	-0.684377	4.93941	-4.4781	8.62337e-06	2.50174e-05	2.69443	7111	chr9	TRUE
MGAM	-0.684369	6.83497	-6.50798	1.34123e-10	7.40314e-10	13.3752	8972	chr7	TRUE
LINC01750	-0.684211	-2.3677	-4.70308	3.01684e-06	9.36862e-06	3.69592	643355	chr1	TRUE
LOC124903372	-0.683186	-0.491896	-4.44684	9.94313e-06	2.86131e-05	2.55895	124903372	chr14	TRUE
CCDST	-0.682934	-5.31557	-3.94508	8.676e-05	0.000215155	0.508844	339400	chr1	TRUE
XKRX	-0.682196	-1.13636	-6.94512	7.81915e-12	5.01673e-11	16.1446	402415	chrX	TRUE
CTAGE8	-0.681855	-3.30497	-2.18835	0.0289317	0.045736	-4.78596	100142659	chr7	TRUE
LOC122526780	-0.681619	-1.81086	-5.43587	7.24073e-08	2.81929e-07	7.27743	122526780	chr17	TRUE
SLC4A1	-0.681607	8.43525	-4.15253	3.6407e-05	9.56434e-05	1.32798	6521	chr17	TRUE
CASC8	-0.68099	-4.99931	-2.97275	0.00303984	0.00584202	-2.78829	727677	chr8	TRUE
EPB42	-0.680809	6.12727	-4.29267	1.98131e-05	5.42936e-05	1.90412	2038	chr15	TRUE
ARHGAP8	-0.680296	-4.61372	-1.84493	0.0654166	0.0951303	-5.47178	23779	chr22	TRUE
LOC105377459	-0.680186	-5.44464	-4.06805	5.20937e-05	0.000133723	0.989533	105377459	chr4	TRUE
COLEC11	-0.679652	-5.82166	-3.60716	0.000328736	0.00074531	-0.738892	78989	chr2	TRUE
ZNF418	-0.67755	0.614207	-8.92424	3.00831e-18	4.28126e-17	30.6158	147686	chr19	TRUE
KRT1	-0.676546	4.49531	-3.30104	0.00100587	0.0021033	-1.7758	3848	chr12	TRUE
FGD5	-0.676124	-4.92917	-4.17449	3.31347e-05	8.76626e-05	1.41705	152273	chr3	TRUE
IGF1R	-0.675941	5.23535	-8.8986	3.71291e-18	5.20156e-17	30.409	3480	chr15	TRUE
LOC105379182	-0.674397	-2.41583	-4.20073	2.95905e-05	7.88905e-05	1.5241	105379182	chr5	TRUE
CD34	-0.673914	-1.36453	-6.26268	6.16554e-10	3.13203e-09	11.8921	947	chr1	TRUE
BEND4	-0.673308	-0.17668	-6.15355	1.19574e-09	5.87347e-09	11.2489	389206	chr4	TRUE
FAM153A	-0.673153	2.09331	-5.50776	4.89699e-08	1.95106e-07	7.65477	285596	chr5	TRUE
ANAPC1P1	-0.673024	-4.41513	-3.76803	0.000176591	0.000417094	-0.158315	100286979	chr2	TRUE
GOLGA6B	-0.67263	-5.22821	-3.7522	0.000187925	0.000442096	-0.216557	55889	chr15	TRUE
LOC124903751	-0.672617	-2.78668	-3.95575	8.30483e-05	0.00020659	0.54999	124903751	chr16	TRUE
PCDHGA7	-0.672219	-4.55049	-3.6729	0.000255724	0.000589303	-0.504583	56108	chr5	TRUE
CDR2L	-0.672152	-2.19565	-5.87142	6.32462e-09	2.82587e-08	9.63379	30850	chr17	TRUE
LOC100134317	-0.671532	-6.31845	-3.47646	0.000535409	0.00116969	-1.19252	100134317	chr19	TRUE
SUGT1P4-STRA6LP	-0.670809	-1.11906	-8.3397	3.23135e-16	3.51532e-15	26.0234	100499484	chr9	TRUE
TSPOAP1	-0.670598	2.76961	-7.28438	7.73397e-13	5.59013e-12	18.4036	9256	chr17	TRUE
HSPG2	-0.670523	-0.0879927	-8.30289	4.30056e-16	4.60045e-15	25.7429	3339	chr1	TRUE
TTC39A	-0.670452	-0.711899	-5.81601	8.70283e-09	3.81405e-08	9.32472	22996	chr1	TRUE
LOC124905083	-0.670306	-4.80858	-4.39767	1.24171e-05	3.51111e-05	2.34771	124905083	chr22	TRUE
CLEC17A	-0.670231	2.4411	-4.84643	1.50935e-06	4.89796e-06	4.35823	388512	chr19	TRUE
LOC105374496	-0.66935	-5.84565	-3.83841	0.00013358	0.000322429	0.103342	105374496	chr4	TRUE
CDHR3	-0.669056	-0.682308	-6.77216	2.45306e-11	1.48835e-10	15.0297	222256	chr7	TRUE
BALR6	-0.668593	-5.53507	-3.36419	0.000804142	0.00170952	-1.56919	339862	chr3	TRUE
PXDN	-0.668441	-2.78244	-3.22167	0.00132589	0.00272186	-2.03004	7837	chr2	TRUE
LOC107987112	-0.668103	-1.94129	-4.05106	5.59429e-05	0.000142966	0.922273	107987112	chr9	TRUE
C1orf116	-0.667438	0.016147	-5.43686	7.20209e-08	2.80619e-07	7.28259	79098	chr1	TRUE
LOC124909474	-0.667071	-3.95164	-5.33019	1.27627e-07	4.81642e-07	6.73108	124909474	chr3	TRUE
GOLGA8O	-0.666465	1.97772	-6.81771	1.8196e-11	1.1216e-10	15.3209	728047	chr15	TRUE
REEP1	-0.665238	-2.73951	-3.32543	0.000922956	0.00194169	-1.69645	65055	chr2	TRUE
VWF	-0.665112	1.67416	-5.53403	4.24003e-08	1.70475e-07	7.79383	7450	chr12	TRUE
AGAP12P	-0.664941	-3.91804	-2.67039	0.00772972	0.013743	-3.62901	414224	chr10	TRUE
GRIK4	-0.664554	-2.14436	-3.04536	0.00240003	0.00469771	-2.57323	2900	chr11	TRUE
LCA5	-0.66438	-3.10515	-6.24842	6.7266e-10	3.40548e-09	11.8075	167691	chr6	TRUE
OCLNP1	-0.664113	-4.39968	-2.47001	0.0137181	0.0232183	-4.13742	647859	chr5	TRUE
LINC00656	-0.663987	-3.49177	-4.75855	2.31259e-06	7.31316e-06	3.94999	200261	chr20	TRUE
WFDC21P	-0.663887	-3.13561	-5.0485	5.51418e-07	1.90539e-06	5.32365	645638	chr17	TRUE
TPPP	-0.663739	0.0299341	-5.80705	9.16138e-09	4.00329e-08	9.27502	11076	chr5	TRUE
GPC4	-0.662377	-1.46277	-4.79385	1.94993e-06	6.22065e-06	4.11312	2239	chrX	TRUE
CPNE4	-0.662283	-3.65568	-4.23436	2.55752e-05	6.88313e-05	1.66218	131034	chr3	TRUE
CYP4F2	-0.661356	-5.48527	-3.44708	0.000596187	0.0012929	-1.29224	8529	chr19	TRUE
DNM1P46	-0.661305	-3.73437	-4.64096	4.04986e-06	1.23276e-05	3.41474	196968	chr15	TRUE
LOC101929950	-0.661208	-5.32391	-1.8472	0.0650866	0.0947052	-5.46763	101929950	chr17	TRUE
DLX2	-0.660756	-4.91773	-3.59581	0.000343167	0.0007756	-0.778924	1746	chr2	TRUE
SEPTIN7-DT	-0.660397	-3.84172	-5.48633	5.50495e-08	2.17974e-07	7.54183	101928545	chr7	TRUE
LOC124905028	-0.659912	-1.98534	-5.05933	5.21896e-07	1.81118e-06	5.37648	124905028	chr21	TRUE
LOX	-0.659746	-3.56613	-3.56933	0.000379172	0.000850719	-0.871834	4015	chr5	TRUE
BIRC7	-0.659533	-4.48744	-2.66255	0.00791058	0.0140368	-3.64965	79444	chr20	TRUE
DCBLD2	-0.659208	-1.42159	-7.11473	2.48835e-12	1.6959e-11	17.2621	131566	chr3	TRUE
LINC02591	-0.658813	-4.86223	-2.10098	0.035954	0.0556149	-4.9714	388692	chr1	TRUE
LOC105376429	-0.657135	-6.1264	-3.87049	0.000117448	0.000285794	0.224162	105376429	chr10	TRUE
ND4	-0.657093	11.4368	-9.77742	2.08867e-21	4.30055e-20	37.77	4538	chrM	TRUE
COL6A2-DT	-0.656525	-5.5842	-4.01027	6.6313e-05	0.000167352	0.76193	122152369	chr21	TRUE
TGFB3	-0.656335	0.123837	-9.41277	4.98134e-20	8.62626e-19	34.6482	7043	chr14	TRUE
SEMG1	-0.656282	-1.65332	-4.33765	1.62386e-05	4.51881e-05	2.09288	6406	chr20	TRUE
VMO1	-0.656165	-1.29369	-3.36557	0.000800189	0.00170192	-1.56464	284013	chr17	TRUE
LOC105373254	-0.656034	-5.2177	-3.8672	0.000119013	0.000289289	0.211732	105373254	chrX	TRUE
GOLGA8R	-0.65544	0.0514161	-3.58757	0.000354018	0.000798274	-0.807921	101059918	chr15	TRUE
LOC124903288	-0.655085	-3.41973	-5.12185	3.79213e-07	1.33942e-06	5.68327	124903288	chr14	TRUE
LOC112268423	-0.654532	-3.556	-5.13965	3.46032e-07	1.23016e-06	5.77127	112268423	chr2	TRUE
SCGB3A2	-0.654497	-4.84879	-3.19933	0.00143164	0.0029212	-2.10053	117156	chr5	TRUE
NIBAN3	-0.654089	4.47128	-5.05431	5.35382e-07	1.8554e-06	5.35199	199786	chr19	TRUE
ZC3H11B	-0.653753	-2.73183	-6.65211	5.34666e-11	3.11675e-10	14.2706	643136	chr1	TRUE
OBSCN	-0.653733	3.58801	-6.87249	1.26755e-11	7.93078e-11	15.6734	84033	chr1	TRUE
LOC107984578	-0.653721	-3.50728	-5.06176	5.15516e-07	1.79015e-06	5.38829	107984578	chr13	TRUE
LINC01376	-0.653539	-5.63979	-4.04932	5.6351e-05	0.000143927	0.915415	400945	chr2	TRUE
CAMTA2-AS1	-0.653519	-0.0718161	-7.64019	6.18752e-14	5.1375e-13	20.8737	101927979	chr17	TRUE
MSANTD2-AS1	-0.653258	-4.50658	-4.6751	3.44625e-06	1.05995e-05	3.56881	100507283	chr11	TRUE
TSPEAR	-0.653146	-1.38012	-3.51221	0.000469251	0.00103625	-1.07005	54084	chr21	TRUE
ACVR2B-AS1	-0.652445	-4.61153	-4.0956	4.638e-05	0.000120155	1.09921	100128640	chr3	TRUE
GP5	-0.652392	0.228861	-7.17567	1.63972e-12	1.13897e-11	17.6694	2814	chr3	TRUE
KIAA1217	-0.651919	-4.29245	-4.25891	2.29778e-05	6.23602e-05	1.76364	56243	chr10	TRUE
COL5A3	-0.650673	0.537228	-3.78005	0.000168423	0.000399232	-0.113963	50509	chr19	TRUE
RAB36	-0.650609	0.956529	-6.39811	2.67252e-10	1.41929e-09	12.7046	9609	chr22	TRUE
LOC105371094	-0.650154	-3.1132	-3.129	0.00181748	0.00364501	-2.31927	105371094	chr16	TRUE
CCDC26	-0.650077	-5.26445	-3.83908	0.000133225	0.00032164	0.105842	137196	chr8	TRUE
LOC105369901	-0.650062	-4.10506	-4.68441	3.29712e-06	1.0184e-05	3.61106	105369901	chr12	TRUE
OR6K3	-0.649645	-4.76104	-3.48904	0.000511185	0.00112212	-1.14954	391114	chr1	TRUE
LOC112268113	-0.649372	-2.39217	-7.94601	6.51663e-15	6.02607e-14	23.0779	112268113	chr13	TRUE
LIPH	-0.648897	-1.54509	-5.19561	2.59019e-07	9.36095e-07	6.04975	200879	chr3	TRUE
GPR157	-0.648835	2.18725	-10.4709	3.89646e-24	1.15519e-22	43.9611	80045	chr1	TRUE
CD1E	-0.648529	-0.714264	-5.23664	2.09094e-07	7.65778e-07	6.25575	913	chr1	TRUE
CLEC4C	-0.647564	0.562704	-4.62274	4.41242e-06	1.33713e-05	3.33293	170482	chr12	TRUE
CLTRN	-0.647327	-2.94972	-5.86088	6.72174e-09	2.99615e-08	9.57482	57393	chrX	TRUE
SCAND3	-0.646935	-4.01796	-4.23806	2.5167e-05	6.78302e-05	1.67742	114821	chr6	TRUE
PEAR1	-0.646819	1.7118	-5.73213	1.40383e-08	5.99092e-08	8.86204	375033	chr1	TRUE
OR2L13	-0.646413	-3.74853	-4.34607	1.56417e-05	4.36407e-05	2.12843	284521	chr1	TRUE
SLC1A2	-0.646018	-5.20839	-4.004	6.80617e-05	0.000171476	0.737402	6506	chr11	TRUE
GOLGA8Q	-0.646012	0.19595	-2.75118	0.00607211	0.011014	-3.41303	727909	chr15	TRUE
WNK3	-0.645831	-3.96481	-4.40541	1.1992e-05	3.3999e-05	2.38081	65267	chrX	TRUE
TPD52-MRPS28	-0.645681	-5.13921	-2.50869	0.0123142	0.0210454	-4.04231	124188259	chr8	TRUE
WNK2	-0.645161	-2.01318	-5.42702	7.5955e-08	2.94822e-07	7.23129	65268	chr9	TRUE
LOC124900867	-0.64478	-5.76654	-3.14705	0.00171026	0.00344524	-2.2636	124900867	chr4	TRUE
SLC35D2-HSD17B3	-0.644446	-1.98636	-2.17856	0.0296548	0.0467375	-4.80711	127748585	chr9	TRUE
TMEM213	-0.644434	-5.21072	-3.87339	0.000116083	0.00028278	0.235137	155006	chr7	TRUE
ACVR1C	-0.644389	0.065354	-6.39753	2.68221e-10	1.42377e-09	12.7011	130399	chr2	TRUE
MXI1	-0.643009	6.8543	-5.02356	6.25586e-07	2.14679e-06	5.20251	4601	chr10	TRUE
C1orf87	-0.642022	-4.03536	-2.41132	0.0161186	0.0269018	-4.27892	127795	chr1	TRUE
FAXDC2	-0.641792	5.21595	-4.72093	2.77035e-06	8.65223e-06	3.77736	10826	chr5	TRUE
GTF2IP23	-0.641187	-4.46971	-4.22077	2.71307e-05	7.27039e-05	1.60626	101929580	chr7	TRUE
PCSK6	-0.640723	2.191	-5.08867	4.49453e-07	1.57291e-06	5.52	5046	chr15	TRUE
MKRN3	-0.640562	-3.4514	-3.88663	0.000110042	0.000268881	0.285339	7681	chr15	TRUE
LOC100129931	-0.63984	-4.86651	-3.79825	0.000156729	0.000373563	-0.0465305	100129931	chr4	TRUE
LOC124902309	-0.639769	-5.55853	-3.01497	0.00265111	0.00515275	-2.66387	124902309	chr9	TRUE
ALOX12B	-0.639189	-4.20237	-4.72117	2.76714e-06	8.6434e-06	3.77846	242	chr17	TRUE
LOC124902499	-0.637722	-4.48839	-4.63656	4.13467e-06	1.25755e-05	3.39497	124902499	chr10	TRUE
SLC44A3-AS1	-0.637326	-5.15127	-3.72146	0.000211903	0.000494205	-0.328914	101928079	chr1	TRUE
LOC101929756	-0.637314	-2.30533	-2.7583	0.00594264	0.0107958	-3.39369	101929756	chr7	TRUE
LOC124903740	-0.636904	-5.18019	-4.23311	2.57147e-05	6.91569e-05	1.65703	124903740	chr16	TRUE
LOC105376381	-0.636882	-3.37406	-4.66323	3.64554e-06	1.1171e-05	3.51514	105376381	chr10	TRUE
ADAM33	-0.636591	-5.89476	-3.96219	8.08811e-05	0.000201534	0.574878	80332	chr20	TRUE
KLF11-DT	-0.636413	-3.93784	-4.45217	9.70499e-06	2.79673e-05	2.58201	101929882	chr2	TRUE
C1QTNF1	-0.636326	-5.09329	-3.88762	0.000109603	0.000267896	0.289094	114897	chr17	TRUE
LOC100996385	-0.635411	-5.21485	-3.22584	0.00130695	0.00268606	-2.01682	100996385	chr5	TRUE
ZNF662	-0.635097	-0.472616	-6.40913	2.4951e-10	1.33169e-09	12.7714	389114	chr3	TRUE
LINC00689	-0.634869	-5.32356	-3.0122	0.00267515	0.00519229	-2.67209	154822	chr7	TRUE
ST6GALNAC1	-0.63477	-0.107249	-4.27416	2.14926e-05	5.85317e-05	1.82697	55808	chr17	TRUE
TRPM5	-0.63382	-3.32958	-4.39569	1.25281e-05	3.54026e-05	2.33925	29850	chr11	TRUE
GOLGA6L4	-0.633613	-1.66511	-3.67686	0.000251854	0.000581219	-0.49034	643707	chr15	TRUE
RADX	-0.633465	1.09288	-8.98811	1.77722e-18	2.61377e-17	31.1331	55086	chrX	TRUE
LOC124903662	-0.633004	-4.05971	-4.52542	6.93985e-06	2.03836e-05	2.90122	124903662	chr16	TRUE
NPBWR1	-0.632188	-3.84461	-3.93947	8.87736e-05	0.000219881	0.487258	2831	chr8	TRUE
GOLGA8N	-0.631923	2.49688	-7.99495	4.51506e-15	4.25048e-14	23.4374	643699	chr15	TRUE
LOC124900164	-0.631769	-3.96505	-3.80818	0.000150679	0.00036006	-0.00962642	124900164	chr4	TRUE
LOC107987104	-0.631144	-4.60655	-3.86494	0.000120098	0.000291673	0.203209	107987104	chr9	TRUE
ADAMTS10	-0.63014	2.47861	-6.95155	7.49014e-12	4.81528e-11	16.1865	81794	chr19	TRUE
LOC107987207	-0.630029	-1.37071	-4.53905	6.5167e-06	1.92162e-05	2.96115	107987207	chr14	TRUE
COLCA1	-0.629885	-3.77334	-3.4922	0.000505269	0.00111054	-1.13874	399948	chr11	TRUE
LOC124901141	-0.629337	-3.23376	-4.10399	4.47627e-05	0.00011622	1.13273	124901141	chr5	TRUE
PARVA	-0.628598	-2.44662	-5.13576	3.53032e-07	1.25355e-06	5.75202	55742	chr11	TRUE
LOC124902144	-0.62818	-3.02199	-6.36781	3.2264e-10	1.69579e-09	12.5215	124902144	chr9	TRUE
LOC105370677	-0.628042	-5.68905	-3.72876	0.000205963	0.000481353	-0.302323	105370677	chr14	TRUE
TP53TG3	-0.62802	-6.48547	-3.00941	0.00269954	0.00523464	-2.68034	24150	chr16	TRUE
NRP1	-0.627851	0.130805	-5.9418	4.20081e-09	1.92366e-08	10.0302	8829	chr10	TRUE
SLC22A3	-0.627803	-5.58926	-3.67863	0.000250145	0.000577573	-0.483981	6581	chr6	TRUE
KLHL41	-0.627711	-4.04488	-4.80799	1.82058e-06	5.82955e-06	4.17879	10324	chr2	TRUE
PLIN1	-0.62733	-3.18911	-6.1947	9.3255e-10	4.64337e-09	11.4902	5346	chr15	TRUE
SNAP25	-0.627328	-5.46753	-3.99782	6.98264e-05	0.000175567	0.713283	6616	chr20	TRUE
LOC105369315	-0.6269	-1.05253	-3.64301	0.000286804	0.000655332	-0.611646	105369315	chr11	TRUE
LOC105373331	-0.626475	-0.418901	-7.02586	4.54693e-12	3.00225e-11	16.6736	105373331	chrX	TRUE
PRSS2	-0.626055	-4.58608	-3.40306	0.000699403	0.00150165	-1.44013	5645	chr7	TRUE
PKDREJ	-0.625798	-5.75915	-3.94044	8.84224e-05	0.00021906	0.490987	10343	chr22	TRUE
LOC124905178	-0.625728	-4.04867	-3.48411	0.000520558	0.00114079	-1.16641	124905178	chrX	TRUE
CYP4F35P	-0.625689	-0.0215962	-5.66429	2.05761e-08	8.60904e-08	8.49232	284233	chr18	TRUE
ZNF229	-0.625569	-1.11821	-6.61199	6.91857e-11	3.96713e-10	14.0196	7772	chr19	TRUE
CTNNA3	-0.624959	-5.87148	-3.40509	0.000694301	0.00149112	-1.43336	29119	chr10	TRUE
LOC440300	-0.624705	-3.063	-4.97912	7.8229e-07	2.64771e-06	4.98804	440300	chr15	TRUE
LOC102723996	-0.624566	2.42999	-3.97919	7.54155e-05	0.000188795	0.640754	102723996	chr21	TRUE
COBL	-0.623884	-3.54538	-4.40192	1.21819e-05	3.44894e-05	2.36588	23242	chr7	TRUE
COLQ	-0.623541	2.33227	-8.45702	1.29011e-16	1.47951e-15	26.9244	8292	chr3	TRUE
EPHA2-AS1	-0.622946	-5.7177	-3.72553	0.000208573	0.00048719	-0.314103	101927479	chr1	TRUE
HBBP1	-0.622639	-4.60281	-2.60841	0.00926579	0.0162273	-3.79044	3044	chr11	TRUE
RAB6B	-0.622422	1.17862	-4.87727	1.29735e-06	4.25805e-06	4.50317	51560	chr3	TRUE
RSPH14	-0.622154	-2.07496	-4.829	1.64352e-06	5.30041e-06	4.27671	27156	chr22	TRUE
RBPMS2	-0.622134	0.0471494	-3.86003	0.000122495	0.000297174	0.184652	348093	chr15	TRUE
PAK6	-0.621982	-6.6791	-2.99446	0.00283382	0.00547374	-2.7245	56924	chr15	TRUE
DMD	-0.621831	-2.18008	-5.42577	7.64693e-08	2.96561e-07	7.22479	1756	chrX	TRUE
TIGD3	-0.621698	3.42518	-6.22701	7.66424e-10	3.85237e-09	11.6807	220359	chr11	TRUE
CFAP161	-0.621182	0.206937	-4.82948	1.6397e-06	5.29036e-06	4.27894	161502	chr15	TRUE
NPR3	-0.620743	-2.21099	-5.20584	2.4559e-07	8.9072e-07	6.10096	4883	chr5	TRUE
CTB-49A3.2	-0.620398	-5.5068	-3.22621	0.00130528	0.00268371	-2.01565	105379181	chr5	TRUE
LOC101927226	-0.619824	-4.69102	-4.20776	2.87055e-05	7.66583e-05	1.55284	101927226	chr11	TRUE
PARGP1-AGAP4	-0.619415	-1.23283	-3.46695	0.000554415	0.00120906	-1.22488	114004351	chr10	TRUE
BCL2L1	-0.619238	8.54282	-4.84385	1.52848e-06	4.95719e-06	4.34617	598	chr20	TRUE
MATCAP2	-0.618437	-2.82673	-5.181	2.79435e-07	1.00551e-06	5.97678	23366	chr7	TRUE
IQCH	-0.617558	-3.57081	-5.81001	9.00709e-09	3.9397e-08	9.29146	64799	chr15	TRUE
GOLGA8M	-0.617443	-1.55772	-4.88539	1.24649e-06	4.1031e-06	4.54148	653720	chr15	TRUE
ZNF658B	-0.617388	-0.74266	-6.52972	1.16875e-10	6.4991e-10	13.5092	401509	chr9	TRUE
AGAP7P	-0.616887	3.19857	-4.77848	2.10056e-06	6.67278e-06	4.04195	653268	chr10	TRUE
S100B	-0.616642	1.27234	-3.16097	0.00163154	0.00330087	-2.22042	6285	chr21	TRUE
FCER2	-0.616416	4.00115	-4.35502	1.50304e-05	4.20188e-05	2.16628	2208	chr19	TRUE
DUOX1	-0.616311	-4.87607	-3.66131	0.000267385	0.000613591	-0.546216	53905	chr15	TRUE
PARGP1	-0.616308	-1.28946	-7.91796	8.03532e-15	7.35768e-14	22.8726	728407	chr10	TRUE
PROS1	-0.616238	1.77441	-4.67295	3.48154e-06	1.07021e-05	3.55909	5627	chr3	TRUE
ZNF835	-0.61614	-0.222813	-7.02319	4.62945e-12	3.05225e-11	16.656	90485	chr19	TRUE
WNT8B	-0.615574	-5.04717	-3.68579	0.000243328	0.000562817	-0.45817	7479	chr10	TRUE
IL34	-0.615551	-2.21256	-3.33937	0.000878471	0.00185488	-1.65086	146433	chr16	TRUE
LOC646548	-0.615162	-5.14296	-3.83749	0.000134072	0.000323546	0.0998952	646548	chr14	TRUE
GRM2	-0.615126	-2.26919	-4.63535	4.15827e-06	1.26421e-05	3.38953	2912	chr3	TRUE
C1QTNF3-AMACR	-0.615027	-0.382038	-1.95787	0.0505914	0.0754785	-5.25899	100534612	chr5	TRUE
ZC3H12B	-0.614669	-0.541167	-9.22831	2.39107e-19	3.87737e-18	33.1053	340554	chrX	TRUE
LOC124903450	-0.614612	-1.60104	-7.02102	4.69757e-12	3.09081e-11	16.6418	124903450	chr15	TRUE
LOC105378827	-0.613287	-5.91149	-3.52266	0.000451398	0.000998887	-1.03401	105378827	chr1	TRUE
KLHL14	-0.612929	0.966389	-4.26042	2.28268e-05	6.1977e-05	1.76989	57565	chr18	TRUE
LOC107986860	-0.612865	-2.52486	-3.32093	0.000937752	0.00197115	-1.71113	107986860	chr7	TRUE
NYAP1	-0.61285	-2.219	-5.74914	1.27471e-08	5.47319e-08	8.95538	222950	chr7	TRUE
SARDH	-0.612651	0.454921	-6.07784	1.88202e-09	9.01754e-09	10.8087	1757	chr9	TRUE
PDE4DIPP1	-0.612621	-3.33423	-2.00279	0.0455356	0.0686429	-5.17088	728920	chr1	TRUE
TTC23L	-0.612608	-4.98963	-3.87869	0.000113631	0.000277168	0.255191	153657	chr5	TRUE
SEC14L5	-0.612446	0.574939	-4.42351	1.10515e-05	3.14876e-05	2.45845	9717	chr16	TRUE
LOC105373591	-0.612018	-5.99169	-3.65592	0.000272973	0.000625903	-0.565523	105373591	chr2	TRUE
LOC124903953	-0.611483	-4.79905	-3.36714	0.000795707	0.00169271	-1.55945	124903953	chr17	TRUE
LOC105375113	-0.611413	-5.9914	-3.68606	0.000243079	0.000562414	-0.457213	105375113	chr7	TRUE
LARGE2	-0.610625	1.56489	-6.01359	2.75523e-09	1.29363e-08	10.439	120071	chr11	TRUE
ANKRD63	-0.610267	-4.04183	-4.5202	7.10906e-06	2.08669e-05	2.87828	100131244	chr15	TRUE
PAQR5	-0.610251	-3.11705	-4.01362	6.53988e-05	0.000165268	0.775013	54852	chr15	TRUE
LOC124903535	-0.610088	-5.66635	-3.7936	0.000159645	0.000379908	-0.0638072	124903535	chr15	TRUE
PLCB4	-0.60966	-3.45962	-5.15636	3.17458e-07	1.13396e-06	5.85412	5332	chr20	TRUE
CABYR	-0.609281	-3.12304	-5.22975	2.16767e-07	7.91921e-07	6.22107	26256	chr18	TRUE
LINC02139	-0.608987	-4.75869	-3.94033	8.84625e-05	0.000219135	0.490561	400548	chr16	TRUE
CRAMP1	-0.608508	3.36285	-12.194	1.69754e-31	1.47096e-29	60.6869	57585	chr16	TRUE
CFAP69	-0.608448	-5.87289	-3.80635	0.000151775	0.000362409	-0.0164226	79846	chr7	TRUE
LOC124900670	-0.607401	-3.52404	-3.82282	0.000142154	0.000341325	0.0449844	124900670	chr4	TRUE
LOC112268199	-0.607142	1.11593	-6.32462	4.21438e-10	2.18387e-09	12.2618	112268199	chr17	TRUE
LOC124903006	-0.606868	-4.7129	-3.66684	0.000261758	0.000602094	-0.526358	124903006	chr12	TRUE
DGKI	-0.606416	-4.2824	-3.56733	0.000382034	0.000856714	-0.878835	9162	chr7	TRUE
LINC00540	-0.606378	-1.87893	-4.77183	2.1691e-06	6.87682e-06	4.01124	100506622	chr13	TRUE
DCHS1	-0.606217	1.67063	-6.03519	2.42487e-09	1.14668e-08	10.5629	8642	chr11	TRUE
HLA-DQB2	-0.605932	1.10224	-1.91632	0.0556802	0.0822829	-5.33874	3120	chr6	TRUE
KCNJ12	-0.605893	-4.86738	-3.67033	0.000258268	0.000594737	-0.513826	3768	chr17	TRUE
LOC131696449	-0.605585	4.0026	-6.64367	5.6452e-11	3.27886e-10	14.2177	131696449	chr16	TRUE
ARHGEF34P	-0.605285	-0.962395	-5.62301	2.59156e-08	1.07054e-07	8.26934	728377	chr7	TRUE
LOC101928279	-0.605102	-5.14931	-3.87934	0.000113334	0.000276533	0.257652	101928279	chr4	TRUE
CLEC20A	-0.605039	-3.23364	-3.15702	0.00165354	0.00333939	-2.2327	400797	chr1	TRUE
LOC102723690	-0.604499	-3.63196	-4.09711	4.60856e-05	0.000119503	1.10522	102723690	chr6	TRUE
TOM1L1	-0.604306	-2.62299	-5.40713	8.45543e-08	3.26225e-07	7.12787	10040	chr17	TRUE
MAG	-0.604279	-4.71924	-3.78079	0.000167932	0.000398193	-0.111226	4099	chr19	TRUE
ZNF595	-0.604192	1.89002	-7.64005	6.19382e-14	5.14083e-13	20.8727	152687	chr4	TRUE
CFAP263	-0.603499	-3.82008	-5.0716	4.90342e-07	1.70887e-06	5.43637	29070	chr16	TRUE
HEMGN	-0.602782	5.43983	-4.25335	2.35425e-05	6.38043e-05	1.74064	55363	chr9	TRUE
KRTAP5-AS1	-0.601996	-2.6238	-3.89494	0.000106406	0.000260649	0.31691	338651	chr11	TRUE
TBCEL-TECTA	-0.601797	-1.35497	-4.11208	4.32545e-05	0.000112539	1.1651	116804918	chr11	TRUE
LOC124901714	-0.60145	-0.758834	-1.87336	0.0613817	0.0898858	-5.41939	124901714	chr7	TRUE
LIM2	-0.601363	-2.34559	-4.23735	2.52449e-05	6.80322e-05	1.67449	3982	chr19	TRUE
LOC105369151	-0.601172	-1.9873	-4.89425	1.19318e-06	3.93569e-06	4.58336	105369151	chr12	TRUE
LOC101927636	-0.601122	-4.80725	-3.50101	0.000489108	0.00107692	-1.10855	101927636	chr4	TRUE
UXT-AS1	-0.601001	-5.50621	-3.74865	0.000190557	0.000447867	-0.229578	100133957	chrX	TRUE
SPMIP2	-0.600969	-4.03609	-2.8706	0.00420479	0.00785942	-3.08218	152940	chr4	TRUE
SLC16A11	-0.600903	-1.28812	-6.14895	1.22931e-09	6.02785e-09	11.222	162515	chr17	TRUE
JAM3	-0.600857	2.46878	-7.72374	3.36996e-14	2.87355e-13	21.4685	83700	chr11	TRUE
CACTIN-AS1	-0.600668	-4.1274	-4.26046	2.28219e-05	6.19713e-05	1.77009	404665	chr19	TRUE
ANGPT2	-0.600628	-5.34657	-3.65336	0.000275665	0.000631559	-0.574683	285	chr8	TRUE
DIRAS1	-0.600323	-0.573023	-5.32655	1.30119e-07	4.89813e-07	6.71244	148252	chr19	TRUE
LINC01238	-0.600204	-1.36927	-4.71492	2.85111e-06	8.88839e-06	3.7499	102723927	chr2	TRUE
ZFP28	-0.600118	0.993072	-9.39027	6.03962e-20	1.0355e-18	34.4587	140612	chr19	TRUE
LOC124905001	-0.599936	-4.48302	-3.89406	0.000106786	0.000261438	0.31356	124905001	chr21	TRUE
LOC124903909	-0.599932	-4.26017	-4.44645	9.96047e-06	2.86593e-05	2.55729	124903909	chr17	TRUE
SHD	-0.599422	-1.99551	-4.70578	2.97822e-06	9.25636e-06	3.70823	56961	chr19	TRUE
FAM186B	-0.598593	-4.81944	-4.08556	4.83906e-05	0.000124946	1.05914	84070	chr12	TRUE
PDZK1IP1	-0.598203	6.07896	-3.83631	0.000134706	0.000324937	0.0954662	10158	chr1	TRUE
LOC124901656	-0.598109	-5.64395	-3.04378	0.00241253	0.00472135	-2.57797	124901656	chr7	TRUE
TIE1	-0.597554	-1.78291	-5.2617	1.8333e-07	6.76835e-07	6.38231	7075	chr1	TRUE
GNA14	-0.597467	-4.24981	-4.13622	3.90323e-05	0.000102158	1.26216	9630	chr9	TRUE
DCLK2	-0.59729	-2.16384	-4.28131	2.08289e-05	5.68897e-05	1.85671	166614	chr4	TRUE
LOC124905125	-0.597234	-1.88488	-4.84503	1.51974e-06	4.92954e-06	4.35167	124905125	chr22	TRUE
LOC107985745	-0.597227	-5.1313	-3.59255	0.000347418	0.000784416	-0.790392	107985745	chr1	TRUE
FAM86B2	-0.597181	-3.97859	-2.61859	0.00899607	0.0157844	-3.76418	653333	chr8	TRUE
MIR663AHG	-0.597097	-5.23377	-3.36686	0.000796513	0.00169426	-1.56038	284801	chr20	TRUE
LCN8	-0.596644	-4.24941	-2.03896	0.0417816	0.0635494	-5.09851	138307	chr9	TRUE
TSPAN5-DT	-0.596275	-2.34384	-4.07638	5.02993e-05	0.000129457	1.02262	105377342	chr4	TRUE
PRAMENP	-0.596157	-2.56005	-3.77825	0.000169623	0.00040165	-0.120609	649179	chr22	TRUE
ADIPOR1	-0.596151	9.30919	-5.9047	5.21483e-09	2.35344e-08	9.82068	51094	chr1	TRUE
LOC124901431	-0.596004	-3.39575	-3.88558	0.000110513	0.000269972	0.28133	124901431	chr6	TRUE
LOC124905986	-0.595947	-4.55444	-4.10407	4.47472e-05	0.000116194	1.13305	124905986	chr2	TRUE
SEMA3A	-0.595886	-2.63142	-4.05535	5.49453e-05	0.000140544	0.939247	10371	chr7	TRUE
LOC124901794	-0.595032	-6.10163	-3.78293	0.000166524	0.000395231	-0.103339	124901794	chr7	TRUE
LOC124902134	-0.594759	-1.40332	-3.92624	9.3702e-05	0.000231323	0.436436	124902134	chr9	TRUE
PLCL1	-0.594393	1.9857	-8.56812	5.35687e-17	6.42567e-16	27.7872	5334	chr2	TRUE
CXCL6	-0.594157	-0.371481	-5.24074	2.04652e-07	7.50367e-07	6.27641	6372	chr4	TRUE
SPON1	-0.59398	-0.157245	-5.11655	3.89669e-07	1.37419e-06	5.65713	10418	chr11	TRUE
BCL7A	-0.593927	2.127	-6.09796	1.66914e-09	8.05773e-09	10.9252	605	chr12	TRUE
ND2	-0.593794	10.8957	-8.37518	2.45049e-16	2.70385e-15	26.2948	4536	chrM	TRUE
PSMB11	-0.593462	-5.64169	-3.10737	0.00195415	0.0038991	-2.38559	122706	chr14	TRUE
ZNF248-AS1	-0.592454	-1.61431	-7.02168	4.67667e-12	3.07796e-11	16.6461	128266837	chr10	TRUE
LOC105378998	-0.591727	-6.48013	-3.8139	0.000147291	0.000352752	0.0116962	105378998	chr5	TRUE
MBNL3	-0.591491	6.83104	-5.53769	4.15553e-08	1.67167e-07	7.81326	55796	chrX	TRUE
HERC2P2	-0.591344	2.94342	-7.35801	4.62414e-13	3.44097e-12	18.9063	400322	chr15	TRUE
YBX1	-0.590652	9.81568	-8.86297	4.9702e-18	6.84546e-17	30.1224	4904	chr1	TRUE
SLC6A19	-0.589959	-3.06484	-2.38154	0.0174726	0.02894	-4.34945	340024	chr5	TRUE
LOC112268458	-0.589954	-2.97548	-2.80964	0.00508043	0.00936972	-3.25279	112268458	chr3	TRUE
SLC35D3	-0.589716	-2.35797	-4.13063	3.99736e-05	0.00010439	1.23963	340146	chr6	TRUE
HECTD2	-0.588833	-1.1206	-6.19679	9.20823e-10	4.58633e-09	11.5025	143279	chr10	TRUE
USP32P2	-0.588676	0.429093	-2.65286	0.00813905	0.0143933	-3.67504	220594	chr17	TRUE
LOC105371100	-0.58844	-1.25583	-4.81575	1.75313e-06	5.62802e-06	4.21492	105371100	chr16	TRUE
STRADB	-0.587787	7.79131	-4.3606	1.46606e-05	4.10873e-05	2.18993	55437	chr2	TRUE
SCHIP1	-0.58747	-3.30089	-4.73132	2.63591e-06	8.25648e-06	3.8249	29970	chr3	TRUE
LINC00469	-0.587406	-3.27145	-3.38044	0.000758695	0.00161919	-1.51541	283982	chr17	TRUE
JAKMIP3-AS1	-0.586973	-4.17363	-2.26264	0.0239245	0.0385565	-4.62242	105378567	chr10	TRUE
LTK	-0.586785	1.79517	-5.5751	3.38107e-08	1.37641e-07	8.01243	4058	chr15	TRUE
WASIR1	-0.586463	-5.91817	-3.25229	0.00119264	0.00246558	-1.93266	100128260	chrX	TRUE
NAGPA-AS1	-0.586423	-4.19476	-4.23154	2.58911e-05	6.95898e-05	1.65055	100507589	chr16	TRUE
DCT	-0.586148	-3.71305	-4.65728	3.74951e-06	1.14693e-05	3.48829	1638	chr13	TRUE
PCDHGA11	-0.585996	-5.44753	-3.08633	0.00209612	0.00415356	-2.44968	56105	chr5	TRUE
MMP2	-0.585811	-5.23149	-3.26019	0.00116035	0.00240414	-1.9074	4313	chr16	TRUE
ZCCHC18	-0.585496	0.374097	-8.3142	3.93937e-16	4.24035e-15	25.829	644353	chrX	TRUE
LOC112267992	-0.58524	-2.14729	-4.81958	1.72075e-06	5.53041e-06	4.23276	112267992	chr7	TRUE
LOC105372633	0.584982	-3.72389	3.99863	6.9593e-05	0.000175039	0.716437	105372633	chr20	TRUE
CASP5	0.585168	3.47889	4.92451	1.02717e-06	3.42233e-06	4.72691	838	chr11	TRUE
BAK1	0.585342	5.87517	12.8444	1.79271e-34	2.51462e-32	67.4578	578	chr6	TRUE
CXCL14	0.585351	-5.85244	3.68301	0.000245956	0.000568485	-0.468205	9547	chr5	TRUE
SLCO2B1	0.585531	-4.63181	3.43299	0.000627575	0.00135743	-1.33979	11309	chr11	TRUE
AGTRAP	0.585934	7.02554	13.7879	5.76586e-39	1.84862e-36	77.684	57085	chr1	TRUE
SNORA71D	0.586016	-6.8082	3.56025	0.000392328	0.000878307	-0.90358	677840	chr20	TRUE
LOC124904423	0.586023	-2.16745	5.30798	1.43596e-07	5.36944e-07	6.61751	124904423	chr1	TRUE
LOC112268061	0.586473	-5.76508	3.48159	0.000525407	0.00115007	-1.17502	112268061	chr10	TRUE
LOC105371126	0.58648	-4.24538	3.75159	0.000188376	0.00044311	-0.2188	105371126	chr16	TRUE
MKI67	0.586762	2.53052	4.91779	1.06201e-06	3.52941e-06	4.69494	4288	chr10	TRUE
LOC124904775	0.586814	-2.36656	5.21941	2.28804e-07	8.32802e-07	6.16907	124904775	chr19	TRUE
ZNF205	0.586871	0.027316	5.55313	3.81708e-08	1.54338e-07	7.89529	7755	chr16	TRUE
RBAKDN	0.587334	-6.00449	2.94661	0.00330586	0.00631181	-2.86444	389458	chr7	TRUE
LOC124900647	0.587529	-0.552971	6.8899	1.1294e-11	7.11598e-11	15.7859	124900647	chr4	TRUE
LOC124906214	0.588301	-2.32473	4.99902	7.07938e-07	2.41096e-06	5.08384	124906214	chr3	TRUE
SEMA3E	0.588521	-3.85487	4.40157	1.22012e-05	3.45399e-05	2.36437	9723	chr7	TRUE
NTSR1	0.588839	0.607122	4.15265	3.63877e-05	9.56041e-05	1.32848	4923	chr20	TRUE
RAD51	0.589476	0.00591277	5.76676	1.15318e-08	4.96942e-08	9.05233	5888	chr15	TRUE
H2AC19	0.589546	4.98734	4.45416	9.61746e-06	2.77257e-05	2.59062	723790	chr1	TRUE
ARHGAP23	0.589702	-0.726953	5.06287	5.12601e-07	1.78085e-06	5.39374	57636	chr17	TRUE
GBP5	0.589779	8.15207	6.45407	1.88348e-10	1.01858e-09	13.0449	115362	chr1	TRUE
SULT2B1	0.590224	-5.20805	2.85696	0.00438785	0.00817708	-3.12067	6820	chr19	TRUE
C6orf52	0.590345	-2.96897	5.12851	3.66461e-07	1.29683e-06	5.71614	347744	chr6	TRUE
ABCA1	0.590703	5.3868	5.89216	5.60855e-09	2.52149e-08	9.75017	19	chr9	TRUE
NT5C3A	0.590897	6.49415	7.25698	9.35528e-13	6.68664e-12	18.2176	51251	chr7	TRUE
LOC105371399	0.590938	-2.92959	6.60589	7.19437e-11	4.11715e-10	13.9815	105371399	chr16	TRUE
LINC02608	0.59098	-5.42623	3.40031	0.000706374	0.00151516	-1.44931	101929541	chr1	TRUE
SLIRP	0.591116	3.19938	11.5201	1.59427e-28	9.12762e-27	53.9281	81892	chr14	TRUE
UBD	0.591209	-4.41947	3.57403	0.000372537	0.000836922	-0.855401	10537	chr6	TRUE
LOC107985365	0.591551	-2.9683	4.19898	2.98153e-05	7.94331e-05	1.51693	107985365	chr1	TRUE
KIFC1	0.592131	0.749325	5.0861	4.55383e-07	1.59292e-06	5.50741	3833	chr6	TRUE
POLE4	0.592309	4.37095	13.3358	8.67588e-37	1.90895e-34	72.7269	56655	chr2	TRUE
LOC105374493	0.592558	-0.279359	6.67437	4.63158e-11	2.7133e-10	14.4104	105374493	chr4	TRUE
LOC124902725	0.592714	-3.18276	6.10398	1.61012e-09	7.79126e-09	10.9601	124902725	chr11	TRUE
FBXO16	0.592727	-5.10796	3.11136	0.00192829	0.00385194	-2.37341	157574	chr8	TRUE
TIMM8B	0.592916	4.53834	12.2227	1.2604e-31	1.10713e-29	60.981	26521	chr11	TRUE
LHX1	0.593091	-4.70426	2.96845	0.00308214	0.00591927	-2.80084	3975	chr17	TRUE
IQSEC3-AS2	0.593173	-2.98557	3.08137	0.00213093	0.00421584	-2.46473	105369593	chr12	TRUE
MILR1	0.594623	5.29561	8.54187	6.59884e-17	7.80283e-16	27.5825	284021	chr17	TRUE
TMEM74B	0.595139	-4.8176	3.70761	0.000223621	0.000519536	-0.37924	55321	chr20	TRUE
SNORA9	0.595558	-6.84385	3.87113	0.000117146	0.000285123	0.226574	677798	chr7	TRUE
RN7SL832P	0.596197	1.03241	10.0992	1.17759e-22	2.85099e-21	40.6021	106479524	chr2	TRUE
ADAMTSL4-AS2	0.596462	-0.631064	3.92854	9.28285e-05	0.000229318	0.445244	100289061	chr1	TRUE
S100P	0.597051	5.94703	3.1755	0.00155296	0.0031507	-2.17517	6286	chr4	TRUE
CYP2J2	0.597195	-0.951169	4.72516	2.71485e-06	8.48243e-06	3.7967	1573	chr1	TRUE
STAC3	0.597249	3.86599	9.07765	8.45507e-19	1.29616e-17	31.8633	246329	chr12	TRUE
LOC107984112	0.597324	-1.6081	6.1351	1.33607e-09	6.51433e-09	11.1412	107984112	chr3	TRUE
SYCE3	0.59772	-3.81903	4.21673	2.76109e-05	7.392e-05	1.58965	644186	chr22	TRUE
COL9A3	0.597974	1.98428	3.46303	0.000562438	0.0012254	-1.23821	1299	chr20	TRUE
LILRB5	0.598045	-1.83559	3.24686	0.00121532	0.00251063	-1.94999	10990	chr19	TRUE
C12orf50	0.598059	-5.13863	3.63846	0.000291832	0.00066588	-0.627862	160419	chr12	TRUE
DENND10P1	0.59824	2.50164	8.06491	2.66363e-15	2.59574e-14	23.9547	55855	chrX	TRUE
NDUFB2	0.598544	4.76582	10.8137	1.55058e-25	5.64931e-24	47.1399	4708	chr7	TRUE
COX5B	0.598816	6.33933	15.1867	5.69145e-46	8.51554e-43	93.64	1329	chr2	TRUE
ACOX2	0.599196	-2.4374	4.81335	1.77377e-06	5.68941e-06	4.20372	8309	chr3	TRUE
BUB1	0.599246	1.44307	4.96001	8.60772e-07	2.8989e-06	4.89635	699	chr2	TRUE
LOC124901018	0.599461	-4.46665	3.97699	7.61007e-05	0.000190277	0.632236	124901018	chr5	TRUE
LOC107984214	0.599584	-2.59984	6.92116	9.17397e-12	5.82767e-11	15.9887	107984214	chr10	TRUE
LOC124905119	0.599678	-5.5974	3.75448	0.000186251	0.000438525	-0.208181	124905119	chr22	TRUE
BATF	0.60121	4.25406	13.0667	1.63258e-35	2.75488e-33	69.8259	10538	chr14	TRUE
LOC124901268	0.602626	-2.78299	5.22151	2.26305e-07	8.24375e-07	6.17964	124901268	chr6	TRUE
FCN3	0.602725	-6.58713	3.97071	7.80962e-05	0.000194984	0.607864	8547	chr1	TRUE
OR4K15	0.602753	-6.94672	4.0836	4.87921e-05	0.000125896	1.05134	81127	chr14	TRUE
DAPK1-IT1	0.602995	-5.33899	3.48303	0.000522626	0.00114488	-1.17009	100506897	chr9	TRUE
SLC30A10	0.60336	-5.63586	3.54497	0.00041541	0.000925547	-0.956763	55532	chr1	TRUE
SLC16A8	0.603486	-6.28261	3.92503	9.41634e-05	0.000232411	0.431816	23539	chr22	TRUE
LINC02043	0.603508	-4.22275	5.06338	5.11275e-07	1.77652e-06	5.39623	102724699	chr3	TRUE
GUSBP14	0.604445	4.06609	8.12112	1.73826e-15	1.73077e-14	24.3731	11039	chr5	TRUE
DCST1	0.604619	-4.13479	3.6622	0.000266467	0.000611609	-0.543005	149095	chr1	TRUE
MIR124-1HG	0.60464	-6.32055	2.48977	0.0129842	0.0220844	-4.08902	157627	chr8	TRUE
HYMAI	0.605547	-2.49072	4.58788	5.19446e-06	1.55543e-05	3.1773	57061	chr6	TRUE
LOC107984597	0.606209	-6.7591	3.93697	8.96876e-05	0.000221827	0.477621	107984597	chr13	TRUE
SCAANT1	0.606368	-3.6806	3.49368	0.000502523	0.00110494	-1.13368	100861563	chr3	TRUE
SIGLEC16	0.606547	1.4551	6.87197	1.27188e-11	7.9534e-11	15.6701	400709	chr19	TRUE
LOC124904464	0.606974	-5.48829	3.8145	0.000146943	0.000352033	0.0139096	124904464	chr1	TRUE
RNVU1-31	0.607796	-6.8424	3.96568	7.97297e-05	0.000198797	0.588375	124904619	chr1	TRUE
LOC124901310	0.607832	-4.2862	3.82074	0.00014334	0.000343842	0.0371887	124901310	chr6	TRUE
LOC124900943	0.608007	-5.30252	3.64421	0.000285481	0.000652448	-0.607332	124900943	chr5	TRUE
S100A16	0.608107	-5.39384	3.51725	0.000460563	0.00101827	-1.05269	140576	chr1	TRUE
PET100	0.60842	4.89552	11.2841	1.64454e-27	8.12959e-26	51.6249	100131801	chr19	TRUE
PPM1E	0.609096	-4.99744	3.62455	0.000307723	0.000700287	-0.677314	22843	chr17	TRUE
CHST6	0.609103	-4.43384	3.23342	0.00127321	0.00262201	-1.99278	4166	chr16	TRUE
MIR9-2HG	0.609533	-6.34939	3.74358	0.000194377	0.000456128	-0.248154	645323	chr5	TRUE
LOC107986522	0.609632	-3.62981	4.97716	7.90035e-07	2.6715e-06	4.97859	107986522	chr6	TRUE
LOC105375943	0.609642	-3.29949	5.23639	2.09372e-07	7.66672e-07	6.25447	105375943	chr9	TRUE
JUP	0.609817	4.75865	4.58951	5.15503e-06	1.54403e-05	3.18456	3728	chr17	TRUE
FOLR3	0.609938	4.3189	3.92397	9.45705e-05	0.000233338	0.427759	2352	chr11	TRUE
WDR74	0.610563	4.40787	6.17215	1.06882e-09	5.28592e-09	11.3578	54663	chr11	TRUE
ESYT3	0.610682	-5.5316	3.81233	0.000148212	0.000354808	0.00584843	83850	chr3	TRUE
GPRC5D	0.610997	-1.31431	2.98139	0.00295622	0.00569254	-2.76295	55507	chr12	TRUE
LOC124902302	0.611021	-4.78502	2.1584	0.0311926	0.0488995	-4.85037	124902302	chr9	TRUE
EFNA3	0.611112	-5.8408	1.83793	0.066443	0.0964666	-5.48456	1944	chr1	TRUE
SNORA28	0.611138	-6.45705	3.4216	0.00065406	0.00141086	-1.37808	677811	chr14	TRUE
LOC124909436	0.611304	-1.74181	7.37471	4.11241e-13	3.07752e-12	19.0209	124909436	chr3	TRUE
LOC107985926	0.611341	0.70294	4.03589	5.96052e-05	0.000151463	0.862464	107985926	chr2	TRUE
LOC124902669	0.612157	-2.67049	5.42961	7.49003e-08	2.9113e-07	7.24478	124902669	chr11	TRUE
C4BPB	0.612358	-2.63198	4.57091	5.62184e-06	1.67513e-05	3.10192	725	chr1	TRUE
CD164L2	0.612663	-5.36843	3.12777	0.00182504	0.00365872	-2.32307	388611	chr1	TRUE
C1orf122	0.613032	3.797	17.468	3.79912e-58	2.84212e-54	121.387	127687	chr1	TRUE
SNORA18	0.613683	-6.69526	3.79959	0.000155902	0.00037171	-0.0415723	677805	chr11	TRUE
RNY5	0.613783	-6.6634	4.07645	5.0284e-05	0.000129433	1.02291	6090	chr7	TRUE
LINC01762	0.613962	-5.17655	3.85671	0.000124135	0.000300991	0.172164	101929023	chr1	TRUE
[truncated: 737 more rows]

## Sheet: DEA_M
Supplementary Table 3B: Differentially expressed genes in males (SLE vs healthy controls)
analyte	logFC	AveExpr	t	P.Value	adj.P.Val	B	entrezID	Seqid	unique
PRSS35	-3.12652	-4.14805	-3.69747	0.00023259	0.00581294	0.314039	167681	chr6	FALSE
TRIM49D1	-2.82106	-4.17289	-2.40218	0.016524	0.0893179	-3.43163	399939	chr11	FALSE
HTR2B	-2.78057	-5.00706	-3.59172	0.000348509	0.00755708	-0.0497176	3357	chr2	FALSE
CDH17	-2.70775	-6.44792	-5.31543	1.38036e-07	5.44735e-05	7.1292	1015	chr8	FALSE
TENM4	-2.61358	-4.68269	-3.16204	0.00162562	0.0207009	-1.42245	26011	chr11	FALSE
TMEM132C	-2.5897	-4.33428	-3.85739	0.000123799	0.00383231	0.883497	92293	chr12	FALSE
SLC4A10	-2.51373	0.572236	-3.79555	0.000158415	0.00444971	0.660549	57282	chr2	FALSE
PCDHGB6	-2.49832	-3.70531	-3.30754	0.000983101	0.0150298	-0.976603	56100	chr5	FALSE
IL2	-2.30955	-5.49848	-3.83631	0.000134703	0.00402014	0.807124	3558	chr4	FALSE
SEMA3D	-2.29979	-5.55705	-3.74968	0.000189788	0.00502289	0.497406	223117	chr7	FALSE
TMCO5A	-2.29686	-5.11303	-3.31131	0.00097014	0.0149129	-0.964802	145942	chr15	FALSE
LINC03122	-2.29014	-5.79728	-3.95173	8.44289e-05	0.00302996	1.2303	285668	chr5	FALSE
METTL24	-2.27309	-4.61346	-3.95282	8.40535e-05	0.0030231	1.23435	728464	chr6	FALSE
LOC105378144	-2.2558	-6.13304	-3.59799	0.000340352	0.00745949	-0.028447	105378144	chr6	FALSE
CD207	-2.25263	-3.75054	-3.46412	0.000560185	0.0104247	-0.475051	50489	chr2	FALSE
COLEC12	-2.2515	-2.68483	-4.29324	1.97633e-05	0.00127824	2.55282	81035	chr18	FALSE
GCOM1	-2.24496	-3.24422	-2.62963	0.00871168	0.0597179	-2.8867	145781	chr15	FALSE
PLPPR4	-2.20624	-5.78708	-3.24693	0.00121506	0.0172099	-1.16472	9890	chr1	FALSE
TMC2	-2.2036	-3.79698	-3.66157	0.000267118	0.00629719	0.189401	117532	chr20	FALSE
ARHGAP20	-2.19291	-4.59344	-3.77262	0.000173432	0.00472944	0.578752	57569	chr11	FALSE
LOC105370751	-2.15285	-6.13117	-3.20407	0.00140858	0.0188758	-1.29568	105370751	chr15	FALSE
GEM	-2.11529	-3.99187	-3.78163	0.000167378	0.00461827	0.610838	2669	chr8	FALSE
RAI14	-2.10694	-3.07438	-3.9056	0.000101906	0.0033961	1.05973	26064	chr5	FALSE
PPARGC1A	-2.10078	-3.73866	-2.87362	0.00416518	0.036745	-2.24836	10891	chr4	FALSE
WSCD1	-2.09298	-4.63487	-3.8794	0.000113305	0.00364628	0.963683	23302	chr17	FALSE
PRSS22	-2.07688	-4.61856	-3.14652	0.00171333	0.0214458	-1.46887	64063	chr16	FALSE
RPL3L	-2.0744	-2.60532	-2.40269	0.0165012	0.0892604	-3.43046	6123	chr16	FALSE
GDF7	-2.0504	-1.45475	-3.30801	0.000981484	0.0150153	-0.975139	151449	chr2	FALSE
CHL1	-2.03402	-3.47217	-2.61523	0.00908438	0.0612473	-2.92264	10752	chr3	FALSE
PTENP1-AS	-2.02457	-4.92959	-3.1492	0.00169788	0.0213476	-1.46087	101243555	chr9	FALSE
SGCD	-2.02208	-3.7617	-2.70487	0.0069781	0.0517717	-2.69577	6444	chr5	FALSE
IL23R	-1.99549	-3.09702	-2.84391	0.00456981	0.0390399	-2.32907	149233	chr1	FALSE
NCKAP5	-1.99419	-5.06254	-3.27195	0.00111377	0.0162737	-1.08748	344148	chr2	FALSE
KIAA0087	-1.99117	-5.30315	-3.10665	0.00195887	0.0232316	-1.58704	9808	chr7	FALSE
ITGB8	-1.98333	-2.53701	-3.30288	0.000999383	0.0151706	-0.991205	3696	chr7	FALSE
ARPP21	-1.98174	-5.28268	-3.09278	0.00205163	0.0239194	-1.62782	10777	chr3	FALSE
NAT8L	-1.96632	-2.49826	-4.25034	2.38549e-05	0.00137629	2.3809	339983	chr4	FALSE
LOC124902143	-1.96217	-4.49105	-2.62303	0.00888056	0.0603959	-2.90317	124902143	chr9	FALSE
ADAMTS1	-1.91903	0.17913	-4.46766	9.04405e-06	0.000831867	3.26855	9510	chr21	FALSE
SLIT3	-1.91401	-5.39054	-3.09978	0.00200433	0.0236065	-1.60727	6586	chr5	FALSE
SCARA5	-1.90845	-2.14223	-3.98674	7.3102e-05	0.00279496	1.36104	286133	chr8	FALSE
LOC124900193	-1.89638	-3.27832	-2.4352	0.0151006	0.0843759	-3.35553	124900193	chr5	FALSE
SLC16A2	-1.86604	-4.45574	-3.06062	0.00228245	0.0255914	-1.72167	6567	chrX	FALSE
COL13A1	-1.86029	-2.64585	-2.84617	0.00453777	0.038945	-2.32295	1305	chr10	FALSE
LINC00673	-1.85614	-4.51276	-2.95832	0.00318411	0.0312456	-2.01381	100499467	chr17	FALSE
HRH4	-1.84177	0.343896	-4.29852	1.93096e-05	0.00126534	2.57405	59340	chr18	FALSE
LOC124902408	-1.83833	-6.01658	-3.3124	0.000966421	0.0148761	-0.961386	124902408	chr10	FALSE
OR14L1	-1.83153	-5.62691	-3.15186	0.00168268	0.0212279	-1.45292	127617	chr1	FALSE
FGFR2	-1.82738	-1.71193	-3.24406	0.00122717	0.0173216	-1.17351	2263	chr10	FALSE
COL5A1	-1.82013	-3.24663	-3.86957	0.000117881	0.00373673	0.927834	1289	chr9	FALSE
SPMIP5	-1.81558	-5.49458	-2.5022	0.0125404	0.0750314	-3.19796	143379	chr10	FALSE
ZNF556	-1.81498	-4.08671	-3.32431	0.000926613	0.0145179	-0.923972	80032	chr19	FALSE
LOC105372270	-1.81408	-4.50887	-2.63452	0.00858827	0.0592837	-2.87445	105372270	chr19	FALSE
PCDHGC3	-1.8113	-2.1451	-2.86057	0.00433876	0.0377129	-2.28392	5098	chr5	FALSE
CCDC85A	-1.80929	-5.77761	-2.88299	0.00404456	0.0360635	-2.22275	114800	chr2	FALSE
KRT5	-1.79911	-1.7733	-3.09278	0.0020516	0.0239194	-1.6278	3852	chr12	FALSE
SYTL5	-1.79409	-6.03293	-2.67192	0.00769495	0.055087	-2.78003	94122	chrX	FALSE
DGKK	-1.78828	-1.66952	-2.58931	0.00979128	0.0643283	-2.98683	139189	chrX	FALSE
PCDHGB5	-1.78464	-4.10776	-2.3966	0.0167759	0.0902133	-3.44438	56101	chr5	FALSE
SIAH3	-1.776	-3.85308	-2.96645	0.0031021	0.0308055	-1.99097	283514	chr13	FALSE
LDB2	-1.7679	-2.54075	-3.70964	0.000221867	0.00561657	0.35657	9079	chr4	FALSE
NRCAM	-1.76393	-0.997028	-3.14661	0.0017128	0.0214458	-1.4686	4897	chr7	FALSE
FAT4	-1.76004	-3.34961	-3.13656	0.00177187	0.0218615	-1.49853	79633	chr4	FALSE
SYBU	-1.75983	-3.14505	-3.02097	0.00259967	0.0277698	-1.83604	55638	chr8	FALSE
LOC101927531	-1.75486	-6.43323	-3.01285	0.00266943	0.0282082	-1.85929	101927531	chr12	FALSE
LOC105375754	-1.74821	-0.0927685	-3.56403	0.000386794	0.00813572	-0.143279	105375754	chr8	FALSE
RBFOX3	-1.74333	-4.47615	-2.33895	0.0195826	0.0986291	-3.5745	146713	chr17	FALSE
KIRREL3	-1.73668	-2.63995	-3.37217	0.000781527	0.0129691	-0.772335	84623	chr11	FALSE
CLXN	-1.73664	-4.17472	-2.65735	0.00803242	0.0566536	-2.81696	79645	chr8	FALSE
AARD	-1.73348	-5.01194	-2.93294	0.00345334	0.0327153	-2.0848	441376	chr8	FALSE
ST18	-1.72913	-5.10959	-2.9825	0.00294562	0.0298122	-1.94563	9705	chr8	FALSE
ESM1	-1.71873	-2.26781	-3.58345	0.000359561	0.0077357	-0.0777527	11082	chr5	FALSE
LOC105376621	-1.71095	-4.22366	-3.34997	0.000845971	0.0137381	-0.842927	105376621	chr11	FALSE
LOC105370781	-1.6715	-4.5318	-3.17863	0.00153651	0.0199444	-1.37261	105370781	chr15	FALSE
SORBS2	-1.66771	-3.71959	-2.61848	0.00899896	0.0608881	-2.91453	8470	chr4	FALSE
GAS1	-1.66581	-2.37394	-3.82504	0.000140903	0.00414998	0.766432	2619	chr9	FALSE
PGBD5	-1.66458	-4.05507	-2.60728	0.00929611	0.0621976	-2.94238	79605	chr1	FALSE
LOXL4	-1.65348	-4.62886	-3.08361	0.00211516	0.0243065	-1.65468	84171	chr10	FALSE
APBA1	-1.64795	-1.65574	-4.32784	1.69611e-05	0.00117487	2.69263	320	chr9	FALSE
PKDCC	-1.64688	-4.40714	-2.96165	0.00315027	0.031064	-2.00446	91461	chr2	FALSE
LOC105373830	-1.64682	-3.81603	-2.98566	0.00291576	0.0296638	-1.9367	105373830	chr2	FALSE
LOC105371661	-1.64456	-1.14961	-3.93303	9.11428e-05	0.00318121	1.1609	105371661	chr1	FALSE
PERCC1	-1.64435	-4.96614	-2.65112	0.00818094	0.057325	-2.83271	105371045	chr16	FALSE
ALKAL2	-1.63123	-3.6442	-3.11608	0.00189803	0.0227723	-1.55922	285016	chr2	FALSE
KCNK10	-1.62545	-2.5858	-3.56672	0.000382908	0.00806617	-0.134218	54207	chr14	FALSE
GPR39	-1.62116	-5.81405	-2.83546	0.00469112	0.0396845	-2.35186	2863	chr2	FALSE
GLI3	-1.61449	-4.08058	-3.0029	0.00275732	0.0287695	-1.88771	2737	chr7	FALSE
KCNA5	-1.60884	-2.84631	-3.33188	0.000902114	0.0143013	-0.90013	3741	chr12	FALSE
HTR3A	-1.60454	-2.99526	-2.93511	0.00342958	0.0325986	-2.07877	3359	chr11	FALSE
GRIP1	-1.59828	-1.7483	-4.00438	6.79558e-05	0.00268012	1.42733	23426	chr12	FALSE
PTX4	-1.59192	-4.36932	-2.55938	0.0106682	0.0678974	-3.06017	390667	chr16	FALSE
FEZ1	-1.5845	0.17506	-3.82303	0.000142038	0.00416702	0.759175	9638	chr11	FALSE
LGR4	-1.58445	-1.29208	-4.43892	1.03065e-05	0.000879503	3.14875	55366	chr11	FALSE
LRRC26	-1.57964	-1.50764	-3.21501	0.00135663	0.0184415	-1.26241	389816	chr9	FALSE
PRSS41	-1.57812	-2.26973	-2.68155	0.00747892	0.05411	-2.75551	360226	chr16	FALSE
PCDH1	-1.57631	-0.0690588	-3.68599	0.000243146	0.00599005	0.274055	5097	chr5	FALSE
FUNDC2P2	-1.5684	-4.74117	-2.48212	0.0132642	0.07792	-3.24564	388965	chr2	FALSE
ENPP3	-1.56745	-1.59182	-3.08055	0.00213675	0.0244481	-1.66362	5169	chr6	FALSE
ZBTB7C	-1.56457	-3.67119	-2.4396	0.0149192	0.0837709	-3.34531	201501	chr18	FALSE
DSC1	-1.5643	-1.29047	-2.58919	0.00979446	0.0643304	-2.98711	1823	chr18	FALSE
PTPRG	-1.5427	-3.2239	-2.90229	0.00380599	0.0348427	-2.16972	5793	chr3	FALSE
IGSF10	-1.53691	-4.18471	-2.34514	0.0192629	0.0975441	-3.56069	285313	chr3	FALSE
ALOX15	-1.53254	2.69247	-2.40391	0.0164469	0.0890944	-3.42768	246	chr17	FALSE
LOC105373234	-1.53068	-6.73511	-3.12048	0.00187023	0.0226517	-1.54621	105373234	chr1	FALSE
TRIM40	-1.52843	-2.5334	-3.27277	0.00111056	0.0162585	-1.08492	135644	chr6	FALSE
OLIG2	-1.52659	0.636368	-2.67173	0.00769934	0.0550885	-2.78052	10215	chr21	FALSE
LONRF2	-1.52047	-4.74972	-2.52704	0.0116941	0.0719271	-3.13849	164832	chr2	FALSE
SLITRK5	-1.52016	-3.74497	-2.95737	0.00319391	0.0312621	-2.0165	26050	chr13	FALSE
SMOC1	-1.50488	-3.50047	-3.09384	0.00204442	0.0238973	-1.62471	64093	chr14	FALSE
LINC01992	-1.49311	-4.20794	-2.76636	0.00579907	0.0458754	-2.53582	105371708	chr17	FALSE
EPHA2	-1.487	-2.02949	-3.85139	0.000126815	0.00386236	0.861718	1969	chr1	FALSE
P3H2	-1.48142	-1.33711	-4.30342	1.88964e-05	0.00125664	2.59382	55214	chr3	FALSE
ARSJ	-1.48077	-5.11798	-2.53994	0.011275	0.0702705	-3.10737	79642	chr4	FALSE
CDHR1	-1.47978	-0.476955	-3.72384	0.000209944	0.00542172	0.406365	92211	chr10	FALSE
C14orf132	-1.47771	-0.316886	-2.82275	0.0048792	0.0407181	-2.38602	56967	chr14	FALSE
LOC124902629	-1.47633	-5.0035	-2.75632	0.00597835	0.0467662	-2.56218	124902629	chr11	FALSE
WNT16	-1.47576	-2.30862	-2.50972	0.0122787	0.0741031	-3.18002	51384	chr7	FALSE
TENT5B	-1.4753	-3.56014	-2.84379	0.00457144	0.0390399	-2.32938	115572	chr1	FALSE
DYTN	-1.47286	-4.34704	-2.59854	0.00953411	0.0631731	-2.96404	391475	chr2	FALSE
KIT	-1.47255	0.487267	-4.53779	6.55485e-06	0.000650056	3.56393	3815	chr4	FALSE
LOC124901743	-1.46302	-6.27804	-2.50438	0.0124641	0.0748347	-3.19277	124901743	chr7	FALSE
RMEL3	-1.45755	-6.21265	-2.68638	0.00737259	0.0536223	-2.74318	102724122	chr5	FALSE
GATA2	-1.44566	2.22207	-2.93499	0.00343082	0.0325986	-2.07909	2624	chr3	FALSE
MEIS2	-1.43183	-3.27367	-2.75671	0.00597122	0.046743	-2.56114	4212	chr15	FALSE
ISM1	-1.43174	-0.602087	-2.78413	0.00549347	0.0441208	-2.48892	140862	chr20	FALSE
GALNT4	-1.42959	1.48017	-2.46925	0.0137471	0.0795856	-3.27599	8693	chr12	FALSE
SMPD3	-1.42956	3.14289	-3.97273	7.74497e-05	0.0028815	1.30859	55512	chr16	FALSE
LOC105378781	-1.42929	-4.14525	-2.47346	0.0135872	0.0790608	-3.26606	105378781	chr1	FALSE
ADAM12	-1.42536	-0.149943	-3.41152	0.000678359	0.0117836	-0.64606	8038	chr10	FALSE
TEAD2	-1.42444	-2.20089	-2.36225	0.0184024	0.0950379	-3.5223	8463	chr19	FALSE
AGAP1	-1.42244	0.893127	-3.83405	0.000135927	0.00402455	0.798947	116987	chr2	FALSE
LOC124904611	-1.41935	-4.45989	-2.68504	0.00740198	0.0537435	-2.74661	124904611	chr19	FALSE
FGF9	-1.41389	-1.61921	-3.22878	0.00129377	0.017979	-1.22037	2254	chr13	FALSE
GPM6B	-1.41312	-2.53824	-2.81184	0.00504614	0.0416209	-2.41524	2824	chrX	FALSE
ANKUB1	-1.41224	-2.55967	-2.77533	0.00564291	0.0449251	-2.51218	389161	chr3	FALSE
ADGRG6	-1.40946	-2.18524	-3.32347	0.000929368	0.0145452	-0.926614	57211	chr6	FALSE
SRPX	-1.40542	-4.7416	-2.42514	0.0155222	0.0859258	-3.37881	8406	chrX	FALSE
SNCAIP	-1.40215	-5.9725	-2.41575	0.0159255	0.0873451	-3.40049	9627	chr5	FALSE
ADAM7-AS1	-1.40131	-5.2797	-2.40102	0.0165764	0.0895362	-3.43429	101929294	chr8	FALSE
GCSAML	-1.40056	0.00210519	-3.25333	0.00118834	0.0170523	-1.14499	148823	chr1	FALSE
LOC105375402	-1.39875	-2.65441	-3.02788	0.00254164	0.027385	-1.81622	105375402	chr7	FALSE
IGSF3	-1.39283	-3.84962	-3.17478	0.00155678	0.020158	-1.38419	3321	chr1	FALSE
LOC101928847	-1.39247	-5.37119	-2.4178	0.0158365	0.0869846	-3.39575	101928847	chr11	FALSE
HHIP-AS1	-1.39226	-5.19798	-2.36868	0.0180878	0.0940555	-3.50779	646576	chr4	FALSE
FAM81A	-1.38465	-1.795	-3.72771	0.000206806	0.00535334	0.419945	145773	chr15	FALSE
AKAP12	-1.38465	0.337695	-2.51551	0.0120806	0.0734782	-3.16618	9590	chr6	FALSE
GRHL1	-1.3791	-0.334873	-3.56813	0.000380893	0.00804175	-0.129484	29841	chr2	FALSE
CFL1P1	-1.37661	-4.68702	-2.8661	0.00426437	0.0372818	-2.26886	142913	chr10	FALSE
SEMA5A	-1.37658	-1.80938	-2.5936	0.00967088	0.0637052	-2.97624	9037	chr5	FALSE
LINC02249	-1.37439	-5.671	-2.34205	0.019422	0.0981068	-3.56759	26082	chr15	FALSE
NTN4	-1.37329	-1.85693	-2.39422	0.0168844	0.0906546	-3.44982	59277	chr12	FALSE
LOC107984537	-1.37221	-3.91009	-2.40876	0.0162312	0.0882666	-3.41654	107984537	chr12	FALSE
PRICKLE2	-1.3679	-3.35347	-2.80125	0.00521308	0.0426997	-2.44349	166336	chr3	FALSE
GATM	-1.3659	0.281115	-3.52548	0.000446695	0.00892165	-0.272388	2628	chr15	FALSE
SLC4A4	-1.36396	-0.0106143	-4.01145	6.59903e-05	0.00263059	1.45399	8671	chr4	FALSE
PEG3	-1.36381	-5.11399	-2.39795	0.0167148	0.089959	-3.44131	5178	chr19	FALSE
PEG10	-1.36367	-0.382462	-3.18798	0.00148827	0.0195558	-1.34439	23089	chr7	FALSE
DLG5	-1.36182	0.695559	-4.04241	5.80044e-05	0.00241969	1.57122	9231	chr10	FALSE
AJAP1	-1.35328	-2.65261	-2.33332	0.0198779	0.0995582	-3.58706	55966	chr1	FALSE
B3GALT2	-1.3528	0.280053	-3.06608	0.00224162	0.0252427	-1.70579	8707	chr1	FALSE
KLF15	-1.34829	-4.68434	-2.51917	0.0119566	0.073058	-3.15739	28999	chr3	FALSE
LOC105369483	-1.34648	-5.31973	-2.35618	0.0187038	0.096035	-3.53595	105369483	chr11	FALSE
EPB41L1	-1.34625	-3.99	-2.97319	0.0030355	0.0303862	-1.97196	2036	chr20	FALSE
LOC124904660	-1.34588	-5.15792	-2.34944	0.0190433	0.0968707	-3.55106	124904660	chr19	FALSE
LOC107986091	-1.34472	-4.33399	-2.50211	0.0125437	0.0750314	-3.19818	107986091	chr3	FALSE
PID1	-1.33841	3.25196	-3.313	0.000964377	0.0148753	-0.959503	55022	chr2	FALSE
TFPI2	-1.33646	-4.20019	-2.39294	0.0169431	0.0907135	-3.45275	7980	chr7	FALSE
RBFOX2	-1.33622	-2.17012	-3.40661	0.000690512	0.0119402	-0.661909	23543	chr22	FALSE
CAND2	-1.33246	-1.124	-3.30258	0.00100043	0.0151706	-0.992133	23066	chr3	FALSE
FAM110C	-1.33197	-2.14926	-2.93106	0.00347407	0.0328476	-2.09003	642273	chr2	FALSE
CUX2	-1.32991	-1.17246	-3.95369	8.37529e-05	0.00301712	1.2376	23316	chr12	FALSE
FZD8	-1.32904	-3.14215	-3.3261	0.000920749	0.0144911	-0.918325	8325	chr10	FALSE
TNFSF11	-1.32709	-3.08098	-2.98647	0.00290811	0.0296129	-1.9344	8600	chr13	FALSE
MPPED2	-1.32078	-2.4236	-2.72767	0.00651782	0.0494786	-2.63687	744	chr11	FALSE
ACER2	-1.31799	-2.10426	-4.15161	3.65503e-05	0.00179496	1.99161	340485	chr9	FALSE
SERPINE2	-1.31638	0.291462	-4.40442	1.20452e-05	0.00097946	3.00591	5270	chr2	FALSE
MSANTD3-TMEFF1	-1.31502	-1.64776	-3.09295	0.00205046	0.0239194	-1.62731	100526694	chr9	FALSE
C7orf57	-1.31472	-5.24574	-2.33886	0.0195875	0.0986317	-3.57471	136288	chr7	FALSE
CYP7B1	-1.30476	-1.5626	-3.07471	0.00217853	0.0247809	-1.68067	9420	chr8	FALSE
LOC105371841	-1.30368	-5.52762	-2.4697	0.0137299	0.0795791	-3.27493	105371841	chr17	FALSE
AQP11	-1.30198	-3.83001	-2.84315	0.00458059	0.0391031	-2.33112	282679	chr11	FALSE
SPTSSB	-1.30188	-0.142254	-2.92749	0.00351381	0.0330791	-2.09998	165679	chr3	FALSE
LOC124908011	-1.30075	-1.46961	-2.96297	0.00313697	0.0309736	-2.00075	124908011	chr2	FALSE
ZNRF3	-1.30062	-1.83393	-4.63286	4.20734e-06	0.000480698	3.97135	84133	chr22	FALSE
ENPP1	-1.29512	-2.65168	-3.14679	0.00171176	0.0214458	-1.46806	5167	chr6	FALSE
H2AC11	-1.29022	-1.69919	-3.81386	0.000147317	0.00428825	0.726186	8969	chr6	FALSE
IL5RA	-1.29	2.7623	-2.69465	0.0071936	0.0527042	-2.722	3568	chr3	FALSE
ASIP	-1.28762	-4.28776	-2.47076	0.0136896	0.0794303	-3.27243	434	chr20	FALSE
MYCN	-1.27982	-3.77576	-2.57234	0.0102801	0.0662789	-3.0285	4613	chr2	FALSE
KRT86	-1.27937	-3.09473	-2.62234	0.00889851	0.0604447	-2.90491	3892	chr12	FALSE
MCC	-1.27776	-0.557193	-3.48038	0.000527754	0.0100307	-0.421705	4163	chr5	FALSE
IL3RA	-1.27394	2.77182	-3.86197	0.000121543	0.00380976	0.900142	3563	chrX	FALSE
CXCL5	-1.27391	2.64129	-2.78611	0.00546044	0.0439929	-2.48369	6374	chr4	FALSE
CA8	-1.27138	-0.561894	-3.0218	0.00259265	0.0277609	-1.83367	767	chr8	FALSE
SIGLEC17P	-1.27051	1.07992	-3.52247	0.000451722	0.00894463	-0.282415	284367	chr19	FALSE
HEY2	-1.26329	-3.42804	-3.05335	0.00233782	0.0259481	-1.74276	23493	chr6	FALSE
ZNF876P	-1.26321	-2.27868	-4.3445	1.57514e-05	0.00112535	2.76032	642280	chr4	FALSE
FBLN2	-1.25725	-0.446203	-3.05134	0.0023533	0.0260234	-1.74856	2199	chr3	FALSE
CDH2	-1.25543	-0.773958	-2.37326	0.0178664	0.0934677	-3.49744	1000	chr18	FALSE
CXXC4	-1.24519	-1.99401	-3.17513	0.00155493	0.0201486	-1.38314	80319	chr4	FALSE
RHEX	-1.24332	-1.18162	-2.63251	0.0086387	0.0594172	-2.87948	440712	chr1	FALSE
LOC112268102	-1.24043	-0.924376	-2.60015	0.00948987	0.0629749	-2.96006	112268102	chr12	FALSE
ADGRA3	-1.23901	-0.215495	-2.92314	0.0035627	0.0333047	-2.11205	166647	chr4	FALSE
ELOVL4	-1.23825	0.216465	-3.43343	0.000626575	0.011205	-0.575154	6785	chr6	FALSE
LOC105377384	-1.23588	-0.0494416	-2.44309	0.0147767	0.0831669	-3.33719	105377384	chr4	FALSE
NOMO3	-1.23414	3.09485	-2.47491	0.0135327	0.0788253	-3.26265	408050	chr16	FALSE
EML5	-1.22952	0.0625472	-3.95569	8.30678e-05	0.00300692	1.24505	161436	chr14	FALSE
KIAA1549	-1.22299	-4.0454	-2.69729	0.00713741	0.0523822	-2.71524	57670	chr7	FALSE
SH3D19	-1.21945	-4.09904	-2.4862	0.0131141	0.0772693	-3.23597	152503	chr4	FALSE
NCBP2L	-1.21926	-3.17038	-2.66821	0.00777953	0.0554656	-2.78944	392517	chrX	FALSE
LAMA2	-1.21251	-1.13545	-4.36771	1.42023e-05	0.00108786	2.85507	3908	chr6	FALSE
ADGRD1	-1.21052	0.180813	-3.92893	9.268e-05	0.00319021	1.14574	283383	chr12	FALSE
ZNF365	-1.2103	-0.542363	-3.08518	0.00210412	0.0242664	-1.65007	22891	chr10	FALSE
DNAAF4	-1.2062	-0.621056	-2.5457	0.0110918	0.069457	-3.0934	161582	chr15	FALSE
NAP1L3	-1.20508	0.104168	-3.32919	0.000910758	0.0143852	-0.908616	4675	chrX	FALSE
VIPR2	-1.20457	-1.95258	-2.91432	0.00366386	0.0339099	-2.1365	7434	chr7	FALSE
RASD1	-1.20178	-1.68753	-3.4633	0.000561888	0.0104391	-0.477765	51655	chr17	FALSE
LINC01801	-1.19984	-2.41699	-3.15306	0.00167586	0.0212114	-1.44934	400685	chr19	FALSE
DNASE1L3	-1.19258	-0.447502	-3.0311	0.002515	0.0272414	-1.80696	1776	chr3	FALSE
PTGDR2	-1.18941	3.36912	-2.84897	0.00449844	0.0386962	-2.31538	11251	chr11	FALSE
GLUD2	-1.18821	-3.33591	-3.30258	0.00100041	0.0151706	-0.99212	2747	chrX	FALSE
DENND2B	-1.18669	-1.7369	-3.18291	0.00151426	0.0197882	-1.3597	6764	chr11	FALSE
CA2	-1.18501	3.74326	-3.47127	0.000545709	0.0102317	-0.451636	760	chr8	FALSE
ZNF521	-1.18288	-2.82913	-3.05025	0.00236177	0.0260725	-1.75172	25925	chr18	FALSE
SH2D1B	-1.17993	3.04381	-2.91575	0.00364723	0.0338243	-2.13253	117157	chr1	FALSE
B4GALT6	-1.17993	0.430004	-4.68238	3.32915e-06	0.000415089	4.18673	9331	chr18	FALSE
ANGPT1	-1.17913	0.869046	-3.16753	0.0015956	0.0204629	-1.40597	284	chr8	FALSE
KLHL13	-1.17451	-1.41969	-4.15705	3.57089e-05	0.00177379	2.01284	90293	chrX	FALSE
RBM20	-1.17135	-2.97589	-2.9117	0.00369439	0.0341066	-2.14375	282996	chr10	FALSE
EDAR	-1.1629	0.521601	-2.7948	0.00531728	0.043254	-2.46066	10913	chr2	FALSE
PHLDB2	-1.16166	1.01376	-4.17126	3.35974e-05	0.00170885	2.0684	90102	chr3	FALSE
TRIM9	-1.15393	-0.103044	-2.90543	0.0037684	0.034619	-2.16106	114088	chr14	FALSE
AKAP6	-1.15364	-1.39439	-2.60582	0.00933537	0.0623182	-2.946	9472	chr14	FALSE
LOC653653	-1.15157	-3.8496	-2.42524	0.0155181	0.0859258	-3.37859	653653	chr17	FALSE
CYTH3	-1.15023	2.50909	-5.73934	1.34765e-08	1.14409e-05	9.29286	9265	chr7	FALSE
POF1B	-1.1414	-2.92225	-2.38454	0.0173319	0.0917558	-3.47186	79983	chrX	FALSE
DSG2	-1.14069	-3.66929	-2.4638	0.013956	0.0802703	-3.28878	1829	chr18	FALSE
FLT4	-1.13696	0.430373	-2.46024	0.0140944	0.080807	-3.29714	2324	chr5	FALSE
LOC105374724	-1.1363	-3.69342	-2.45377	0.0143486	0.0816911	-3.31229	105374724	chr5	FALSE
EHF	-1.136	-2.63895	-2.42624	0.0154756	0.0858002	-3.37627	26298	chr11	FALSE
TMED7-TICAM2	-1.1276	0.202975	-2.59032	0.00976263	0.0641962	-2.98432	100302736	chr5	FALSE
DNAJB5	-1.12741	0.824783	-3.96726	7.92129e-05	0.0029369	1.28816	25822	chr9	FALSE
KLHL33	-1.12402	-1.62441	-3.08047	0.00213729	0.0244481	-1.66384	123103	chr14	FALSE
CDON	-1.12313	-1.86024	-2.98041	0.00296563	0.0299675	-1.95156	50937	chr11	FALSE
TNR	-1.11728	-3.01552	-2.5715	0.0103049	0.0663881	-3.03056	7143	chr1	FALSE
ABCB1	-1.11723	2.49748	-4.35104	1.52991e-05	0.00111575	2.78698	5243	chr7	FALSE
RSPH1	-1.11666	-3.24528	-2.59845	0.00953662	0.0631731	-2.96427	89765	chr21	FALSE
SATB1-AS1	-1.11602	-0.32472	-3.59287	0.000347007	0.0075464	-0.0458398	101927777	chr3	FALSE
MFAP3L	-1.11204	3.4594	-3.33917	0.000879084	0.0140322	-0.877113	9848	chr4	FALSE
LOC107985211	-1.11102	-0.390614	-2.71751	0.00671938	0.0505881	-2.66317	107985211	chr1	FALSE
TTC28	-1.10965	-0.164627	-4.25313	2.35657e-05	0.00136807	2.39204	23331	chr22	FALSE
FILIP1L	-1.10906	-0.982501	-3.60103	0.00033646	0.00741037	-0.018116	11259	chr3	FALSE
FCER1A	-1.10544	4.44813	-2.49034	0.0129635	0.0766639	-3.22616	2205	chr1	FALSE
LOC105370413	-1.10369	-2.62923	-2.67589	0.00760513	0.0546357	-2.76993	105370413	chr14	FALSE
CYSLTR2	-1.10022	2.69692	-4.14423	3.77213e-05	0.0018314	1.96287	57105	chr13	FALSE
SPRY2	-1.09749	-0.65272	-3.85323	0.000125884	0.00384392	0.868382	10253	chr13	FALSE
ERRFI1	-1.09445	-1.78519	-4.0924	4.70115e-05	0.00208514	1.76237	54206	chr1	FALSE
PALD1	-1.09319	-0.997835	-3.54228	0.000419595	0.00859213	-0.216288	27143	chr10	FALSE
SOX7	-1.09274	-3.00496	-2.81735	0.00496122	0.0410714	-2.4005	83595	chr8	FALSE
NYNRIN	-1.0903	-2.20166	-2.89499	0.00389461	0.0352731	-2.18981	57523	chr14	FALSE
FHIP1A	-1.08948	-0.879921	-3.13295	0.00179352	0.0220558	-1.50925	729830	chr4	FALSE
PMP22	-1.08914	-0.666508	-2.38894	0.0171272	0.091138	-3.46186	5376	chr17	FALSE
LINC02597	-1.08661	4.98507	-2.57074	0.0103274	0.0665075	-3.03243	101929866	chr20	FALSE
PTCH1	-1.08448	2.27646	-4.44525	1.00151e-05	0.000861187	3.17504	5727	chr9	FALSE
LOC124902652	-1.08389	-2.36688	-2.37442	0.017811	0.0933013	-3.49482	124902652	chr11	FALSE
NEXMIF	-1.07874	-1.95541	-2.51742	0.0120158	0.0733196	-3.1616	340533	chrX	FALSE
SPIN4	-1.07843	0.630101	-4.2641	2.24613e-05	0.00135147	2.43588	139886	chrX	FALSE
LOC102723446	-1.07285	-1.65236	-2.5402	0.0112666	0.0702575	-3.10674	102723446	chr7	FALSE
NR4A1	-1.07066	1.58833	-2.46501	0.0139096	0.0801611	-3.28595	3164	chr12	FALSE
BEND6	-1.06865	-3.52155	-2.34873	0.0190796	0.0969678	-3.55266	221336	chr6	FALSE
LOC124907996	-1.06796	-1.41669	-3.46855	0.000551181	0.0102913	-0.46056	124907996	chr2	FALSE
LOC124904535	-1.06714	-0.976071	-3.93185	9.15804e-05	0.00318793	1.15656	124904535	chr1	FALSE
PDE8B	-1.06599	-2.40426	-2.33905	0.0195776	0.0986263	-3.57429	8622	chr5	FALSE
ENKUR	-1.05396	2.5327	-3.03946	0.00244701	0.0266933	-1.78288	219670	chr10	FALSE
LOC107986659	-1.05101	-3.07771	-2.48438	0.0131808	0.0775405	-3.24029	107986659	chr6	FALSE
SLC12A3	-1.04944	-1.71508	-2.78688	0.00544752	0.0439405	-2.48164	6559	chr16	FALSE
KLRF1	-1.03868	4.06645	-2.6469	0.00828264	0.0577828	-2.84333	51348	chr12	FALSE
PTGER3	-1.02865	-2.14617	-2.69457	0.00719537	0.0527042	-2.72221	5733	chr1	FALSE
CLIC5	-1.02566	1.00637	-3.5987	0.000339441	0.0074468	-0.0260404	53405	chr6	FALSE
RTN1	-1.02493	3.61894	-3.35986	0.000816682	0.013399	-0.811543	6252	chr14	FALSE
COBLL1	-1.02361	1.70159	-2.98194	0.00295097	0.0298461	-1.94722	22837	chr2	FALSE
RGS18	-1.0219	7.20269	-4.12114	4.16207e-05	0.0019483	1.87326	64407	chr1	FALSE
DLG2	-1.02109	-2.8318	-3.16195	0.00162615	0.0207009	-1.42273	1740	chr11	FALSE
LY75-CD302	-1.02086	-1.61916	-2.6056	0.00934143	0.0623216	-2.94655	100526664	chr2	FALSE
CCNB3	-1.0188	-2.91358	-3.01375	0.00266164	0.0281733	-1.85672	85417	chrX	FALSE
NPAS2	-1.01536	-0.650932	-2.59796	0.00954997	0.0631869	-2.96547	4862	chr2	FALSE
TFCP2L1	-1.01271	-1.28933	-2.57311	0.0102575	0.0662281	-3.02662	29842	chr2	FALSE
ADAM23	-1.01068	-0.132916	-2.33501	0.0197888	0.0992587	-3.58328	8745	chr2	FALSE
SLC7A8	-1.00686	0.228297	-2.37771	0.0176542	0.0928333	-3.48738	23428	chr14	FALSE
MAP7	-0.99434	1.85399	-3.44621	0.000598093	0.010913	-0.533587	9053	chr6	FALSE
PHEX	-0.988901	-0.622833	-3.53777	0.000426724	0.00867181	-0.231392	5251	chrX	FALSE
ASDURF	-0.98779	-0.761819	-3.56377	0.000387176	0.00813614	-0.144166	110599588	chr2	FALSE
TNFRSF21	-0.986151	0.348934	-3.31695	0.000951034	0.0147608	-0.947113	27242	chr6	FALSE
HTR7	-0.981116	-2.2292	-2.45224	0.014409	0.0819308	-3.31585	3363	chr10	FALSE
LYPLAL1-DT	-0.9767	-0.492783	-2.92346	0.00355904	0.0333047	-2.11115	643723	chr1	FALSE
IL2RB	-0.965195	6.05704	-3.74076	0.00019653	0.00517082	0.465914	3560	chr22	FALSE
AUTS2	-0.965141	2.73019	-3.94956	8.51846e-05	0.00304283	1.22222	26053	chr7	FALSE
IRGM	-0.963833	-2.73464	-2.43511	0.0151042	0.0843759	-3.35573	345611	chr5	FALSE
FAM131B	-0.962914	-0.0917319	-3.37307	0.000778995	0.0129534	-0.769442	9715	chr7	FALSE
SLC45A3	-0.96266	1.59308	-2.55175	0.0109028	0.0687338	-3.07874	85414	chr1	FALSE
MAP3K7CL	-0.960711	6.07517	-2.94743	0.00329721	0.0318159	-2.04435	56911	chr21	FALSE
NAP1L2	-0.960336	1.01144	-3.00524	0.0027364	0.0286422	-1.88103	4674	chrX	FALSE
MID2	-0.959334	1.40138	-3.09535	0.00203416	0.0238281	-1.62028	11043	chrX	FALSE
SLC16A10	-0.953905	1.3115	-2.61032	0.00921448	0.0618978	-2.93483	117247	chr6	FALSE
RHOBTB3	-0.951006	0.793015	-3.53839	0.000425731	0.00867031	-0.229304	22836	chr5	FALSE
PDE4DIPP5	-0.946946	-2.84612	-2.54108	0.0112384	0.0701401	-3.1046	101060254	chr1	FALSE
LOC107986631	-0.944279	-1.26754	-2.77386	0.00566832	0.0450635	-2.51607	107986631	chr6	FALSE
MAGEE1	-0.9427	1.17667	-4.41165	1.16591e-05	0.000960062	3.03576	57692	chrX	FALSE
SYTL2	-0.940786	3.31026	-3.94665	8.62044e-05	0.00306121	1.21142	54843	chr11	FALSE
ZNF469	-0.93996	-0.0786384	-3.62288	0.000309684	0.00699788	0.0564052	84627	chr16	FALSE
UBE2E4P	-0.933429	-4.12486	-2.51936	0.0119502	0.0730485	-3.15694	286480	chrX	FALSE
EBF4	-0.931029	-0.272694	-2.55005	0.0109556	0.06895	-3.08286	57593	chr20	FALSE
FAM201A	-0.931025	-2.16109	-2.41335	0.0160299	0.0877036	-3.40601	158228	chr9	FALSE
LUC7L2	-0.930295	4.42118	-4.47878	8.59674e-06	0.000797259	3.31507	51631	chr7	FALSE
LOC107984356	-0.928817	-2.58933	-2.46813	0.0137898	0.0797146	-3.27862	107984356	chr11	FALSE
MBLAC2	-0.928594	1.78478	-3.85391	0.00012554	0.00384379	0.870859	153364	chr5	FALSE
FRMPD3	-0.926398	-0.0262084	-2.37738	0.0176696	0.0928895	-3.48811	84443	chrX	FALSE
TLE1	-0.924597	1.90802	-3.26466	0.00114242	0.0165416	-1.11003	7088	chr9	FALSE
PLS1	-0.923789	-0.3232	-3.32299	0.00093094	0.0145596	-0.928118	5357	chr3	FALSE
PTPN13	-0.919684	0.637991	-2.85141	0.0044644	0.0384848	-2.30877	5783	chr4	FALSE
EML6	-0.919328	-0.941625	-2.95806	0.00318679	0.0312456	-2.01455	400954	chr2	FALSE
HNRNPA1P10	-0.918079	0.0690464	-3.53418	0.000432462	0.0087439	-0.243365	664709	chr19	FALSE
TUBB1	-0.917284	7.44754	-2.73864	0.00630623	0.0483734	-2.60836	81027	chr20	FALSE
NPTXR	-0.912331	1.72601	-3.34848	0.000850468	0.0137512	-0.847649	23467	chr22	FALSE
PFN2	-0.912186	0.565016	-2.71118	0.00684784	0.0511264	-2.67952	5217	chr3	FALSE
KLHL32	-0.911342	-0.792259	-2.96028	0.00316423	0.0311332	-2.00833	114792	chr6	FALSE
ZNF90	-0.909809	-1.73705	-2.88269	0.0040484	0.0360692	-2.22358	7643	chr19	FALSE
COX1	-0.908473	12.5909	-3.43864	0.000614813	0.0111276	-0.558225	4512	chrM	FALSE
ARK2C	-0.907693	0.545028	-2.64373	0.00836005	0.0581962	-2.85132	494470	chr18	FALSE
SESN1	-0.906422	4.15071	-4.25862	2.30071e-05	0.00136807	2.41396	27244	chr6	FALSE
TRAPPC10	-0.906165	4.36699	-5.43778	7.16639e-08	4.12718e-05	7.73791	7109	chr21	FALSE
SCART1	-0.905348	0.0689824	-2.85348	0.0044357	0.0382976	-2.30315	619207	chr10	FALSE
EEF1A1	-0.90335	13.4029	-3.31059	0.000972598	0.0149302	-0.967052	1915	chr6	FALSE
CACNA2D2	-0.903305	1.26669	-2.50968	0.01228	0.0741031	-3.18011	9254	chr3	FALSE
TIFAB	-0.902449	0.540198	-2.75825	0.0059435	0.0466207	-2.55712	497189	chr5	FALSE
CAVIN2	-0.899867	6.8624	-2.78441	0.00548878	0.0441208	-2.48818	8436	chr2	FALSE
FBXO7	-0.897928	9.20249	-2.44675	0.0146288	0.0826574	-3.32867	25793	chr22	FALSE
WDR17	-0.890983	-1.88858	-2.6023	0.00943109	0.0627147	-2.95474	116966	chr4	FALSE
PABPC3	-0.889536	-1.23383	-3.87844	0.000113744	0.0036468	0.960177	5042	chr13	FALSE
EPPK1	-0.889092	0.407625	-2.52036	0.0119167	0.0728933	-3.15454	83481	chr8	FALSE
PLEKHG1	-0.888973	1.44148	-2.35739	0.0186435	0.0958352	-3.53324	57480	chr6	FALSE
HACE1	-0.883984	1.33818	-4.20107	2.95471e-05	0.00157342	2.18557	57531	chr6	FALSE
MMD	-0.880149	4.772	-3.01607	0.00264162	0.0280847	-1.85009	23531	chr17	FALSE
ACKR3	-0.879056	0.618164	-3.53023	0.000438878	0.00882593	-0.256566	57007	chr2	FALSE
CELSR1	-0.876394	0.615227	-2.53142	0.0115502	0.0714304	-3.12793	9620	chr22	FALSE
KLF13	-0.872874	7.19619	-5.24159	2.03743e-07	6.84029e-05	6.76805	51621	chr15	FALSE
SH3BP4	-0.87157	0.106506	-3.49	0.000509392	0.00977699	-0.390015	23677	chr2	FALSE
NFXL1	-0.866021	3.00246	-2.38013	0.0175394	0.0925552	-3.48189	152518	chr4	FALSE
CCNG2	-0.861955	5.38356	-4.11818	4.21489e-05	0.00196663	1.86177	901	chr4	FALSE
ZNF217	-0.861917	6.403	-5.40721	8.45194e-08	4.51635e-05	7.58463	7764	chr20	FALSE
NEO1	-0.857664	1.48509	-3.45046	0.000588884	0.0107976	-0.519718	4756	chr15	FALSE
ZFYVE9	-0.855466	0.521321	-3.03792	0.00245943	0.026755	-1.78733	9372	chr1	FALSE
TP53INP2	-0.853659	3.00211	-2.8497	0.00448817	0.0386523	-2.31339	58476	chr20	FALSE
RNF44	-0.851227	6.44618	-4.69334	3.1601e-06	0.000408017	4.23469	22838	chr5	FALSE
FAM184A	-0.850244	-0.904328	-2.84575	0.00454376	0.0389517	-2.3241	79632	chr6	FALSE
FRMD6	-0.849932	-2.2135	-2.63321	0.00862103	0.0593766	-2.87772	122786	chr14	FALSE
ERN1	-0.849647	5.01159	-3.9943	7.08529e-05	0.00274164	1.38941	2081	chr17	FALSE
F13A1	-0.843981	7.05463	-2.90462	0.00377807	0.0346694	-2.1633	2162	chr6	FALSE
SMIM10L2A	-0.84074	-1.20227	-2.69737	0.0071358	0.0523822	-2.71505	399668	chrX	FALSE
CELSR2	-0.839731	0.020979	-2.91447	0.00366205	0.0339099	-2.13607	1952	chr1	FALSE
ZNF711	-0.835241	-0.666025	-2.58138	0.0100172	0.0651532	-3.00635	7552	chrX	FALSE
PDZD2	-0.834322	-1.69487	-2.42918	0.0153519	0.0853091	-3.36949	23037	chr5	FALSE
CGN	-0.834227	-2.71443	-2.33392	0.019846	0.0994429	-3.58571	57530	chr1	FALSE
ST13P4	-0.832277	-2.93672	-2.70119	0.00705496	0.0521523	-2.70522	145165	chr13	FALSE
LOC124901748	-0.831009	-0.836631	-2.73215	0.0064306	0.0491058	-2.62523	124901748	chr7	FALSE
ARHGAP5-AS1	-0.831006	-2.20074	-2.68537	0.0073946	0.0537077	-2.74575	84837	chr14	FALSE
SCML2	-0.830056	-1.13274	-3.42857	0.000637725	0.0113232	-0.59091	10389	chrX	FALSE
ETS1	-0.829723	8.30433	-3.29397	0.00103114	0.0154691	-1.019	2113	chr11	FALSE
HOOK1	-0.824046	1.50462	-2.89215	0.00392962	0.0354444	-2.19761	51361	chr1	FALSE
LMO7	-0.819925	2.06679	-3.59495	0.000344281	0.00751624	-0.0387563	4008	chr13	FALSE
MICAL2	-0.819603	6.49109	-2.64629	0.00829741	0.0578499	-2.84486	9645	chr11	FALSE
DOCK9	-0.817099	3.72156	-3.9926	7.1352e-05	0.0027562	1.38304	23348	chr13	FALSE
FOSB	-0.815996	0.605108	-2.83769	0.00465885	0.039508	-2.34585	2354	chr19	FALSE
CAPN14	-0.815159	-2.38511	-2.61369	0.00912507	0.0614444	-2.92647	440854	chr2	FALSE
IPMK	-0.814677	4.78928	-3.27108	0.00111713	0.0163079	-1.09015	253430	chr10	FALSE
HECW2-AS1	-0.813027	0.89546	-2.83422	0.00470918	0.0397922	-2.3552	101927482	chr2	FALSE
INCENP	-0.812511	2.01177	-3.92948	9.24718e-05	0.00318793	1.14778	3619	chr11	FALSE
PTPRS	-0.810201	1.4141	-2.92134	0.00358318	0.0334474	-2.11706	5802	chr19	FALSE
SGSM1	-0.809761	-0.364823	-2.93606	0.00341919	0.0325847	-2.07612	129049	chr22	FALSE
TAF4	-0.809469	3.60594	-5.99375	3.09718e-09	5.34692e-06	10.6645	6874	chr20	FALSE
PRKAR2B	-0.807949	5.78416	-2.35855	0.0185854	0.0956681	-3.53062	5577	chr7	FALSE
CASS4	-0.806294	4.77944	-3.21004	0.00137999	0.0186461	-1.27752	57091	chr20	FALSE
AFAP1	-0.805918	2.09108	-2.62414	0.00885192	0.0602558	-2.9004	60312	chr4	FALSE
SALL2	-0.804323	0.454927	-3.09725	0.0020213	0.0237383	-1.61469	6297	chr14	FALSE
KLHDC1	-0.795968	0.877936	-3.59037	0.000350288	0.00758833	-0.0542905	122773	chr14	FALSE
KCNQ5	-0.795438	0.440426	-3.14328	0.00173215	0.021621	-1.47852	56479	chr6	FALSE
CTH	-0.794021	-1.41791	-2.50909	0.0123006	0.0741703	-3.18154	1491	chr1	FALSE
LILRA4	-0.78648	2.26129	-2.5936	0.00967082	0.0637052	-2.97623	23547	chr19	FALSE
BCOR	-0.782511	4.05211	-5.79038	1.00784e-08	1.14409e-05	9.56365	54880	chrX	FALSE
LEPR	-0.780332	1.89075	-2.99872	0.00279496	0.0289868	-1.8996	3953	chr1	FALSE
ABHD2	-0.775986	7.15544	-4.455	9.58088e-06	0.000846311	3.21568	11057	chr15	FALSE
URB2	-0.773535	1.69303	-4.56894	5.6735e-06	0.000595002	3.69655	9816	chr1	FALSE
AXIN2	-0.771426	1.88935	-2.476	0.0134919	0.0787038	-3.26009	8313	chr17	FALSE
SPDYE18	-0.770138	0.874845	-3.30591	0.000988756	0.0150736	-0.981702	100505767	chr7	FALSE
BRD1	-0.769515	4.75056	-5.68871	1.79386e-08	1.38826e-05	9.02641	23774	chr22	FALSE
CAPN5	-0.768685	2.30682	-2.39338	0.0169228	0.0907135	-3.45174	726	chr11	FALSE
LOC100507053	-0.768226	-2.29714	-2.47584	0.0134978	0.0787038	-3.26046	100507053	chr4	FALSE
NUP153	-0.761988	5.36625	-5.81018	8.99878e-09	1.14409e-05	9.66929	9972	chr6	FALSE
PLEKHA7	-0.761431	0.155922	-2.83764	0.00465951	0.039508	-2.34598	144100	chr11	FALSE
PACSIN1	-0.760455	1.21727	-2.55813	0.0107064	0.0679729	-3.06322	29993	chr6	FALSE
TMEM67	-0.759435	-0.0230225	-3.27228	0.00111246	0.0162693	-1.08644	91147	chr8	FALSE
CD200R1	-0.757106	2.78959	-3.39397	0.000722693	0.0122967	-0.70255	131450	chr3	FALSE
ARHGEF25	-0.756796	-2.11211	-2.39085	0.0170391	0.090941	-3.45751	115557	chr12	FALSE
PALLD	-0.755921	1.65106	-2.65929	0.00798668	0.0564385	-2.81205	23022	chr4	FALSE
TCP11L2	-0.755599	4.21897	-2.47006	0.0137161	0.0795223	-3.27407	255394	chr12	FALSE
RAPGEF2	-0.754951	4.73729	-3.79521	0.000158631	0.00445019	0.659321	9693	chr4	FALSE
ADAM22	-0.754854	0.297285	-2.98579	0.00291451	0.0296638	-1.93632	53616	chr7	FALSE
ADGRE3	-0.754543	6.06384	-2.61042	0.009212	0.0618978	-2.9346	84658	chr19	FALSE
LRP5	-0.744081	-0.321415	-2.935	0.00343076	0.0325986	-2.07907	4041	chr11	FALSE
EFHC2	-0.739403	1.53147	-3.08688	0.00209226	0.024217	-1.64509	80258	chrX	FALSE
PDPK1	-0.735393	4.99928	-5.28465	1.62452e-07	6.05848e-05	6.97809	5170	chr16	FALSE
NR4A2	-0.730656	-0.161949	-2.97162	0.0030509	0.0304822	-1.97639	4929	chr2	FALSE
BHLHE40	-0.730118	5.20564	-4.14505	3.75893e-05	0.00182997	1.96607	8553	chr3	FALSE
RNF11	-0.729585	6.46451	-2.39482	0.016857	0.0905509	-3.44845	26994	chr1	FALSE
RBL2	-0.724946	7.21752	-4.74991	2.41077e-06	0.000353352	4.48394	5934	chr16	FALSE
FNTB	-0.723507	2.57419	-2.56911	0.0103759	0.0666474	-3.03643	2342	chr14	FALSE
NECTIN1	-0.721356	2.6926	-2.48083	0.0133116	0.078085	-3.24867	5818	chr11	FALSE
LINC00920	-0.720378	0.0408232	-2.52316	0.0118227	0.0724478	-3.1478	100505865	chr16	FALSE
PRPF8	-0.717333	7.08516	-3.76749	0.000176966	0.0048083	0.560538	10594	chr17	FALSE
TCTN1	-0.716447	1.62016	-3.71917	0.000213803	0.0054776	0.389945	79600	chr12	FALSE
ZNF677	-0.714088	0.944823	-2.8105	0.00506706	0.0417475	-2.41883	342926	chr19	FALSE
USP54	-0.713287	0.302503	-3.81834	0.000144712	0.00422886	0.742319	159195	chr10	FALSE
LINC00996	-0.711875	-0.606489	-2.4904	0.0129611	0.0766639	-3.22601	285972	chr7	FALSE
ZCCHC14	-0.711628	2.4216	-4.05873	5.41728e-05	0.00231141	1.63336	23174	chr16	FALSE
SKI	-0.697769	5.02939	-3.29185	0.00103885	0.0155536	-1.02563	6497	chr1	FALSE
SEC14L1	-0.697591	7.86525	-3.07636	0.00216663	0.0246951	-1.67585	6397	chr17	FALSE
SIGLEC10	-0.695945	6.34765	-2.60839	0.0092662	0.0620965	-2.93962	89790	chr19	FALSE
NIPSNAP3B	-0.691681	0.255129	-2.839	0.00463993	0.0393999	-2.34231	55335	chr9	FALSE
RNR1	-0.679645	12.2157	-2.5483	0.0110105	0.0691598	-3.08712	4549	chrM	FALSE
TBC1D14	-0.677311	6.11147	-3.59535	0.000343763	0.00751624	-0.0374033	57533	chr4	FALSE
SGK1	-0.677186	5.73834	-3.44762	0.000595005	0.0108655	-0.528962	6446	chr6	FALSE
MIDEAS	-0.670916	4.74677	-4.48236	8.45706e-06	0.00078756	3.3301	91748	chr14	FALSE
ND4L	-0.669527	7.16856	-2.43525	0.0150984	0.0843759	-3.35541	4539	chrM	FALSE
SEMA4C	-0.669337	3.39246	-3.11727	0.00189046	0.0227494	-1.5557	54910	chr2	FALSE
SRGAP3	-0.667957	-0.259944	-2.50481	0.0124491	0.0747644	-3.19174	9901	chr3	FALSE
TPT1	-0.662215	11.9771	-3.07927	0.00214585	0.024521	-1.66736	7178	chr13	FALSE
ZNF566-AS1	-0.65779	-1.02928	-2.82445	0.00485373	0.0406009	-2.38147	728752	chr19	FALSE
CA5B	-0.652972	3.90124	-2.84956	0.00449019	0.0386549	-2.31378	11238	chrX	FALSE
IGF2R	-0.652179	7.95442	-2.8673	0.00424849	0.0372166	-2.26561	3482	chr6	FALSE
LRIG1	-0.641675	3.36502	-3.43387	0.000625564	0.0112047	-0.573712	26018	chr3	FALSE
RAI1	-0.639498	3.16054	-3.34652	0.00085641	0.013788	-0.853848	10743	chr17	FALSE
MYH9	-0.637406	9.66543	-2.82485	0.00484768	0.0405806	-2.38039	4627	chr22	FALSE
MAML3	-0.635631	3.33104	-2.50981	0.0122757	0.0741031	-3.17981	55534	chr4	FALSE
DNAJC13	-0.628743	4.51899	-3.28439	0.00106635	0.0158612	-1.04884	23317	chr3	FALSE
MCF2L	-0.627081	0.971201	-2.50997	0.0122702	0.0741031	-3.17943	23263	chr13	FALSE
SNHG14	-0.626864	1.61292	-2.85618	0.00439849	0.0380846	-2.29582	104472715	chr15	FALSE
STARD9	-0.613014	1.3316	-2.51685	0.0120348	0.073357	-3.16294	57519	chr15	FALSE
FHL1	-0.605981	3.15304	-2.58546	0.00990021	0.064911	-2.9963	2273	chrX	FALSE
USP53	-0.596427	3.03173	-2.39243	0.0169663	0.0907904	-3.4539	54532	chr4	FALSE
TRRAP	-0.595532	4.61049	-3.59195	0.000348204	0.00755708	-0.0489309	8295	chr7	FALSE
RNR2	-0.593489	13.7391	-2.37711	0.0176826	0.0928955	-3.48873	4550	chrM	FALSE
TMEM164	-0.59174	5.89253	-2.59808	0.00954679	0.0631869	-2.96518	84187	chrX	FALSE
LGALS1	0.586897	7.47338	2.56551	0.0104832	0.0671064	-3.04522	3956	chr22	FALSE
NICOL1	0.595095	3.28991	3.48523	0.000518419	0.00991045	-0.405736	401115	chr4	FALSE
PRDX4	0.599598	3.85589	2.98474	0.00292444	0.0296882	-1.9393	10549	chrX	FALSE
GJD3-AS1	0.599936	0.752364	3.04161	0.00242978	0.0265489	-1.77667	123706509	chr17	FALSE
LILRA5	0.601688	7.45739	2.6595	0.00798196	0.0564385	-2.81154	353514	chr19	FALSE
PSMA6	0.608188	6.79655	3.20975	0.00138136	0.0186533	-1.2784	5687	chr14	FALSE
CASP1	0.608673	8.46996	4.13909	3.85576e-05	0.00185697	1.94289	834	chr11	FALSE
LOC124906071	0.614609	1.7504	2.87163	0.00419121	0.0368904	-2.25379	124906071	chr2	FALSE
MRPS18C	0.614665	4.27004	3.68168	0.00024722	0.00602681	0.259091	51023	chr4	FALSE
UBE2S	0.62143	4.54118	3.46415	0.000560128	0.0104247	-0.47496	27338	chr19	FALSE
BLOC1S1	0.630183	6.00409	3.99529	7.05626e-05	0.00273512	1.39314	2647	chr12	FALSE
ROMO1	0.63043	3.30551	3.7508	0.000188955	0.00501861	0.501373	140823	chr20	FALSE
LOC124902267	0.630638	3.07845	3.61302	0.000321509	0.00715835	0.0227242	124902267	chr9	FALSE
STX5-DT	0.630793	-1.34149	2.75597	0.00598461	0.0467796	-2.56308	105369332	chr11	FALSE
LINC00260	0.63517	1.15427	2.83102	0.00475609	0.0401131	-2.36381	84719	chr1	FALSE
MYL6B	0.646216	1.60359	2.97278	0.00303953	0.0304129	-1.97312	140465	chr12	FALSE
IFI27L1	0.646304	0.418443	2.4423	0.0148089	0.0832766	-3.33903	122509	chr14	FALSE
LOC124905999	0.650518	2.55475	3.19723	0.00144195	0.0191508	-1.31641	124905999	chr2	FALSE
LOC107986363	0.651146	0.855506	2.62051	0.00894591	0.0607115	-2.90946	107986363	chr5	FALSE
LOC105375942	0.654176	-0.65778	2.43105	0.0152733	0.0851045	-3.36515	105375942	chr9	FALSE
LOC124906303	0.657015	1.0248	2.33616	0.0197286	0.0990443	-3.58073	124906303	chr3	FALSE
NDUFB7	0.657709	5.48685	3.58376	0.000359143	0.00773535	-0.0767061	4713	chr19	FALSE
UNC93B1	0.658694	7.19504	3.24991	0.00120254	0.0171458	-1.15553	81622	chr11	FALSE
NUSAP1	0.658838	2.73291	2.48592	0.0131242	0.077309	-3.23663	51203	chr15	FALSE
ACOT9	0.660865	5.60314	3.87808	0.000113908	0.00364685	0.958873	23597	chrX	FALSE
TDRD7	0.662141	5.26156	2.66801	0.00778428	0.0554787	-2.78997	23424	chr9	FALSE
LOC105372903	0.662202	0.153905	3.25242	0.00119213	0.0170743	-1.14782	105372903	chr1	FALSE
CCDC85B	0.663323	5.13476	4.21142	2.82539e-05	0.00153908	2.2264	11007	chr11	FALSE
LINC00597	0.66866	-0.793511	2.5127	0.0121764	0.0738252	-3.1729	81698	chr15	FALSE
LINC00467	0.671318	0.46251	3.20683	0.00139527	0.0187847	-1.28728	84791	chr1	FALSE
MSRB2	0.671553	4.14086	2.87987	0.00408433	0.0362741	-2.23128	22921	chr10	FALSE
ANKRD36B	0.67402	5.51023	2.61518	0.0090856	0.0612473	-2.92275	57730	chr2	FALSE
NFIA	0.674743	4.00498	2.48854	0.0130289	0.0769494	-3.23044	4774	chr1	FALSE
GADD45GIP1	0.675461	4.41676	3.86144	0.0001218	0.00381062	0.898234	90480	chr19	FALSE
ANKRD36C	0.68047	5.01293	2.90016	0.00383167	0.0349997	-2.17559	400986	chr2	FALSE
LOC124909456	0.680945	-0.136985	3.01283	0.00266962	0.0282082	-1.85935	124909456	chr3	FALSE
NUDT18	0.682634	2.91693	4.3624	1.45432e-05	0.00110642	2.83335	79873	chr8	FALSE
LOC112268148	0.685328	1.36796	2.82208	0.00488942	0.0407476	-2.38784	112268148	chr15	FALSE
S100A6	0.687573	8.69811	3.96431	8.01813e-05	0.00295196	1.27714	6277	chr1	FALSE
PRDX6-AS1	0.688262	1.69127	2.54849	0.0110043	0.0691596	-3.08664	101928673	chr1	FALSE
LOC101928421	0.689822	1.35674	3.22244	0.00132237	0.0181962	-1.23975	101928421	chr7	FALSE
LOC112543491	0.690416	0.553992	3.03778	0.00246056	0.026755	-1.78773	112543491	chr1	FALSE
LINC03107	0.693816	-0.866795	3.41818	0.000662213	0.0115929	-0.624556	124903648	chr16	FALSE
LOC124900605	0.694857	6.08972	2.62359	0.00886631	0.0603356	-2.9018	124900605	chr2	FALSE
NME1	0.696493	3.64881	2.79709	0.00527996	0.0430657	-2.45455	4830	chr17	FALSE
PSME2	0.696599	6.92234	3.30825	0.000980653	0.0150153	-0.974385	5721	chr14	FALSE
LOC124901607	0.697842	2.40959	3.11068	0.00193266	0.0230226	-1.57516	124901607	chr7	FALSE
LOC124909475	0.698623	-1.7691	2.60647	0.00931792	0.0622454	-2.94439	124909475	chr3	FALSE
MAD2L1BP	0.699707	4.68905	4.28368	2.06126e-05	0.0012934	2.51437	9587	chr6	FALSE
LOC124901581	0.701949	0.458962	2.64646	0.00829345	0.0578402	-2.84445	124901581	chr7	FALSE
LOC124901749	0.702839	-0.838723	2.37271	0.017893	0.0935326	-3.49869	124901749	chr7	FALSE
LOC124901369	0.702977	0.54226	2.53019	0.0115903	0.0715993	-3.13089	124901369	chr6	FALSE
LOC124900987	0.703472	3.17502	3.2819	0.0010757	0.0159353	-1.05659	124900987	chr5	FALSE
LOC105374140	0.708535	-1.31042	2.49047	0.0129589	0.0766639	-3.22586	105374140	chr3	FALSE
SAT1	0.709901	9.08716	3.60245	0.000334656	0.00738515	-0.0132873	6303	chrX	FALSE
MAP2K6	0.715617	4.78209	3.00814	0.00271075	0.0284552	-1.87276	5608	chr17	FALSE
LOC105374334	0.717414	0.385348	3.25593	0.00117766	0.0169424	-1.13698	105374334	chr2	FALSE
ACVRL1	0.724599	0.531813	2.41026	0.0161654	0.0881223	-3.41311	94	chr12	FALSE
H2AC20	0.726829	0.0971039	3.16816	0.00159221	0.0204545	-1.40409	8338	chr1	FALSE
LOC124901337	0.728082	0.978114	2.44806	0.014576	0.0824835	-3.32561	124901337	chr6	FALSE
TRIM5	0.736555	5.05711	2.68366	0.0074323	0.0538769	-2.75013	85363	chr11	FALSE
BCL2A1	0.736618	6.59691	2.87137	0.00419463	0.0368904	-2.2545	597	chr15	FALSE
S100A8	0.739418	11.4603	2.7843	0.00549064	0.0441208	-2.48847	6279	chr1	FALSE
CITED4	0.740915	2.99036	2.92247	0.00357026	0.0333586	-2.1139	163732	chr1	FALSE
AMN1	0.742916	4.83462	3.58616	0.000355902	0.00768029	-0.0685676	196394	chr12	FALSE
LOC112268009	0.743114	2.86971	2.82232	0.00488579	0.0407324	-2.38719	112268009	chr7	FALSE
IFI16	0.744305	8.86639	3.31861	0.000945483	0.0147022	-0.941907	3428	chr1	FALSE
DDAH2	0.745052	5.18072	3.73425	0.000201596	0.00526959	0.442957	23564	chr6	FALSE
LOC124903464	0.749163	-1.29402	2.50976	0.0122774	0.0741031	-3.17993	124903464	chr15	FALSE
GADD45B	0.749614	6.43624	4.45186	9.71895e-06	0.000846311	3.20256	4616	chr19	FALSE
LY96	0.749686	6.1806	2.47434	0.0135543	0.0789104	-3.26401	23643	chr8	FALSE
CAPG	0.750454	7.0244	3.98957	7.22523e-05	0.0027814	1.37166	822	chr2	FALSE
TOP2A	0.759974	4.18606	2.58461	0.00992449	0.0649753	-2.99839	7153	chr17	FALSE
JPH4	0.763831	-0.242125	2.58132	0.0100189	0.0651532	-3.0065	84502	chr14	FALSE
DTX3L	0.764828	7.17533	3.44329	0.000604473	0.0110026	-0.543069	151636	chr3	FALSE
LOC100419583	0.765951	6.10833	3.85487	0.000125056	0.00383943	0.874358	100419583	chr15	FALSE
NKAPL	0.765958	1.49205	2.98531	0.002919	0.0296791	-1.93767	222698	chr6	FALSE
RPAP3-DT	0.765989	2.20246	2.73005	0.00647127	0.0492655	-2.63068	105369748	chr12	FALSE
CHMP5	0.767009	6.28551	3.1198	0.00187452	0.0226529	-1.54823	51510	chr9	FALSE
LOC124900994	0.768367	3.19059	2.35994	0.0185165	0.0954447	-3.52749	124900994	chr5	FALSE
CDKN2A	0.77011	0.325387	2.76936	0.00574642	0.0455553	-2.52792	1029	chr9	FALSE
GBP4	0.771252	6.58774	2.82165	0.00489583	0.0407707	-2.38898	115361	chr1	FALSE
SAMD9	0.771755	7.14637	2.8885	0.00397514	0.0357428	-2.20766	54809	chr7	FALSE
LOC107984865	0.771799	1.67111	2.52662	0.0117078	0.0719554	-3.13948	107984865	chr16	FALSE
LOC124902253	0.775823	0.260416	3.09145	0.00206069	0.0239256	-1.6317	124902253	chr9	FALSE
RAB33B-AS1	0.776064	1.85867	3.45728	0.000574388	0.0106449	-0.497439	107984036	chr4	FALSE
TENT5A	0.781604	5.8693	3.78454	0.000165469	0.00459607	0.621195	55603	chr6	FALSE
LINC02798	0.785856	-1.52621	2.78879	0.00541588	0.0437697	-2.47659	107985194	chr1	FALSE
LOC124901967	0.786106	1.00788	2.44613	0.0146536	0.0827349	-3.3301	124901967	chr8	FALSE
STAT1	0.786731	8.73777	3.16441	0.00161259	0.0206219	-1.41533	6772	chr2	FALSE
LGALS9	0.787308	7.68391	3.36634	0.000797976	0.0132072	-0.790897	3965	chr17	FALSE
CYTOR	0.787455	4.44589	3.27563	0.00109952	0.0162026	-1.07605	112597	chr2	FALSE
CIR1	0.789968	7.76116	4.25297	2.35824e-05	0.00136807	2.3914	9541	chr2	FALSE
LOC105376033	0.790868	3.39277	2.56957	0.0103621	0.0666159	-3.03529	105376033	chr9	FALSE
DYNLT1	0.793992	6.70572	4.1692	3.38965e-05	0.00171724	2.06032	6993	chr6	FALSE
NEXN	0.795308	4.4584	2.45726	0.0142108	0.0812734	-3.30411	91624	chr1	FALSE
ACTR3-AS1	0.795921	-0.255124	2.78681	0.00544875	0.0439405	-2.48184	101060091	chr2	FALSE
MCEMP1	0.796541	5.37483	2.38768	0.0171856	0.091346	-3.46472	199675	chr19	FALSE
LOC107987392	0.799067	3.99797	3.25063	0.00119953	0.0171254	-1.15331	107987392	chr22_KI270733v1_random	FALSE
LOC124903083	0.799302	-0.349632	3.13774	0.00176484	0.0218615	-1.49502	124903083	chr12	FALSE
RPS15AP10	0.799356	2.04417	3.12776	0.00182507	0.0222973	-1.52464	728963	chr1	FALSE
LOC105379355	0.799595	-1.6729	2.49537	0.0127827	0.075935	-3.21423	105379355	chr8	FALSE
NMI	0.80163	7.18672	4.22792	2.63015e-05	0.00147203	2.29176	9111	chr2	FALSE
LOC124900995	0.805366	3.66864	2.34559	0.0192396	0.0975441	-3.55967	124900995	chr5	FALSE
LOC105374426	0.808293	0.336015	2.98779	0.00289574	0.0295539	-1.93066	105374426	chr4	FALSE
SLC49A3	0.810773	2.56088	3.38301	0.000751733	0.012647	-0.737684	84179	chr4	FALSE
PTTG1	0.812153	2.53987	2.63295	0.00862754	0.0593951	-2.87837	9232	chr5	FALSE
NRADDP	0.818419	-1.55286	2.52751	0.0116784	0.0718865	-3.13734	100129354	chr3	FALSE
TRIM8-DT	0.822635	-1.52202	2.76166	0.00588234	0.0463095	-2.54817	121232369	chr10	FALSE
LOC122455341	0.824037	0.0686207	3.1988	0.00143421	0.019114	-1.31165	122455341	chr22	FALSE
CENPE	0.825935	2.89239	2.88708	0.00399291	0.0357802	-2.21155	1062	chr4	FALSE
LOC101927898	0.826183	1.13551	3.12111	0.00186632	0.0226501	-1.54436	101927898	chr17	FALSE
LOC105378847	0.827733	-0.505635	2.94856	0.00328529	0.0317809	-2.04118	105378847	chr1	FALSE
LOC101928044	0.828427	0.472928	3.80751	0.000151078	0.00434151	0.703403	101928044	chr17	FALSE
LOC124907906	0.830605	1.26466	2.64044	0.00844083	0.0585226	-2.85958	124907906	chr2	FALSE
LOC124903173	0.832768	3.67073	2.73068	0.00645903	0.049189	-2.62905	124903173	chr13	FALSE
SPATA1	0.833694	-1.75871	2.65324	0.00813019	0.0570919	-2.82736	100505741	chr1	FALSE
RAB24	0.835415	7.0358	4.25438	2.3437e-05	0.00136807	2.39704	53917	chr5	FALSE
DRAP1	0.836228	6.83415	4.75105	2.39756e-06	0.000353352	4.489	10589	chr11	FALSE
LOC105371472	0.836235	0.807973	2.58334	0.00996087	0.065069	-3.00152	105371472	chr1	FALSE
PSMB9	0.83976	7.86824	5.06174	5.15559e-07	0.00012001	5.90813	5698	chr6	FALSE
BIN3-IT1	0.841549	0.402584	3.71041	0.000221207	0.00560965	0.359257	80094	chr8	FALSE
LOC105374333	0.843414	3.47371	3.95451	8.34725e-05	0.00301646	1.24064	105374333	chr2	FALSE
FSTL3	0.84614	2.00242	3.42589	0.000643963	0.0113889	-0.599603	10272	chr19	FALSE
LOC105377871	0.846591	-0.454476	2.83009	0.00476982	0.0401685	-2.36632	105377871	chr6	FALSE
LOC124907988	0.846977	-1.47871	3.11082	0.00193177	0.0230226	-1.57476	124907988	chr2	FALSE
CD70	0.849554	0.7103	2.55698	0.0107414	0.0681374	-3.06601	970	chr19	FALSE
LOC124902152	0.856797	1.46552	2.85189	0.00445768	0.0384488	-2.30746	124902152	chr9	FALSE
IFI27L2	0.859156	4.19618	4.22202	2.69847e-05	0.00149078	2.26835	83982	chr14	FALSE
CLEC2B	0.863255	7.25995	4.56062	5.897e-06	0.000612715	3.66106	9976	chr12	FALSE
SP110	0.866085	8.23686	4.78423	2.04298e-06	0.000317559	4.63649	3431	chr2	FALSE
KPTN	0.872784	2.48457	3.73267	0.000202842	0.00527675	0.4374	11133	chr19	FALSE
LOC124902375	0.873213	6.66968	3.18078	0.0015253	0.0198794	-1.36613	124902375	chr10	FALSE
SPC24	0.875253	-0.335565	2.39868	0.0166819	0.0898715	-3.43965	147841	chr19	FALSE
IRF9	0.875357	7.63848	4.90616	1.12496e-06	0.000197247	5.18694	10379	chr14	FALSE
BRCA2	0.877111	1.82681	3.2181	0.0013423	0.0183467	-1.253	675	chr13	FALSE
ACOXL	0.878232	-0.29221	2.40505	0.0163957	0.0889028	-3.42505	55289	chr2	FALSE
LOC124900985	0.878289	0.606952	2.90164	0.00381379	0.0348932	-2.17151	124900985	chr5	FALSE
LOC105373836	0.881254	1.86572	3.42944	0.00063571	0.0112963	-0.588083	105373836	chr2	FALSE
EBLN2	0.881728	1.3327	3.75635	0.000184888	0.0049398	0.521012	55096	chr3	FALSE
BLVRA	0.885525	5.45227	3.70939	0.000222084	0.00561657	0.355689	644	chr7	FALSE
PNPT1	0.88778	4.35765	3.21992	0.00133392	0.018299	-1.24745	87178	chr2	FALSE
FRY-AS1	0.887968	0.408032	2.91739	0.00362839	0.0337289	-2.12801	100507099	chr13	FALSE
RARA-AS1	0.891803	4.01573	3.0743	0.00218149	0.0247895	-1.68186	101929693	chr17	FALSE
LOC107985977	0.892451	0.471196	3.28418	0.00106716	0.0158612	-1.04952	107985977	chr2	FALSE
DIAPH3	0.892758	-1.01792	2.49888	0.0126577	0.0754122	-3.20588	81624	chr13	FALSE
LOC124901666	0.89628	-3.05573	2.41404	0.0159997	0.0876008	-3.40441	124901666	chr7	FALSE
LOC124902450	0.898619	1.77723	2.9245	0.00354734	0.0332969	-2.10827	124902450	chr10	FALSE
LOC107987081	0.904314	3.13202	2.48786	0.0130535	0.0770539	-3.23204	107987081	chr9	FALSE
MAB21L3	0.904523	0.0952534	2.54742	0.0110378	0.0692537	-3.08923	126868	chr1	FALSE
LOC124902763	0.904918	2.79537	3.07368	0.00218597	0.0248146	-1.68367	124902763	chr11	FALSE
LOC112267988	0.906846	1.11903	3.36924	0.000789751	0.0130904	-0.781664	112267988	chr7	FALSE
APOL6	0.908583	7.73813	3.67031	0.000258287	0.00616567	0.219662	80830	chr22	FALSE
LOC124904214	0.909941	4.49942	2.99058	0.00286969	0.0294033	-1.92274	124904214	chr1	FALSE
LOC124906228	0.909967	-1.0496	2.82697	0.00481612	0.0403615	-2.37471	124906228	chr3	FALSE
PHF11	0.911934	6.27261	4.57151	5.60613e-06	0.000590697	3.70752	51131	chr13	FALSE
CLSPN	0.918341	2.00105	3.1581	0.00164747	0.0209131	-1.43425	63967	chr1	FALSE
LOC105371254	0.919449	-0.67496	2.42612	0.0154809	0.0858084	-3.37656	105371254	chr1	FALSE
LOC105376266	0.920349	2.67354	3.92178	9.54179e-05	0.00325895	1.11935	105376266	chr9	FALSE
VAMP5	0.92059	4.72453	4.1399	3.84247e-05	0.00185455	1.94604	10791	chr2	FALSE
DDIT3	0.92104	4.59227	4.18667	3.14423e-05	0.00162594	2.12886	1649	chr12	FALSE
LOC124901079	0.921468	-1.82728	3.4273	0.000640667	0.0113395	-0.595019	124901079	chr5	FALSE
RN7SL2	0.924506	8.18514	2.83968	0.0046301	0.0393462	-2.34047	378706	chr14	FALSE
LINC01260	0.924812	0.380559	2.70704	0.00693298	0.0515563	-2.69018	79015	chr20	FALSE
HSP90AB4P	0.926222	1.9944	3.6704	0.000258198	0.00616567	0.219972	664618	chr15	FALSE
LOC124902006	0.928071	0.840102	3.20161	0.00142047	0.0189856	-1.30312	124902006	chr8	FALSE
KIF2C	0.932725	0.486172	2.37354	0.0178532	0.0934435	-3.49681	11004	chr1	FALSE
STAT2	0.935732	7.30212	3.33733	0.000884853	0.0141142	-0.882935	6773	chr12	FALSE
LAG3	0.935852	2.90348	2.61104	0.00919535	0.0618248	-2.93304	3902	chr12	FALSE
ANXA3	0.938112	6.11935	2.43677	0.0150357	0.0842354	-3.35189	306	chr4	FALSE
FOSL1	0.940274	-1.8138	2.78347	0.00550457	0.0441526	-2.49067	8061	chr11	FALSE
LOC105370449	0.942744	-1.65387	3.02769	0.00254322	0.027385	-1.81676	105370449	chr14	FALSE
CHURC1-FNTB	0.945425	2.67619	3.01603	0.00264193	0.0280847	-1.8502	100529261	chr14	FALSE
LOC124902503	0.94661	3.67726	3.13701	0.00176918	0.0218615	-1.49719	124902503	chr10	FALSE
RNA18SN4	0.950443	12.3571	2.99824	0.00279931	0.0290051	-1.90097	109864273	chr22_KI270733v1_random	FALSE
LOC124902110	0.95206	-1.46299	2.83171	0.00474602	0.0400487	-2.36197	124902110	chr9	FALSE
LOC105378085	0.952976	0.696966	2.54133	0.0112305	0.07011	-3.104	105378085	chr6	FALSE
TRIM38	0.95582	7.85764	5.7292	1.42737e-08	1.14409e-05	9.23931	10475	chr6	FALSE
RPA4	0.956968	-1.34221	3.20747	0.0013922	0.0187659	-1.28533	29935	chrX	FALSE
APOL1	0.95758	6.00158	3.9154	9.79299e-05	0.00329511	1.09579	8542	chr22	FALSE
LOC124903252	0.958418	1.2484	3.63804	0.000292299	0.00671305	0.108353	124903252	chr13	FALSE
CARD16	0.958558	7.1241	4.74978	2.41233e-06	0.000353352	4.48334	114769	chr11	FALSE
LOC107986583	0.959377	-2.73909	3.00249	0.00276094	0.0287802	-1.88886	107986583	chr6	FALSE
SHISA5	0.960911	8.97186	4.21797	2.74628e-05	0.00150329	2.25232	51246	chr3	FALSE
LOC124906977	0.96259	0.848956	2.41627	0.0159029	0.0872425	-3.39929	124906977	chr12	FALSE
LOC124908053	0.963433	1.21431	3.60037	0.000337295	0.00742148	-0.0203425	124908053	chr2	FALSE
MS4A4A	0.964857	2.9485	2.72934	0.00648517	0.0493044	-2.63253	51338	chr11	FALSE
RNA28SN4	0.965065	13.9626	4.28695	2.03183e-05	0.00129107	2.52751	109864272	chr22_KI270733v1_random	FALSE
FAM151B-DT	0.965932	-2.5995	2.50398	0.0124781	0.0748783	-3.19372	121232370	chr5	FALSE
LOC112267855	0.968193	2.8335	3.35245	0.000838535	0.0136371	-0.835065	112267855	chr5	FALSE
LOC124903817	0.969095	-2.7107	3.41662	0.000665954	0.0116221	-0.629586	124903817	chr1	FALSE
CHORDC1P4	0.969106	1.83196	3.1972	0.00144209	0.0191508	-1.31649	727896	chr18	FALSE
TCN2	0.969486	3.10609	2.73327	0.00640893	0.048957	-2.62232	6948	chr22	FALSE
MX2	0.972519	8.32108	3.2309	0.00128432	0.0178809	-1.21387	4600	chr21	FALSE
MIR3945HG	0.975055	3.85391	2.41158	0.0161072	0.0879402	-3.41007	731424	chr4	FALSE
GPR84	0.978551	1.1948	2.46494	0.013912	0.0801611	-3.2861	53831	chr12	FALSE
FAM133DP	0.979149	3.65428	4.30307	1.89255e-05	0.00125664	2.59242	728066	chr2	FALSE
LOC124903844	0.979303	1.30056	3.32986	0.000908602	0.0143852	-0.906507	124903844	chr1	FALSE
MT1F	0.979608	1.85373	4.03523	5.97691e-05	0.00245983	1.54397	4494	chr16	FALSE
MICOS10P1	0.985267	0.923803	2.88785	0.00398325	0.0357584	-2.20943	100462953	chr13	FALSE
LOC124901718	0.986682	0.205427	2.91746	0.00362753	0.0337289	-2.1278	124901718	chr7	FALSE
KCNK7	0.986864	0.182127	3.16901	0.00158764	0.0204192	-1.40155	10089	chr11	FALSE
TOR1B	0.990644	5.62102	3.57759	0.000367585	0.00781964	-0.0975658	27348	chr9	FALSE
LOC102724955	0.994083	0.0507629	2.76923	0.00574866	0.0455569	-2.52826	102724955	chr2	FALSE
KIF14	0.995979	0.49737	2.71181	0.00683497	0.0510473	-2.67789	9928	chr1	FALSE
DDX60L	0.998844	7.45416	3.33182	0.000902317	0.0143013	-0.900331	91351	chr4	FALSE
LOC124902854	0.999261	-1.61591	3.14138	0.0017433	0.0216999	-1.48418	124902854	chr12	FALSE
LOC124903630	1.00055	0.153067	4.63547	4.15596e-06	0.000480698	3.98265	124903630	chr16	FALSE
LOC105369299	1.00089	0.518901	4.12087	4.16694e-05	0.0019483	1.87219	105369299	chr21	FALSE
TYMP	1.00215	8.99346	4.25687	2.31831e-05	0.00136807	2.40699	1890	chr22	FALSE
LOC105376505	1.00321	3.92719	2.4085	0.016243	0.088288	-3.41715	105376505	chr11	FALSE
LOC124906052	1.0114	5.01653	3.30669	0.000986073	0.0150547	-0.979287	124906052	chr2	FALSE
LOC102724965	1.01292	0.567634	3.32952	0.000909694	0.0143852	-0.907577	102724965	chr2	FALSE
LOC124902025	1.01321	-0.476059	3.21677	0.00134844	0.0183859	-1.25704	124902025	chr8	FALSE
NDC80	1.01335	2.35097	3.60488	0.000331593	0.00733918	-0.00502482	10403	chr18	FALSE
FFAR2	1.02011	8.63331	4.03464	5.99165e-05	0.00245983	1.54174	2867	chr19	FALSE
LOC105372652	1.02014	-2.7874	2.3405	0.019502	0.0983862	-3.57104	105372652	chr20	FALSE
LOC124904469	1.02033	5.93976	3.29761	0.00101806	0.0153037	-1.00767	124904469	chr1	FALSE
HDLBP-AS1	1.02175	-1.95053	3.22428	0.00131399	0.0181333	-1.23411	101927509	chr2	FALSE
LOC107986437	1.02398	3.46328	3.87985	0.0001131	0.00364628	0.965322	107986437	chr5	FALSE
LOC124900722	1.02577	1.31837	2.98728	0.00290054	0.029576	-1.93211	124900722	chr4	FALSE
UBE2L6	1.0269	7.76808	4.10481	4.46082e-05	0.00204315	1.81013	9246	chr11	FALSE
H2BC6-AS1	1.02945	0.64576	3.34189	0.000870645	0.0139272	-0.868526	128266838	chr6	FALSE
TNFSF10	1.0352	8.61391	4.19462	3.03821e-05	0.00160439	2.16014	8743	chr3	FALSE
LOC124900412	1.04122	3.92979	4.39382	1.26338e-05	0.00100338	2.96221	124900412	chr1	FALSE
ASAP1-IT2	1.04398	1.76558	3.75457	0.000186187	0.00496861	0.514691	100507117	chr8	FALSE
RNA18SN2	1.04559	12.5488	3.08605	0.00209805	0.0242214	-1.64752	109864280	chr21	FALSE
CDT1	1.05389	1.11171	2.64882	0.00823623	0.0576023	-2.8385	81620	chr16	FALSE
LOC124902011	1.05416	0.607153	3.40673	0.000690204	0.0119402	-0.66151	124902011	chr8	FALSE
LOC124900287	1.05563	0.844784	3.12648	0.00183292	0.0223688	-1.52843	124900287	chr10	FALSE
LOC124901311	1.05636	1.14694	2.68782	0.00734103	0.0534224	-2.73948	124901311	chr6	FALSE
LAP3	1.05689	6.70938	3.01161	0.00268024	0.028254	-1.86283	51056	chr4	FALSE
SLC12A8	1.05755	-2.10384	2.60395	0.0093861	0.0625638	-2.95064	84561	chr3	FALSE
COL6A6	1.05758	-2.67329	2.496	0.0127602	0.0758813	-3.21273	131873	chr3	FALSE
INSL3	1.05772	0.629838	3.52328	0.000450357	0.0089335	-0.279704	3640	chr19	FALSE
TK1	1.05894	1.73481	2.79687	0.00528354	0.0430725	-2.45513	7083	chr17	FALSE
LOC124906032	1.06214	1.69635	2.82467	0.00485035	0.0405877	-2.38087	124906032	chr2	FALSE
ANKRD44-IT1	1.06233	0.870485	2.94817	0.00328946	0.0317957	-2.04229	101927547	chr2	FALSE
MOV10	1.06288	5.42666	3.74849	0.000190677	0.00504048	0.493189	4343	chr1	FALSE
FAM209B	1.06311	-1.10356	3.79965	0.000155864	0.00441674	0.675218	388799	chr20	FALSE
GRIK1-AS2	1.06538	-3.18466	2.97138	0.00305324	0.0304822	-1.97707	100379661	chr21	FALSE
HMMR	1.06572	1.25025	3.07254	0.00219422	0.0248826	-1.68699	3161	chr5	FALSE
LOC107986457	1.06756	0.997159	2.77652	0.00562262	0.0447953	-2.50906	107986457	chr5	FALSE
LOC124904522	1.068	-1.56015	2.48481	0.0131649	0.0774876	-3.23926	124904522	chr1	FALSE
CD274	1.0699	4.20493	2.79166	0.00536854	0.0435597	-2.46898	29126	chr9	FALSE
CENPM	1.07146	0.436492	2.94043	0.00337176	0.0323179	-2.0639	79019	chr22	FALSE
RPL21P44	1.0827	3.50634	3.56073	0.00039162	0.00819882	-0.154405	402176	chr4	FALSE
LOC124902430	1.08468	-2.53071	2.43094	0.0152781	0.0851045	-3.36541	124902430	chr10	FALSE
MXD3	1.08506	4.05987	4.37938	1.34794e-05	0.00105407	2.90289	83463	chr5	FALSE
BISPR	1.0869	4.2181	4.15179	3.65218e-05	0.00179496	1.99232	105221694	chr19	FALSE
GALM	1.08817	4.95373	3.69189	0.000237663	0.00590684	0.2946	130589	chr2	FALSE
NPDC1	1.08956	3.34615	3.89908	0.000104638	0.0034537	1.03575	56654	chr9	FALSE
LOC124901694	1.09001	0.329034	3.05778	0.00230389	0.0256905	-1.7299	124901694	chr7	FALSE
LOC101926887	1.09332	-0.750843	3.50814	0.00047638	0.00927268	-0.330027	101926887	chr10	FALSE
LOC124902879	1.09441	4.18622	3.27401	0.00110579	0.0162465	-1.08109	124902879	chr12	FALSE
POU5F2	1.09525	1.43919	3.32501	0.000924316	0.0145109	-0.921764	134187	chr5	FALSE
CARINH	1.09785	4.06495	4.4045	1.20411e-05	0.00097946	3.00623	441108	chr5	FALSE
ISG20	1.09824	7.17807	5.12923	3.65104e-07	9.99273e-05	6.22753	3669	chr15	FALSE
POU5F1P5	1.09982	-2.8062	2.95732	0.00319436	0.0312621	-2.01662	100009667	chr10	FALSE
BST2	1.10006	7.59513	4.29245	1.98326e-05	0.00127903	2.54962	684	chr19	FALSE
SSTR3	1.10036	3.24137	3.50387	0.00048396	0.00936337	-0.344164	6753	chr22	FALSE
C2	1.10594	2.12512	2.6408	0.00843205	0.0584797	-2.85869	717	chr6	FALSE
G0S2	1.10638	1.87091	2.58341	0.00995891	0.065069	-3.00135	50486	chr1	FALSE
LOC145474	1.10657	1.7509	3.26983	0.00112201	0.0163532	-1.09402	145474	chr14	FALSE
INSYN2B	1.11347	-1.54403	2.7576	0.00595511	0.0466525	-2.55881	100131897	chr5	FALSE
FBXO6	1.11414	4.44902	3.65882	0.000269948	0.00633729	0.179916	26270	chr1	FALSE
CTRL	1.11649	2.14592	4.36856	1.4148e-05	0.00108741	2.85857	1506	chr16	FALSE
SHFL	1.11706	6.04709	4.92356	1.03203e-06	0.000188174	5.26657	55337	chr19	FALSE
MTVR2	1.11748	-0.806264	2.8601	0.00434503	0.0377528	-2.28518	246754	chr17	FALSE
CEND1	1.11948	-2.41475	2.57042	0.0103369	0.0665354	-3.03321	51286	chr11	FALSE
LOC124904767	1.11951	0.641049	3.45421	0.000580873	0.0107073	-0.507475	124904767	chr19	FALSE
RNA45SN1	1.11993	6.27943	2.42965	0.0153321	0.0852784	-3.3684	106631777	chr21	FALSE
LOC107985034	1.12113	-0.763109	5.38513	9.51666e-08	4.59882e-05	7.47443	107985034	chr17	FALSE
SOCS1	1.1214	3.43196	3.43455	0.000624012	0.0112047	-0.571493	8651	chr16	FALSE
ARFGEF1-DT	1.12168	-2.8901	2.7132	0.00680656	0.0509039	-2.6743	102724708	chr8	FALSE
FAM225A	1.12177	0.908858	2.47467	0.0135416	0.0788569	-3.26321	286333	chr9	FALSE
ADCY4	1.12293	1.92641	3.12888	0.00181822	0.0222684	-1.52132	196883	chr14	FALSE
DLGAP5	1.12895	0.962026	2.38774	0.0171829	0.091346	-3.46459	9787	chr14	FALSE
LINC00173	1.13071	3.37855	3.52541	0.000446818	0.00892165	-0.272635	100287569	chr12	FALSE
H3C4	1.1323	2.01201	3.07506	0.00217601	0.0247648	-1.67965	8351	chr6	FALSE
SEMA3B	1.13288	-0.234953	2.92399	0.0035531	0.0333047	-2.10969	7869	chr3	FALSE
RERE-AS1	1.13428	0.173662	3.34005	0.000876352	0.0139986	-0.874342	102724552	chr1	FALSE
LOC107984936	1.13435	-0.958929	4.10203	4.51358e-05	0.0020631	1.79943	107984936	chr1	FALSE
LSMEM2	1.13455	-2.30191	2.37967	0.0175609	0.0926179	-3.48292	132228	chr3	FALSE
LOC105372412	1.13461	-0.226186	2.66822	0.00777946	0.0554656	-2.78943	105372412	chr19	FALSE
HIPK1-AS1	1.13541	-1.53241	4.06678	5.23709e-05	0.00224305	1.66413	101928846	chr1	FALSE
MYBL2	1.13731	2.58498	2.49558	0.0127751	0.07591	-3.21373	4605	chr20	FALSE
OR52K1	1.13865	0.904232	3.20595	0.00139953	0.0188083	-1.28997	390036	chr11	FALSE
LOC124900672	1.14234	-1.77335	2.66998	0.0077391	0.0552973	-2.78496	124900672	chr4	FALSE
TIMM10	1.14349	3.68351	4.7318	2.62985e-06	0.000364332	4.40382	26519	chr11	FALSE
C5orf67	1.14822	-1.42797	2.56412	0.0105248	0.0672957	-3.0486	101928448	chr5	FALSE
LOC124904549	1.14858	2.14362	3.35878	0.000819827	0.0134198	-0.814967	124904549	chr1	FALSE
TRIM22	1.14935	8.38748	3.50481	0.000482277	0.00935702	-0.341045	10346	chr11	FALSE
LOC124904041	1.14951	-0.366174	3.69864	0.00023154	0.00579314	0.318116	124904041	chr17	FALSE
PHLDA3	1.15075	-0.333641	3.05161	0.00235123	0.02602	-1.74778	23612	chr1	FALSE
CCNB2	1.15354	0.869477	2.49763	0.0127021	0.075584	-3.20885	9133	chr15	FALSE
LINC02785	1.15574	-0.694806	2.98828	0.00289117	0.0295207	-1.92927	107985124	chr1	FALSE
LOC105369469	1.1561	-1.9735	2.741	0.00626147	0.0481914	-2.6022	105369469	chr11	FALSE
RNA18SN3	1.15881	12.6578	3.76153	0.000181167	0.00488107	0.539359	109910380	chr21	FALSE
RIGI	1.15897	6.98364	3.41285	0.000675106	0.0117453	-0.64177	23586	chr9	FALSE
IL1RN	1.16349	7.0155	4.11724	4.23172e-05	0.00197038	1.85814	3557	chr2	FALSE
PARP14	1.16365	8.3844	3.6603	0.000268425	0.00631473	0.185009	54625	chr3	FALSE
LOC107985221	1.16426	-0.0549923	3.147	0.00171054	0.0214458	-1.46743	107985221	chr1	FALSE
LOC105373511	1.16552	1.5553	3.53782	0.000426631	0.00867181	-0.231196	105373511	chr2	FALSE
TRIM69	1.16571	0.74877	4.45063	9.77305e-06	0.000846311	3.19747	140691	chr15	FALSE
PML	1.16651	6.55537	4.11566	4.26011e-05	0.00197419	1.85205	5371	chr15	FALSE
LOC646652	1.1679	-2.64478	2.35412	0.0188072	0.0961918	-3.54058	646652	chr5	FALSE
SMN-AS1	1.16825	-1.3296	2.75008	0.00609233	0.0473283	-2.57852	130453475	chr5	FALSE
NUDT16-DT	1.16855	-1.77083	2.46219	0.0140186	0.0804858	-3.29257	339874	chr3	FALSE
LOC124903557	1.16912	-1.78019	3.20594	0.00139954	0.0188083	-1.28998	124903557	chr15	FALSE
LOC105377814	1.17137	-2.63319	2.49513	0.0127912	0.0759656	-3.2148	105377814	chr13	FALSE
HELZ2	1.1715	7.05617	3.50274	0.000485986	0.0093864	-0.347906	85441	chr20	FALSE
LOC105375035	1.1722	-3.17661	2.38904	0.0171226	0.091138	-3.46163	105375035	chr6	FALSE
SPATC1	1.17586	-1.54649	2.75804	0.0059473	0.0466207	-2.55767	375686	chr8	FALSE
LOC124902173	1.18023	1.27719	4.25623	2.32482e-05	0.00136807	2.40443	124902173	chr9	FALSE
CARD17P	1.18225	-0.0316509	2.98088	0.00296107	0.0299349	-1.95021	440068	chr11	FALSE
KLHDC8B	1.18481	3.94416	3.32892	0.000911615	0.0143877	-0.909454	200942	chr3	FALSE
LOC124904018	1.18564	-0.23851	3.53762	0.000426964	0.00867181	-0.231896	124904018	chr17	FALSE
LOC107984251	1.18578	2.11822	3.26775	0.00113019	0.0164493	-1.10047	107984251	chr10	FALSE
CDC45	1.18584	-0.601623	2.51092	0.0122372	0.0740527	-3.17714	8318	chr22	FALSE
RNA28SN2	1.18676	11.9872	2.59223	0.00970923	0.0638988	-2.97963	109864282	chr21	FALSE
FCGR1BP	1.18897	4.75334	3.53952	0.000423937	0.00864947	-0.225518	2210	chr1	FALSE
EPHB2	1.19118	1.92307	2.60192	0.00944126	0.0627421	-2.95566	2048	chr1	FALSE
RNA28SN1	1.19247	12.611	3.18968	0.00147968	0.0194771	-1.33927	106632264	chr21	FALSE
IFIH1	1.19588	6.35001	3.43983	0.00061214	0.0110882	-0.554331	64135	chr2	FALSE
LOC101927522	1.19675	-0.223123	3.17911	0.001534	0.0199349	-1.37116	101927522	chr19	FALSE
PLSCR2	1.20443	-3.1955	3.14621	0.00171508	0.0214558	-1.46977	57047	chr3	FALSE
C1QA	1.20454	2.5607	2.84492	0.00455541	0.0389907	-2.32633	712	chr1	FALSE
NCAPG	1.2063	1.30415	2.72516	0.00656714	0.049759	-2.64338	64151	chr4	FALSE
ZNF496-DT	1.20943	1.00977	2.94465	0.00332664	0.0319742	-2.05212	107985115	chr1	FALSE
LOC105371934	1.20956	3.55181	3.4507	0.000588369	0.010797	-0.518937	105371934	chr17	FALSE
PARP9	1.21192	7.84081	4.34361	1.58139e-05	0.00112535	2.7567	83666	chr3	FALSE
LOC124908009	1.2137	-2.36772	3.05773	0.00230428	0.0256905	-1.73005	124908009	chr2	FALSE
GINS2	1.21566	0.367131	2.99906	0.00279189	0.0289683	-1.89864	51659	chr16	FALSE
ARHGEF18-AS1	1.21807	-3.42352	2.86845	0.00423318	0.037097	-2.26247	118827816	chr19	FALSE
RIBC2	1.21937	-3.3632	2.68317	0.00744299	0.0539371	-2.75137	26150	chr22	FALSE
H1-4	1.22027	-1.49947	2.6187	0.00899331	0.0608881	-2.914	3008	chr6	FALSE
LOC124905256	1.22128	-0.675927	4.10094	4.53456e-05	0.00206848	1.79521	124905256	chrX	FALSE
LINC02803	1.23239	0.00755953	4.02236	6.30626e-05	0.00256397	1.49523	107985228	chr1	FALSE
LOC124902446	1.23301	0.205739	3.96111	8.12402e-05	0.00297921	1.26523	124902446	chr10	FALSE
ZNG1E	1.23535	6.20045	5.34712	1.16625e-07	5.03351e-05	7.28564	220869	chr9	FALSE
LOC105375034	1.23568	-2.84961	2.5108	0.0122415	0.0740527	-3.17744	105375034	chr6	FALSE
RNA45SN3	1.23572	4.16147	2.79028	0.00539124	0.043665	-2.47264	109910379	chr21	FALSE
LOC105378647	1.23732	-2.23616	2.64331	0.00837028	0.0582056	-2.85237	105378647	chr1	FALSE
MT1E	1.24877	1.40299	3.14118	0.00174449	0.0217026	-1.48478	4493	chr16	FALSE
APOBEC3A	1.25132	7.55805	3.92552	9.39777e-05	0.00322006	1.13313	200315	chr22	FALSE
DNAH14	1.25338	-4.47894	2.57368	0.0102407	0.0661835	-3.02522	127602	chr1	FALSE
ANKRD36BP2	1.25458	0.807512	3.20129	0.00142203	0.0189856	-1.3041	645784	chr2	FALSE
LOC105370034	1.25491	-3.34257	3.10002	0.00200269	0.0236062	-1.60654	105370034	chr12	FALSE
TREX1	1.255	5.0756	4.45873	9.41993e-06	0.000842277	3.23121	11277	chr3	FALSE
RRM2	1.26072	2.81095	2.36552	0.0182419	0.0945276	-3.51493	6241	chr2	FALSE
PARP10	1.26676	6.9566	4.73715	2.56313e-06	0.0003616	4.42749	84875	chr8	FALSE
LOC107986482	1.268	-0.0999177	3.12278	0.00185586	0.0225384	-1.5394	107986482	chr5	FALSE
HFE-AS1	1.27603	1.16587	2.95254	0.0032437	0.0316102	-2.03003	108783645	chr6	FALSE
CKM	1.2772	-2.94674	2.48185	0.013274	0.0779256	-3.24627	1158	chr19	FALSE
LOC105378419	1.27727	-3.36785	3.37344	0.000777967	0.0129525	-0.768265	105378419	chr10	FALSE
LOC105370531	1.28009	-3.50564	2.94746	0.00329695	0.0318159	-2.04428	105370531	chr14	FALSE
FCGR1A	1.2809	6.32157	3.59497	0.000344256	0.00751624	-0.0386919	2209	chr1	FALSE
SPC25	1.28106	-0.690055	2.58301	0.00997035	0.065069	-3.00234	57405	chr2	FALSE
LOC124902277	1.28155	-3.85266	2.87891	0.00409668	0.0363275	-2.23391	124902277	chr9	FALSE
TNFSF13B	1.2832	8.31367	4.67514	3.44547e-06	0.00042255	4.15512	10673	chr13	FALSE
UCKL1-AS1	1.28505	-0.0837558	4.34984	1.53812e-05	0.00111575	2.78208	100113386	chr20	FALSE
CFAP58-DT	1.28646	2.78412	3.38756	0.000739537	0.0125169	-0.723098	100505869	chr10	FALSE
LOC105377035	1.28903	-3.23579	2.88789	0.00398267	0.0357584	-2.20931	105377035	chr3	FALSE
LPAR3	1.29249	-1.04709	2.6682	0.00777996	0.0554656	-2.78949	23566	chr1	FALSE
C2orf66	1.29459	0.118676	4.17734	3.27304e-05	0.00168479	2.09224	401027	chr2	FALSE
LOC105374304	1.30787	-0.12555	3.18267	0.00151548	0.0197882	-1.36041	105374304	chr3	FALSE
LOC124904036	1.30868	-2.78186	3.41402	0.000672266	0.0117049	-0.638006	124904036	chr17	FALSE
CEACAM1	1.31181	5.0616	3.86648	0.000119357	0.00376122	0.916572	634	chr19	FALSE
RN7SL1	1.31222	7.43912	2.89885	0.0038476	0.035088	-2.17921	6029	chr14	FALSE
CDC25C	1.31313	-1.34568	3.50514	0.000481698	0.00935702	-0.339969	995	chr5	FALSE
BIRC5	1.314	0.985352	2.72447	0.00658062	0.0497778	-2.64515	332	chr17	FALSE
RNA45SN4	1.32273	6.23649	2.7246	0.0065781	0.0497778	-2.64483	109864271	chr22_KI270733v1_random	FALSE
LOC124900671	1.3231	-1.29391	3.30488	0.000992352	0.015089	-0.98493	124900671	chr4	FALSE
LOC105371730	1.32529	-2.4286	3.24754	0.00121246	0.0171949	-1.16282	105371730	chr17	FALSE
REC8	1.33054	4.36445	4.46302	9.23742e-06	0.000835949	3.24915	9985	chr14	FALSE
GBP1	1.33565	7.34381	3.70922	0.00022223	0.00561657	0.355096	2633	chr1	FALSE
KIAA1958	1.34245	3.80674	4.07067	5.15222e-05	0.0022196	1.67899	158405	chr9	FALSE
FLJ42393	1.34522	-1.40578	2.82423	0.004857	0.0406132	-2.38206	401105	chr3	FALSE
ZCCHC2	1.34548	6.1325	3.52397	0.000449205	0.0089316	-0.277409	54877	chr18	FALSE
SFN	1.34793	-1.24678	4.77819	2.10346e-06	0.000321142	4.6096	2810	chr1	FALSE
LOC107984770	1.3507	-1.13291	3.8915	0.000107897	0.00352992	1.00798	107984770	chr15	FALSE
LOC107984211	1.35097	-4.0146	2.68069	0.00749801	0.0541868	-2.75771	107984211	chr10	FALSE
TNFAIP6	1.35432	5.4614	3.16373	0.00161636	0.0206345	-1.41739	7130	chr2	FALSE
RNA45SN2	1.35549	5.8079	2.69402	0.0072071	0.0527385	-2.72362	109864279	chr21	FALSE
H1-3	1.35769	-2.35365	2.64325	0.00837177	0.0582056	-2.85252	3007	chr6	FALSE
NOS1AP	1.35792	-2.39791	3.44139	0.00060869	0.0110435	-0.549281	9722	chr1	FALSE
LINC00537	1.35928	4.78482	5.2812	1.65436e-07	6.05848e-05	6.9612	203274	chr9	FALSE
LOC105378075	1.3601	-3.08175	2.36593	0.018222	0.0944806	-3.51401	105378075	chr6	FALSE
TMT1B	1.36035	-2.00281	2.343	0.0193729	0.0979471	-3.56547	196410	chr12	FALSE
LOC101927949	1.36316	-4.0449	2.91988	0.0035998	0.0335787	-2.1211	101927949	chr1	FALSE
APOBEC3B-AS1	1.36903	-5.09229	2.36621	0.0182079	0.0944393	-3.51336	100874530	chr22	FALSE
TNNT3	1.37093	0.519965	2.96971	0.00306965	0.0305597	-1.98176	7140	chr11	FALSE
LOC112268123	1.37277	-4.29873	2.58249	0.0099852	0.065069	-3.00361	112268123	chr14	FALSE
LOC124906304	1.37357	4.29033	3.98009	7.51356e-05	0.00281985	1.33613	124906304	chr3	FALSE
C15orf48	1.37429	-1.70271	2.65662	0.00804978	0.0567047	-2.81881	84419	chr15	FALSE
CCDC73	1.3804	-1.67013	4.05732	5.44927e-05	0.00231726	1.62801	493860	chr11	FALSE
LOC105377320	1.38069	0.706262	3.7671	0.000177239	0.0048099	0.559145	105377320	chr4	FALSE
TROAP	1.38115	-0.152922	3.42328	0.000650088	0.0114481	-0.608056	10024	chr12	FALSE
TCN1	1.38189	3.70523	2.95526	0.00321558	0.031377	-2.02242	6947	chr11	FALSE
LOC124900690	1.38504	-1.27339	2.7031	0.00701504	0.0519599	-2.70033	124900690	chr4	FALSE
LOC124900188	1.38665	-3.52773	3.24089	0.00124073	0.0174472	-1.18326	124900188	chr4	FALSE
IL27	1.38728	-0.523802	3.80195	0.000154447	0.00438212	0.683471	246778	chr16	FALSE
GNA15-DT	1.38766	-2.69778	2.95816	0.00318576	0.0312456	-2.01426	100996351	chr19	FALSE
DPRXP4	1.38809	-0.425548	4.09421	4.66537e-05	0.00207895	1.76932	503645	chr17	FALSE
TMEM178B	1.3904	-2.50378	2.75074	0.00608018	0.0472825	-2.57679	100507421	chr7	FALSE
BICDL2	1.39098	0.416711	2.40601	0.0163534	0.0887167	-3.42287	146439	chr16	FALSE
CACNA1A	1.39218	1.59596	3.80372	0.000153372	0.0043793	0.689783	773	chr19	FALSE
LOC107987115	1.39239	-3.64986	2.35912	0.0185572	0.0955906	-3.52934	107987115	chr9	FALSE
LOC124903979	1.39318	-4.09686	2.68488	0.00740539	0.0537435	-2.747	124903979	chr17	FALSE
KPNB1-DT	1.39758	2.62864	4.46415	9.19023e-06	0.000835046	3.25385	112268184	chr17	FALSE
LOC112268133	1.40299	0.781264	3.47495	0.000538389	0.0101368	-0.439556	112268133	chr14	FALSE
LOC107986876	1.40335	-3.25818	3.45318	0.000583064	0.0107219	-0.510841	107986876	chr8	FALSE
PARP12	1.40575	6.4162	4.14595	3.74451e-05	0.00182997	1.96957	64761	chr7	FALSE
SAMD9L	1.40812	7.41786	3.95827	8.21947e-05	0.00299464	1.25463	219285	chr7	FALSE
AIM2	1.41293	4.86979	4.35908	1.47602e-05	0.00110765	2.8198	9447	chr1	FALSE
LOC105377584	1.41791	-5.59119	2.39167	0.0170014	0.0908698	-3.45564	105377584	chr4	FALSE
SPACDR	1.42212	-1.07663	3.55139	0.000405557	0.00841896	-0.185772	402573	chr7	FALSE
LOC105375217	1.42646	-2.6689	2.78187	0.0055315	0.0442693	-2.4949	105375217	chr7	FALSE
LINC03062	1.42742	-3.36373	2.81012	0.00507287	0.04178	-2.41982	100129066	chr9	FALSE
LOC124900543	1.42901	-4.91501	2.53351	0.0114819	0.0710741	-3.12288	124900543	chr3	FALSE
LOC107985013	1.43111	-3.64199	2.60643	0.00931893	0.0622454	-2.94449	107985013	chr17	FALSE
IFIT2	1.43326	8.89293	2.89274	0.00392244	0.0354375	-2.19602	3433	chr10	FALSE
LOC102724046	1.43439	-2.87582	3.18197	0.00151911	0.0198218	-1.36253	102724046	chr1	FALSE
LOC124904432	1.43701	-4.2661	2.37936	0.0175757	0.0926545	-3.48363	124904432	chr1	FALSE
ABCA13	1.44117	0.175197	2.34809	0.0191119	0.0970429	-3.55408	154664	chr7	FALSE
LOC124907989	1.44953	-2.86178	3.00336	0.0027532	0.028769	-1.8864	124907989	chr2	FALSE
ADAMTSL4-AS1	1.45168	0.504687	4.0886	4.77723e-05	0.00211054	1.74775	574406	chr1	FALSE
RPH3A	1.45465	3.75733	2.3842	0.0173479	0.0917603	-3.47264	22895	chr12	FALSE
PDE4DIPP7	1.45708	-2.75463	2.78007	0.00556195	0.04445	-2.49966	102723955	chr1	FALSE
LOC124901241	1.4586	-1.95624	3.20461	0.00140596	0.0188607	-1.29403	124901241	chr6	FALSE
ASAP1-IT1	1.45868	-0.704113	3.3018	0.00100316	0.0151898	-0.994562	29065	chr8	FALSE
SLC26A8	1.46104	2.8357	3.19423	0.00145684	0.0192442	-1.3255	116369	chr6	FALSE
TTC21A	1.46601	2.07301	4.27925	2.10183e-05	0.00131397	2.49655	199223	chr3	FALSE
FCGR1CP	1.46804	3.16735	3.38569	0.000744531	0.0125651	-0.729101	100132417	chr1	FALSE
IFIT5	1.47198	6.57979	3.65604	0.000272843	0.00638522	0.170316	24138	chr10	FALSE
GRHL2	1.47283	-3.6812	3.57638	0.000369256	0.00783408	-0.101637	79977	chr8	FALSE
IFITM1	1.4746	10.3847	5.08502	4.57917e-07	0.000112934	6.01785	8519	chr11	FALSE
HP	1.47765	4.12408	2.67032	0.00773125	0.0552587	-2.78408	3240	chr16	FALSE
PATL1-DT	1.47969	-5.82653	2.65421	0.00810686	0.0569959	-2.82489	105369318	chr11	FALSE
LOC101929372	1.4812	-4.3477	3.17219	0.00157056	0.0202692	-1.39199	101929372	chr22	FALSE
SLC45A4-AS1	1.48189	-5.47747	2.51496	0.0120992	0.073546	-3.16749	105375787	chr8	FALSE
MT3	1.49114	-4.5911	2.43555	0.015086	0.0843759	-3.35471	4504	chr16	FALSE
LOC105369645	1.4923	-4.6711	2.8308	0.00475939	0.0401216	-2.36441	105369645	chr12	FALSE
PKMYT1	1.49246	0.145922	3.66381	0.000264823	0.00626283	0.197167	9088	chr16	FALSE
LOC124905331	1.50243	2.88567	2.50115	0.0125774	0.0751185	-3.20047	124905331	chr22_KI270733v1_random	FALSE
RSPH9	1.5108	0.359121	3.34276	0.000867938	0.0139127	-0.865753	221421	chr6	FALSE
BEX1	1.51269	-1.31994	3.22892	0.00129317	0.017979	-1.21996	55859	chrX	FALSE
FAXC	1.51946	-6.23521	2.61349	0.00913032	0.0614612	-2.92696	84553	chr6	FALSE
DDX60	1.51967	6.46032	3.40272	0.000700272	0.0120468	-0.674433	55601	chr4	FALSE
LINC00671	1.52593	1.34658	3.08832	0.00208227	0.0241262	-1.64088	388387	chr17	FALSE
LOC107984302	1.52713	-2.00181	4.38936	1.28896e-05	0.0010186	2.94386	107984302	chr11	FALSE
PLSCR1	1.5318	6.57195	3.92145	9.55481e-05	0.00325895	1.11811	5359	chr3	FALSE
LOC124902705	1.53612	-6.12873	2.48173	0.0132784	0.0779306	-3.24655	124902705	chr11	FALSE
LOC124903408	1.53677	-4.27956	2.35725	0.0186502	0.0958474	-3.53354	124903408	chr14	FALSE
LOC124903696	1.55547	2.63868	5.73256	1.40047e-08	1.14409e-05	9.25703	124903696	chr16	FALSE
MDK	1.56605	0.232608	3.98432	7.3835e-05	0.00281124	1.35198	4192	chr11	FALSE
LOC105371880	1.57116	-5.21377	2.69421	0.00720307	0.0527385	-2.72313	105371880	chr17	FALSE
RUFY4	1.57372	0.841633	3.52314	0.000450596	0.0089335	-0.280179	285180	chr2	FALSE
LOC105369565	1.57484	-3.3222	2.60124	0.00946006	0.0628328	-2.95736	105369565	chr11	FALSE
RNASE1	1.57495	0.456898	2.74266	0.00623031	0.0480835	-2.59789	6035	chr14	FALSE
MGC16025	1.57531	-4.0897	3.29914	0.00101259	0.0152521	-1.00288	85009	chr2	FALSE
CAMP	1.58068	4.62271	2.6907	0.00727852	0.0530854	-2.73212	820	chr3	FALSE
LOC124907827	1.58388	-3.76863	3.01163	0.0026801	0.028254	-1.86279	124907827	chr2	FALSE
NTNG2	1.58996	5.6284	4.15671	3.57605e-05	0.00177379	2.01152	84628	chr9	FALSE
SLED1	1.59631	0.415896	3.31975	0.000941682	0.0146765	-0.938323	643036	chr4	FALSE
LOC124906065	1.59944	-2.61547	3.77351	0.000172828	0.0047187	0.581903	124906065	chr2	FALSE
H2BP2	1.60053	-1.21043	2.96419	0.00312472	0.0308798	-1.99733	338391	chr1	FALSE
LOC124902980	1.60181	-3.22796	3.73875	0.000198085	0.00520564	0.458804	124902980	chr12	FALSE
DRC1	1.60198	-2.57003	3.04038	0.00243965	0.0266438	-1.78023	92749	chr2	FALSE
CAVIN3	1.60205	0.117186	3.3021	0.00100212	0.0151861	-0.993635	112464	chr11	FALSE
DUSP13B	1.61038	-0.992156	2.82088	0.00490745	0.040822	-2.39103	51207	chr10	FALSE
CIMAP1B	1.61054	4.77616	5.10828	4.0655e-07	0.000105465	6.12798	440836	chr22	FALSE
MAP6	1.61294	-3.76029	3.06652	0.00223838	0.0252188	-1.70452	4135	chr11	FALSE
LY6S	1.6171	-6.09331	2.91739	0.00362834	0.0337289	-2.12799	105375795	chr8	FALSE
FABP2	1.618	-6.23078	2.35478	0.0187736	0.096126	-3.53908	2169	chr4	FALSE
SLC30A4-AS1	1.62411	-5.43012	2.96475	0.00311909	0.0308687	-1.99575	105376714	chr15	FALSE
CA12	1.63005	-2.68131	2.6985	0.00711182	0.0523142	-2.71214	771	chr15	FALSE
PDE9A-AS1	1.6367	-4.9056	2.48657	0.0131007	0.0772423	-3.23511	101928284	chr21	FALSE
LOC124903164	1.63803	-6.13279	2.8485	0.00450505	0.0387383	-2.31666	124903164	chr13	FALSE
TYMSOS	1.63875	-4.24255	2.86197	0.00431985	0.0376005	-2.28012	494514	chr18	FALSE
MROCKI	1.64433	-3.01152	2.77999	0.00556343	0.04445	-2.49989	285758	chr6	FALSE
LRRK2-DT	1.64944	2.34617	3.87348	0.00011604	0.00369403	0.942082	107984474	chr12	FALSE
MT2A	1.65175	6.0048	4.20971	2.84637e-05	0.00154188	2.21965	4502	chr16	FALSE
NHIP	1.66594	-1.0533	2.95124	0.00325721	0.0316869	-2.03367	105373085	chr22	FALSE
LOC102724608	1.67063	4.54573	4.59759	4.96417e-06	0.000538216	3.81928	102724608	chr22	FALSE
CDHR5	1.67853	-2.11382	3.95414	8.36003e-05	0.00301646	1.23925	53841	chr11	FALSE
LOC124903637	1.6844	-4.32266	2.80064	0.00522286	0.0427642	-2.44511	124903637	chr16	FALSE
H2AC21	1.69463	-5.33308	2.59291	0.00969018	0.0637949	-2.97795	317772	chr1	FALSE
DHX58	1.69558	5.16564	4.26314	2.25565e-05	0.00135357	2.43202	79132	chr17	FALSE
LOC105379525	1.70019	1.54129	4.67092	3.51508e-06	0.000428744	4.13672	105379525	chr9_KI270718v1_random	FALSE
LOC124906247	1.70124	-5.62225	2.8418	0.00459985	0.0392079	-2.33477	124906247	chr3	FALSE
LOC124902719	1.70639	-3.44694	2.67702	0.0075797	0.0545228	-2.76704	124902719	chr11	FALSE
LOC107985957	1.709	-4.71837	2.43841	0.014968	0.083961	-3.34807	107985957	chr2	FALSE
LOC124903207	1.71033	1.27297	2.37302	0.0178784	0.0934865	-3.498	124903207	chr13	FALSE
LINC03057	1.7182	-0.97625	2.78429	0.0054908	0.0441208	-2.4885	127379715	chr17	FALSE
LOC105371795	1.72353	1.04387	3.47281	0.000542621	0.0101964	-0.44656	105371795	chr17	FALSE
EIF2AK2	1.7241	7.50517	4.39883	1.23524e-05	0.00099009	2.98284	5610	chr2	FALSE
LOC107985416	1.73403	-5.13407	3.3573	0.000824149	0.0134617	-0.81965	107985416	chr20	FALSE
ETV7-AS1	1.73409	-5.58131	2.57391	0.0102341	0.0661725	-3.02467	105375037	chr6	FALSE
TARM1	1.74846	-2.45324	2.69868	0.00710805	0.0523142	-2.71169	441864	chr19	FALSE
LAMP3	1.75004	2.71969	3.20086	0.00142413	0.0189909	-1.3054	27074	chr3	FALSE
LOC105370355	1.75193	-3.41481	3.07445	0.00218039	0.0247895	-1.68142	105370355	chr13	FALSE
LOC105369402	1.75316	-0.0757027	2.82365	0.00486573	0.0406558	-2.38362	105369402	chr11	FALSE
LGALS3BP	1.75832	5.40475	4.03213	6.05488e-05	0.00247974	1.53219	3959	chr17	FALSE
LOC107984602	1.77266	-3.42636	2.40486	0.0164044	0.0889244	-3.4255	107984602	chr13	FALSE
GTSF1L	1.77497	-2.7973	3.98112	7.48162e-05	0.00281728	1.34	149699	chr20	FALSE
IFI35	1.78669	6.28181	5.14385	3.38622e-07	9.86974e-05	6.29727	3430	chr17	FALSE
LOC124901885	1.78792	-3.90152	3.22503	0.00131063	0.0181044	-1.23184	124901885	chr8	FALSE
SCO2	1.7935	5.03827	5.78477	1.04064e-08	1.14409e-05	9.5338	9997	chr22	FALSE
RPPH1	1.79563	3.24926	2.97056	0.00306134	0.0305223	-1.97939	85495	chr14	FALSE
TRIM6	1.80805	1.00848	3.02999	0.00252414	0.0272614	-1.81015	117854	chr11	FALSE
FFAR3	1.81372	1.60452	3.53263	0.000434967	0.00875512	-0.248542	2865	chr19	FALSE
LOC101929643	1.82691	-4.4116	3.31188	0.000968206	0.0148934	-0.963028	101929643	chr2	FALSE
RMRP	1.83269	2.30796	2.37529	0.0177693	0.0932161	-3.49285	6023	chr9	FALSE
LOC102723458	1.84092	2.83752	4.48912	8.1996e-06	0.000766765	3.35846	102723458	chr4	FALSE
LOC105373180	1.84262	-4.23697	2.49237	0.0128903	0.0764261	-3.22136	105373180	chrX	FALSE
MIR130AHG	1.85477	-4.24737	2.6219	0.00890985	0.0605034	-2.906	123466203	chr11	FALSE
ZBP1	1.86233	6.35949	4.75472	2.35563e-06	0.000352449	4.50526	81030	chr20	FALSE
LOC105373582	1.8735	0.980308	3.68349	0.000245501	0.0060184	0.265375	105373582	chr2	FALSE
ANKRD22	1.87558	3.741	3.87103	0.000117191	0.00372539	0.933147	118932	chr10	FALSE
DEFA1B	1.87723	7.71778	2.40718	0.0163012	0.0885185	-3.42017	728358	chr8	FALSE
LOC124904411	1.87959	1.03374	3.69684	0.000233159	0.00582066	0.311839	124904411	chr1	FALSE
IRF7	1.88531	7.2692	4.56789	5.70118e-06	0.000595124	3.69208	3665	chr11	FALSE
LOC107985568	1.88818	-5.17561	3.40197	0.000702171	0.0120572	-0.676849	107985568	chr22	FALSE
IGF1	1.89119	-2.18985	2.41208	0.0160855	0.0879001	-3.40893	3479	chr12	FALSE
HERC6	1.90844	5.61793	4.32712	1.70155e-05	0.00117501	2.6897	55008	chr4	FALSE
PTGFR	1.91055	-0.888989	2.77134	0.00571192	0.0453138	-2.52271	5737	chr1	FALSE
GDF2	1.91349	-5.05308	2.49759	0.0127034	0.075584	-3.20894	2658	chr10	FALSE
UBQLNL	1.91383	-0.269439	4.28629	2.03772e-05	0.00129107	2.52486	143630	chr11	FALSE
H2AC14	1.91561	-4.87555	2.85105	0.00446936	0.0385051	-2.30974	8331	chr6	FALSE
SIMALR	1.92088	-4.16553	3.02658	0.0025525	0.0274358	-1.81996	105378020	chr6	FALSE
OAS2	1.92986	8.01033	3.64867	0.000280658	0.00651377	0.144907	4939	chr12	FALSE
KLHDC7B	1.93159	3.84377	4.35867	1.47871e-05	0.00110765	2.81813	113730	chr22	FALSE
TMEM123-DT	1.93218	-1.96046	4.63225	4.21947e-06	0.000480698	3.9687	101928424	chr11	FALSE
DNAAF4-CCPG1	1.93634	0.832745	2.37612	0.0177299	0.0930791	-3.49098	100533483	chr15	FALSE
HSPB9	1.94351	-5.62865	2.71767	0.00671623	0.0505813	-2.66277	94086	chr17	FALSE
RN7SK	1.95891	5.25898	2.79473	0.00531837	0.043254	-2.46083	125050	chr6	FALSE
LOC101927080	1.97017	-4.74257	3.06105	0.00227919	0.025576	-1.72042	101927080	chr16	FALSE
CFB	1.97067	-2.56241	3.54236	0.000419471	0.00859213	-0.216022	629	chr6	FALSE
INHBA	1.97424	-0.758779	3.04333	0.00241609	0.026438	-1.77171	3624	chr7	FALSE
DEFA4	1.98186	2.37368	2.5264	0.0117152	0.0719554	-3.14002	1669	chr8	FALSE
LOC124901766	1.98291	-4.48758	2.77745	0.00560661	0.0447146	-2.50659	124901766	chr7	FALSE
LOC105377524	1.98325	-2.03084	3.4406	0.000610425	0.011066	-0.551824	105377524	chr4	FALSE
RTP4	1.98544	4.87159	4.15541	3.5961e-05	0.00177379	2.00643	64108	chr3	FALSE
LOC124901868	1.99163	-2.05249	5.19569	2.58913e-07	8.42142e-05	6.54592	124901868	chr8	FALSE
LY6G6C	1.99819	-3.1065	3.73063	0.000204466	0.00530501	0.430206	80740	chr6	FALSE
NRIR	2.00064	0.211952	3.71559	0.000216801	0.00552943	0.377391	104326052	chr2	FALSE
LOC124900289	2.01394	-3.95252	4.14386	3.77818e-05	0.0018314	1.96141	124900289	chr10	FALSE
ETV7	2.01464	3.37919	3.31377	0.00096176	0.0148451	-0.957087	51513	chr6	FALSE
DUXAP9	2.02254	-2.41425	2.93585	0.00342149	0.0325927	-2.0767	503638	chr14	FALSE
LINC03016	2.02436	-2.78547	3.19481	0.00145396	0.0192226	-1.32375	101927354	chr7	FALSE
LOC105371082	2.02589	-1.54956	3.71484	0.000217432	0.00553897	0.37477	105371082	chr16	FALSE
AGRN	2.02644	2.94352	4.00678	6.72827e-05	0.00267115	1.43637	375790	chr1	FALSE
H4C4	2.03484	-1.11654	4.78943	1.99215e-06	0.000312656	4.65971	8360	chr6	FALSE
SAT1-DT	2.03946	-0.20377	3.90084	0.000103894	0.00343907	1.04222	105373148	chrX	FALSE
LOC101927164	2.05141	-3.18844	5.11248	3.97901e-07	0.000105465	6.14789	101927164	chr1	FALSE
LOC124905118	2.05508	-5.77969	2.86693	0.00425338	0.0372448	-2.26661	124905118	chr22	FALSE
HESX1	2.06102	-0.726181	3.21754	0.00134488	0.0183514	-1.2547	8820	chr3	FALSE
NDUFC2-KCTD14	2.07087	-0.0926083	3.34627	0.000857195	0.0137907	-0.854664	100532726	chr11	FALSE
FBXO39	2.07416	-3.01465	2.61479	0.00909585	0.0612844	-2.92372	162517	chr17	FALSE
LOC124903483	2.08048	-5.04214	3.1286	0.00181997	0.0222684	-1.52217	124903483	chr15	FALSE
KCTD14	2.08115	-5.57096	2.38641	0.0172446	0.0914671	-3.46761	65987	chr11	FALSE
HERC2P7	2.09008	-4.73397	2.42522	0.015519	0.0859258	-3.37864	100132101	chr15	FALSE
LOC285819	2.09381	-1.68784	6.27867	5.5905e-10	2.14774e-06	12.2647	285819	chr6	FALSE
H3C15	2.11453	-5.12621	3.0553	0.00232286	0.0258334	-1.73711	333932	chr1	FALSE
LOC124900677	2.11728	-5.46048	2.83563	0.00468866	0.0396786	-2.3514	124900677	chr4	FALSE
PLPPR3	2.11912	-3.61238	3.48306	0.000522571	0.00997285	-0.412875	79948	chr19	FALSE
OAS1	2.12661	8.00628	3.68813	0.000241146	0.005965	0.281495	4938	chr12	FALSE
HES4	2.1751	2.94127	3.50692	0.000478523	0.00930631	-0.334046	57801	chr1	FALSE
LOC107985079	2.18983	0.17575	2.34437	0.0193022	0.0976491	-3.5624	107985079	chr17	FALSE
FAP	2.19358	-3.06196	3.14348	0.00173101	0.0216188	-1.47793	2191	chr2	FALSE
LINC02009	2.21135	-0.90129	3.04526	0.00240083	0.0263868	-1.76614	105377068	chr3	FALSE
GBP1P1	2.2131	-1.10213	3.16393	0.00161524	0.0206323	-1.41679	400759	chr1	FALSE
DEFB1	2.248	-3.90249	2.82101	0.00490554	0.0408213	-2.3907	1672	chr8	FALSE
C1QB	2.26943	1.59259	4.50102	7.76433e-06	0.000738026	3.40851	713	chr1	FALSE
KLHDC7B-DT	2.27349	0.00895147	4.0839	4.87307e-05	0.00213715	1.72968	105373098	chr22	FALSE
NKAIN1	2.27974	-5.20013	2.54553	0.0110973	0.0694721	-3.09383	79570	chr1	FALSE
CMPK2	2.28905	5.53755	3.23303	0.00127495	0.0178056	-1.20738	129607	chr2	FALSE
MX1	2.32649	8.57627	3.62101	0.000311893	0.00700207	0.0500154	4599	chr21	FALSE
LOC105374545	2.33993	-0.716293	3.94213	8.78147e-05	0.00309392	1.19464	105374545	chr4	FALSE
C1QC	2.34713	0.3144	4.2263	2.64873e-05	0.00147874	2.28533	714	chr1	FALSE
LOC124900731	2.35011	-3.03765	3.527	0.000444176	0.00890853	-0.26732	124900731	chr4	FALSE
OAS3	2.35135	7.61487	3.40208	0.00070187	0.0120572	-0.676467	4940	chr12	FALSE
OASL	2.35331	6.94313	4.13839	3.86731e-05	0.00185854	1.94017	8638	chr12	FALSE
IGFL2	2.37496	-3.18163	3.91616	9.76278e-05	0.00328988	1.09859	147920	chr19	FALSE
HOTTIP	2.39366	-5.08288	2.35833	0.0185966	0.0956977	-3.53112	100316868	chr7	FALSE
BATF2	2.39707	4.14248	4.33473	1.64507e-05	0.00115376	2.72058	116071	chr11	FALSE
EXOC3L1	2.4261	0.49969	4.19773	2.99764e-05	0.0015867	2.17241	283849	chr16	FALSE
XAF1	2.43374	7.8667	4.61726	4.52724e-06	0.000508024	3.90397	54739	chr17	FALSE
LOC124903210	2.44035	-1.46888	2.90055	0.00382697	0.0349933	-2.17452	124903210	chr13	FALSE
LOC124902620	2.4461	-4.37124	3.94219	8.77935e-05	0.00309392	1.19486	124902620	chr11	FALSE
SLC8A2	2.44761	-4.54115	3.82818	0.000139147	0.00410366	0.77777	6543	chr19	FALSE
BCL2L14	2.44792	-1.17088	4.22274	2.69001e-05	0.00149066	2.27122	79370	chr12	FALSE
SERPING1	2.46398	5.61013	4.09354	4.67863e-05	0.00207926	1.76673	710	chr11	FALSE
LOC102724968	2.46668	-4.80225	4.09038	4.74153e-05	0.0020989	1.75458	102724968	chr20	FALSE
HERC5	2.49934	7.02816	4.07822	4.99115e-05	0.00217484	1.70789	51191	chr4	FALSE
LOC105373033	2.51211	-4.39586	2.93516	0.00342901	0.0325986	-2.07862	105373033	chr22	FALSE
SNORA73B	2.52271	-0.823218	2.78432	0.00549042	0.0441208	-2.48844	26768	chr1	FALSE
SPATS2L	2.52454	4.43448	3.95578	8.30375e-05	0.00300692	1.24538	26010	chr2	FALSE
ANXA8L1	2.58056	-3.27915	2.71256	0.00681973	0.0509844	-2.67597	728113	chr10	FALSE
LOC124905076	2.59671	-1.12711	5.30077	1.49181e-07	5.77255e-05	7.05715	124905076	chr22	FALSE
IFIT3	2.60757	9.50985	4.22312	2.68561e-05	0.00149066	2.27271	3437	chr10	FALSE
IFITM3	2.67326	9.55347	5.01675	6.47459e-07	0.00013839	5.69742	10410	chr11	FALSE
EPSTI1	2.70148	7.20794	4.5497	6.20352e-06	0.000635733	3.61452	94240	chr13	FALSE
LOC124902034	2.7032	0.725434	4.46632	9.0995e-06	0.000833552	3.26295	124902034	chr8	FALSE
CCDC194	2.76189	1.3059	4.74081	2.51854e-06	0.000357744	4.44365	110806280	chr19	FALSE
IFI6	2.76614	8.67059	4.34796	1.55107e-05	0.00111931	2.77441	2537	chr1	FALSE
CXCL13	2.79437	-3.77737	3.93083	9.19644e-05	0.00318793	1.15277	10563	chr4	FALSE
RNA28SN5	2.82582	7.39005	4.26456	2.24168e-05	0.00135147	2.4377	100008589	chrUn_GL000220v1	FALSE
ANXA8	2.82594	-3.13303	3.10952	0.00194016	0.0230875	-1.57858	653145	chr10	FALSE
IFI44	2.83464	6.6772	4.31267	1.81395e-05	0.00123252	2.6312	10561	chr1	FALSE
LOC101928391	2.85335	-0.0261343	4.91136	1.09638e-06	0.000193748	5.21071	101928391	chr1	FALSE
LOC124901105	2.87975	3.70917	7.17693	1.62558e-12	1.82415e-08	17.7431	124901105	chr5	FALSE
IFIT1	2.88428	8.45425	3.70744	0.000223772	0.00564283	0.348865	3434	chr10	FALSE
LINC02574	2.92695	-4.16829	3.85528	0.000124853	0.00383943	0.875828	111216282	chr1	FALSE
LY6E	2.95928	8.92468	4.42853	1.08032e-05	0.000908077	3.10562	4061	chr8	FALSE
USP18	3.08315	4.09891	3.98034	7.50581e-05	0.00281985	1.33707	11274	chr22	FALSE
LOC105373404	3.23113	-2.07785	3.63062	0.000300691	0.00687212	0.0828964	105373404	chr2	FALSE
LOC102723872	3.25297	-3.59273	2.56559	0.0104809	0.0671064	-3.04503	102723872	chr7	FALSE
LINC00487	3.26911	-1.18834	3.46252	0.000563485	0.0104601	-0.480304	400941	chr2	FALSE
ISG15	3.40027	8.25878	4.45421	9.61535e-06	0.000846311	3.21239	9636	chr1	FALSE
SIGLEC1	3.55492	5.04239	4.06302	5.32063e-05	0.00227449	1.64974	6614	chr20	FALSE
RSAD2	3.80344	7.86265	4.06879	5.19312e-05	0.00222993	1.6718	91543	chr2	FALSE
SLC13A1	4.00312	-3.29066	3.51657	0.000461717	0.00908179	-0.302024	6561	chr7	FALSE
IFI44L	4.23319	7.85831	4.5308	6.76982e-06	0.000666382	3.53431	10964	chr1	FALSE
OTOF	4.76532	2.90008	3.91617	9.76217e-05	0.00328988	1.09865	9381	chr2	FALSE
IFI27	5.75753	6.63898	4.48984	8.17243e-06	0.000766765	3.3615	3429	chr14	FALSE
NEURL1-AS1	-2.62048	-7.08306	-6.20446	8.78969e-10	2.19186e-06	11.8414	102724341	chr10	TRUE
LOC105372718	-2.58426	-5.69234	-2.76403	0.00584027	0.0460772	-2.54195	105372718	chr20	TRUE
CTNND2	-2.55114	-4.83181	-4.63409	4.18304e-06	0.000480698	3.97668	1501	chr5	TRUE
LOC124903181	-2.47754	-6.27363	-3.62532	0.000306819	0.00694146	0.0647604	124903181	chr13	TRUE
LOC105370953	-2.27805	-5.46099	-3.30536	0.000990691	0.015074	-0.98344	105370953	chr15	TRUE
TPSB2	-2.18747	-3.13709	-2.88201	0.00405707	0.036132	-2.22544	64499	chr16	TRUE
LOC105378061	-2.14233	-2.45983	-3.35985	0.000816698	0.013399	-0.81156	105378061	chr6	TRUE
SLC26A5	-2.06343	-5.93715	-3.14092	0.00174597	0.0217091	-1.48554	375611	chr7	TRUE
LOC107984890	-1.99865	-5.98983	-3.13607	0.00177478	0.021883	-1.49998	107984890	chr16	TRUE
ADGRB3	-1.99718	-5.06327	-3.08422	0.00211085	0.0242942	-1.65288	577	chr6	TRUE
THY1	-1.91314	-6.03454	-3.37872	0.000763387	0.0127856	-0.7514	7070	chr11	TRUE
CLLU1-AS1	-1.85902	-6.21461	-2.47908	0.0133767	0.0782929	-3.25281	574016	chr12	TRUE
LOC124901253	-1.83631	-5.62702	-3.36145	0.000812048	0.0133809	-0.806473	124901253	chr6	TRUE
ESPNP	-1.83596	-6.28073	-3.31533	0.000956498	0.0148021	-0.952209	284729	chr1	TRUE
SCGB1C2	-1.82012	-3.58322	-2.45771	0.0141934	0.0812192	-3.30307	653486	chr17	TRUE
FAM169A-AS1	-1.80741	-5.323	-3.4228	0.000651226	0.0114514	-0.609618	441086	chr5	TRUE
LOC124903851	-1.80018	-4.97531	-2.44717	0.0146118	0.0826137	-3.32769	124903851	chr1	TRUE
FUT6	-1.79497	-5.90846	-3.12455	0.00184488	0.0224537	-1.53417	2528	chr19	TRUE
LINC02915	-1.75394	-0.269962	-3.92587	9.38434e-05	0.00322006	1.13443	400360	chr15	TRUE
KCNK1	-1.71676	-4.17325	-2.85341	0.00443674	0.0382976	-2.30336	3775	chr1	TRUE
GPR176	-1.68969	-5.13529	-2.89293	0.00392007	0.0354375	-2.19549	11245	chr15	TRUE
TDRD10	-1.6624	-5.55232	-3.05489	0.00232594	0.025855	-1.73828	126668	chr1	TRUE
ANGPT4	-1.64941	-5.83594	-2.89256	0.00392467	0.0354375	-2.19651	51378	chr20	TRUE
LOC105376476	-1.61417	-6.11064	-2.59298	0.00968814	0.0637949	-2.97777	105376476	chr10	TRUE
LOC124903230	-1.60836	-5.35164	-2.35004	0.0190128	0.0968242	-3.54972	124903230	chr13	TRUE
LOC107985068	-1.60728	-5.76799	-2.89813	0.00385633	0.0351109	-2.18119	107985068	chr17	TRUE
PAK6-AS1	-1.58171	-5.5222	-2.91862	0.00361422	0.0336712	-2.12459	644809	chr15	TRUE
ACTG2	-1.58127	-4.44722	-2.68063	0.00749918	0.0541868	-2.75785	72	chr2	TRUE
LINC00642	-1.57589	-5.72794	-2.7119	0.00683318	0.0510473	-2.67767	400238	chr14	TRUE
FAT2	-1.5703	-6.03237	-2.84065	0.00461627	0.0393151	-2.33787	2196	chr5	TRUE
PKP3	-1.56521	-3.6817	-3.03937	0.00244775	0.0266933	-1.78315	11187	chr11	TRUE
LOC105379316	-1.56045	-5.85647	-2.69346	0.00721929	0.0527932	-2.72507	105379316	chr8	TRUE
LOC107985657	-1.55854	-5.40809	-2.97641	0.00300414	0.030215	-1.96286	107985657	chrX	TRUE
LOC105371499	-1.55304	-5.58578	-2.44155	0.0148397	0.0834078	-3.34079	105371499	chr17	TRUE
LOC105370195	-1.54692	-3.99738	-2.83807	0.00465339	0.0394993	-2.34483	105370195	chr13	TRUE
LINC00323	-1.53603	-5.80208	-2.55342	0.010851	0.0685747	-3.07467	284835	chr21	TRUE
COL4A1	-1.53207	-3.36537	-2.84457	0.00456046	0.0389907	-2.32729	1282	chr13	TRUE
PAX2	-1.53183	-5.29618	-2.60893	0.00925184	0.0620716	-2.93829	5076	chr10	TRUE
LOC105376717	-1.51545	-5.74136	-2.7163	0.0067438	0.0507039	-2.6663	105376717	chr1	TRUE
TMEM108	-1.51033	-5.1501	-2.66657	0.00781727	0.0556255	-2.7936	66000	chr3	TRUE
CNKSR3	-1.50827	-2.66761	-3.62904	0.000302508	0.00689959	0.0774801	154043	chr6	TRUE
LOC107986675	-1.50464	-5.75667	-2.57546	0.0101888	0.0659172	-3.02087	107986675	chr6	TRUE
EVA1A	-1.49609	-5.10013	-2.70067	0.00706599	0.0521898	-2.70657	84141	chr2	TRUE
TIMP3	-1.49569	-3.493	-3.21345	0.00136391	0.0184844	-1.26714	7078	chr22	TRUE
KSR2	-1.49228	-4.88966	-2.87255	0.00417918	0.036825	-2.25128	283455	chr12	TRUE
LOC105371611	-1.48667	-6.17454	-2.65441	0.00810228	0.0569851	-2.8244	105371611	chr1	TRUE
ERC2	-1.46377	-5.31434	-2.68017	0.00750949	0.0541915	-2.75903	26059	chr3	TRUE
EFCAB6	-1.45967	-4.47757	-2.96477	0.00311884	0.0308687	-1.99568	64800	chr22	TRUE
KIR3DL1	-1.45043	0.634498	-2.44712	0.0146138	0.0826137	-3.3278	3811	chr19	TRUE
LOC124905180	-1.44892	-4.21814	-3.12562	0.00183823	0.022397	-1.53098	124905180	chrX	TRUE
LINC01088	-1.42342	-2.99717	-2.48025	0.0133334	0.078169	-3.25006	100505875	chr4	TRUE
TMPRSS11D	-1.40532	-5.99495	-2.54772	0.0110286	0.0692153	-3.08852	9407	chr4	TRUE
LOC105373629	-1.40068	-5.74499	-2.46259	0.0140029	0.0804575	-3.29162	105373629	chr2	TRUE
MTUS1-DT	-1.39911	-7.02868	-3.12082	0.00186808	0.0226501	-1.54519	101930275	chr8	TRUE
LINC02964	-1.38864	-4.80506	-2.38787	0.0171769	0.091346	-3.4643	105375746	chr8	TRUE
ADAMTS5	-1.381	-0.0821771	-2.98407	0.00293073	0.0297084	-1.94119	11096	chr21	TRUE
LOC124905239	-1.37755	-3.56471	-2.60234	0.00942989	0.0627147	-2.95463	124905239	chrX	TRUE
LOC105376080	-1.36474	-5.6005	-2.46887	0.0137616	0.0796421	-3.27688	105376080	chr9	TRUE
FOXA3	-1.36129	-5.3715	-2.35496	0.018765	0.0961186	-3.5387	3171	chr19	TRUE
ERVFRD-1	-1.36052	-5.28012	-2.47081	0.0136878	0.0794303	-3.27232	405754	chr6	TRUE
LPO	-1.35781	-6.64544	-2.71511	0.00676789	0.0507999	-2.66938	4025	chr17	TRUE
NANOS1	-1.35428	-4.9129	-2.6569	0.00804309	0.0566932	-2.8181	340719	chr10	TRUE
LOC105375127	-1.34878	-4.31307	-2.40238	0.0165152	0.0893132	-3.43117	105375127	chr7	TRUE
LOC124902107	-1.34746	-5.41149	-2.3806	0.017517	0.0924762	-3.48081	124902107	chr9	TRUE
IL1RL1	-1.33017	-0.921474	-3.09059	0.00206663	0.0239573	-1.63423	9173	chr2	TRUE
LOC105374591	-1.3262	-5.2576	-2.4832	0.0132243	0.0777556	-3.24308	105374591	chr2	TRUE
LOC124901061	-1.30904	-1.83503	-3.83455	0.000135659	0.00402455	0.800732	124901061	chr5	TRUE
LOC107985695	-1.29061	-3.43593	-2.72625	0.00654569	0.0496133	-2.64056	107985695	chrX	TRUE
LOC107986636	-1.28698	-6.28478	-2.35826	0.0185997	0.0956977	-3.53126	107986636	chr6	TRUE
SHE	-1.27813	-3.21251	-2.51895	0.0119641	0.073084	-3.15793	126669	chr1	TRUE
VLDLR	-1.27164	0.228688	-3.05275	0.00234241	0.0259481	-1.74448	7436	chr9	TRUE
TACR2	-1.26853	-4.90671	-2.33442	0.0198196	0.0993562	-3.58459	6865	chr10	TRUE
LOC124900215	-1.26422	-5.34471	-2.50199	0.0125478	0.0750362	-3.19846	124900215	chr6	TRUE
ARRDC4	-1.26084	3.60189	-4.60747	4.73996e-06	0.000516402	3.86176	91947	chr15	TRUE
LOC105372383	-1.25707	-5.40992	-2.36316	0.0183575	0.0948646	-3.52024	105372383	chr19	TRUE
LOC124902787	-1.25675	-1.46262	-2.7629	0.0058603	0.0461807	-2.54492	124902787	chr11	TRUE
HNRNPD-DT	-1.24915	-5.38704	-2.45157	0.0144359	0.0820262	-3.31743	101928963	chr4	TRUE
ELAPOR1	-1.24879	4.80559	-2.41842	0.0158097	0.0868799	-3.39432	57535	chr1	TRUE
KCNJ11	-1.23128	-4.00589	-2.67075	0.00772149	0.0552066	-2.783	3767	chr11	TRUE
ZNF157	-1.22883	-2.98464	-3.92598	9.38016e-05	0.00322006	1.13483	7712	chrX	TRUE
CTSV	-1.21238	-3.55837	-2.73794	0.0063196	0.048456	-2.61019	1515	chr9	TRUE
LOC101927723	-1.21137	-4.05961	-2.35091	0.0189686	0.0966825	-3.54776	101927723	chr2	TRUE
GRTP1	-1.19068	-2.03384	-2.94952	0.00327526	0.0317755	-2.03851	79774	chr13	TRUE
LRRC17	-1.17663	-2.65155	-3.17348	0.00156369	0.0202154	-1.38811	10234	chr7	TRUE
LOC102724104	-1.16935	-1.44494	-2.637	0.00852607	0.058986	-2.86821	102724104	chr3	TRUE
SVOPL	-1.16621	-3.6991	-2.55859	0.0106923	0.0679602	-3.06209	136306	chr7	TRUE
WDR11-DT	-1.16484	-0.329275	-2.95722	0.00319544	0.0312621	-2.01692	283089	chr10	TRUE
SLC26A5-AS1	-1.16138	-6.8321	-2.47858	0.0133952	0.0783294	-3.25398	101927870	chr7	TRUE
LOC102724808	-1.15598	0.225568	-2.99398	0.00283827	0.0292199	-1.91309	102724808	chr3	TRUE
MTUS2	-1.15502	-3.59276	-2.40345	0.0164674	0.0891622	-3.42873	23281	chr13	TRUE
GPR63	-1.13565	-1.91716	-2.81095	0.00505997	0.0417044	-2.41761	81491	chr6	TRUE
CYTL1	-1.11845	-2.11926	-2.91192	0.00369179	0.0341013	-2.14313	54360	chr4	TRUE
LOC124904434	-1.10266	-2.43972	-2.69153	0.00726066	0.0530535	-2.73	124904434	chr1	TRUE
EFNB2	-1.09288	-2.0594	-4.09634	4.62357e-05	0.00207895	1.77751	1948	chr13	TRUE
LOC124902646	-1.09062	-3.65176	-2.65712	0.008038	0.0566751	-2.81756	124902646	chr11	TRUE
TRPC6	-1.08865	-0.652244	-2.70265	0.00702442	0.0519951	-2.70148	7225	chr11	TRUE
SPRED1	-1.08557	1.29427	-3.2179	0.00134321	0.0183479	-1.2536	161742	chr15	TRUE
LOC124904529	-1.07141	-2.7056	-3.626	0.000306029	0.00693757	0.0670784	124904529	chr1	TRUE
HIPK4	-1.07079	-4.62515	-2.37315	0.0178717	0.0934736	-3.49769	147746	chr19	TRUE
SGCE	-1.07017	-1.19536	-2.47118	0.0136736	0.0793795	-3.27144	8910	chr7	TRUE
MIPEPP3	-1.06971	-1.66745	-2.65896	0.00799444	0.0564566	-2.81288	650794	chr13	TRUE
GRPR	-1.06389	-3.71829	-2.815	0.00499725	0.0413088	-2.40678	2925	chrX	TRUE
HLA-DQB1	-1.06373	6.87592	-2.41143	0.0161138	0.0879402	-3.41041	3119	chr6	TRUE
MAGI2	-1.059	-1.96295	-4.19227	3.06916e-05	0.00161628	2.1509	9863	chr7	TRUE
CAT	-1.052	7.40102	-5.08567	4.56388e-07	0.000112934	6.02094	847	chr11	TRUE
ANKDD1B	-1.0502	-1.94465	-3.10574	0.00196486	0.0232704	-1.58974	728780	chr5	TRUE
IFNL1	-1.04883	-2.63367	-2.73626	0.00635161	0.0486019	-2.61455	282618	chr19	TRUE
LOC124900745	-1.04074	-1.51996	-3.01578	0.00264412	0.0280847	-1.85092	124900745	chr4	TRUE
LOC124903741	-1.03467	-1.24225	-3.42265	0.000651581	0.0114514	-0.610104	124903741	chr16	TRUE
PODXL	-1.02971	-1.20579	-4.20535	2.90058e-05	0.00155364	2.20244	5420	chr7	TRUE
PLEKHA5	-1.01833	0.819011	-3.97721	7.6032e-05	0.00284398	1.32536	54477	chr12	TRUE
PLCH1	-1.01378	-1.72639	-2.64456	0.00833967	0.0581084	-2.84922	23007	chr3	TRUE
PTPRM	-1.01069	0.854292	-3.06553	0.00224571	0.025276	-1.7074	5797	chr18	TRUE
P2RY12	-0.996973	2.37837	-3.19473	0.00145435	0.0192226	-1.32399	64805	chr3	TRUE
SRGAP2D	-0.989202	-0.678693	-2.65591	0.00806651	0.0568047	-2.8206	100996712	chr1	TRUE
LOC124904245	-0.983574	-3.49376	-2.38891	0.0171287	0.091138	-3.46193	124904245	chr18	TRUE
MTUS1	-0.975315	0.9082	-2.66137	0.00793812	0.0562359	-2.8068	57509	chr8	TRUE
RASGRF1	-0.975297	-2.4465	-2.54283	0.0111829	0.069913	-3.10038	5923	chr15	TRUE
FAM86B1	-0.97396	-1.59641	-2.36535	0.0182502	0.0945276	-3.51531	85002	chr8	TRUE
KALRN	-0.963639	0.619354	-3.73391	0.000201862	0.00526959	0.441765	8997	chr3	TRUE
TDRP	-0.960084	0.96179	-2.60103	0.00946575	0.0628334	-2.95788	157695	chr8	TRUE
PKP2	-0.959432	-0.35921	-3.04631	0.00239255	0.0263215	-1.7631	5318	chr12	TRUE
TMEM9B-AS1	-0.953341	-2.29605	-2.88751	0.00398748	0.0357685	-2.21036	493900	chr11	TRUE
DBIL5P	-0.946657	-3.31758	-2.54029	0.0112638	0.0702575	-3.10653	100131454	chr17	TRUE
LY86-AS1	-0.945472	-2.38059	-2.91007	0.00371354	0.0342412	-2.14826	285780	chr6	TRUE
PRKN	-0.939297	-1.97799	-3.04851	0.00237536	0.026171	-1.75676	5071	chr6	TRUE
FSTL4	-0.937818	-1.932	-2.34574	0.019232	0.097542	-3.55934	23105	chr5	TRUE
IGFBP3	-0.9343	1.79865	-2.45287	0.0143843	0.0818731	-3.31439	3486	chr7	TRUE
TMEM117	-0.93279	-0.486172	-3.86685	0.000119179	0.00376122	0.91792	84216	chr12	TRUE
XCR1	-0.932778	-1.41452	-2.37793	0.0176435	0.0928265	-3.48687	2829	chr3	TRUE
LRP12	-0.928948	0.0497856	-3.55536	0.000399572	0.00832645	-0.172436	29967	chr8	TRUE
LOC105377225	-0.928872	-6.70572	-2.6151	0.00908762	0.0612473	-2.92294	105377225	chrY	TRUE
PDGFC	-0.926355	1.66737	-3.8797	0.000113169	0.00364628	0.964769	56034	chr4	TRUE
KIF17	-0.92507	-2.92879	-2.40953	0.0161976	0.0882123	-3.41479	57576	chr1	TRUE
CDK5R1	-0.925029	2.76773	-2.8217	0.00489518	0.0407707	-2.38886	8851	chr17	TRUE
NRXN2	-0.921113	-2.14054	-2.46514	0.0139045	0.0801611	-3.28565	9379	chr11	TRUE
LOC105377275	-0.920991	0.849898	-2.81688	0.00496841	0.0411006	-2.40176	105377275	chr4	TRUE
AK5	-0.909126	2.32742	-2.76867	0.00575852	0.045619	-2.52975	26289	chr1	TRUE
LOC105371967	-0.907485	0.671521	-2.56009	0.0106468	0.0678245	-3.05845	105371967	chr18	TRUE
LOC105379013	-0.902189	-2.72706	-2.37353	0.0178535	0.0934435	-3.49683	105379013	chr5	TRUE
C2CD4D-AS1	-0.899651	0.691913	-3.4275	0.000640215	0.0113395	-0.59439	100132111	chr1	TRUE
HOXA10	-0.893918	-1.27313	-2.94678	0.00330404	0.0318323	-2.04616	3206	chr7	TRUE
GREB1	-0.893367	-3.36512	-2.39284	0.0169479	0.0907135	-3.45299	9687	chr2	TRUE
KLRG1	-0.89292	4.21127	-2.76465	0.00582919	0.046065	-2.54031	10219	chr12	TRUE
TSPAN6	-0.892892	-1.42129	-2.44488	0.0147041	0.0829158	-3.33302	7105	chrX	TRUE
LINC00504	-0.886096	-2.42815	-2.69552	0.00717512	0.0526074	-2.71978	201853	chr4	TRUE
LOC105375523	-0.885998	-0.742655	-3.11998	0.00187335	0.0226529	-1.54768	105375523	chr7	TRUE
LOC105376214	-0.885998	-1.70677	-2.39647	0.0167821	0.0902133	-3.4447	105376214	chr9	TRUE
SIGLEC6	-0.885752	0.211563	-2.59118	0.0097386	0.0640573	-2.98221	946	chr19	TRUE
GUCY1B1	-0.885169	2.34027	-2.81524	0.00499365	0.0412942	-2.40616	2983	chr4	TRUE
ACOT11	-0.883673	-0.377709	-2.95147	0.00325484	0.0316775	-2.03304	26027	chr1	TRUE
GPR34	-0.881069	1.88513	-2.70458	0.006984	0.0517984	-2.6965	2857	chrX	TRUE
LOXL1-AS1	-0.880237	0.365753	-3.673	0.000255632	0.00612942	0.228965	100287616	chr15	TRUE
FAM124B	-0.878087	-0.523917	-3.81051	0.000149293	0.0043122	0.714145	79843	chr2	TRUE
CHRNA5	-0.877921	-1.80941	-2.62898	0.00872818	0.0597642	-2.88832	1138	chr15	TRUE
MEX3B	-0.876104	-1.04993	-2.73994	0.00628159	0.0482966	-2.60497	84206	chr15	TRUE
WDR31	-0.871798	-1.68582	-3.25892	0.0011655	0.0168215	-1.12778	114987	chr9	TRUE
LYZ	-0.870231	12.2313	-3.2843	0.00106669	0.0158612	-1.04912	4069	chr12	TRUE
ENPP4	-0.870056	2.79841	-3.81293	0.000147862	0.00429852	0.722853	22875	chr6	TRUE
GPR68	-0.867248	2.82179	-3.42381	0.000648836	0.011448	-0.606335	8111	chr14	TRUE
PLEKHA6	-0.86694	-1.77363	-3.15205	0.00168157	0.0212279	-1.45234	22874	chr1	TRUE
TTC9	-0.86598	4.30415	-3.93857	8.91018e-05	0.00312467	1.18144	23508	chr14	TRUE
TOB1	-0.864562	4.9274	-4.65266	3.83234e-06	0.000455075	4.05721	10140	chr17	TRUE
MAPT	-0.86413	-1.44493	-3.03822	0.00245699	0.026755	-1.78646	4137	chr17	TRUE
MEX3C	-0.864079	4.25878	-4.34603	1.56446e-05	0.00112176	2.76655	51320	chr18	TRUE
TRIM17	-0.862267	-2.19885	-2.38538	0.0172928	0.0915985	-3.46996	51127	chr1	TRUE
ZNF724	-0.861819	-2.18407	-2.91068	0.0037063	0.0341884	-2.14656	440519	chr19	TRUE
LOC105378291	-0.860417	0.437547	-2.57213	0.0102866	0.0663014	-3.02904	105378291	chr10	TRUE
LOC112268244	-0.858534	-3.06105	-2.61841	0.00900069	0.0608881	-2.9147	112268244	chr19	TRUE
SAMD13	-0.854983	-2.93221	-2.52612	0.0117244	0.0719723	-3.14069	148418	chr1	TRUE
MAST4-AS1	-0.852945	-2.82645	-2.34887	0.0190723	0.0969678	-3.55234	101928794	chr5	TRUE
CPNE8-AS1	-0.852025	-3.43161	-2.47808	0.0134138	0.0783977	-3.25517	107984504	chr12	TRUE
CPED1	-0.848504	1.39422	-3.02021	0.00260618	0.0278261	-1.83824	79974	chr7	TRUE
LOC124902559	-0.843715	1.2433	-2.48795	0.0130502	0.0770539	-3.23183	124902559	chr10	TRUE
P2RY1	-0.843676	0.626744	-3.32155	0.000935696	0.0146137	-0.93265	5028	chr3	TRUE
KCNA6	-0.84156	-0.43361	-2.84589	0.00454169	0.0389517	-2.3237	3742	chr12	TRUE
EPS8	-0.841222	0.703326	-2.67592	0.00760454	0.0546357	-2.76986	2059	chr12	TRUE
SH3RF1	-0.839579	0.441564	-3.57928	0.000365246	0.00778464	-0.0918359	57630	chr4	TRUE
RET	-0.839408	-1.51386	-2.66344	0.00788982	0.0560174	-2.80155	5979	chr10	TRUE
PDZD4	-0.83148	4.10831	-2.3861	0.0172591	0.0914849	-3.46832	57595	chrX	TRUE
LOC124900711	-0.829731	-2.17424	-2.38981	0.0170871	0.0910721	-3.45988	124900711	chr4	TRUE
HDAC9	-0.82955	3.64553	-4.00266	6.84408e-05	0.00268231	1.42087	9734	chr7	TRUE
SLC45A1	-0.827964	-1.60584	-3.17114	0.00157618	0.0203226	-1.39515	50651	chr1	TRUE
PER3	-0.824924	1.19362	-3.37205	0.000781857	0.0129691	-0.772711	8863	chr1	TRUE
ABLIM2	-0.824009	-0.901345	-3.23889	0.00124936	0.0175356	-1.18941	84448	chr4	TRUE
SEZ6L	-0.821129	-0.338346	-2.37431	0.0178161	0.0933013	-3.49506	23544	chr22	TRUE
LOC102723360	-0.81921	-7.4705	-2.72985	0.00647525	0.0492791	-2.63121	102723360	chr21	TRUE
EPHA4	-0.819065	2.12923	-3.33539	0.000890959	0.0141901	-0.889056	2043	chr2	TRUE
RAI2	-0.817605	-1.29648	-2.39376	0.0169057	0.0907135	-3.45089	10742	chrX	TRUE
NCR1	-0.816737	0.91743	-2.74991	0.00609538	0.0473352	-2.57895	9437	chr19	TRUE
TIMM23B-AGAP6	-0.815736	1.20486	-2.46472	0.0139206	0.0801692	-3.28662	113218477	chr10	TRUE
NCKAP1	-0.815434	1.67037	-3.30165	0.00100372	0.0151898	-0.995053	10787	chr2	TRUE
KLRB1	-0.8147	5.63919	-2.49079	0.0129472	0.0766483	-3.2251	3820	chr12	TRUE
NBEA	-0.814285	0.0507841	-3.34258	0.000868499	0.0139127	-0.866329	26960	chr13	TRUE
MYO1E	-0.812435	2.60171	-3.92975	9.23693e-05	0.00318793	1.14878	4643	chr15	TRUE
NEURL1B	-0.812095	-1.71619	-2.81979	0.00492403	0.0408842	-2.39396	54492	chr5	TRUE
TMEM30B	-0.811889	0.223102	-3.01557	0.00264592	0.0280901	-1.85152	161291	chr14	TRUE
FAM169A	-0.81156	1.91131	-3.09178	0.00205846	0.0239256	-1.63075	26049	chr5	TRUE
RP2	-0.801029	5.12257	-3.41586	0.000667786	0.011645	-0.632037	6102	chrX	TRUE
MEX3D	-0.798183	1.15705	-4.32795	1.69529e-05	0.00117487	2.69307	399664	chr19	TRUE
RAB3C	-0.797487	-2.45087	-2.4068	0.0163182	0.0885897	-3.42105	115827	chr5	TRUE
LOC105375724	-0.795736	-0.605791	-2.3487	0.019081	0.0969678	-3.55272	105375724	chr8	TRUE
LOC124901867	-0.794391	-2.57917	-3.06326	0.00226264	0.0254321	-1.71401	124901867	chr8	TRUE
MFSD4A	-0.794157	-0.931756	-2.61998	0.00895981	0.0607875	-2.91079	148808	chr1	TRUE
HHAT	-0.79373	0.151145	-3.85873	0.000123133	0.00383103	0.888377	55733	chr1	TRUE
DEPDC7	-0.792694	-0.818688	-2.82403	0.00486007	0.0406237	-2.38261	91614	chr11	TRUE
SMAD7	-0.79231	2.37099	-4.27314	2.15891e-05	0.00132904	2.47207	4092	chr18	TRUE
WHAMMP2	-0.790755	2.59982	-2.70028	0.00707426	0.0521919	-2.70758	440253	chr15	TRUE
PDGFD	-0.789579	2.18401	-2.38598	0.0172648	0.0914932	-3.4686	80310	chr11	TRUE
CRIM1	-0.783627	1.38594	-3.29498	0.00102752	0.0154252	-1.01588	51232	chr2	TRUE
ENPP5	-0.783212	1.11368	-2.6733	0.00766358	0.054915	-2.77652	59084	chr6	TRUE
LRBA	-0.779847	4.52874	-6.21328	8.33119e-10	2.19186e-06	11.8915	987	chr4	TRUE
DTHD1	-0.779694	1.59178	-2.41442	0.0159834	0.0875579	-3.40355	401124	chr4	TRUE
S1PR1	-0.778437	6.03426	-3.34959	0.000847106	0.0137466	-0.844121	1901	chr1	TRUE
XYLB	-0.776827	-0.878595	-3.70542	0.000225534	0.00566182	0.341796	9942	chr3	TRUE
MYBL1	-0.776543	4.27438	-2.56695	0.01044	0.0669823	-3.04169	4603	chr8	TRUE
SEMA7A	-0.774329	2.91122	-3.6594	0.000269345	0.00632976	0.181927	8482	chr15	TRUE
FAM66C	-0.774262	-1.86362	-2.67966	0.00752086	0.0542404	-2.76033	440078	chr12	TRUE
TCTN2	-0.77395	0.81142	-3.51169	0.000470158	0.00917544	-0.318252	79867	chr12	TRUE
SCRN1	-0.773045	3.66055	-4.34273	1.58757e-05	0.00112535	2.75313	9805	chr7	TRUE
ZFP37	-0.772901	0.132058	-2.72897	0.00649245	0.0493431	-2.6335	7539	chr9	TRUE
MYLK4	-0.766543	-0.694527	-2.6041	0.00938192	0.0625545	-2.95026	340156	chr6	TRUE
ENTPD4-DT	-0.766312	-1.42056	-2.57931	0.0100769	0.0654194	-3.01143	121009645	chr8	TRUE
INPP4B	-0.765931	4.50028	-2.92397	0.00355333	0.0333047	-2.10975	8821	chr4	TRUE
FAM135A	-0.760765	1.66979	-3.38324	0.000751113	0.0126461	-0.736949	57579	chr6	TRUE
ACVR2B	-0.760683	1.65486	-3.58193	0.00036162	0.00775153	-0.0828791	93	chr3	TRUE
UNC45B	-0.759126	-1.16695	-2.41986	0.0157478	0.0867567	-3.39101	146862	chr17	TRUE
PLD4	-0.758583	4.04483	-2.5312	0.0115574	0.0714554	-3.12847	122618	chr14	TRUE
SLC25A24	-0.755817	4.1446	-3.43428	0.000624642	0.0112047	-0.572394	29957	chr1	TRUE
TRUB1	-0.754612	2.47369	-3.01822	0.00262311	0.0279404	-1.84392	142940	chr10	TRUE
RPS6KA2	-0.754288	2.09195	-4.11484	4.27509e-05	0.00197419	1.84886	6196	chr6	TRUE
SOX13	-0.753562	1.48359	-2.60343	0.0094001	0.0626199	-2.95192	9580	chr1	TRUE
HOXA1	-0.752004	-0.030675	-2.93067	0.00347841	0.0328561	-2.09113	3198	chr7	TRUE
CAMK2N1	-0.750939	0.539154	-2.39857	0.0166869	0.0898715	-3.4399	55450	chr1	TRUE
ZNF257	-0.74995	0.028583	-2.53775	0.0113451	0.0704921	-3.11266	113835	chr19	TRUE
EIF4B	-0.748843	8.54964	-3.53476	0.000431531	0.00874085	-0.241435	1975	chr12	TRUE
EIF2B5-DT	-0.748504	-2.48001	-2.83359	0.00471839	0.0398551	-2.35689	105374249	chr3	TRUE
PTENP1	-0.744056	-0.452669	-3.04456	0.00240636	0.0263959	-1.76816	11191	chr9	TRUE
HIPK3	-0.743124	6.5285	-3.98448	7.37853e-05	0.00281124	1.35259	10114	chr11	TRUE
LINC02132	-0.742218	-1.00323	-2.36746	0.0181471	0.0942984	-3.51055	107984811	chr16	TRUE
TBC1D9	-0.738883	4.08877	-3.7907	0.000161485	0.00451333	0.643211	23158	chr4	TRUE
ZDBF2	-0.738382	0.386454	-2.63024	0.00869617	0.0596297	-2.88517	57683	chr2	TRUE
LINC00865	-0.738258	-0.298222	-2.50313	0.012508	0.0749302	-3.19576	643529	chr10	TRUE
PRNP	-0.736512	5.28872	-4.2757	2.1348e-05	0.00132352	2.48233	5621	chr20	TRUE
TRIM2	-0.73495	0.559548	-2.60806	0.00927514	0.0621194	-2.94045	23321	chr4	TRUE
WWC1	-0.734776	-0.626418	-2.47506	0.0135272	0.0788136	-3.2623	23286	chr5	TRUE
MYO5C	-0.733229	-0.719412	-2.97231	0.00304412	0.0304453	-1.97444	55930	chr15	TRUE
ZBTB38	-0.730983	4.54928	-3.78283	0.000166586	0.00461827	0.615117	253461	chr3	TRUE
ARSK	-0.72986	1.04747	-3.62563	0.000306463	0.00694041	0.0658039	153642	chr5	TRUE
MAP3K21	-0.7293	0.08762	-3.01404	0.00265914	0.0281638	-1.8559	84451	chr1	TRUE
TSPAN15	-0.729127	0.209751	-2.36637	0.0182004	0.0944226	-3.51302	23555	chr10	TRUE
ZFP30	-0.728574	1.96206	-3.23567	0.00126333	0.0176874	-1.19926	22835	chr19	TRUE
WWC2	-0.728282	0.805471	-3.09244	0.00205396	0.0239216	-1.62881	80014	chr4	TRUE
ZSWIM5	-0.727974	-0.0433885	-2.9612	0.00315484	0.0310941	-2.00573	57643	chr1	TRUE
BMI1	-0.7271	4.41967	-3.10924	0.00194202	0.0230966	-1.57942	648	chr10	TRUE
HOPX	-0.726563	4.41766	-2.34871	0.0190803	0.0969678	-3.55269	84525	chr4	TRUE
LOC112268030	-0.725391	-2.58434	-2.48542	0.0131426	0.0773967	-3.23782	112268030	chr8	TRUE
PRTFDC1	-0.724888	-0.183388	-2.52998	0.0115974	0.0716235	-3.13141	56952	chr10	TRUE
SORBS1	-0.72448	-1.05802	-2.98761	0.00289742	0.0295577	-1.93117	10580	chr10	TRUE
HSPA2	-0.724445	-1.72915	-2.78326	0.00550813	0.0441654	-2.49123	3306	chr14	TRUE
MRNIP-DT	-0.723914	-2.20441	-2.61044	0.00921128	0.0618978	-2.93453	100996419	chr5	TRUE
SMAD5	-0.723133	3.60753	-4.47063	8.92267e-06	0.00082408	3.28094	4090	chr5	TRUE
EIF3L	-0.72215	7.919	-3.41162	0.000678104	0.0117836	-0.645724	51386	chr22	TRUE
CYBRD1	-0.722099	4.70045	-2.69854	0.0071109	0.0523142	-2.71203	79901	chr2	TRUE
MYCT1	-0.721531	0.550797	-2.38207	0.0174477	0.0922002	-3.47747	80177	chr6	TRUE
KIF5C	-0.721344	1.80808	-2.69406	0.00720624	0.0527385	-2.72351	3800	chr2	TRUE
DCK	-0.720853	5.11937	-3.54796	0.000410797	0.00848162	-0.197287	1633	chr4	TRUE
SLC41A2	-0.720599	-0.158617	-3.21835	0.00134114	0.018342	-1.25223	84102	chr12	TRUE
PHLPP2	-0.720418	1.91864	-4.27287	2.16147e-05	0.00132904	2.47099	23035	chr16	TRUE
ZNF850	-0.720415	-0.41573	-3.53994	0.000423285	0.00864403	-0.224138	342892	chr19	TRUE
BAG3	-0.719304	2.72491	-3.52461	0.000448139	0.0089316	-0.275281	9531	chr10	TRUE
MTBP	-0.718441	0.227832	-3.6399	0.000290232	0.00668755	0.114734	27085	chr8	TRUE
ISOC1	-0.717995	3.20584	-5.27727	1.68896e-07	6.05848e-05	6.94201	51015	chr5	TRUE
TMEM182	-0.716344	-0.0200618	-3.09741	0.0020202	0.0237379	-1.61421	130827	chr2	TRUE
GSTCD	-0.715694	0.654459	-3.53408	0.00043263	0.0087439	-0.243714	79807	chr4	TRUE
ACADSB	-0.714898	3.12376	-4.45211	9.70762e-06	0.000846311	3.20363	36	chr10	TRUE
GSTA4	-0.714321	-0.679541	-2.62464	0.00883912	0.0602058	-2.89916	2941	chr6	TRUE
DNMT3B	-0.713244	-1.4371	-3.22616	0.00130551	0.0180639	-1.22837	1789	chr20	TRUE
DOCK10	-0.712603	5.71884	-4.25476	2.33985e-05	0.00136807	2.39855	55619	chr2	TRUE
UST	-0.711906	1.57301	-3.14281	0.00173489	0.0216312	-1.47991	10090	chr6	TRUE
TBC1D16	-0.711381	0.516638	-3.36215	0.000810011	0.0133572	-0.804236	125058	chr17	TRUE
ZSCAN31	-0.709981	-1.51866	-2.94943	0.00327623	0.0317755	-2.03877	64288	chr6	TRUE
MN1	-0.708846	-1.4117	-2.7077	0.00691934	0.0515006	-2.68848	4330	chr22	TRUE
ZFP36L2	-0.70873	8.38388	-4.82437	1.68104e-06	0.000274797	4.81628	678	chr2	TRUE
LIPT2-AS1	-0.708211	0.534113	-3.61455	0.000319644	0.00712391	0.0279507	100287896	chr11	TRUE
PIPSL	-0.707831	-1.88519	-2.74827	0.00612568	0.0475211	-2.58324	266971	chr10	TRUE
PDGFB	-0.707633	1.16021	-2.64164	0.00841137	0.0583905	-2.85658	5155	chr22	TRUE
LOC101928462	-0.706349	0.563907	-3.25532	0.00118017	0.0169673	-1.13888	101928462	chr14	TRUE
GPLD1	-0.703422	-0.685146	-2.96775	0.00308912	0.0307036	-1.9873	2822	chr6	TRUE
GNAO1	-0.701982	1.03533	-2.52702	0.0116946	0.0719271	-3.13852	2775	chr16	TRUE
ZNF708	-0.701733	3.11105	-3.44939	0.000591196	0.0108224	-0.523221	7562	chr19	TRUE
ATP9A	-0.700911	2.07117	-2.41474	0.0159692	0.0875418	-3.4028	10079	chr20	TRUE
FGD5-AS1	-0.700835	5.86019	-4.79966	1.89576e-06	0.000301748	4.70543	100505641	chr3	TRUE
GOLIM4	-0.700679	2.13439	-4.53819	6.54268e-06	0.000650056	3.56564	27333	chr3	TRUE
ZMYND12	-0.69745	-1.46212	-2.91636	0.00364021	0.0337731	-2.13085	84217	chr1	TRUE
CCR4	-0.69578	3.8397	-2.51996	0.0119301	0.0729555	-3.1555	1233	chr3	TRUE
ZMYND11	-0.695613	4.38951	-4.35352	1.51311e-05	0.00111575	2.79709	10771	chr10	TRUE
LIMA1	-0.692845	3.00751	-4.00398	6.80687e-05	0.00268012	1.42582	51474	chr12	TRUE
ZNF660	-0.691103	-1.22458	-3.05827	0.00230022	0.0256835	-1.7285	285349	chr3	TRUE
CDC14A	-0.690612	3.69694	-3.47891	0.000530605	0.0100561	-0.426526	8556	chr1	TRUE
WNT11	-0.690356	-1.68849	-2.36178	0.0184253	0.0951056	-3.52334	7481	chr11	TRUE
TMEM220	-0.688685	-0.0195802	-2.73652	0.00634656	0.0485797	-2.61387	388335	chr17	TRUE
ENPP2	-0.687918	0.0888976	-2.60662	0.00931394	0.0622454	-2.94403	5168	chr8	TRUE
XYLT1	-0.687367	3.74522	-4.28347	2.06316e-05	0.0012934	2.51352	64131	chr16	TRUE
PAXIP1	-0.687363	2.33579	-4.78335	2.05169e-06	0.000317559	4.63256	22976	chr7	TRUE
TGFBI	-0.687099	6.67124	-2.81958	0.00492731	0.0408963	-2.39454	7045	chr5	TRUE
ZNF507	-0.686234	2.78078	-3.89301	0.000107241	0.00351872	1.0135	22847	chr19	TRUE
TAF1	-0.683482	4.55524	-6.14492	1.25947e-09	2.82663e-06	11.5051	6872	chrX	TRUE
CCND1	-0.683276	-0.834735	-2.50013	0.0126135	0.0752282	-3.2029	595	chr11	TRUE
ZNF486	-0.68251	2.8811	-2.82007	0.00491982	0.0408783	-2.39322	90649	chr19	TRUE
TSC22D1	-0.680388	4.99688	-2.79467	0.0053193	0.043254	-2.46098	8848	chr13	TRUE
TXNRD3	-0.680091	-0.839632	-2.39312	0.016935	0.0907135	-3.45234	114112	chr3	TRUE
LAMP5	-0.679895	0.544607	-2.69362	0.00721584	0.0527852	-2.72466	24141	chr20	TRUE
RTL6	-0.679272	3.41203	-4.29459	1.96469e-05	0.00127643	2.55822	84247	chr22	TRUE
RAB27B	-0.679164	3.64787	-2.52886	0.011634	0.0717904	-3.1341	5874	chr18	TRUE
KLF12	-0.679065	4.63406	-2.97146	0.00305246	0.0304822	-1.97684	11278	chr13	TRUE
ZBTB41	-0.678788	2.68232	-3.12847	0.00182073	0.0222684	-1.52254	360023	chr1	TRUE
SLC19A2	-0.678448	1.27527	-3.20521	0.00140307	0.0188364	-1.29221	10560	chr1	TRUE
SGPP1	-0.678266	3.9613	-3.72896	0.000205799	0.00533343	0.424345	81537	chr14	TRUE
SLC29A4	-0.677571	-2.23194	-2.39116	0.017025	0.0909309	-3.45681	222962	chr7	TRUE
MAP3K4-AS1	-0.67741	-1.4773	-2.7044	0.00698793	0.0518104	-2.69699	117981787	chr6	TRUE
PTPRC	-0.67569	10.2205	-4.35268	1.51875e-05	0.00111575	2.79368	5788	chr1	TRUE
ZBTB46	-0.67567	0.22967	-2.82724	0.0048121	0.0403429	-2.37399	140685	chr20	TRUE
NR3C2	-0.673287	2.44521	-2.64126	0.00842071	0.0584192	-2.85753	4306	chr4	TRUE
IPO11	-0.673204	1.97054	-3.71952	0.000213512	0.00547641	0.39117	51194	chr5	TRUE
CHAMP1	-0.672125	3.61044	-6.3678	3.22663e-10	1.81038e-06	12.7791	283489	chr13	TRUE
ADAMTS17	-0.671632	-0.45701	-2.44825	0.0145686	0.0824621	-3.32518	170691	chr15	TRUE
KLHL2	-0.669976	4.68831	-2.5541	0.01083	0.0685053	-3.07301	11275	chr4	TRUE
BBS10	-0.669655	2.70381	-3.22079	0.00132993	0.0182665	-1.24479	79738	chr12	TRUE
CLINT1	-0.669497	5.54478	-5.3214	1.33727e-07	5.44735e-05	7.15863	9685	chr5	TRUE
ARHGAP21	-0.66943	3.50532	-3.67447	0.000254184	0.00612079	0.234077	57584	chr10	TRUE
UTP20	-0.668115	2.69317	-4.72539	2.7118e-06	0.00037338	4.37556	27340	chr12	TRUE
SYNE1	-0.667215	5.84078	-4.57415	5.53778e-06	0.000589026	3.71879	23345	chr6	TRUE
RAPH1	-0.666229	1.05914	-2.428	0.0154012	0.0854721	-3.3722	65059	chr2	TRUE
PIGW	-0.664773	1.04672	-3.73771	0.000198887	0.00521633	0.45516	284098	chr17	TRUE
B3GLCT	-0.664738	1.66888	-3.78588	0.000164593	0.00457741	0.625989	145173	chr13	TRUE
WNT1	-0.663825	-0.738327	-2.35227	0.0189003	0.0964923	-3.54473	7471	chr12	TRUE
LIN9	-0.66377	0.924202	-2.87588	0.00413583	0.0365723	-2.2422	286826	chr1	TRUE
NDFIP2	-0.66312	1.08921	-2.70541	0.00696683	0.0517223	-2.69438	54602	chr13	TRUE
AP1AR	-0.662574	3.01415	-3.38888	0.000736038	0.0124671	-0.71887	55435	chr4	TRUE
RPS6KA3	-0.662305	6.69037	-5.14005	3.45322e-07	9.93596e-05	6.27912	6197	chrX	TRUE
PLCB1	-0.66131	1.84332	-2.60949	0.00923675	0.062023	-2.93689	23236	chr20	TRUE
YLPM1	-0.660448	4.63721	-3.81235	0.000148202	0.00430285	0.720773	56252	chr14	TRUE
PRKDC	-0.660107	6.02825	-4.34246	1.58951e-05	0.00112535	2.75201	5591	chr8	TRUE
SEPTIN10	-0.659598	1.0319	-2.86505	0.00427848	0.037329	-2.27174	151011	chr2	TRUE
RECK	-0.658185	2.29031	-4.28502	2.0492e-05	0.00129186	2.51973	8434	chr9	TRUE
TOX	-0.657927	2.7821	-3.21924	0.00133702	0.0183118	-1.24951	9760	chr8	TRUE
DENND2C	-0.657764	0.0920572	-2.94728	0.00329883	0.0318159	-2.04478	163259	chr1	TRUE
ZNF185	-0.657637	5.28045	-2.82913	0.00478405	0.0402199	-2.36891	7739	chrX	TRUE
PUS7	-0.656916	0.959566	-3.65014	0.00027908	0.00649057	0.149979	54517	chr7	TRUE
DDX3X	-0.656749	8.20407	-4.03799	5.90855e-05	0.00245884	1.55443	1654	chrX	TRUE
MARS2	-0.656521	1.93064	-3.4486	0.00059289	0.0108445	-0.525779	92935	chr2	TRUE
SMARCA2	-0.656173	6.18848	-6.07198	1.94897e-09	3.64507e-06	11.0971	6595	chr9	TRUE
TMEM163	-0.65607	-1.59996	-2.36222	0.0184037	0.0950379	-3.52236	81615	chr2	TRUE
PLCXD2	-0.656054	2.31254	-3.39931	0.000708915	0.0121359	-0.685378	257068	chr3	TRUE
HIPK1	-0.655694	6.28257	-4.97739	7.89115e-07	0.000155352	5.51451	204851	chr1	TRUE
FAM168B	-0.65515	5.54173	-5.15163	3.25308e-07	9.63351e-05	6.33442	130074	chr2	TRUE
CLDN12	-0.655083	-0.707409	-2.44305	0.0147783	0.0831669	-3.33728	9069	chr7	TRUE
HP1BP3	-0.654774	6.48113	-5.38692	9.4259e-08	4.59882e-05	7.48333	50809	chr1	TRUE
ARHGAP32	-0.65297	1.72105	-3.85543	0.000124776	0.00383943	0.876385	9743	chr11	TRUE
ITGA6	-0.65195	4.75588	-3.00042	0.0027796	0.0289234	-1.89477	3655	chr2	TRUE
SIN3A	-0.651825	5.5074	-5.48449	5.56051e-08	3.56556e-05	7.97371	25942	chr15	TRUE
BTG2	-0.649232	7.26439	-4.42227	1.11136e-05	0.00092722	3.07966	7832	chr1	TRUE
MSN	-0.648895	9.62982	-4.68861	3.23194e-06	0.000409798	4.214	4478	chrX	TRUE
GLS	-0.648767	5.94134	-3.24684	0.00121542	0.0172099	-1.16498	2744	chr2	TRUE
NEK7	-0.647195	5.94848	-3.42042	0.000656857	0.0115171	-0.617305	140609	chr1	TRUE
AMOT	-0.647	1.11701	-3.05601	0.00231737	0.0258058	-1.73503	154796	chrX	TRUE
MAPK1	-0.646785	7.26236	-5.27596	1.70068e-07	6.05848e-05	6.93559	5594	chr22	TRUE
SPCS3-AS1	-0.645201	-2.27716	-2.48207	0.0132659	0.07792	-3.24575	116435303	chr4	TRUE
BMPR1A	-0.645	1.43397	-2.99794	0.00280209	0.029007	-1.90184	657	chr10	TRUE
LOC107986855	-0.64494	-0.440428	-2.67805	0.00755667	0.0544095	-2.76442	107986855	chr7	TRUE
BRMS1L	-0.644517	0.7745	-3.31565	0.000955413	0.014798	-0.951199	84312	chr14	TRUE
ZNF680	-0.644231	1.66785	-3.24884	0.00120701	0.0171557	-1.15882	340252	chr7	TRUE
KLF4	-0.642384	4.24751	-2.78925	0.0054083	0.04374	-2.47537	9314	chr9	TRUE
SNAP23	-0.642348	6.92148	-4.82332	1.6897e-06	0.000274797	4.81154	8773	chr15	TRUE
CTDSP2	-0.641784	7.47335	-4.31287	1.8124e-05	0.00123252	2.63198	10106	chr12	TRUE
RAVER2	-0.640927	0.742698	-2.49122	0.0129318	0.0765772	-3.22408	55225	chr1	TRUE
IMPG2	-0.64089	-1.65749	-2.54281	0.0111833	0.069913	-3.10041	50939	chr3	TRUE
ALDH1B1	-0.640655	1.78561	-4.15613	3.58495e-05	0.00177379	2.00926	219	chr9	TRUE
ZBTB8A	-0.640085	-2.05078	-2.50818	0.012332	0.0743199	-3.18371	653121	chr1	TRUE
ATF1	-0.639481	3.7546	-4.62303	4.40631e-06	0.000496938	3.92886	466	chr12	TRUE
RMND5A	-0.639335	6.21558	-4.50985	7.45558e-06	0.000712024	3.44574	64795	chr2	TRUE
NRP2	-0.639164	-0.90414	-2.42826	0.0153905	0.0854721	-3.37161	8828	chr2	TRUE
TRIM16L	-0.638967	0.0509261	-3.38689	0.000741324	0.0125283	-0.725251	147166	chr17	TRUE
P2RY10	-0.637369	5.51692	-2.67535	0.00761732	0.0546897	-2.7713	27334	chrX	TRUE
ZBTB39	-0.636926	2.15809	-4.22811	2.62799e-05	0.00147203	2.29251	9880	chr12	TRUE
OSBPL8	-0.636417	7.16018	-3.89903	0.000104659	0.0034537	1.03557	114882	chr12	TRUE
LOC107984035	-0.636176	0.290298	-2.89642	0.00387717	0.0352289	-2.18589	107984035	chr9	TRUE
LOC124905564	-0.635801	1.5311	-2.71598	0.00675019	0.0507349	-2.66712	124905564	chr1_KI270711v1_random	TRUE
LOC124901713	-0.635538	2.39578	-2.5732	0.010255	0.0662281	-3.02641	124901713	chr7	TRUE
PANK1	-0.635357	-0.430042	-2.94864	0.00328445	0.0317809	-2.04096	53354	chr10	TRUE
FZD1	-0.634289	2.38511	-2.57593	0.010175	0.065847	-3.01971	8321	chr7	TRUE
PCMTD2	-0.633204	4.95829	-3.62267	0.000309936	0.00699788	0.0556729	55251	chr20	TRUE
FNBP1L	-0.632503	0.975874	-2.71452	0.00677984	0.0508275	-2.67091	54874	chr1	TRUE
DOCK7	-0.632259	1.46754	-3.38339	0.000750699	0.0126461	-0.736458	85440	chr1	TRUE
WDR11	-0.631478	4.81042	-5.43154	7.41229e-08	4.12718e-05	7.70656	55717	chr10	TRUE
FBXW11	-0.63109	4.3811	-5.7781	1.08105e-08	1.14409e-05	9.49828	23291	chr5	TRUE
ZNF713	-0.631008	-0.753079	-3.07353	0.00218702	0.0248146	-1.68409	349075	chr7	TRUE
PRKAR1A	-0.630915	7.71917	-4.49852	7.85382e-06	0.000740602	3.39799	5573	chr17	TRUE
LYRM4-AS1	-0.6281	-1.78785	-2.91694	0.00363357	0.0337394	-2.12925	100129461	chr6	TRUE
ZNF519	-0.627439	0.495432	-2.9968	0.00281242	0.0290604	-1.90506	162655	chr18	TRUE
BCORL1	-0.626815	3.44292	-2.81999	0.00492104	0.0408783	-2.39344	63035	chrX	TRUE
PABPC1	-0.626425	10.0917	-3.98153	7.46897e-05	0.00281725	1.34153	26986	chr8	TRUE
NPTN	-0.625769	5.94245	-4.26529	2.23449e-05	0.00135147	2.44063	27020	chr15	TRUE
VPS4B	-0.625236	6.23343	-5.35321	1.12895e-07	4.96807e-05	7.31581	9525	chr18	TRUE
LOC107986162	-0.624289	-2.62324	-2.3476	0.0191371	0.0971487	-3.55519	107986162	chr3	TRUE
COX10-DT	-0.624104	0.663564	-3.08434	0.00211001	0.0242942	-1.65253	100874058	chr17	TRUE
SACS	-0.623934	2.87418	-3.40409	0.000696801	0.0120202	-0.669999	26278	chr13	TRUE
TXNIP	-0.623911	11.2892	-3.58096	0.00036295	0.0077597	-0.0861726	10628	chr1	TRUE
IRF2BPL	-0.62327	5.36653	-2.85428	0.00442468	0.0382376	-2.30099	64207	chr14	TRUE
KLHL28	-0.622963	3.8005	-3.716	0.000216452	0.00552943	0.378844	54813	chr14	TRUE
ACTR2	-0.622577	9.14232	-5.3858	9.48287e-08	4.59882e-05	7.47774	10097	chr2	TRUE
SGCB	-0.621146	1.41543	-3.08246	0.00212324	0.0243394	-1.65804	6443	chr4	TRUE
EEF2	-0.62058	10.5884	-3.23972	0.00124576	0.017496	-1.18685	1938	chr19	TRUE
NAB2	-0.618278	2.53321	-3.9088	0.000100594	0.00336457	1.07147	4665	chr12	TRUE
AZIN2	-0.617699	0.262612	-2.64979	0.00821272	0.0574916	-2.83604	113451	chr1	TRUE
CD46	-0.616784	7.99159	-3.16782	0.00159406	0.0204629	-1.40512	4179	chr1	TRUE
F2R	-0.616632	3.88569	-2.54832	0.0110095	0.0691598	-3.08705	2149	chr5	TRUE
SPIN1	-0.616309	3.63788	-3.94727	8.59851e-05	0.00305826	1.21373	10927	chr9	TRUE
NIPA1	-0.615935	2.69313	-3.47639	0.000535533	0.0101085	-0.434797	123606	chr15	TRUE
JAK1	-0.615836	8.29747	-6.21255	8.36856e-10	2.19186e-06	11.8873	3716	chr1	TRUE
ZBED4	-0.615811	3.39307	-5.86302	6.63921e-09	9.93359e-06	9.95287	9889	chr22	TRUE
ZNF792	-0.614201	2.42938	-4.37243	1.39053e-05	0.00107985	2.87441	126375	chr19	TRUE
CMTM4	-0.61372	1.15243	-2.96963	0.00307054	0.0305597	-1.98201	146223	chr16	TRUE
TOB2	-0.613413	4.74523	-5.36416	1.06481e-07	4.7795e-05	7.37012	10766	chr22	TRUE
TEC	-0.61329	1.13733	-3.96699	7.93013e-05	0.0029369	1.28715	7006	chr4	TRUE
TRIO	-0.613265	3.37963	-4.01596	6.47648e-05	0.00261424	1.47102	7204	chr5	TRUE
SFMBT2	-0.613074	3.44252	-4.36094	1.46386e-05	0.00110668	2.82737	57713	chr10	TRUE
XRN2	-0.612993	6.54314	-5.39398	9.07547e-08	4.59882e-05	7.51852	22803	chr20	TRUE
LRP11	-0.612793	-0.303134	-2.51695	0.0120314	0.073357	-3.1627	84918	chr6	TRUE
CRLF3	-0.612605	6.14372	-4.78059	2.07921e-06	0.000319615	4.62028	51379	chr17	TRUE
TRIP10	-0.612443	0.991914	-3.43435	0.000624473	0.0112047	-0.572152	9322	chr19	TRUE
IGIP	-0.611825	2.77527	-3.63947	0.000290705	0.00669159	0.113269	492311	chr5	TRUE
ANKRD46	-0.611729	2.67605	-3.2502	0.00120132	0.01714	-1.15463	157567	chr8	TRUE
AZIN1	-0.610557	5.85351	-4.40106	1.22292e-05	0.000988189	2.99203	51582	chr8	TRUE
RRN3	-0.609077	4.16313	-4.33782	1.62261e-05	0.00114157	2.73316	54700	chr16	TRUE
YES1	-0.608768	1.42466	-3.10987	0.00193788	0.0230726	-1.57755	7525	chr18	TRUE
LOC105374775	-0.607802	-0.790808	-2.70072	0.00706495	0.0521898	-2.70644	105374775	chr2	TRUE
PIK3R1	-0.607681	5.89441	-3.85833	0.000123334	0.00383103	0.886905	5295	chr5	TRUE
PHF6	-0.607619	3.3698	-3.2225	0.00132212	0.0181962	-1.23957	84295	chrX	TRUE
PTGR2	-0.607609	0.838867	-3.01931	0.00261385	0.0278815	-1.84082	145482	chr14	TRUE
ZNF675	-0.607192	2.12619	-3.47509	0.0005381	0.0101368	-0.439075	171392	chr19	TRUE
IFFO2	-0.60706	4.1808	-3.49905	0.000492662	0.00949899	-0.360122	126917	chr1	TRUE
CAMSAP2	-0.605985	1.0865	-2.60241	0.00942811	0.0627147	-2.95447	23271	chr1	TRUE
ZBTB11	-0.605397	4.76346	-3.94462	8.69226e-05	0.00308184	1.2039	27107	chr3	TRUE
FTX	-0.605185	-1.67106	-2.86076	0.00433617	0.037705	-2.2834	100302692	chrX	TRUE
DEPTOR	-0.604928	-0.751629	-2.39706	0.0167552	0.0901334	-3.44334	64798	chr8	TRUE
EIF4G2	-0.604731	8.83622	-5.0382	5.80959e-07	0.000129322	5.79765	1982	chr11	TRUE
CHM	-0.604344	3.29463	-3.48135	0.000525862	0.0100101	-0.418493	1121	chrX	TRUE
GABPA	-0.603716	4.85754	-3.91862	9.66569e-05	0.00328102	1.10765	2551	chr21	TRUE
PAQR3	-0.603153	2.00908	-2.94735	0.00329805	0.0318159	-2.04457	152559	chr4	TRUE
CYP2U1	-0.602614	2.27091	-3.34875	0.000849642	0.0137492	-0.846784	113612	chr4	TRUE
PTPN9	-0.602162	3.8297	-5.34204	1.19828e-07	5.07416e-05	7.26049	5780	chr15	TRUE
ATL1	-0.602	0.53305	-3.21231	0.00136926	0.0185346	-1.27061	51062	chr14	TRUE
ZNF146	-0.601382	4.84935	-3.9571	8.25903e-05	0.00300417	1.25028	7705	chr19	TRUE
UBL3	-0.601311	5.51964	-4.34966	1.53935e-05	0.00111575	2.78135	5412	chr13	TRUE
SRD5A3	-0.600917	2.51299	-3.17312	0.00156559	0.0202282	-1.38918	79644	chr4	TRUE
MYCL	-0.600252	3.6363	-2.58229	0.00999104	0.06507	-3.00411	4610	chr1	TRUE
PPIP5K2	-0.599874	5.07985	-4.07778	5.0003e-05	0.00217484	1.70622	23262	chr5	TRUE
IRF8	-0.599832	5.97272	-3.40698	0.000689583	0.0119402	-0.660707	3394	chr16	TRUE
RAD21	-0.599368	7.21941	-5.17351	2.90498e-07	9.05508e-05	6.43926	5885	chr8	TRUE
NCAPD3	-0.599325	3.07565	-4.29422	1.96785e-05	0.00127643	2.55675	23310	chr11	TRUE
SWAP70	-0.599319	4.77693	-3.05351	0.00233657	0.0259481	-1.74229	23075	chr11	TRUE
PTGER4	-0.599134	5.14959	-3.79716	0.000157412	0.00442707	0.666288	5734	chr5	TRUE
ZNF614	-0.597814	2.33229	-3.60452	0.000332042	0.00734188	-0.00624058	80110	chr19	TRUE
ACBD3	-0.597777	4.18264	-4.27638	2.12847e-05	0.00132325	2.48505	64746	chr1	TRUE
OXR1	-0.597616	4.2762	-3.75899	0.000182985	0.00490649	0.530348	55074	chr8	TRUE
EPC2	-0.597186	4.36678	-4.83552	1.59205e-06	0.00026467	4.86644	26122	chr2	TRUE
SIAH1	-0.596871	3.41266	-3.78046	0.00016815	0.00462064	0.60668	6477	chr16	TRUE
MEGF9	-0.596734	7.66065	-2.89534	0.00389035	0.0352487	-2.18885	1955	chr9	TRUE
ACTB	-0.596593	12.8495	-3.6212	0.000311672	0.00700207	0.0506533	60	chr7	TRUE
FMO5	-0.59307	1.18828	-3.45307	0.000583288	0.0107219	-0.511185	2330	chr1	TRUE
ZNF551	-0.592924	2.18853	-3.30575	0.000989324	0.0150736	-0.982213	90233	chr19	TRUE
POM121C	-0.592819	5.24296	-3.8239	0.000141544	0.0041634	0.762328	100101267	chr7	TRUE
PHF13	-0.592532	3.09041	-4.5125	7.36545e-06	0.000712024	3.4569	148479	chr1	TRUE
LOC100129034	-0.592471	5.38292	-2.46922	0.0137483	0.0795856	-3.27606	100129034	chr9	TRUE
SEC23A	-0.592292	4.34312	-4.20453	2.91089e-05	0.00155545	2.1992	10484	chr14	TRUE
IARS2	-0.591748	5.04255	-5.59917	2.95889e-08	2.14214e-05	8.5605	55699	chr1	TRUE
ADSS1	-0.590771	-0.550201	-2.73136	0.00644591	0.0491392	-2.62729	122622	chr14	TRUE
FBXO36	-0.590483	-1.4167	-2.67504	0.00762442	0.054714	-2.77211	130888	chr2	TRUE
GALNT12	-0.59036	1.65092	-3.15292	0.00167665	0.0212114	-1.44976	79695	chr9	TRUE
NBPF1	-0.590193	2.28227	-2.73675	0.00634234	0.048564	-2.61329	55672	chr1	TRUE
CRY1	-0.590078	2.81446	-3.85768	0.000123654	0.00383231	0.884561	1407	chr12	TRUE
SLC25A53	-0.58988	0.906601	-2.65967	0.00797775	0.0564368	-2.81109	401612	chrX	TRUE
AHNAK	-0.589332	8.81527	-2.68018	0.00750932	0.0541915	-2.75901	79026	chr11	TRUE
SHLD2P3	-0.588987	0.46229	-2.59532	0.00962319	0.0635589	-2.97201	439965	chr10	TRUE
MTMR12	-0.588659	4.18441	-5.76408	1.1709e-08	1.14409e-05	9.42387	54545	chr5	TRUE
IQGAP1	-0.588507	8.99545	-5.09015	4.46062e-07	0.000112483	6.04212	8826	chr15	TRUE
DPYD	-0.587606	6.20383	-4.31151	1.82326e-05	0.00123252	2.62652	1806	chr1	TRUE
HACD2	-0.587582	4.14942	-3.5614	0.00039064	0.00818593	-0.152156	201562	chr3	TRUE
MAP4K5	-0.587554	3.92463	-3.24117	0.00123953	0.0174472	-1.1824	11183	chr14	TRUE
WDR82	-0.586335	7.15619	-4.70879	2.93581e-06	0.000389872	4.30247	80335	chr3	TRUE
DNMBP	-0.586231	2.81851	-3.95925	8.18634e-05	0.00298742	1.2583	23268	chr10	TRUE
NORAD	-0.586028	7.38194	-4.24572	2.43408e-05	0.00139714	2.36249	647979	chr20	TRUE
MIB1	-0.585412	4.4617	-3.77684	0.000170573	0.00467421	0.593759	57534	chr18	TRUE
PPM1K	0.585573	6.01083	2.69864	0.0071088	0.0523142	-2.71178	152926	chr4	TRUE
NPIPB4	0.587169	5.12671	2.64422	0.00834806	0.0581308	-2.85009	440345	chr16	TRUE
GLRX	0.587736	7.07603	3.80464	0.000152813	0.00437648	0.693083	2745	chr5	TRUE
SNHG30	0.587879	2.34296	4.23649	2.53394e-05	0.00143973	2.32578	105371743	chr17	TRUE
BORCS8-MEF2B	0.588241	3.31288	2.60709	0.00930124	0.0621976	-2.94286	4207	chr19	TRUE
BRCA1	0.588727	3.22438	2.79168	0.0053682	0.0435597	-2.46892	672	chr17	TRUE
NDUFV2-AS1	0.589169	0.301551	2.96071	0.00315982	0.031117	-2.00711	101927275	chr18	TRUE
LOC105375521	0.589488	1.75912	3.08196	0.00212674	0.0243522	-1.65948	105375521	chr7	TRUE
LOC124903534	0.590684	-0.43468	3.76427	0.000179227	0.00485164	0.549077	124903534	chr15	TRUE
CHKB	0.592182	4.79249	3.3287	0.00091232	0.0143888	-0.910141	1120	chr22	TRUE
AK9	0.593216	2.67785	4.07119	5.14095e-05	0.0022196	1.68099	221264	chr6	TRUE
HEXIM2-AS1	0.593546	1.62667	2.56841	0.0103965	0.0667493	-3.03813	112268203	chr17	TRUE
LOC107985360	0.594472	1.08542	3.18093	0.00152454	0.0198794	-1.36569	107985360	chr1	TRUE
STYXL1	0.594582	4.11386	3.77025	0.00017506	0.00476227	0.570315	51657	chr7	TRUE
REEP2	0.595042	-1.72018	2.46807	0.0137919	0.0797146	-3.27875	51308	chr5	TRUE
LOC105371692	0.595239	3.5471	2.55136	0.0109148	0.0687896	-3.07967	105371692	chr1	TRUE
TRIM25	0.595514	7.62495	3.14995	0.00169358	0.0213055	-1.45863	7706	chr17	TRUE
NCF1C	0.595544	8.38257	2.74427	0.00620017	0.0479312	-2.59369	654817	chr7	TRUE
CBLL1-AS1	0.595745	1.54065	2.3666	0.0181891	0.0943855	-3.51249	101927974	chr7	TRUE
BICRA-AS2	0.597167	-0.626463	2.96197	0.00314703	0.0310457	-2.00356	128667229	chr19	TRUE
LOC124906231	0.599098	1.32725	2.72298	0.00661018	0.0499671	-2.64903	124906231	chr3	TRUE
PTOV1-AS2	0.599308	2.39337	2.41641	0.0158967	0.08723	-3.39896	101928378	chr19	TRUE
LOC105374340	0.600165	0.164086	2.71949	0.00667977	0.0503818	-2.65807	105374340	chr4	TRUE
LOC124901279	0.600627	-0.809759	2.71949	0.00667971	0.0503818	-2.65806	124901279	chr6	TRUE
LOC124904537	0.601291	2.07517	2.85464	0.00441972	0.0382242	-2.30001	124904537	chr1	TRUE
BCO2	0.601309	-0.995638	3.06321	0.00226298	0.0254321	-1.71414	83875	chr11	TRUE
C7orf50	0.603673	5.11213	4.34055	1.60307e-05	0.00113137	2.74424	84310	chr7	TRUE
LOC729218	0.604357	3.4268	2.38871	0.017138	0.0911655	-3.46238	729218	chr4	TRUE
ZNF438	0.605026	4.73709	2.44202	0.0148204	0.0833202	-3.33968	220929	chr10	TRUE
CRABP2	0.605604	-0.340381	2.37012	0.0180182	0.0939333	-3.50455	1382	chr1	TRUE
LOC105375957	0.606068	-0.514649	2.43194	0.0152361	0.0849552	-3.36309	105375957	chr9	TRUE
LOC124902386	0.607677	2.77478	2.59555	0.00961678	0.0635353	-2.97144	124902386	chr10	TRUE
NUDT14	0.608776	2.10812	3.20111	0.00142291	0.018986	-1.30464	256281	chr14	TRUE
UFL1-AS1	0.610722	1.45342	2.81159	0.00505001	0.0416375	-2.4159	100861530	chr6	TRUE
MLKL	0.610821	5.88043	3.38565	0.000744625	0.0125651	-0.729214	197259	chr16	TRUE
MICA	0.61101	3.42716	3.79829	0.000156709	0.00442255	0.670335	100507436	chr6	TRUE
LOC286437	0.611852	4.00705	3.63028	0.000301075	0.00687387	0.0817514	286437	chrX	TRUE
LINC02256	0.611859	0.655985	3.38125	0.000756506	0.0126984	-0.743328	100996255	chr15	TRUE
SDAD1P1	0.613161	0.335304	3.08377	0.00211405	0.0243061	-1.65421	157489	chr8	TRUE
LOC101928487	0.615159	-0.974011	3.5572	0.000396825	0.0082846	-0.166249	101928487	chr2	TRUE
ATRIP	0.615656	3.33246	3.80267	0.000154008	0.00438212	0.686043	84126	chr3	TRUE
TMEM44	0.615864	-0.454718	2.66825	0.00777867	0.0554656	-2.78935	93109	chr3	TRUE
GSDMD	0.61603	6.1017	4.45941	9.39049e-06	0.000842277	3.23408	79792	chr8	TRUE
ZC3HAV1	0.618797	7.58607	4.27348	2.15568e-05	0.00132904	2.47344	56829	chr7	TRUE
PRKCE	0.620424	3.64136	2.84423	0.00456516	0.0390159	-2.32819	5581	chr2	TRUE
SGMS1-AS1	0.621913	0.790808	3.79773	0.000157055	0.00442255	0.668343	104355295	chr10	TRUE
LOC124902672	0.624581	-1.92322	2.46343	0.0139705	0.0803331	-3.28966	124902672	chr11	TRUE
LOC101928361	0.625813	4.61861	2.61329	0.00913569	0.0614687	-2.92746	101928361	chr2	TRUE
NFKBID	0.626167	3.78977	4.05139	5.58649e-05	0.00236561	1.60539	84807	chr19	TRUE
LOC124902114	0.626327	2.34316	3.14804	0.00170453	0.0214072	-1.46432	124902114	chr9	TRUE
NCF4	0.626436	8.17332	2.85814	0.00437179	0.0379266	-2.29052	4689	chr22	TRUE
LOC124902227	0.626472	-1.21303	2.71825	0.00670444	0.0505095	-2.66125	124902227	chr9	TRUE
LOC124900996	0.627322	-0.62621	2.34099	0.019477	0.0982958	-3.56996	124900996	chr5	TRUE
TAGAP-AS1	0.627509	-1.17107	2.46924	0.0137473	0.0795856	-3.276	105378083	chr6	TRUE
TMEM11-DT	0.628419	-2.69122	2.40106	0.0165745	0.0895362	-3.4342	107984969	chr17	TRUE
PLEKHM1P1	0.628462	3.68821	2.62547	0.00881779	0.060133	-2.89709	440456	chr17	TRUE
LOC100130298	0.628506	-0.299903	2.50556	0.0124229	0.0746872	-3.18995	100130298	chr8	TRUE
LILRB4	0.628649	4.65297	3.04203	0.00242648	0.0265258	-1.77548	11006	chr19	TRUE
RPS14P3	0.62871	0.923133	3.75734	0.00018417	0.00493191	0.524523	644068	chr1	TRUE
KANTR	0.628967	1.62191	3.12054	0.00186983	0.0226517	-1.54602	102723508	chrX	TRUE
VSIG10L	0.631329	-0.350928	2.48104	0.0133041	0.0780611	-3.24819	147645	chr19	TRUE
RAC3	0.632503	-1.52875	2.808	0.00510613	0.0419923	-2.4255	5881	chr17	TRUE
TMEM60	0.632772	4.17717	4.04965	5.62738e-05	0.00237415	1.59876	85025	chr7	TRUE
LINC00342	0.632969	3.97073	3.16498	0.00160951	0.0205942	-1.41364	150759	chr2	TRUE
PANK2-AS1	0.634765	1.46758	4.07065	5.15267e-05	0.0022196	1.67891	107985395	chr20	TRUE
LOC124903456	0.634852	-0.432341	3.03381	0.00249278	0.0270268	-1.79916	124903456	chr15	TRUE
SRGAP2C	0.635006	4.75297	3.54254	0.000419188	0.00859213	-0.215418	653464	chr1	TRUE
ATP6V0D1-DT	0.635682	3.10506	4.46096	9.32443e-06	0.000840435	3.24056	101927837	chr16	TRUE
ZNF763	0.638202	2.78375	3.11971	0.00187506	0.0226529	-1.54848	284390	chr19	TRUE
LOC124902276	0.638466	-1.4537	2.46204	0.0140244	0.0804987	-3.29292	124902276	chr9	TRUE
RNF181	0.639236	5.24837	4.43791	1.03543e-05	0.000880229	3.14452	51255	chr2	TRUE
LINC01004	0.639852	4.63513	3.68739	0.000241836	0.00596844	0.278921	100216546	chr7	TRUE
RIPK3	0.639895	4.71595	3.86084	0.000122096	0.00381112	0.896036	11035	chr14	TRUE
BABAM2-AS1	0.64063	-1.40563	2.69147	0.00726197	0.0530535	-2.73015	100302650	chr2	TRUE
HCG26	0.641588	3.66359	3.44279	0.000605575	0.0110137	-0.544698	352961	chr6	TRUE
LOC101928576	0.641938	2.16018	2.52213	0.0118572	0.0726283	-3.15028	101928576	chr21	TRUE
MIR223HG	0.647447	7.31102	2.5506	0.0109384	0.0688889	-3.08152	115891964	chrX	TRUE
LYG1	0.648381	-0.038221	3.39337	0.000724245	0.0123138	-0.704464	129530	chr2	TRUE
LOC124906265	0.648486	3.46714	3.31518	0.000956997	0.0148021	-0.952672	124906265	chr3	TRUE
LOC105374306	0.649284	-2.86912	2.33289	0.0199003	0.0996256	-3.588	105374306	chr3	TRUE
FUT7	0.650467	5.61745	3.16356	0.00161726	0.0206345	-1.41789	2529	chr9	TRUE
NAGK	0.650487	7.59182	3.67377	0.000254872	0.00612079	0.231643	55577	chr2	TRUE
ANKRD36	0.651055	4.62677	2.64941	0.00822187	0.0575358	-2.837	375248	chr2	TRUE
RPS21-DT	0.652101	-0.255681	3.93656	8.98366e-05	0.0031454	1.17399	128667224	chr20	TRUE
LOC105371224	0.652596	3.50614	3.74514	0.000193193	0.00510099	0.481359	105371224	chr1	TRUE
CCDC146	0.652864	4.09065	2.95866	0.00318067	0.0312456	-2.01286	57639	chr7	TRUE
WDR5-DT	0.653383	-2.12728	2.94024	0.00337387	0.0323179	-2.06445	118568806	chr9	TRUE
TNFRSF18	0.653479	1.99244	2.51293	0.0121685	0.0738102	-3.17235	8784	chr1	TRUE
EIF1B-AS1	0.655059	-0.314599	2.83071	0.00476067	0.0401216	-2.36465	440952	chr3	TRUE
LOC124901315	0.656802	-0.751518	2.44494	0.0147017	0.0829158	-3.33288	124901315	chr6	TRUE
LOC124903907	0.657714	0.701452	2.9898	0.00287691	0.0294033	-1.92494	124903907	chr17	TRUE
RENO1	0.65996	-1.27375	2.34855	0.0190885	0.0969678	-3.55305	119545628	chr17	TRUE
LOC124901706	0.660623	1.7452	4.7139	2.86502e-06	0.000385161	4.32494	124901706	chr7	TRUE
AP5B1	0.661776	7.26382	3.13695	0.00176951	0.0218615	-1.49736	91056	chr11	TRUE
LOC124903558	0.66275	0.498025	2.73681	0.00634104	0.048564	-2.61311	124903558	chr15	TRUE
LOC100996740	0.665756	3.52637	4.39349	1.26524e-05	0.00100338	2.96087	100996740	chr1	TRUE
LINC01138	0.666372	4.0565	3.54468	0.000415857	0.00856246	-0.208264	388685	chr1	TRUE
LOC124903512	0.666634	0.0807354	3.26565	0.00113852	0.016517	-1.10699	124903512	chr15	TRUE
RECQL4	0.667288	0.904004	2.68546	0.00739275	0.0537077	-2.74553	9401	chr8	TRUE
LOC124901314	0.667887	2.14563	2.72658	0.00653908	0.0495799	-2.63969	124901314	chr6	TRUE
DNASE1L2	0.670255	-0.32779	2.98877	0.00288658	0.0294873	-1.92788	1775	chr16	TRUE
LOC124904409	0.670771	3.46049	4.98845	7.46537e-07	0.000150942	5.56578	124904409	chr1	TRUE
PABIR3	0.671184	2.82827	4.61036	4.67609e-06	0.000514439	3.87423	159091	chrX	TRUE
LOC105369663	0.671369	-0.930326	2.65968	0.00797771	0.0564368	-2.81108	105369663	chr12	TRUE
LOC105369477	0.672687	3.62606	2.96108	0.0031561	0.0310941	-2.00608	105369477	chr11	TRUE
LOC124901145	0.674911	-1.50209	2.37533	0.0177675	0.0932161	-3.49276	124901145	chr5	TRUE
TAP1	0.677801	8.43925	3.43047	0.000633352	0.0112812	-0.584763	6890	chr6	TRUE
CSRNP1	0.678663	5.56706	2.95238	0.00324536	0.0316126	-2.03048	64651	chr3	TRUE
LINC03112	0.678752	1.31514	2.7413	0.00625591	0.0481817	-2.60143	101928092	chrX	TRUE
DUSP18	0.679087	4.43236	4.09556	4.63892e-05	0.00207895	1.77449	150290	chr22	TRUE
LOC124903679	0.679258	-0.748119	2.68807	0.00733572	0.0534011	-2.73886	124903679	chr16	TRUE
SP100	0.679599	8.06285	4.18667	3.14422e-05	0.00162594	2.12886	6672	chr2	TRUE
ERV3-1	0.68019	4.47977	2.73862	0.00630666	0.0483734	-2.60842	2086	chr7	TRUE
LOC124902455	0.681388	0.358821	2.75507	0.00600095	0.046845	-2.56544	124902455	chr10	TRUE
RGL2	0.681781	6.6723	3.01885	0.00261771	0.0279094	-1.84211	5863	chr6	TRUE
LOC100129697	0.681912	1.03352	2.84487	0.00455612	0.0389907	-2.32646	100129697	chr16	TRUE
LRFN1	0.682326	4.79537	2.77689	0.00561618	0.0447599	-2.50807	57622	chr19	TRUE
KIF20B	0.683197	4.79123	2.97946	0.00297468	0.0300184	-1.95423	9585	chr10	TRUE
KIAA1614-AS1	0.684656	-0.854491	2.4979	0.0126923	0.0755782	-3.2082	103344928	chr1	TRUE
BAZ2B	0.685259	7.07874	3.26714	0.00113262	0.016474	-1.10237	29994	chr2	TRUE
LOC124902367	0.685622	0.596111	3.0557	0.00231975	0.0258117	-1.73593	124902367	chr10	TRUE
ANXA2R-AS1	0.686109	1.57125	5.15945	3.12432e-07	9.60536e-05	6.37183	153684	chr5	TRUE
BLOC1S1-RDH5	0.687373	0.384348	2.823	0.00487548	0.0407181	-2.38536	100528022	chr12	TRUE
RSPH3	0.687666	4.58751	3.43406	0.000625143	0.0112047	-0.573111	83861	chr6	TRUE
PRRG4	0.688018	5.42271	2.54234	0.0111983	0.0699868	-3.10155	79056	chr11	TRUE
ADAMTSL4	0.688684	4.65484	2.6072	0.00929825	0.0621976	-2.94258	54507	chr1	TRUE
NOTCH2NLB	0.688871	3.72816	2.77513	0.00564634	0.0449365	-2.51271	100996763	chr1	TRUE
MAPK11	0.69089	1.51111	3.47745	0.000533463	0.0100864	-0.431333	5600	chr22	TRUE
TMEM234	0.692223	3.06631	3.43759	0.000617149	0.0111609	-0.561613	56063	chr1	TRUE
TRIM21	0.692693	6.60393	4.16388	3.46793e-05	0.00174118	2.03951	6737	chr11	TRUE
LOC101927325	0.692983	-1.05146	2.71017	0.00686862	0.0512475	-2.68213	101927325	chr7	TRUE
NLGN3	0.693916	2.43344	2.39849	0.0166905	0.0898715	-3.44008	54413	chrX	TRUE
RBCK1	0.695111	7.06573	4.52314	7.01334e-06	0.00068435	3.50187	10616	chr20	TRUE
NAPA	0.696165	7.61491	3.81493	0.00014669	0.00427553	0.730044	8775	chr19	TRUE
NPFF	0.700045	1.28011	3.60308	0.000333862	0.00737486	-0.0111516	8620	chr12	TRUE
EMC9	0.700405	2.44129	4.61045	4.67428e-06	0.000514439	3.87458	51016	chr14	TRUE
MIR4435-2HG	0.701766	4.99364	3.31259	0.000965776	0.0148761	-0.960793	541471	chr2	TRUE
CCDC18-AS1	0.701817	3.85074	3.45572	0.000577667	0.0106792	-0.502528	100131564	chr1	TRUE
FIRRE	0.702857	-1.02374	2.52787	0.0116667	0.0718629	-3.13648	286467	chrX	TRUE
ARL17B	0.703529	3.61777	2.44586	0.0146645	0.0827545	-3.33073	100506084	chr17	TRUE
LOC100130357	0.703608	0.987776	2.59477	0.00963824	0.0635868	-2.97334	100130357	chr6	TRUE
ARHGEF2-AS2	0.705572	1.29143	3.70227	0.000228301	0.00572487	0.330809	107985209	chr1	TRUE
LOC124904391	0.707408	2.34673	4.45506	9.57827e-06	0.000846311	3.21593	124904391	chr1	TRUE
PHKG1	0.707509	0.0338172	4.25912	2.29569e-05	0.00136807	2.41595	5260	chr7	TRUE
TRIM56	0.707669	8.08591	5.315	1.3835e-07	5.44735e-05	7.1271	81844	chr7	TRUE
MIRLET7BHG	0.711886	2.39537	3.14306	0.00173343	0.021625	-1.47917	400931	chr22	TRUE
LOC606724	0.712866	2.04876	2.87543	0.00414164	0.0366093	-2.24342	606724	chr16	TRUE
LINC02908	0.713343	4.25366	2.49224	0.012895	0.0764261	-3.22166	401563	chr9	TRUE
LRWD1	0.714017	4.63872	2.71427	0.00678494	0.0508275	-2.67155	222229	chr7	TRUE
FITM1	0.714057	1.03862	3.85322	0.000125887	0.00384392	0.868363	161247	chr14	TRUE
ANP32A-IT1	0.715634	0.66718	3.02116	0.00259808	0.0277698	-1.8355	80035	chr15	TRUE
GUSBP3	0.716615	0.137305	2.93729	0.0034058	0.0324985	-2.07269	653188	chr5	TRUE
SCNM1	0.716794	4.41826	4.93794	9.60862e-07	0.000181215	5.33256	79005	chr1	TRUE
ARHGAP27P1	0.718995	4.5166	2.59738	0.00956604	0.0632745	-2.9669	146880	chr17	TRUE
SAP25	0.719319	5.47722	2.39855	0.0166874	0.0898715	-3.43993	100316904	chr7	TRUE
APBB3	0.720526	3.37332	2.86302	0.00430567	0.0375125	-2.27726	10307	chr5	TRUE
HSPA6	0.725627	7.76788	2.50324	0.0125042	0.0749302	-3.1955	3310	chr1	TRUE
MATCAP1	0.725933	1.36248	2.71703	0.00672911	0.0506307	-2.66442	653319	chr16	TRUE
MAP1LC3A	0.726262	3.36902	2.42411	0.015566	0.0860675	-3.3812	84557	chr20	TRUE
DARS1-AS1	0.726554	-1.00536	3.48539	0.000518109	0.00991045	-0.405202	101928243	chr2	TRUE
LOC124900794	0.727201	-1.9706	2.39291	0.0169446	0.0907135	-3.45282	124900794	chr4	TRUE
RELL2	0.727835	3.1649	4.18083	3.22429e-05	0.00166351	2.10592	285613	chr5	TRUE
LINC01772	0.732346	1.31131	3.82043	0.000143517	0.00419943	0.74981	107984921	chr1	TRUE
MMP17	0.733825	2.86189	3.22168	0.00132583	0.0182291	-1.24206	4326	chr12	TRUE
LPAR2	0.736779	6.06804	2.58279	0.00997648	0.065069	-3.00286	9170	chr19	TRUE
TINCR	0.740054	-1.82525	2.81996	0.00492149	0.0408783	-2.39352	257000	chr19	TRUE
KIF1C-AS1	0.74075	-1.91699	2.68482	0.0074067	0.0537435	-2.74716	102724009	chr17	TRUE
LOC105373737	0.742873	-2.70402	2.35252	0.0188876	0.0964714	-3.54417	105373737	chr2	TRUE
LOC105374711	0.743702	0.988796	3.99623	7.02878e-05	0.00273392	1.39669	105374711	chr5	TRUE
LOC105372279	0.743923	-0.404002	2.86338	0.00430082	0.0374848	-2.27627	105372279	chr19	TRUE
SAPCD1-AS1	0.744113	-1.7377	2.47296	0.0136061	0.0791089	-3.26724	104413891	chr6	TRUE
CCDC18	0.746258	4.64269	2.86619	0.00426319	0.0372818	-2.26862	343099	chr1	TRUE
LOC124902372	0.746542	2.28922	2.5558	0.0107776	0.0683478	-3.06888	124902372	chr10	TRUE
ABCA7	0.74694	6.77406	2.45237	0.0144038	0.0819221	-3.31554	10347	chr19	TRUE
POC1B-GALNT4	0.747575	3.58717	2.97728	0.00299577	0.0301633	-1.96042	100528030	chr12	TRUE
KIAA0319L	0.747778	6.28102	3.87918	0.000113403	0.00364628	0.962897	79932	chr1	TRUE
IRF2-DT	0.748007	3.25556	4.08246	4.90268e-05	0.00214485	1.72416	117134601	chr4	TRUE
LOC124902691	0.748227	1.26424	2.62627	0.00879736	0.0600667	-2.8951	124902691	chr11	TRUE
ATF7-NPFF	0.748702	-1.85148	2.87444	0.00415452	0.036683	-2.24613	114108587	chr12	TRUE
LOC124902775	0.749924	1.4854	3.73259	0.000202907	0.00527675	0.43711	124902775	chr11	TRUE
LOC644215	0.752054	-1.31674	3.47887	0.000530675	0.0100561	-0.426645	644215	chr10	TRUE
TRABD-AS1	0.75224	0.12823	2.47903	0.0133785	0.0782929	-3.25292	123706513	chr22	TRUE
LOC102723342	0.752373	-0.241151	3.18006	0.00152906	0.019888	-1.36831	102723342	chr14	TRUE
SP140	0.752875	5.89682	3.66394	0.000264697	0.00626283	0.197594	11262	chr2	TRUE
SCN1B	0.753048	2.04623	2.63444	0.00859024	0.0592837	-2.87465	6324	chr19	TRUE
LOC124904773	0.753127	-0.302605	2.60296	0.0094131	0.0626879	-2.9531	124904773	chr19	TRUE
LOC107984993	0.755848	-0.62596	3.27738	0.00109285	0.0161148	-1.07064	107984993	chr17	TRUE
LOC124903855	0.75691	1.40635	4.66174	3.6713e-06	0.000443059	4.09671	124903855	chr1	TRUE
TMEM140	0.758504	7.30098	2.98431	0.00292851	0.0297084	-1.94052	55281	chr7	TRUE
LOC105378620	0.758546	2.72253	3.30461	0.000993315	0.0150934	-0.985791	105378620	chr1	TRUE
LOC124904643	0.758808	-1.59031	3.86585	0.000119659	0.00376122	0.914282	124904643	chr19	TRUE
FAM209A	0.759362	-0.186684	3.27289	0.00111012	0.0162585	-1.08456	200232	chr20	TRUE
VPS9D1	0.759384	4.88632	2.89826	0.00385469	0.0351109	-2.18082	9605	chr16	TRUE
ZNG1F	0.759989	4.25278	3.13878	0.00175864	0.0218302	-1.49191	644019	chr9	TRUE
HEXD	0.760308	4.83157	3.22792	0.00129763	0.0180215	-1.22301	284004	chr17	TRUE
LINC01779	0.761398	3.25423	2.75576	0.0059884	0.0467796	-2.56363	107985190	chr12	TRUE
TNFRSF4	0.762952	2.99669	2.85724	0.00438402	0.038018	-2.29296	7293	chr1	TRUE
NPIPB9	0.763146	-0.294908	2.46224	0.0140165	0.0804858	-3.29244	100507607	chr16	TRUE
LOC124904486	0.765062	-1.66227	2.46732	0.0138206	0.0797778	-3.28051	124904486	chr1	TRUE
MYH9-DT	0.766192	-1.66107	2.71413	0.00678761	0.0508275	-2.67189	105377199	chr22	TRUE
PATL2	0.768518	3.36293	3.05799	0.00230229	0.0256905	-1.72929	197135	chr15	TRUE
MRPL42P5	0.771273	-1.74433	3.0211	0.00259859	0.0277698	-1.83567	359821	chr15	TRUE
LOC124900780	0.771549	1.71757	3.16754	0.00159555	0.0204629	-1.40594	124900780	chr4	TRUE
GBP2	0.776452	8.72433	4.20877	2.858e-05	0.00154188	2.21593	2634	chr1	TRUE
LINC01176	0.777019	-0.476505	2.47719	0.0134473	0.0785318	-3.25728	100506516	chr7	TRUE
ZNF496	0.779932	3.70105	3.28892	0.00104959	0.0156518	-1.03477	84838	chr1	TRUE
MAPK8IP2	0.781557	-1.30563	2.67721	0.00757565	0.0545228	-2.76658	23542	chr22	TRUE
GTPBP1	0.783161	6.5271	4.07666	5.02387e-05	0.00218086	1.70195	9567	chr22	TRUE
LOC124907896	0.783616	-1.89989	2.96604	0.00310616	0.0308198	-1.99211	124907896	chr2	TRUE
LOC124901580	0.785159	2.28734	2.76432	0.00583504	0.0460772	-2.54118	124901580	chr7	TRUE
STAG3L5P	0.786138	-0.679612	3.90501	0.000102151	0.0033964	1.05755	101735302	chr7	TRUE
RASSF1-AS1	0.787636	-1.30371	4.04839	5.65697e-05	0.00237415	1.59399	102060282	chr3	TRUE
LOC124905975	0.788019	-2.3547	2.417	0.015871	0.0871344	-3.39759	124905975	chr2	TRUE
LOC124904086	0.789144	-1.98911	2.92703	0.00351894	0.0331134	-2.10125	124904086	chr17	TRUE
CMTR1	0.793371	5.85258	3.63495	0.000295765	0.00676642	0.0977498	23070	chr6	TRUE
LINC00528	0.794087	3.95696	3.83506	0.000135379	0.00402455	0.8026	200298	chr22	TRUE
ZFAND3-DT	0.794792	-1.91306	2.93711	0.00340773	0.032503	-2.07318	107986593	chr6	TRUE
LOC105376037	0.795585	0.61518	2.50235	0.0125352	0.0750205	-3.19761	105376037	chr9	TRUE
LOC112268272	0.796324	2.87996	3.30819	0.000980862	0.0150153	-0.974575	112268272	chr1	TRUE
UBE2CP5	0.798033	2.57029	4.13079	3.99473e-05	0.00189543	1.91063	100874260	chr19	TRUE
INAFM1	0.798756	3.15471	3.07853	0.00215111	0.0245625	-1.66952	255783	chr19	TRUE
LOC105375655	0.79895	3.19321	2.34047	0.0195036	0.0983862	-3.57111	105375655	chr8	TRUE
PDE1B	0.798991	2.88089	3.47003	0.000548187	0.0102687	-0.455688	5153	chr12	TRUE
RNF213	0.799126	8.80732	2.90906	0.00372541	0.0343365	-2.15105	57674	chr17	TRUE
APOL2	0.800737	7.28366	4.20921	2.85252e-05	0.00154188	2.21768	23780	chr22	TRUE
LOC105374181	0.808887	0.859263	2.76435	0.00583459	0.0460772	-2.54111	105374181	chr3	TRUE
UPB1	0.809755	1.25314	2.35089	0.0189698	0.0966825	-3.54781	51733	chr22	TRUE
LOC107984421	0.810583	3.71502	3.06148	0.00227598	0.0255527	-1.71918	107984421	chr11	TRUE
LINC01410	0.811493	3.67437	2.40086	0.0165833	0.0895523	-3.43465	103352539	chr9	TRUE
NEAT1	0.812889	9.83112	2.94975	0.00327287	0.0317704	-2.03787	283131	chr11	TRUE
LOC124904912	0.813647	2.37044	2.83518	0.0046952	0.039704	-2.35261	124904912	chr20	TRUE
DBF4B	0.814177	1.96696	3.34412	0.000863768	0.0138666	-0.861466	80174	chr17	TRUE
LOC729737	0.815288	8.33291	2.34232	0.0194081	0.0980586	-3.56699	729737	chr1	TRUE
HCG27	0.815677	5.60717	2.88812	0.00397989	0.0357568	-2.2087	253018	chr6	TRUE
LINC02980	0.816632	1.30938	3.5773	0.000367986	0.00782076	-0.0985447	123706533	chr6	TRUE
TMEM232	0.816809	-2.11374	2.45809	0.0141783	0.0811608	-3.30217	642987	chr5	TRUE
SRGAP2B	0.817439	4.6122	3.82118	0.000143086	0.00419226	0.752534	647135	chr1	TRUE
LOC101927603	0.822402	0.883517	3.09195	0.0020573	0.0239256	-1.63025	101927603	chr9	TRUE
TRIP6	0.822583	2.36047	5.06055	5.18689e-07	0.00012001	5.90253	7205	chr7	TRUE
LOC124906236	0.823827	2.57338	3.77175	0.000174028	0.00473993	0.575655	124906236	chr3	TRUE
WDR97	0.82543	-0.423151	2.41396	0.0160034	0.0876008	-3.4046	340390	chr8	TRUE
IL6ST-DT	0.826462	-2.58371	3.04389	0.00241172	0.026416	-1.77012	441072	chr5	TRUE
ZFAND2A-DT	0.828999	0.0485418	3.23753	0.00125523	0.0175959	-1.19356	101927021	chr7	TRUE
RFX3-DT	0.830349	-1.602	3.11988	0.00187402	0.0226529	-1.54799	101929302	chr9	TRUE
LINC01232	0.830362	-0.365515	4.1665	3.4291e-05	0.00173331	2.04977	102725509	chr13	TRUE
LOC124904336	0.830485	-2.71349	2.89957	0.00383885	0.0350366	-2.17723	124904336	chr18	TRUE
LOC114224	0.831854	-2.11292	2.58499	0.00991359	0.0649698	-2.99745	114224	chr9	TRUE
TMEM91	0.834201	4.70816	3.09667	0.00202521	0.0237719	-1.6164	641649	chr19	TRUE
AGER	0.834406	4.36096	3.06056	0.00228285	0.0255914	-1.72183	177	chr6	TRUE
LOC105370088	0.834772	-0.946287	2.76841	0.00576294	0.0456379	-2.53041	105370088	chr12	TRUE
PYGM	0.837364	2.61276	3.27468	0.0011032	0.0162274	-1.07901	5837	chr11	TRUE
LOC124904951	0.8375	-0.669972	2.7001	0.00707789	0.0522015	-2.70802	124904951	chr20	TRUE
LOC124900163	0.83904	3.55204	5.1526	3.23687e-07	9.63351e-05	6.33905	124900163	chr4	TRUE
LOC107985152	0.839981	-2.79085	3.09929	0.00200762	0.0236148	-1.60871	107985152	chr18	TRUE
LOC124903366	0.841263	1.1024	3.07814	0.00215386	0.0245625	-1.67064	124903366	chr14	TRUE
CPT1B	0.843495	4.21504	2.51448	0.0121155	0.0735884	-3.16864	1375	chr22	TRUE
MIR142HG	0.847475	6.94284	3.93076	9.19881e-05	0.00318793	1.15253	123466215	chr17	TRUE
CXorf65	0.84769	1.14768	3.91907	9.64789e-05	0.00328072	1.10932	158830	chrX	TRUE
LOC124902730	0.851551	3.73177	2.78273	0.00551711	0.0441947	-2.49264	124902730	chr11	TRUE
CLDN9	0.851587	2.69009	2.6911	0.00727004	0.0530668	-2.73111	9080	chr16	TRUE
STAB1	0.856315	5.4095	2.60942	0.00923864	0.062023	-2.93707	23166	chr3	TRUE
FBXW10B	0.857045	-2.6093	2.64743	0.00826987	0.0577117	-2.842	374286	chr17	TRUE
LOC124903663	0.857355	-3.40894	2.37522	0.0177726	0.0932161	-3.49301	124903663	chr16	TRUE
SLC3A1	0.857747	-2.29895	2.83166	0.00474667	0.0400487	-2.36209	6519	chr2	TRUE
LOC124903674	0.860251	0.262919	3.60495	0.000331495	0.00733918	-0.00476148	124903674	chr16	TRUE
PLK1	0.861033	1.1312	2.56184	0.0105935	0.0675429	-3.05417	5347	chr16	TRUE
TP53I3	0.861393	2.55329	3.68281	0.000246142	0.0060184	0.263027	9540	chr2	TRUE
OR52N4	0.863146	-1.79246	2.34035	0.0195101	0.0983968	-3.57139	390072	chr11	TRUE
TBKBP1	0.863387	5.23507	3.24892	0.00120668	0.0171557	-1.15858	9755	chr17	TRUE
CEACAM3	0.863642	6.6361	3.35915	0.000818745	0.0134172	-0.81379	1084	chr19	TRUE
LOC105374369	0.867526	-2.7473	2.77424	0.00566165	0.0450264	-2.51505	105374369	chr2	TRUE
LINC00174	0.870661	2.50326	2.78741	0.00543883	0.043892	-2.48026	285908	chr7	TRUE
LOC107985486	0.878705	1.23347	3.44246	0.000606319	0.0110183	-0.545794	107985486	chr21	TRUE
DHDH	0.87904	-2.27816	3.03798	0.00245894	0.026755	-1.78716	27294	chr19	TRUE
SH3GL1P1	0.882615	0.364189	4.74695	2.44531e-06	0.000353352	4.47084	6458	chr17	TRUE
FGFR4	0.883255	-1.17402	2.55753	0.0107247	0.0680697	-3.06467	2264	chr5	TRUE
HEIH	0.887021	5.29201	2.99843	0.00279759	0.0290006	-1.90043	100859930	chr5	TRUE
LOC124902797	0.887547	-3.11703	2.59364	0.00966977	0.0637052	-2.97614	124902797	chr11	TRUE
CNIH2	0.888955	0.0971738	3.1109	0.00193123	0.0230226	-1.57451	254263	chr11	TRUE
LOC101928572	0.892451	1.04797	2.62656	0.00878982	0.0600334	-2.89436	101928572	chr19	TRUE
LOC100190986	0.894365	3.24645	3.98409	7.39043e-05	0.00281124	1.35113	100190986	chr16	TRUE
LOC124905131	0.897255	-2.36232	3.44464	0.000601512	0.0109576	-0.538681	124905131	chr22	TRUE
LOC101929732	0.912152	-1.7493	3.15992	0.00163738	0.0207966	-1.42881	101929732	chr16	TRUE
LOC124901664	0.91372	-2.10193	3.01311	0.0026672	0.0282082	-1.85855	124901664	chr7	TRUE
PTPRN2	0.915551	3.77438	2.58728	0.00984855	0.0646478	-2.99182	5799	chr7	TRUE
PSMD6-AS2	0.920201	1.45096	3.52666	0.000444732	0.00891172	-0.268442	100507062	chr3	TRUE
GDPD3	0.922051	2.0759	3.16172	0.00162742	0.0207053	-1.42342	79153	chr16	TRUE
HSH2D	0.922263	7.58784	3.98157	7.46778e-05	0.00281725	1.34168	84941	chr19	TRUE
LOC105375938	0.922754	-3.35284	2.39649	0.016781	0.0902133	-3.44464	105375938	chr8	TRUE
TBC1D3G	0.923827	3.35437	4.01615	6.47132e-05	0.00261424	1.47175	101060321	chr17	TRUE
LOC101593348	0.928978	-2.89336	2.42946	0.01534	0.085301	-3.36883	101593348	chr12	TRUE
IDH1-AS1	0.938426	-3.55798	2.34123	0.0194642	0.0982537	-3.56941	100507475	chr2	TRUE
IQCN	0.940063	2.04295	3.46919	0.000549886	0.0102757	-0.458456	80726	chr19	TRUE
MUC1	0.943798	-0.172117	3.52412	0.000448951	0.0089316	-0.276902	4582	chr1	TRUE
BTN1A1	0.946489	-2.40208	2.69136	0.00726436	0.0530537	-2.73044	696	chr6	TRUE
CCDC116	0.951881	-3.48414	2.34955	0.0190377	0.0968707	-3.55081	164592	chr22	TRUE
LOC644634	0.955331	1.51429	2.73974	0.0062853	0.0483086	-2.60548	644634	chr1	TRUE
SYP	0.956133	0.694521	4.00563	6.7603e-05	0.00267115	1.43206	6855	chrX	TRUE
HEXD-IT1	0.95694	-0.307756	5.13343	3.57294e-07	9.99273e-05	6.24756	100505970	chr17	TRUE
NCF1B	0.961713	6.928	4.40085	1.22406e-05	0.000988189	2.99117	654816	chr7	TRUE
LINC01001	0.962607	4.86573	2.51768	0.012007	0.073286	-3.16097	100133161	chr11	TRUE
CNGA4	0.973062	-1.8577	2.39883	0.0166748	0.0898715	-3.43929	1262	chr11	TRUE
LOC105377929	0.973758	-0.361365	3.25131	0.00119671	0.0171069	-1.15122	105377929	chr6	TRUE
LOC124903638	0.975202	-2.86137	3.13441	0.0017847	0.0219715	-1.5049	124903638	chr16	TRUE
LOC124903330	0.98925	-3.80183	2.56212	0.0105852	0.0675277	-3.05349	124903330	chr14	TRUE
ATP1B2	0.989837	-0.069059	2.36208	0.0184109	0.0950531	-3.52269	482	chr17	TRUE
LOC124901278	0.991972	-2.70071	3.67151	0.000257104	0.00615157	0.223796	124901278	chr6	TRUE
KCND1	0.998432	1.37016	2.53914	0.0113004	0.0703312	-3.10929	3750	chrX	TRUE
TMLHE-AS1	0.998775	0.0559397	2.51618	0.0120575	0.0734271	-3.16455	100507404	chrX	TRUE
LINC02080	1.00069	-2.82388	2.71583	0.0067533	0.0507413	-2.66752	101928514	chr17	TRUE
LOC124901629	1.00232	-3.18774	2.42284	0.0156203	0.086325	-3.38414	124901629	chr7	TRUE
HTRA4	1.0088	-2.25256	3.2933	0.00103359	0.0154873	-1.02112	203100	chr8	TRUE
TXNDC11-AS1	1.01458	-3.98464	2.57883	0.0100906	0.0654432	-3.01259	127379753	chr16	TRUE
LINC02422	1.01483	1.0464	3.13115	0.00180442	0.022158	-1.5146	105369723	chr12	TRUE
LOC105376959	1.01606	-1.28942	3.29124	0.00104108	0.0155663	-1.02753	105376959	chr3	TRUE
FMNL1-DT	1.02895	1.80691	3.61556	0.000318426	0.00711208	0.0313827	339192	chr17	TRUE
LOC124900167	1.03043	-3.40925	2.4366	0.0150427	0.0842536	-3.35228	124900167	chr4	TRUE
LOC124904334	1.03348	-3.2032	2.69061	0.00728053	0.0530854	-2.73235	124904334	chr18	TRUE
LOC124903564	1.03725	-0.478287	2.5344	0.0114532	0.0710266	-3.12075	124903564	chr15	TRUE
SIGLEC5	1.03959	7.29537	3.68936	0.00024	0.00595172	0.285788	8778	chr19	TRUE
LOC124903632	1.04685	-3.48634	2.64849	0.00824423	0.0576043	-2.83933	124903632	chr16	TRUE
FAM90A1	1.04837	-1.79652	2.55127	0.0109178	0.0687896	-3.07991	55138	chr12	TRUE
MYBPC3	1.04918	2.47229	2.66679	0.00781234	0.0556081	-2.79306	4607	chr11	TRUE
LINC02363	1.04955	-3.1369	2.35715	0.0186551	0.0958507	-3.53376	728175	chr4	TRUE
LOC107984352	1.05351	-3.76575	2.36702	0.0181686	0.0943855	-3.51155	107984352	chr11	TRUE
LINC02033	1.05514	-1.57831	4.04323	5.78062e-05	0.00241591	1.57433	105377031	chr3	TRUE
ANO7L1	1.05558	1.48092	2.79567	0.00530302	0.0431686	-2.45833	101927546	chr1	TRUE
MED28-DT	1.06758	-3.91635	2.50716	0.0123673	0.0744923	-3.18613	121232375	chr4	TRUE
ASMT	1.07428	-2.58712	3.23441	0.00126886	0.0177537	-1.20313	438	chrX	TRUE
LOC124904180	1.07935	-4.46694	2.42074	0.0157103	0.086609	-3.38899	124904180	chr1	TRUE
LOC124905203	1.08042	-2.01165	4.08485	4.85344e-05	0.0021358	1.73335	124905203	chrX	TRUE
ATP2A1	1.08446	-0.583969	3.14224	0.00173823	0.0216608	-1.48161	487	chr16	TRUE
LOC400499	1.09091	5.36185	2.70611	0.00695234	0.0516609	-2.69258	400499	chr16	TRUE
LOC124909468	1.09934	-3.23536	2.38332	0.0173894	0.0919364	-3.47465	124909468	chr3	TRUE
LOC124902914	1.10152	-3.80735	2.64347	0.00836633	0.0582038	-2.85196	124902914	chr12	TRUE
TMEM191B	1.11102	-1.81556	2.37463	0.0178009	0.0932773	-3.49435	728229	chr22	TRUE
FANCA	1.11179	3.59551	4.04602	5.71336e-05	0.00239225	1.58497	2175	chr16	TRUE
REM2	1.13399	4.64042	3.57504	0.000371126	0.00785772	-0.10617	161253	chr14	TRUE
RGL3	1.13442	-0.39747	2.44384	0.0147465	0.0830921	-3.33545	57139	chr19	TRUE
MGP	1.14027	-2.86579	3.08243	0.00212345	0.0243394	-1.65812	4256	chr12	TRUE
LOC105373252	1.14428	-4.1537	2.54185	0.0112139	0.0700447	-3.10274	105373252	chrX	TRUE
CCDC17	1.14451	1.05747	3.4168	0.000665532	0.0116221	-0.629019	149483	chr1	TRUE
PLIN4	1.14498	3.63496	2.55315	0.0108593	0.0685747	-3.07532	729359	chr19	TRUE
PTGER4P2-CDK2AP2P2	1.14947	-0.866752	2.61864	0.00899473	0.0608881	-2.91413	442421	chr9	TRUE
GGT8P	1.15	-2.48964	2.68845	0.00732739	0.053363	-2.73788	645367	chr2	TRUE
IRAG1-AS1	1.15378	-0.779362	2.72751	0.00652098	0.0494786	-2.63729	100129827	chr11	TRUE
SPAG6	1.15647	-2.07377	2.55818	0.0107047	0.0679729	-3.06308	9576	chr10	TRUE
PGAM2	1.15744	-1.45898	4.14535	3.7542e-05	0.00182997	1.96721	5224	chr7	TRUE
PDE9A	1.16289	1.63051	2.68842	0.00732812	0.053363	-2.73797	5152	chr21	TRUE
PRKAG2-AS2	1.19077	-1.89415	2.99802	0.00280135	0.029007	-1.9016	644090	chr7	TRUE
VWA3A	1.19391	-4.14295	2.64858	0.0082419	0.0576043	-2.83909	146177	chr16	TRUE
LOC124906212	1.20227	-3.59993	3.2833	0.00107043	0.0158886	-1.05223	124906212	chr3	TRUE
LOC105374965	1.20251	-2.84181	3.32698	0.000917888	0.0144563	-0.915556	105374965	chr6	TRUE
LOC124900274	1.20417	-1.58814	3.43249	0.000628708	0.0112341	-0.57819	124900274	chr9	TRUE
LOC105370513	1.22719	-1.12547	2.40392	0.0164461	0.0890944	-3.42764	105370513	chr14	TRUE
LOC105371026	1.24526	1.01994	3.34924	0.000848163	0.0137492	-0.845231	105371026	chr15	TRUE
MIR9-1HG	1.26056	-3.28755	3.00735	0.00271772	0.0284899	-1.87502	10485	chr1	TRUE
LOC124901663	1.26442	-2.33667	4.25289	2.35906e-05	0.00136807	2.39108	124901663	chr7	TRUE
LYPD6	1.26807	-6.36653	2.47591	0.0134953	0.0787038	-3.26031	130574	chr2	TRUE
LOC100132062	1.26905	5.62833	3.37934	0.000761684	0.0127666	-0.74941	100132062	chr5	TRUE
MIR34AHG	1.27745	-2.65047	2.8062	0.00513442	0.0421785	-2.43029	106614088	chr1	TRUE
RDH12	1.28505	-5.63094	2.38978	0.0170884	0.0910721	-3.45994	145226	chr14	TRUE
LOC105372238	1.29405	-2.63615	3.95955	8.17644e-05	0.00298742	1.2594	105372238	chr19	TRUE
LOC105369440	1.29943	-3.60361	2.60727	0.00929626	0.0621976	-2.9424	105369440	chr11	TRUE
MATN1	1.29978	-3.89229	3.02195	0.00259143	0.0277609	-1.83325	4146	chr1	TRUE
ZNF630	1.30071	0.761418	6.46673	1.7395e-10	1.30132e-06	13.3576	57232	chrX	TRUE
SLC9C1	1.30152	-3.15891	2.41432	0.0159877	0.0875579	-3.40378	285335	chr3	TRUE
LOC105377622	1.30168	-1.63787	3.33335	0.000897423	0.0142641	-0.89549	105377622	chr4	TRUE
LOC105371667	1.30534	-6.40837	2.44795	0.0145804	0.0824876	-3.32586	105371667	chr1	TRUE
LOC124904608	1.30952	-1.86956	4.0032	6.82888e-05	0.00268231	1.42289	124904608	chr19	TRUE
LOC124902169	1.31319	0.0148357	2.4571	0.0142173	0.0812734	-3.3045	124902169	chr9	TRUE
LOC124902618	1.31546	-2.80787	3.19727	0.00144176	0.0191508	-1.31629	124902618	chr11	TRUE
RDH5	1.31875	-1.89109	3.4182	0.000662155	0.0115929	-0.624478	5959	chr12	TRUE
MUC12	1.32251	-5.66909	2.42906	0.0153566	0.0853091	-3.36975	10071	chr7	TRUE
SLC36A2	1.32423	-6.01739	2.53452	0.0114493	0.0710218	-3.12046	153201	chr5	TRUE
LOC124904458	1.33062	-2.54871	2.99963	0.00278675	0.0289417	-1.89702	124904458	chr1	TRUE
CNTN4	1.33374	-5.75865	2.40972	0.0161892	0.0882024	-3.41436	152330	chr3	TRUE
S100A2	1.33789	-3.57878	3.69637	0.000233578	0.00582465	0.310221	6273	chr1	TRUE
LOC105375669	1.34962	-5.07816	2.56611	0.0104652	0.0670652	-3.04375	105375669	chr8	TRUE
LOC124903336	1.3524	-1.98998	3.15541	0.00166256	0.0210569	-1.4423	124903336	chr14	TRUE
CLEC18B	1.35268	-1.79118	2.8076	0.00511235	0.042028	-2.42655	497190	chr16	TRUE
TAB2-AS1	1.35798	-5.68457	2.4226	0.0156303	0.086359	-3.38468	105378049	chr6	TRUE
LOC124902009	1.35959	-4.41423	2.4705	0.0136996	0.0794468	-3.27305	124902009	chr8	TRUE
LOC124903650	1.37742	-2.09703	3.55963	0.000393238	0.00822502	-0.158104	124903650	chr16	TRUE
MLXIPL	1.3891	-5.72705	2.35589	0.018718	0.0960453	-3.53659	51085	chr7	TRUE
PSCA	1.3914	-5.615	2.36522	0.0182567	0.0945355	-3.51561	8000	chr8	TRUE
TMEM92-AS1	1.39924	-4.69065	2.36756	0.018142	0.094294	-3.51031	103752589	chr17	TRUE
LOC124901242	1.405	-4.98826	2.56312	0.010555	0.0673928	-3.05105	124901242	chr6	TRUE
OR56B2P	1.40781	-5.84364	2.35549	0.0187385	0.0960792	-3.53751	390073	chr11	TRUE
OLFM5P	1.41341	-4.4292	2.45069	0.0144708	0.0821158	-3.31947	101927763	chr11	TRUE
LOC124903908	1.41689	-5.26068	2.58967	0.00978094	0.0642793	-2.98593	124903908	chr17	TRUE
LINC02935	1.42896	-5.38078	2.84013	0.0046237	0.039339	-2.33927	107984158	chr10	TRUE
OR52N2	1.44112	-5.91717	2.50382	0.0124838	0.0748931	-3.19412	390077	chr11	TRUE
C5orf47	1.45168	-3.96034	2.88345	0.00403869	0.0360542	-2.22148	133491	chr5	TRUE
LOC107986401	1.46206	-3.29607	3.6529	0.000276147	0.00644239	0.159484	107986401	chr5	TRUE
LOC124902235	1.47246	-4.55506	2.57013	0.0103455	0.0665472	-3.03392	124902235	chr9	TRUE
PTGER1	1.47282	-6.06299	2.65539	0.00807888	0.0568562	-2.82192	5731	chr19	TRUE
LOC124901686	1.48343	-4.71314	2.51506	0.0120958	0.073546	-3.16725	124901686	chr7	TRUE
LINC01993	1.4853	-5.45378	2.3765	0.0177116	0.0930048	-3.49011	100996291	chr17	TRUE
LOC124909452	1.48614	-2.41556	3.24102	0.00124016	0.0174472	-1.18285	124909452	chr3	TRUE
ARHGEF26	1.52846	-3.85802	3.56657	0.000383128	0.00806617	-0.134734	26084	chr3	TRUE
LINC02323	1.53453	-5.90374	2.65359	0.00812175	0.0570505	-2.82647	105370681	chr14	TRUE
LOC102724197	1.53535	-4.59499	2.67496	0.00762618	0.054714	-2.7723	102724197	chr22_KI270731v1_random	TRUE
LOC124901355	1.53914	-4.40789	3.35264	0.000837972	0.0136371	-0.834466	124901355	chr6	TRUE
LOC124905972	1.54151	-3.42206	2.68019	0.00750895	0.0541915	-2.75897	124905972	chr2	TRUE
LOC124902363	1.54215	-3.74342	3.73758	0.000198987	0.00521633	0.454705	124902363	chr10	TRUE
LOC729609	1.54238	-4.57762	2.78636	0.00545626	0.0439852	-2.48303	729609	chrX	TRUE
CYP21A2	1.57098	-3.0856	2.42802	0.0154005	0.0854721	-3.37216	1589	chr6	TRUE
CREB3L1	1.58214	-5.32671	2.53865	0.0113162	0.0703906	-3.11049	90993	chr11	TRUE
LOC107985677	1.5984	-5.43944	2.79065	0.00538522	0.0436319	-2.47167	107985677	chrX	TRUE
TMEM240	1.59851	-2.6525	4.20758	2.87276e-05	0.00154612	2.21123	339453	chr1	TRUE
CENPK	1.60816	3.03785	3.78038	0.000168207	0.00462064	0.606375	64105	chr5	TRUE
LOC124902268	1.61305	-3.18909	4.43621	1.04342e-05	0.000883679	3.13747	124902268	chr9	TRUE
LINC02287	1.6196	-4.0269	2.84798	0.00451232	0.0387711	-2.31806	101929002	chr14	TRUE
UVRAG-DT	1.6242	-4.37499	3.30016	0.00100897	0.0152384	-0.999691	100506113	chr11	TRUE
LOC124903341	1.62633	-5.82238	2.77734	0.0056085	0.0447146	-2.50688	124903341	chr14	TRUE
ANKRD2	1.6385	-4.48653	2.93477	0.00343324	0.0326077	-2.0797	26287	chr10	TRUE
MAP1B	1.6577	-0.99906	2.65184	0.00816362	0.0572551	-2.83089	4131	chr5	TRUE
PPIAL4H	1.65848	-2.54084	3.05025	0.00236178	0.0260725	-1.75172	105371242	chr1	TRUE
SLAMF9	1.66971	-4.92623	3	0.00278335	0.0289234	-1.89595	89886	chr1	TRUE
LOC124901040	1.68491	-4.79036	3.1169	0.00189283	0.0227657	-1.5568	124901040	chr5	TRUE
LOC105370447	1.69919	-4.81707	2.47751	0.0134352	0.0784813	-3.25651	105370447	chr14	TRUE
TFAP2A-AS1	1.72974	-5.66858	2.9459	0.00331339	0.0318605	-2.04863	100130275	chr6	TRUE
[truncated: 16 more rows]

## Sheet: common_UP
Supplementary Table 3C: Hypergeometric enrichment analysis results of commonly upregulated genes
ID	Description	GeneRatio	BgRatio	RichFactor	FoldEnrichment	zScore	pvalue	p.adjust	qvalue	geneID	Count
R-HSA-909733	Interferon alpha/beta signaling	27/204	63/9249	0.428571	19.4307	22.0436	8.07805e-29	6.00199e-26	5.13594e-26	6772/10379/6773/4600/3669/684/8651/3433/24138/8519/5610/3430/3665/4939/4938/4599/4940/8638/54739/3437/10410/2537/3434/11274/9636/91543/3429	27
R-HSA-913531	Interferon Signaling	40/204	247/9249	0.161943	7.34222	15.1724	5.65531e-24	2.10095e-21	1.79779e-21	5608/85363/115361/6772/10379/6773/10475/4600/9246/3669/684/8651/10346/23586/5371/2209/2633/3433/24138/8519/4502/5610/3430/117854/3665/4939/4938/4599/4940/8638/54739/51191/3437/10410/2537/3434/11274/9636/91543/3429	40
R-HSA-877300	Interferon gamma signaling	17/204	92/9249	0.184783	8.37772	10.6801	1.16908e-11	2.89541e-09	2.47762e-09	85363/115361/6772/10379/10475/8651/10346/5371/2209/2633/4502/117854/3665/4939/4938/4940/8638	17
R-HSA-8983711	OAS antiviral response	5/204	9/9249	0.555556	25.1879	10.9023	5.82966e-07	9.64685e-05	8.25487e-05	23586/4939/4938/4940/8638	5
R-HSA-1169410	Antiviral mechanism by IFN-stimulated genes	15/204	145/9249	0.103448	4.69016	6.72586	6.49182e-07	9.64685e-05	8.25487e-05	5608/6772/4600/9246/23586/5610/4939/4938/4599/4940/8638/51191/3434/11274/9636	15
R-HSA-1169408	ISG15 antiviral mechanism	10/204	72/9249	0.138889	6.29698	6.77608	3.56202e-06	0.000441096	0.000377449	6772/4600/9246/23586/5610/4599/51191/3434/11274/9636	10
R-HSA-9833110	RSV-host interactions	10/204	83/9249	0.120482	5.46244	6.13276	1.30862e-05	0.00138901	0.00118858	23643/6773/9246/23586/64135/5610/4939/375790/51191/9636	10
R-HSA-69620	Cell Cycle Checkpoints	19/204	288/9249	0.0659722	2.99106	5.15511	1.90533e-05	0.00176957	0.00151423	5687/27338/5721/1029/1062/5698/147841/63967/11004/10403/79019/9133/8318/57405/995/332/2810/9088/8360	19
R-HSA-166663	Initial triggering of complement	5/204	17/9249	0.294118	13.3348	7.64438	2.4782e-05	0.00204589	0.00175068	717/712/629/713/714	5
R-HSA-5660526	Response to metal ions	4/204	10/9249	0.4	18.1353	8.14168	4.34889e-05	0.00323122	0.00276498	4494/4493/4504/4502	4
R-HSA-977606	Regulation of Complement cascade	6/204	33/9249	0.181818	8.24332	6.25976	7.20503e-05	0.00486667	0.00416444	717/712/629/713/714/710	6
R-HSA-912694	Regulation of IFNA/IFNB signaling	4/204	12/9249	0.333333	15.1127	7.34635	9.90068e-05	0.00582308	0.00498285	6772/6773/8651/11274	4
R-HSA-9820952	Respiratory Syncytial Virus Infection Pathway	10/204	105/9249	0.0952381	4.31793	5.13485	0.000101884	0.00582308	0.00498285	23643/6773/9246/23586/64135/5610/4939/375790/51191/9636	10
R-HSA-69002	DNA Replication Pre-Initiation	12/204	156/9249	0.0769231	3.48756	4.70561	0.000166869	0.00885599	0.00757813	5687/27338/5721/8338/5698/29935/81620/8351/8318/8331/8360/333932	12
R-HSA-166658	Complement cascade	6/204	39/9249	0.153846	6.97511	5.61543	0.000190108	0.00941666	0.00805789	717/712/629/713/714/710	6
R-HSA-69306	DNA Replication	13/204	184/9249	0.0706522	3.20324	4.53338	0.000209955	0.0097498	0.00834296	5687/27338/5721/8338/5698/29935/81620/8351/8318/51659/8331/8360/333932	13
R-HSA-156711	Polo-like kinase mediated events	4/204	16/9249	0.25	11.3346	6.2132	0.000339621	0.0148434	0.0127016	4605/9133/995/9088	4
R-HSA-453279	Mitotic G1 phase and G1/S transition	11/204	149/9249	0.0738255	3.34712	4.33753	0.000444334	0.0183411	0.0156946	5687/5721/7153/1029/5698/29935/81620/7083/4605/8318/6241	11
R-HSA-195258	RHO GTPase Effectors	17/204	314/9249	0.0541401	2.45462	3.93823	0.000566099	0.0221375	0.0189432	8338/6279/1062/147841/81624/11004/9928/10403/79019/8351/57405/995/332/2810/8331/8360/333932	17
R-HSA-168928	DDX58/IFIH1-mediated induction of interferon-alpha/beta	7/204	67/9249	0.104478	4.73683	4.61006	0.000649576	0.0241318	0.0206497	9246/23586/64135/79132/3665/51191/9636	7
R-HSA-166786	Creation of C4 and C2 activators	3/204	9/9249	0.333333	15.1127	6.36109	0.000805172	0.0280635	0.0240141	712/713/714	3
R-HSA-2467813	Separation of Sister Chromatids	12/204	186/9249	0.0645161	2.92505	3.98287	0.000830952	0.0280635	0.0240141	5687/27338/5721/9232/1062/5698/147841/11004/10403/79019/57405/332	12
R-HSA-936440	Negative regulators of DDX58/IFIH1 signaling	5/204	35/9249	0.142857	6.47689	4.87505	0.000941434	0.0304124	0.0260241	9246/23586/64135/51191/9636	5
R-HSA-68867	Assembly of the pre-replicative complex	10/204	139/9249	0.0719424	3.26174	4.03484	0.000983841	0.0304426	0.0260499	5687/27338/5721/8338/5698/81620/8351/8331/8360/333932	10
R-HSA-9833109	Evasion by RSV of host interferon responses	4/204	21/9249	0.190476	8.63585	5.26076	0.00102431	0.0304426	0.0260499	6773/23586/64135/5610	4
R-HSA-6803157	Antimicrobial peptides	5/204	37/9249	0.135135	6.12679	4.6925	0.00121978	0.0348576	0.0298279	6279/820/728358/1669/1672	5
R-HSA-9683610	Maturation of nucleoprotein	3/204	11/9249	0.272727	12.365	5.66383	0.00153077	0.0421246	0.0360463	54625/83666/84875	3
R-HSA-9692916	SARS-CoV-1 activates/modulates innate immune responses	5/204	40/9249	0.125	5.66728	4.44245	0.00174546	0.0442667	0.0378792	834/9111/684/23586/64135	5
R-HSA-68886	M Phase	19/204	410/9249	0.0463415	2.10104	3.42474	0.00175561	0.0442667	0.0378792	5687/27338/5721/8338/9232/1062/5698/147841/11004/10403/79019/8351/9133/64151/57405/332/8331/8360/333932	19
R-HSA-68882	Mitotic Anaphase	13/204	231/9249	0.0562771	2.5515	3.58623	0.00178735	0.0442667	0.0378792	5687/27338/5721/9232/1062/5698/147841/11004/10403/79019/9133/57405/332	13
R-HSA-2555396	Mitotic Metaphase and Anaphase	13/204	232/9249	0.0560345	2.5405	3.56871	0.00185738	0.0445172	0.0380936	5687/27338/5721/9232/1062/5698/147841/11004/10403/79019/9133/57405/332	13
R-HSA-1461973	Defensins	3/204	12/9249	0.25	11.3346	5.37962	0.00200803	0.046624	0.0398964	728358/1669/1672	3
R-HSA-69618	Mitotic Spindle Checkpoint	8/204	111/9249	0.0720721	3.26762	3.60945	0.00309346	0.0663741	0.0567967	27338/1062/147841/11004/10403/79019/57405/332	8
R-HSA-69205	G1/S-Specific Transcription	4/204	28/9249	0.142857	6.47689	4.35872	0.00310628	0.0663741	0.0567967	81620/7083/8318/6241	4
R-HSA-2559583	Cellular Senescence	11/204	190/9249	0.0578947	2.62485	3.39847	0.00319822	0.0663741	0.0567967	27338/5608/8338/1029/4343/8351/3008/3007/8331/8360/333932	11
R-HSA-918233	TRAF3-dependent IRF activation pathway	3/204	14/9249	0.214286	9.71534	4.90077	0.00321597	0.0663741	0.0567967	23586/64135/3665	3
R-HSA-69481	G2/M Checkpoints	10/204	164/9249	0.0609756	2.76453	3.42391	0.00336887	0.0676505	0.0578889	5687/5721/5698/63967/9133/8318/995/2810/9088/8360	10
R-HSA-5625740	RHO GTPases activate PKNs	7/204	90/9249	0.0777778	3.52631	3.61675	0.00364738	0.0713159	0.0610254	8338/8351/995/2810/8331/8360/333932	7
R-HSA-9678108	SARS-CoV-1 Infection	9/204	140/9249	0.0642857	2.9146	3.42801	0.00376193	0.0716697	0.0613282	834/9111/684/23586/54625/64135/83666/84875/2810	9
R-HSA-1502540	Signaling by Activin	3/204	15/9249	0.2	9.06765	4.69605	0.00395518	0.0716755	0.0613331	10589/10272/3624	3
R-HSA-9694631	Maturation of nucleoprotein	3/204	15/9249	0.2	9.06765	4.69605	0.00395518	0.0716755	0.0613331	54625/83666/84875	3
R-HSA-933541	TRAF6 mediated IRF7 activation	3/204	16/9249	0.1875	8.50092	4.5096	0.00478953	0.0805873	0.0689591	23586/64135/3665	3
R-HSA-157118	Signaling by NOTCH	12/204	230/9249	0.0521739	2.36547	3.14922	0.00490576	0.0805873	0.0689591	5687/5721/8338/6772/5698/4343/9787/8351/4192/8331/8360/333932	12
R-HSA-141424	Amplification of signal from the kinetochores	7/204	95/9249	0.0736842	3.34071	3.44381	0.00492003	0.0805873	0.0689591	1062/147841/11004/10403/79019/57405/332	7
R-HSA-141444	Amplification of signal from unattached kinetochores via a MAD2 inhibitory signal	7/204	95/9249	0.0736842	3.34071	3.44381	0.00492003	0.0805873	0.0689591	1062/147841/11004/10403/79019/57405/332	7
R-HSA-9833482	PKR-mediated signaling	6/204	72/9249	0.0833333	3.77819	3.55396	0.00498926	0.0805873	0.0689591	5608/6772/9246/5610/51191/9636	6
R-HSA-2559580	Oxidative Stress Induced Senescence	8/204	121/9249	0.0661157	2.99757	3.32155	0.00523232	0.0827151	0.0707798	5608/8338/1029/4343/8351/8331/8360/333932	8
R-HSA-109581	Apoptosis	10/204	176/9249	0.0568182	2.57604	3.17016	0.00554608	0.0857468	0.073374	5687/5721/23643/1029/5698/63967/8743/3008/2810/3007	10
R-HSA-197264	Nicotinamide salvaging	3/204	17/9249	0.176471	8.00087	4.33873	0.00572233	0.0857468	0.073374	54625/83666/84875	3
R-HSA-2500257	Resolution of Sister Chromatid Cohesion	8/204	123/9249	0.0650407	2.94883	3.26754	0.00577031	0.0857468	0.073374	1062/147841/11004/10403/79019/9133/57405/332	8
R-HSA-3214858	RMTs methylate histone arginines	6/204	76/9249	0.0789474	3.57933	3.39073	0.00649395	0.0933391	0.0798708	8338/8351/317772/8331/8360/333932	6
R-HSA-5357801	Programmed Cell Death	11/204	209/9249	0.0526316	2.38622	3.04408	0.00653248	0.0933391	0.0798708	5687/834/5721/23643/1029/5698/63967/8743/3008/2810/3007	11
R-HSA-8939236	RUNX1 regulates transcription of genes involved in differentiation of HSCs	8/204	127/9249	0.0629921	2.85595	3.1627	0.00697178	0.0977365	0.0836337	5687/5721/8338/5698/8351/8331/8360/333932	8
R-HSA-9645723	Diseases of programmed cell death	7/204	102/9249	0.0686275	3.11145	3.22015	0.00723003	0.0994798	0.0851255	8338/1029/8351/995/8331/8360/333932	7

## Sheet: common_DOWN
Supplementary Table 3D: Hypergeometric enrichment analysis results of commonly downregulated genes
ID	Description	GeneRatio	BgRatio	RichFactor	FoldEnrichment	zScore	pvalue	p.adjust	qvalue	geneID	Count
