# Supplementary material for: XIST expression and hypermethylation of the X chromosome in males with systemic lupus erythematosus
Source: Front Immunol. 2026 Apr 6;17:1743606. doi: 10.3389/fimmu.2026.1743606 (PMC13103550; doi:10.3389/fimmu.2026.1743606)
Supplement: Supplementary file 5 [file Table4.xlsx]

## Sheet: DEA_F
Supplementary Table 4A: Differentially expressed proteins in females (SLE vs healthy controls)
analyte	logFC	AveExpr	t	P.Value	adj.P.Val	B	unique
RNASE3	-1.75201	-0.0782415	-7.46518	2.1659e-13	5.92338e-12	19.7985	FALSE
CD63	-1.03099	-0.124467	-9.37756	6.70153e-20	8.58502e-18	34.4403	FALSE
KIT	-0.618347	-0.0075852	-9.8278	1.33052e-21	2.69875e-19	38.2799	FALSE
SIGLEC8	0.585408	-0.0107795	7.39701	3.50844e-13	9.18231e-12	19.329	FALSE
UBE2L6	0.593183	0.118628	5.13138	3.60904e-07	2.52425e-06	5.94248	FALSE
GDF15	0.605249	0.0649655	7.10953	2.57382e-12	5.69516e-11	17.3905	FALSE
TNFRSF1B	0.632339	0.0665807	8.21557	8.41508e-16	3.93891e-14	25.2107	FALSE
IL12RB1	0.640944	-0.020369	7.75548	2.66548e-14	9.01079e-13	21.8396	FALSE
CILP	0.641682	0.0164376	7.20978	1.29434e-12	3.18225e-11	18.0589	FALSE
CD163	0.643509	-0.0121315	9.3872	6.17119e-20	8.34482e-18	34.521	FALSE
PSME2	0.65938	0.00577264	8.70001	1.85776e-17	1.22032e-15	28.9364	FALSE
SLAMF8	0.676588	-0.0130989	7.17646	1.62807e-12	3.8103e-11	17.8358	FALSE
TREM2	0.692471	0.0296857	7.11234	2.52492e-12	5.63821e-11	17.4092	FALSE
CD74	0.709646	0.0353935	10.053	1.77702e-22	5.40659e-20	40.2534	FALSE
HAVCR2	0.717857	0.0174154	8.60732	3.9065e-17	2.3771e-15	28.2098	FALSE
ADA2	0.740175	0.00193532	10.6662	6.21992e-25	3.02786e-22	45.8004	FALSE
LILRB4	0.8005	0.0956153	8.57132	5.20491e-17	3.08994e-15	27.9293	FALSE
MSR1	0.802031	-0.0398117	8.13569	1.55134e-15	6.99252e-14	24.6136	FALSE
CD80	0.80487	0.0202852	8.65428	2.68283e-17	1.67436e-15	28.5771	FALSE
CDCP1	0.838016	0.0616352	8.50557	8.76808e-17	4.96314e-15	27.4197	FALSE
TNFRSF8	0.883344	0.0880194	9.1592	4.2585e-19	4.14608e-17	32.6299	FALSE
DDX58	0.888298	0.0924984	6.00348	2.92217e-09	3.4195e-08	10.5735	FALSE
FGL1	0.902819	0.0682934	6.31959	4.34256e-10	6.14523e-09	12.4161	FALSE
VSIG4	0.944434	0.0742055	9.47125	2.99974e-20	4.56336e-18	35.2275	FALSE
LGALS9	0.95658	-0.0357974	11.3091	1.27394e-27	2.08024e-24	51.878	FALSE
IL6	0.993532	0.131569	5.66221	2.08033e-08	2.04175e-07	8.68147	FALSE
TYMP	1.01541	0.0816969	9.02884	1.26346e-18	1.13899e-16	31.5656	FALSE
LAMP3	1.02149	-0.024158	9.6884	4.54554e-21	7.90275e-19	37.076	FALSE
CCL19	1.02376	0.0669188	7.65819	5.41888e-14	1.6487e-12	21.1481	FALSE
SIGLEC1	1.06975	-0.0720573	10.6807	5.4273e-25	3.02786e-22	45.9342	FALSE
GBP2	1.10673	-0.101696	6.34529	3.70544e-10	5.2743e-09	12.5696	FALSE
MMP3	1.12257	0.0066801	8.49927	9.21576e-17	5.09799e-15	27.371	FALSE
IL10	1.20869	0.0820644	8.04787	3.02208e-15	1.24673e-13	23.9628	FALSE
CXCL13	1.27256	0.0754257	9.36829	7.25368e-20	8.82773e-18	34.3627	FALSE
CXCL9	1.31039	0.104614	9.95063	4.45666e-22	9.86138e-20	39.352	FALSE
CXCL10	1.56564	0.198069	10.0213	2.36515e-22	6.39642e-20	39.9731	FALSE
NCF2	-1.76658	0.069977	-10.4142	6.55012e-24	2.65716e-21	43.4904	TRUE
MNDA	-1.71718	0.0833424	-9.28894	1.42529e-19	1.50833e-17	33.7014	TRUE
PMVK	-1.52471	0.323382	-6.60739	7.11658e-11	1.2029e-09	14.1678	TRUE
GYS1	-1.41108	0.149419	-8.69688	1.90518e-17	1.22032e-15	28.9118	TRUE
RASSF2	-1.34647	0.185929	-9.21241	2.72216e-19	2.76073e-17	33.0679	TRUE
MAP2K6	-1.3397	0.264397	-6.53753	1.11095e-10	1.76735e-09	13.7362	TRUE
CEBPB	-1.33495	0.126863	-10.1306	8.8067e-23	3.06222e-20	40.9418	TRUE
PADI4	-1.30027	0.00387251	-8.18327	1.07833e-15	4.95218e-14	24.9686	TRUE
ANXA3	-1.29934	0.101889	-11.2792	1.70931e-27	2.08024e-24	51.5893	TRUE
LRCH4	-1.27435	0.0700822	-8.96778	2.09382e-18	1.69878e-16	31.0714	TRUE
AZU1	-1.25455	0.0876024	-8.43008	1.58939e-16	8.40996e-15	26.8385	TRUE
RBPMS2	-1.25255	0.159072	-5.8245	8.28233e-09	9.04e-08	9.56856	TRUE
NMNAT1	-1.23958	0.0945262	-8.55694	5.83549e-17	3.38181e-15	27.8176	TRUE
ARHGEF1	-1.2383	0.0969891	-9.32775	1.02489e-19	1.1339e-17	34.0243	TRUE
PFKFB2	-1.21238	0.00448694	-7.62725	6.78018e-14	2.01256e-12	20.9297	TRUE
SMTN	-1.21203	0.163433	-5.56331	3.60632e-08	3.35622e-07	8.15221	TRUE
MINDY1	-1.1657	0.220144	-5.23593	2.09758e-07	1.61057e-06	6.46211	TRUE
TNIP1	-1.13524	0.0718796	-9.99068	3.11271e-22	7.57634e-20	39.7039	TRUE
GIPC3	-1.12041	0.225753	-5.56299	3.61269e-08	3.35622e-07	8.15051	TRUE
EGLN1	-1.11691	0.154735	-8.90489	3.51305e-18	2.59114e-16	30.5651	TRUE
RAB27B	-1.08761	-0.139881	-5.39819	8.86721e-08	7.57291e-07	7.28786	TRUE
VAV3	-1.07734	0.308708	-4.83379	1.60491e-06	9.83968e-06	4.51728	TRUE
EDAR	-1.07693	0.0841119	-7.71691	3.53439e-14	1.13193e-12	21.5646	TRUE
BANK1	-1.05667	0.123989	-5.76818	1.14307e-08	1.20967e-07	9.25809	TRUE
SULT1A1	-1.05399	0.366721	-5.13143	3.60816e-07	2.52425e-06	5.94272	TRUE
DBNL	-1.03917	0.186903	-6.08068	1.84878e-09	2.28423e-08	11.0156	TRUE
ARHGEF12	-1.03269	0.336719	-5.8545	6.96848e-09	7.67479e-08	9.73507	TRUE
INPP5D	-1.02813	0.112305	-8.12135	1.73052e-15	7.65833e-14	24.5069	TRUE
OLR1	-1.02665	0.0527095	-7.88465	1.0272e-14	3.78819e-13	22.7693	TRUE
FMNL1	-1.01744	0.0875394	-8.37723	2.40423e-16	1.19426e-14	26.4342	TRUE
APEX1	-1.00496	0.0508305	-7.06555	3.47077e-12	7.41039e-11	17.0999	TRUE
MAP3K5	-1.00234	0.324099	-5.32973	1.27868e-07	1.02379e-06	6.93661	TRUE
PRKG1	-0.983743	0.323823	-4.46404	9.19197e-06	4.6514e-05	2.85863	TRUE
PTGR1	-0.980286	0.0564153	-6.37127	3.15443e-10	4.54312e-09	12.7255	TRUE
NFKB1	-0.977324	0.0878194	-8.45892	1.26702e-16	6.8532e-15	27.06	TRUE
RAB11FIP3	-0.968775	0.179527	-7.54031	1.26748e-13	3.58727e-12	20.3203	TRUE
DNAJA2	-0.962615	0.275338	-5.33032	1.27469e-07	1.02379e-06	6.93961	TRUE
USP8	-0.96044	0.0474981	-8.40674	1.90868e-16	9.6786e-15	26.6597	TRUE
IL4	-0.953877	-0.759696	-3.09801	0.00201604	0.00594792	-2.16768	TRUE
FGR	-0.94617	0.126616	-8.9782	1.92131e-18	1.61258e-16	31.1555	TRUE
SNAP23	-0.942122	0.0811459	-4.71323	2.8732e-06	1.66611e-05	3.96273	TRUE
CRACR2A	-0.934504	0.162839	-4.65741	3.74604e-06	2.07224e-05	3.71047	TRUE
CACYBP	-0.923559	0.298337	-5.37509	1.00375e-07	8.42459e-07	7.16887	TRUE
CA13	-0.922491	0.215444	-5.2495	1.95356e-07	1.51432e-06	6.53027	TRUE
PDLIM7	-0.92102	0.340243	-4.24316	2.4608e-05	0.000110713	1.92764	TRUE
MMP8	-0.920888	0.0741078	-5.71815	1.51837e-08	1.53349e-07	8.98463	TRUE
MYCBP2	-0.902189	0.0912139	-7.71755	3.51799e-14	1.13193e-12	21.5691	TRUE
GP1BB	-0.898984	-0.137689	-6.69938	3.93463e-11	6.88985e-10	14.7425	TRUE
EGF	-0.898911	-0.310474	-5.53332	4.25372e-08	3.907e-07	7.99348	TRUE
ANXA11	-0.890602	0.210801	-5.36865	1.03897e-07	8.66046e-07	7.13578	TRUE
FEN1	-0.884861	0.0781172	-6.18015	1.01738e-09	1.32422e-08	11.5927	TRUE
IKBKG	-0.883097	0.124515	-7.94604	6.49901e-15	2.51089e-13	23.2158	TRUE
DYNLT1	-0.87867	0.133978	-8.2609	5.93451e-16	2.83227e-14	25.5517	TRUE
TANK	-0.876794	-0.424606	-3.64472	0.000284887	0.00102425	-0.366638	TRUE
CDKN2D	-0.875262	0.223943	-4.68208	3.33271e-06	1.87774e-05	3.82162	TRUE
TREML1	-0.875005	-0.161213	-6.22319	7.83647e-10	1.03663e-08	11.8451	TRUE
LSP1	-0.86464	0.0174582	-7.93162	7.23871e-15	2.75297e-13	23.1107	TRUE
SKAP2	-0.864288	-0.0827601	-5.12632	3.70424e-07	2.57603e-06	5.91757	TRUE
GLYR1	-0.862584	0.167273	-9.35069	8.4292e-20	9.76985e-18	34.2157	TRUE
CEP170	-0.860249	0.272301	-5.34742	1.16375e-07	9.47349e-07	7.02695	TRUE
CORO1A	-0.85765	0.264978	-4.62135	4.43985e-06	2.39084e-05	3.549	TRUE
AP1G2	-0.857589	0.250773	-5.18797	2.69376e-07	1.96717e-06	6.22249	TRUE
PRKRA	-0.838278	0.0489556	-7.73722	3.04682e-14	1.00216e-12	21.7093	TRUE
TBC1D23	-0.835232	0.306015	-5.21531	2.33639e-07	1.75517e-06	6.35881	TRUE
SRP14	-0.830338	0.0873675	-7.19469	1.43618e-12	3.45751e-11	17.9577	TRUE
PDLIM5	-0.828848	0.271417	-6.04475	2.2892e-09	2.78596e-08	10.8092	TRUE
CD40LG	-0.815955	-0.313843	-6.02445	2.5817e-09	3.11083e-08	10.6931	TRUE
HSBP1	-0.81483	0.0463695	-9.07769	8.41767e-19	7.88023e-17	31.963	TRUE
BIN2	-0.8148	0.255539	-5.02378	6.24621e-07	4.21143e-06	5.41793	TRUE
AMPD3	-0.811151	0.0116864	-6.93518	8.34272e-12	1.66444e-10	16.2479	TRUE
USO1	-0.80547	-0.172117	-4.08254	4.89996e-05	0.000208871	1.27906	TRUE
PXN	-0.797241	0.129345	-6.52073	1.23582e-10	1.9282e-09	13.6329	TRUE
CEACAM8	-0.795664	0.04557	-6.20794	8.59765e-10	1.13117e-08	11.7555	TRUE
EEF1D	-0.793888	0.229041	-5.23101	2.15231e-07	1.64739e-06	6.43743	TRUE
PPP1R9B	-0.793306	0.100862	-7.00168	5.34303e-12	1.08375e-10	16.6807	TRUE
MPIG6B	-0.789309	-0.121254	-5.50374	5.00265e-08	4.5098e-07	7.83761	TRUE
PTPN6	-0.786331	0.140777	-6.95791	7.16722e-12	1.44174e-10	16.3954	TRUE
CASP2	-0.782238	0.254818	-4.90102	1.15349e-06	7.29243e-06	4.83223	TRUE
TRIM21	-0.781563	-0.399807	-3.76215	0.000180697	0.000681886	0.0571043	TRUE
DOK1	-0.780703	0.206282	-5.1476	3.31985e-07	2.36273e-06	6.02242	TRUE
OXT	-0.778027	0.172762	-3.73781	0.000198778	0.000740929	-0.0317803	TRUE
DOK2	-0.773024	0.252864	-4.84555	1.51529e-06	9.33723e-06	4.57206	TRUE
PPP1R12A	-0.772952	0.142961	-7.11919	2.40973e-12	5.43081e-11	17.4546	TRUE
YTHDF3	-0.76649	-0.354204	-3.24141	0.00123842	0.00385955	-1.72279	TRUE
TBCB	-0.764933	0.316445	-4.05175	5.57694e-05	0.000232436	1.15745	TRUE
IST1	-0.763702	0.338073	-4.68807	3.23926e-06	1.84518e-05	3.84867	TRUE
CALCOCO1	-0.763641	0.155807	-5.00336	6.92341e-07	4.62112e-06	5.31957	TRUE
PTPN1	-0.762925	0.175576	-4.80368	1.85844e-06	1.12244e-05	4.37752	TRUE
BACH1	-0.760704	0.118776	-8.11577	1.80559e-15	7.84788e-14	24.4655	TRUE
SDCCAG8	-0.759568	0.0683689	-6.12181	1.44569e-09	1.81382e-08	11.2532	TRUE
OLFM4	-0.755451	0.0226614	-3.81095	0.000149004	0.000566681	0.237029	TRUE
CEP85	-0.754695	0.0204438	-6.28554	5.35431e-10	7.28067e-09	12.2135	TRUE
PM20D1	-0.75269	-0.543937	-2.3386	0.0196003	0.0439292	-4.19462	TRUE
FOXO1	-0.75088	0.170947	-6.84571	1.51092e-11	2.85084e-10	15.6712	TRUE
ARF6	-0.749417	0.320454	-3.75865	0.000183197	0.00068909	0.0442951	TRUE
S100A12	-0.746588	-0.0279549	-4.36225	1.45494e-05	7.05378e-05	2.42398	TRUE
EREG	-0.746463	-0.0882	-4.51298	7.34704e-06	3.80483e-05	3.07097	TRUE
TOP1	-0.74481	0.209794	-3.74828	0.000190801	0.00071338	0.00638522	TRUE
NAA10	-0.743547	-0.0729219	-3.97833	7.56689e-05	0.000303424	0.871065	TRUE
SNAP29	-0.743531	0.198303	-4.72908	2.66331e-06	1.55829e-05	4.03491	TRUE
OSM	-0.741678	-0.0503096	-5.47876	5.73334e-08	5.07989e-07	7.70662	TRUE
PIK3AP1	-0.740217	0.0221382	-5.35763	1.10204e-07	9.12369e-07	7.07923	TRUE
FYB1	-0.740043	0.0558948	-6.12691	1.40207e-09	1.76821e-08	11.2828	TRUE
APPL2	-0.739551	0.050158	-5.35647	1.10888e-07	9.14921e-07	7.07329	TRUE
NFE2	-0.737885	0.101869	-7.00751	5.13743e-12	1.0508e-10	16.7188	TRUE
TNFSF14	-0.736114	-0.00828396	-7.19199	1.46312e-12	3.45751e-11	17.9397	TRUE
HCLS1	-0.726141	0.048033	-6.38493	2.89776e-10	4.24889e-09	12.8076	TRUE
BAP18	-0.718151	0.120209	-6.36126	3.35644e-10	4.80563e-09	12.6654	TRUE
SCAMP3	-0.714388	0.268697	-4.39068	1.28096e-05	6.31146e-05	2.54444	TRUE
SMNDC1	-0.713034	0.146575	-6.01936	2.66066e-09	3.16674e-08	10.664	TRUE
HNRNPK	-0.710362	0.107651	-4.69216	3.17674e-06	1.82363e-05	3.8672	TRUE
GMFG	-0.703359	0.157289	-6.56973	9.05209e-11	1.46885e-09	13.9346	TRUE
DNAJB6	-0.69898	0.149537	-4.46979	8.95442e-06	4.55011e-05	2.88344	TRUE
YES1	-0.696042	0.160348	-4.68565	3.27664e-06	1.85905e-05	3.83776	TRUE
MMP9	-0.693653	-0.112959	-6.14794	1.23559e-09	1.58285e-08	11.4049	TRUE
FGD3	-0.692273	0.0490692	-5.99356	3.09811e-09	3.57384e-08	10.5171	TRUE
PVALB	-0.68644	0.274812	-4.38472	1.31569e-05	6.40479e-05	2.51913	TRUE
PLCB2	-0.685334	0.0204985	-4.95392	8.86984e-07	5.69969e-06	5.08296	TRUE
AXIN1	-0.682507	0.120018	-5.50477	4.97445e-08	4.50104e-07	7.84304	TRUE
RBP7	-0.678761	0.0737072	-6.60161	7.38494e-11	1.23511e-09	14.1319	TRUE
SH2B3	-0.677696	0.087646	-5.14418	3.37885e-07	2.39073e-06	6.00556	TRUE
FARSA	-0.673612	0.139618	-6.62779	6.24388e-11	1.07025e-09	14.2946	TRUE
SRC	-0.668517	0.165628	-4.30302	1.8925e-05	8.84133e-05	2.17551	TRUE
WASF3	-0.666666	-0.649785	-2.17118	0.0302093	0.0641617	-4.56642	TRUE
PLSCR3	-0.666168	0.198025	-5.5298	4.33695e-08	3.96847e-07	7.97485	TRUE
STAT5B	-0.664887	0.168146	-4.33565	1.63792e-05	7.81707e-05	2.312	TRUE
COL2A1	-0.657504	-0.000334577	-5.03209	5.98928e-07	4.07204e-06	5.45807	TRUE
CRKL	-0.657501	0.290013	-3.9872	7.29502e-05	0.000294149	0.905378	TRUE
CASP10	-0.655133	-0.0756264	-3.89233	0.000107517	0.000419386	0.542023	TRUE
PMM2	-0.651183	0.0851394	-7.02825	4.46697e-12	9.37293e-11	16.8547	TRUE
CD69	-0.649863	-0.0599396	-5.3506	1.14417e-07	9.34536e-07	7.04323	TRUE
EHD3	-0.646459	0.243165	-4.76184	2.27542e-06	1.35082e-05	4.18473	TRUE
TACC3	-0.646156	0.28213	-4.03699	5.93196e-05	0.000244304	1.09949	TRUE
DNMBP	-0.642445	0.238982	-5.37189	1.02107e-07	8.54046e-07	7.15246	TRUE
TBC1D5	-0.641403	0.256312	-4.99736	7.13576e-07	4.69418e-06	5.29071	TRUE
PRDX5	-0.640793	0.0145787	-5.41124	8.2655e-08	7.10891e-07	7.35531	TRUE
CRADD	-0.639629	0.210392	-4.7153	2.84494e-06	1.6566e-05	3.97214	TRUE
IRAK4	-0.635661	0.187114	-4.56671	5.73084e-06	3.01923e-05	3.30664	TRUE
CRH	-0.634944	0.129155	-4.06057	5.3745e-05	0.000225155	1.19218	TRUE
LAT2	-0.633012	0.0929799	-5.59684	2.99548e-08	2.82597e-07	8.33069	TRUE
COL28A1	-0.631564	0.128849	-5.82107	8.44732e-09	9.13813e-08	9.54955	TRUE
CAMKK1	-0.631522	0.0365984	-6.03923	2.36542e-09	2.8644e-08	10.7776	TRUE
LRRFIP1	-0.630899	0.127236	-7.81989	1.65949e-14	5.85392e-13	22.3016	TRUE
PSTPIP2	-0.627044	0.129168	-4.32119	1.74644e-05	8.24088e-05	2.25138	TRUE
FOXO3	-0.626685	-0.0677588	-2.79269	0.00535141	0.0139907	-3.0494	TRUE
ERBIN	-0.625118	0.164901	-4.46357	9.21189e-06	4.65181e-05	2.85658	TRUE
PRKAR2A	-0.624157	0.193535	-5.30641	1.44714e-07	1.14362e-06	6.81792	TRUE
USP25	-0.619344	0.130276	-5.3961	8.96722e-08	7.63155e-07	7.27709	TRUE
ICA1	-0.619225	0.0580638	-5.47263	5.92782e-08	5.22765e-07	7.67457	TRUE
BID	-0.615173	0.235716	-4.70979	2.92082e-06	1.68866e-05	3.94709	TRUE
GTPBP2	-0.614165	0.382406	-4.20979	2.8447e-05	0.000127046	1.79094	TRUE
ITGB1BP2	-0.614132	-0.105223	-3.19139	0.00147094	0.00449781	-1.8802	TRUE
SPART	-0.614094	0.255536	-4.09102	4.72783e-05	0.000202499	1.31267	TRUE
NFATC1	-0.608303	0.197986	-5.26462	1.80439e-07	1.40766e-06	6.60639	TRUE
CHAD	-0.599281	-0.0445937	-5.60248	2.90304e-08	2.76251e-07	8.36084	TRUE
GCG	-0.594117	0.120463	-3.22669	0.00130302	0.0040197	-1.76934	TRUE
MYO9B	-0.587093	0.119963	-5.48896	5.42329e-08	4.83527e-07	7.76003	TRUE
CTRL	0.589702	0.00813197	5.6186	2.65414e-08	2.55343e-07	8.44707	TRUE
CCL3	0.589748	0.188966	4.05297	5.54855e-05	0.00023165	1.16224	TRUE
CAT	0.592087	0.0722649	6.41183	2.45059e-10	3.68193e-09	12.9699	TRUE
IGFBP2	0.592395	-0.0223785	5.22721	2.19549e-07	1.67518e-06	6.4184	TRUE
IL15	0.596869	0.0596155	8.07191	2.51926e-15	1.05722e-13	24.1404	TRUE
HK2	0.598164	-0.323277	2.81592	0.0049829	0.013183	-2.98546	TRUE
SOD2	0.598714	-0.028904	9.45112	3.56698e-20	5.10708e-18	35.0578	TRUE
SERPINA12	0.6016	0.513762	2.70555	0.0069635	0.0175639	-3.2846	TRUE
HAVCR1	0.601796	0.0481813	5.00091	7.00934e-07	4.63607e-06	5.30779	TRUE
HTRA2	0.60282	0.0253162	8.92731	2.92212e-18	2.29433e-16	30.7453	TRUE
PNLIPRP1	0.607728	-0.0465735	5.20442	2.47278e-07	1.8406e-06	6.30446	TRUE
CCL8	0.613952	-0.022706	5.15428	3.20724e-07	2.296e-06	6.05545	TRUE
LIF	0.617197	0.0379541	4.49307	8.0503e-06	4.15035e-05	2.9843	TRUE
PLA2G2A	0.618918	0.175521	4.57589	5.49123e-06	2.89927e-05	3.34718	TRUE
PKLR	0.621721	0.0461517	5.67687	1.91602e-08	1.89577e-07	8.76067	TRUE
C9orf40	0.622353	0.108743	3.74332	0.000194546	0.000726265	-0.0117265	TRUE
CXCL17	0.623413	0.0497199	5.72762	1.4391e-08	1.47796e-07	9.03627	TRUE
TNFRSF4	0.624918	0.0794042	7.51981	1.46768e-13	4.10613e-12	20.1775	TRUE
GFAP	0.626872	0.0169825	7.00985	5.05704e-12	1.04312e-10	16.7342	TRUE
CA2	0.627943	0.108558	4.24092	2.48492e-05	0.000111592	1.91844	TRUE
KIR2DL3	0.637886	-0.0655827	4.79613	1.92779e-06	1.16144e-05	4.34262	TRUE
IL1RL1	0.638635	0.00998184	7.17182	1.68077e-12	3.89618e-11	17.8048	TRUE
IL18	0.645204	0.0214854	7.46627	2.14929e-13	5.92338e-12	19.806	TRUE
TNFRSF6B	0.655583	0.0647165	5.75103	1.26022e-08	1.31647e-07	9.1641	TRUE
ZP3	0.656509	-0.814292	2.25296	0.0245307	0.0533104	-4.38822	TRUE
FCAMR	0.667254	0.0276189	5.4898	5.39836e-08	4.83074e-07	7.76446	TRUE
CA1	0.66797	0.0218769	4.92002	1.04991e-06	6.67226e-06	4.922	TRUE
IL22	0.670503	0.104868	5.40487	8.55384e-08	7.331e-07	7.3224	TRUE
SSB	0.675643	0.166911	4.06109	5.36284e-05	0.000225054	1.19422	TRUE
CCL2	0.679499	0.0642883	6.74623	2.90159e-11	5.31012e-10	15.0379	TRUE
GH1	0.680452	0.0165969	2.74042	0.00627222	0.0160027	-3.19137	TRUE
CLPS	0.680916	0.0253887	6.71906	3.46278e-11	6.15212e-10	14.8664	TRUE
EPHA10	0.685264	0.119828	3.9087	0.000100616	0.000394363	0.604109	TRUE
SLAMF7	0.69985	0.00526057	7.29883	6.98088e-13	1.8076e-11	18.6595	TRUE
CD27	0.700559	0.0144703	8.10146	2.01323e-15	8.59686e-14	24.3592	TRUE
CCL21	0.701791	0.0327947	7.69551	4.13123e-14	1.27284e-12	21.4125	TRUE
IFIT1	0.707544	0.00405398	6.28739	5.29385e-10	7.23889e-09	12.2245	TRUE
TPT1	0.709191	-0.0428989	2.76143	0.00588612	0.0152112	-3.13461	TRUE
CHGA	0.714941	0.206884	5.1994	2.53835e-07	1.87223e-06	6.2794	TRUE
TNFSF11	0.735766	0.0432274	5.76529	1.16204e-08	1.22442e-07	9.24224	TRUE
MZB1	0.744066	0.024372	8.00694	4.1152e-15	1.6694e-13	23.6616	TRUE
KIR2DL2	0.751803	0.0103328	5.35574	1.11318e-07	9.15361e-07	7.06958	TRUE
SORD	0.77232	0.0455216	5.94642	4.08526e-09	4.64651e-08	10.2501	TRUE
IFIT3	0.774781	0.1187	6.30966	4.61671e-10	6.42119e-09	12.3569	TRUE
IL17A	0.779313	0.0289675	5.33307	1.25615e-07	1.01241e-06	6.95366	TRUE
RRM2	0.80513	0.286257	5.73036	1.417e-08	1.46143e-07	9.05117	TRUE
SIGLEC5	0.811786	-0.435798	3.19682	0.00144388	0.0044262	-1.86323	TRUE
AHSP	0.812326	0.0288752	5.24853	1.96361e-07	1.51728e-06	6.52535	TRUE
IGFBP1	0.820753	-0.168421	4.59054	5.12867e-06	2.71965e-05	3.41203	TRUE
PDCD1	0.866299	0.0944193	8.99205	1.71346e-18	1.48949e-16	31.2675	TRUE
GBP1	0.870448	0.0811066	6.71261	3.61092e-11	6.36883e-10	14.8257	TRUE
SH2D1A	0.887937	0.171271	6.9246	8.95291e-12	1.77166e-10	16.1793	TRUE
CCL20	0.900492	0.157824	6.11169	1.53602e-09	1.91727e-08	11.1946	TRUE
LAG3	0.903021	0.0579616	8.80355	8.0376e-18	5.58958e-16	29.7556	TRUE
REN	0.926152	0.0209276	7.98677	4.78899e-15	1.91089e-13	23.5137	TRUE
ACAA1	0.984106	0.108086	5.75788	1.21208e-08	1.27164e-07	9.20162	TRUE
DNPEP	1.02682	0.000540672	7.97232	5.33784e-15	2.09553e-13	23.4078	TRUE
DUT	1.07721	0.175488	7.19903	1.39391e-12	3.39278e-11	17.9868	TRUE
DEFB4A_DEFB4B	1.11696	-0.152944	6.00873	2.83304e-09	3.33121e-08	10.6034	TRUE
NOS3	1.14402	0.125143	8.80779	7.76549e-18	5.55918e-16	29.7893	TRUE
LAP3	1.16092	-0.0515295	7.22364	1.1763e-12	2.92154e-11	18.1519	TRUE
IFNG	1.21494	0.0232389	6.14616	1.24895e-09	1.59159e-08	11.3945	TRUE
GZMH	1.31674	0.0627085	9.75992	2.42425e-21	4.53893e-19	37.692	TRUE
CCL7	1.32694	0.392263	6.59781	7.56669e-11	1.25288e-09	14.1084	TRUE
BST2	1.37787	0.0669371	10.7848	2.02517e-25	1.64309e-22	46.9016	TRUE
IFNL1	1.41495	0.132906	7.81565	1.71221e-14	5.95359e-13	22.2711	TRUE

## Sheet: DEA_M
Supplementary Table 4B: Differentially expressed proteins in males (SLE vs healthy controls)
analyte	logFC	AveExpr	t	P.Value	adj.P.Val	B	unique
RNASE3	-2.47018	-0.0782415	-3.0948	0.00203771	0.067286	-1.53665	FALSE
CD63	-1.14339	-0.124467	-3.05793	0.00230257	0.0705237	-1.64249	FALSE
KIT	-0.811053	-0.0075852	-3.7903	0.000161715	0.0186759	0.690387	FALSE
TNFRSF1B	0.768662	0.0665807	2.93646	0.00341459	0.0866384	-1.98245	FALSE
CD163	0.804429	-0.0121315	3.4504	0.000588937	0.0341841	-0.452474	FALSE
ADA2	0.83493	0.00193532	3.53775	0.000426699	0.0314723	-0.168694	FALSE
GDF15	0.924	0.0649655	3.19139	0.00147092	0.0564606	-1.2535	FALSE
PSME2	0.95461	0.00577264	3.70349	0.000227192	0.0230411	0.388645	FALSE
SIGLEC8	0.960423	-0.0107795	3.5683	0.000380606	0.0310556	-0.0678237	FALSE
CILP	0.975196	0.0164376	3.22178	0.00132529	0.0546738	-1.16268	FALSE
CD74	0.976586	0.0353935	4.06785	5.21261e-05	0.00884617	1.70015	FALSE
TREM2	0.978836	0.0296857	2.95612	0.00320653	0.0838958	-1.92835	FALSE
TNFRSF8	0.986107	0.0880194	3.00644	0.00272557	0.0789765	-1.78825	FALSE
IL12RB1	1.00251	-0.020369	3.56679	0.000382773	0.0310556	-0.0728356	FALSE
HAVCR2	1.01681	0.0174154	3.58483	0.00035764	0.0310556	-0.0128657	FALSE
SLAMF8	1.10619	-0.0130989	3.44997	0.000589866	0.0341841	-0.45386	FALSE
LGALS9	1.16712	-0.0357974	4.05717	5.45163e-05	0.00884617	1.66003	FALSE
CDCP1	1.17434	0.0616352	3.50466	0.000482485	0.0329148	-0.276997	FALSE
UBE2L6	1.19803	0.118628	3.04728	0.00238478	0.0707648	-1.67283	FALSE
LILRB4	1.20786	0.0956153	3.80281	0.0001539	0.0186759	0.734411	FALSE
LAMP3	1.25056	-0.024158	3.48759	0.000513871	0.0329148	-0.332503	FALSE
VSIG4	1.2965	0.0742055	3.82305	0.000142004	0.0181914	0.80595	FALSE
MMP3	1.3341	0.0066801	2.97003	0.00306639	0.0837471	-1.88986	FALSE
CCL19	1.3437	0.0669188	2.95552	0.00321269	0.0838958	-1.93	FALSE
TYMP	1.35367	0.0816969	3.53922	0.000424369	0.0314723	-0.163864	FALSE
CXCL13	1.38309	0.0754257	2.99387	0.00283908	0.0803525	-1.82345	FALSE
SIGLEC1	1.39074	-0.0720573	4.08285	4.89357e-05	0.00884617	1.75667	FALSE
CXCL9	1.40579	0.104614	3.13886	0.00175804	0.061538	-1.40855	FALSE
MSR1	1.43756	-0.0398117	4.28775	2.02419e-05	0.00547431	2.54863	FALSE
CD80	1.54229	0.0202852	4.87609	1.30439e-06	0.00117626	5.02673	FALSE
DDX58	1.58655	0.0924984	3.15281	0.00167711	0.061538	-1.36761	FALSE
IL10	1.62872	0.0820644	3.18869	0.00148458	0.0564606	-1.26155	FALSE
CXCL10	1.70516	0.198069	3.20918	0.00138394	0.0561419	-1.20042	FALSE
IL6	1.76214	0.131569	2.95288	0.00324002	0.0838958	-1.93729	FALSE
FGL1	1.80112	0.0682934	3.70708	0.000224048	0.0230411	0.400998	FALSE
GBP2	2.60237	-0.101696	4.38714	1.30152e-05	0.00395987	2.94606	FALSE
PTN	-3.03315	-0.0295189	-4.63697	4.12537e-06	0.00209031	3.98326	TRUE
SFRP1	-1.29654	0.00933147	-3.31827	0.000946529	0.0451736	-0.868708	TRUE
CEACAM16	-1.18393	-0.0302685	-2.93479	0.00343285	0.0866384	-1.98704	TRUE
DAAM1	-1.16392	-0.0664459	-3.05215	0.00234693	0.0705237	-1.65899	TRUE
CCL28	-1.11252	0.0685611	-3.14446	0.00172511	0.061538	-1.39213	TRUE
DUSP13	-1.1019	0.0375106	-4.62846	4.29397e-06	0.00209031	3.94703	TRUE
PLXNA4	-1.07897	-0.01222	-3.3404	0.000875164	0.0434724	-0.800083	TRUE
TPSAB1	-1.02482	-0.0309965	-3.29815	0.00101602	0.0466601	-0.930677	TRUE
GGCT	-0.985768	0.093333	-4.50923	7.4749e-06	0.00303232	3.44613	TRUE
GAPDH	-0.972504	-0.0611067	-3.06359	0.00226003	0.0705237	-1.62634	TRUE
GIMAP7	-0.96037	0.0134142	-4.39148	1.27641e-05	0.00395987	2.9636	TRUE
KLK7	-0.931634	0.0771114	-3.35856	0.000820397	0.0416315	-0.743467	TRUE
STC1	-0.927094	0.0754896	-2.85323	0.00443886	0.0976034	-2.20759	TRUE
REG3G	-0.922295	0.0472938	-3.44174	0.000607843	0.0344067	-0.480254	TRUE
ITGA2	-0.887359	0.0083444	-4.20466	2.90855e-05	0.00707941	2.22302	TRUE
CD207	-0.884761	-0.0267845	-3.50999	0.00047307	0.0329148	-0.259636	TRUE
EIF5A	-0.876214	0.0328572	-3.67731	0.00025139	0.0244753	0.298961	TRUE
SGSH	-0.875533	0.0366303	-3.25683	0.00117387	0.0509542	-1.05684	TRUE
TPSD1	-0.87362	0.0682998	-3.4569	0.000575125	0.0341841	-0.431604	TRUE
GHR	-0.870743	-0.00348147	-4.93062	9.96069e-07	0.00117626	5.27163	TRUE
ERP29	-0.843383	0.0800461	-3.04369	0.0024131	0.0707648	-1.68304	TRUE
RET	-0.831456	0.0125322	-3.25212	0.00119326	0.0509542	-1.07114	TRUE
FNDC1	-0.808513	-0.0070347	-2.85235	0.0044511	0.0976034	-2.20995	TRUE
ITGA11	-0.80541	-0.00353507	-3.5385	0.000425506	0.0314723	-0.166224	TRUE
ENPP6	-0.786519	0.00858022	-3.94895	8.53807e-05	0.0122245	1.25919	TRUE
CPA4	-0.74566	-0.012066	-3.26585	0.00113759	0.0503436	-1.02944	TRUE
SFRP4	-0.722988	0.0132673	-2.90176	0.00381211	0.0900843	-2.07708	TRUE
SDK2	-0.709089	0.0417081	-3.36694	0.000796185	0.0416315	-0.717209	TRUE
CD1C	-0.698764	-0.0613679	-2.97226	0.00304442	0.0837471	-1.88366	TRUE
CBLN4	-0.687761	-0.0267739	-2.99815	0.00279993	0.0801767	-1.81147	TRUE
NPR1	-0.687459	0.0271107	-4.00075	6.89721e-05	0.0104924	1.44975	TRUE
PLXDC1	-0.664693	0.030156	-3.1965	0.00144545	0.0564606	-1.23829	TRUE
EPHA4	-0.664392	0.0279808	-3.59707	0.000341495	0.0307851	0.0279454	TRUE
BMP10	-0.663128	0.0146762	-4.07044	5.15624e-05	0.00884617	1.70988	TRUE
DPP10	-0.657787	0.0563792	-2.91462	0.00366017	0.0882065	-2.04215	TRUE
MENT	-0.612942	-0.00388358	-4.85457	1.44979e-06	0.00117626	4.9308	TRUE
SUSD5	-0.597364	-0.00631754	-2.97529	0.00301482	0.0837471	-1.87524	TRUE
ADAMTSL2	0.587962	0.0105675	3.10315	0.00198175	0.066994	-1.51251	TRUE
CD48	0.601581	0.0278301	3.05348	0.00233667	0.0705237	-1.6552	TRUE
VCAM1	0.602115	0.0409474	3.46892	0.000550359	0.0341841	-0.392881	TRUE
TCN2	0.606586	0.0223623	2.93298	0.00345272	0.0866384	-1.992	TRUE
IL18BP	0.641602	0.0207068	3.23209	0.00127898	0.053673	-1.13167	TRUE
TIE1	0.677214	-0.0538522	3.20191	0.00141893	0.0564606	-1.22217	TRUE
SIGLEC10	0.681488	0.0250667	3.13982	0.00175236	0.061538	-1.40574	TRUE
TNFSF8	0.720392	0.0375891	3.4079	0.000687225	0.0371713	-0.588091	TRUE
PILRA	0.743202	-0.00361953	2.91671	0.00363601	0.0882065	-2.03646	TRUE
CD300C	0.778846	0.0192903	3.48805	0.000512992	0.0329148	-0.330996	TRUE
CD14	0.806534	0.0334888	3.13688	0.00176979	0.061538	-1.41434	TRUE
PSME1	0.808701	0.0310693	3.49507	0.000499888	0.0329148	-0.308209	TRUE
FKBP4	0.835606	0.0408165	3.07626	0.00216719	0.0703324	-1.59003	TRUE
SDC1	0.864233	0.127225	3.10629	0.00196111	0.066994	-1.50343	TRUE
FOLR2	0.88791	0.0360302	3.85106	0.000126963	0.0171682	0.905571	TRUE
IL17RB	0.961011	0.00621132	3.33007	0.000907825	0.0441929	-0.832166	TRUE
IL2RA	1.02279	0.0246937	3.77944	0.000168805	0.0186759	0.652264	TRUE
PSMD1	1.75047	-0.0887267	4.10438	4.46807e-05	0.00884617	1.83812	TRUE
ITGB1BP1	2.04228	-0.233092	3.42748	0.000640186	0.0354139	-0.525815	TRUE

## Sheet: GSEA_F
Supplementary Table 4C: Gene Set Enrichment Analysis results (GSEA) in females
ID	Description	setSize	enrichmentScore	NES	pvalue	p.adjust	qvalue	rank	leading_edge	core_enrichment	unique
R-HSA-449147	Signaling by Interleukins	159	0.432487	1.81044	2.72216e-06	0.000219717	0.000172335	356	tags=35%, list=15%, signal=32%	3627/282618/3458/3586/4314/6363/3569/3965/6364/941/3605/84868/6347/50616/759/5721/3606/3594/9173/7133/3976/6648/3600/6348/6382/3559/3576/3587/6351/55540/3593/5720/3558/10068/27189/1440/10538/7124/3936/8809/163702/1436/9235/7412/5707/3601/3162/841/6464/3574/7157/1435/5601/6356/29949	FALSE
R-HSA-1280215	Cytokine Signaling in Immune system	234	0.427214	1.86847	1.2614e-08	3.56346e-06	2.795e-06	334	tags=32%, list=14%, signal=31%	3627/282618/684/3458/3586/4314/2634/6363/3569/3965/6364/943/2633/941/3605/3437/8600/84868/3434/939/2688/6347/50616/759/5721/8771/3606/3594/9173/7133/7293/3976/6648/3600/9246/6348/6382/608/3559/10673/3576/3587/6351/55540/3593/944/5720/3558/970/3122/10068/27189/1440/3604/10538/7124/3936/8809/163702/6622/1436/9235/7412/5707/3601/23495/3162/841/10437/3105/6464/5617/3574/7157/1435/5601	FALSE
R-HSA-6783783	Interleukin-10 signaling	29	0.808364	2.49172	4.59978e-10	2.59887e-07	2.03843e-07	182	tags=59%, list=8%, signal=55%	3627/3586/6363/3569/6364/941/6347/3606/7133/3976/6348/3576/3587/6351/3593/1440/7124	FALSE
R-HSA-9013148	CDC42 GTPase cycle	24	-0.770642	-2.15317	2.69772e-06	0.000219717	0.000172335	369	tags=58%, list=15%, signal=50%	9578/613/23526/3930/7454/4983/23002/4650/23268/89846/8773/752/23365/10451	TRUE
R-HSA-9716542	Signaling by Rho GTPases, Miro GTPases and RHOBTB3	83	-0.604415	-2.10025	1.54704e-07	2.1852e-05	1.71396e-05	407	tags=43%, list=17%, signal=37%	200894/55968/8654/389/9748/10144/9578/613/4660/57120/94274/25/7431/4627/23526/2802/1742/11060/3930/7454/8027/4983/23002/4650/55914/23268/10810/6714/89846/4659/8773/752/23365/10451/9138/4688	TRUE
R-HSA-194315	Signaling by Rho GTPases	82	-0.605143	-2.0992	6.29788e-08	1.1861e-05	9.30318e-06	407	tags=44%, list=17%, signal=38%	200894/55968/8654/389/9748/10144/9578/613/4660/57120/94274/25/7431/4627/23526/2802/1742/11060/3930/7454/8027/4983/23002/4650/55914/23268/10810/6714/89846/4659/8773/752/23365/10451/9138/4688	TRUE
R-HSA-9012999	RHO GTPase cycle	68	-0.609713	-2.06217	1.82204e-06	0.00020589	0.00016149	450	tags=44%, list=19%, signal=37%	200894/55968/8654/389/9748/10144/9578/613/57120/7431/23526/2802/11060/3930/7454/8027/4983/23002/4650/55914/23268/10810/6714/89846/8773/752/23365/10451/9138/4688	TRUE
R-HSA-8848021	Signaling by PTK6	13	-0.831351	-2.04944	4.81861e-05	0.00220546	0.00172985	100	tags=62%, list=4%, signal=59%	685/1956/1839/2069/5770/1796/5829/1950	TRUE
R-HSA-9006927	Signaling by Non-Receptor Tyrosine Kinases	13	-0.831351	-2.04944	4.81861e-05	0.00220546	0.00172985	100	tags=62%, list=4%, signal=59%	685/1956/1839/2069/5770/1796/5829/1950	TRUE
R-HSA-9664407	Parasite infection	13	-0.826333	-2.03707	6.6425e-05	0.00220546	0.00172985	278	tags=69%, list=12%, signal=62%	25/4627/7454/4650/10810/6714/7525/2268/10451	TRUE
R-HSA-9664417	Leishmania phagocytosis	13	-0.826333	-2.03707	6.6425e-05	0.00220546	0.00172985	278	tags=69%, list=12%, signal=62%	25/4627/7454/4650/10810/6714/7525/2268/10451	TRUE
R-HSA-9664422	FCGR3A-mediated phagocytosis	13	-0.826333	-2.03707	6.6425e-05	0.00220546	0.00172985	278	tags=69%, list=12%, signal=62%	25/4627/7454/4650/10810/6714/7525/2268/10451	TRUE
R-HSA-193704	p75 NTR receptor-mediated signalling	15	-0.796095	-2.02043	7.88963e-05	0.00222882	0.00174818	264	tags=53%, list=11%, signal=48%	836/3654/89846/835/4790/23365/10451/9138	TRUE
R-HSA-8980692	RHOA GTPase cycle	24	-0.709117	-1.98127	0.000123415	0.00303605	0.00238132	381	tags=54%, list=16%, signal=46%	9748/10144/613/23526/3930/4983/23002/4650/55914/8773/23365/10451/9138	TRUE
R-HSA-1433557	Signaling by SCF-KIT	11	-0.836127	-1.96504	0.000132907	0.00303605	0.00238132	303	tags=73%, list=13%, signal=64%	9402/3815/6777/6714/10019/4318/7525/5777	TRUE
R-HSA-8986944	Transcriptional Regulation by MECP2	12	-0.813539	-1.95529	0.000254703	0.00513954	0.0040312	246	tags=67%, list=10%, signal=60%	3654/3930/2289/6907/627/1392/5816/5770	TRUE
R-HSA-73887	Death Receptor Signaling	32	-0.661203	-1.94545	0.000117429	0.00303605	0.00238132	294	tags=50%, list=12%, signal=44%	7186/329/836/8887/3654/8772/23118/9261/843/89846/835/8517/4790/23365/10451/9138	TRUE
R-HSA-9013149	RAC1 GTPase cycle	32	-0.658024	-1.93609	0.000134338	0.00303605	0.00238132	379	tags=41%, list=16%, signal=35%	10144/613/23526/3930/7454/4983/4650/55914/10810/8773/752/10451/4688	TRUE
R-HSA-195258	RHO GTPase Effectors	30	-0.658939	-1.9077	0.000182466	0.00392725	0.00308034	306	tags=43%, list=13%, signal=38%	4660/57120/94274/25/4627/1742/7454/23002/10810/6714/4659/752/4688	TRUE
R-HSA-199991	Membrane Trafficking	98	-0.50443	-1.79881	5.69531e-05	0.00220546	0.00172985	498	tags=37%, list=21%, signal=30%	10540/7018/8546/51429/26119/10000/1639/51534/6272/9276/3835/8675/143187/5870/6810/4627/55275/10228/5564/9135/8027/1601/1759/7039/9363/9525/79571/6714/9342/2069/382/8615/8906/1950/8773/5874	TRUE
R-HSA-76002	Platelet activation, signaling and aggregation	80	-0.502905	-1.7381	0.000333029	0.00648833	0.00508912	554	tags=39%, list=23%, signal=31%	7040/5627/3082/7078/7018/5588/6678/6403/350/1277/5155/27040/2811/3273/5154/9749/6810/51266/54518/7873/11343/54676/6714/5770/5777/80739/1950/2812/967/10451/5874	TRUE
R-HSA-168249	Innate Immune System	289	-0.388881	-1.57514	6.46311e-05	0.00220546	0.00172985	362	tags=24%, list=15%, signal=23%	1845/326624/718/353/4282/5806/411/5870/717/2219/10910/9402/50856/7186/329/25/2353/4627/23526/8887/3654/8772/23118/4033/475/7454/57506/9261/6282/1759/401258/4650/4772/9208/7462/51135/843/10810/6714/4318/7525/9535/9342/6283/10562/9798/6737/835/5777/1088/272/51411/6727/10010/6993/8517/4317/84766/8773/2268/4790/4973/967/28988/10451/566/5608/4332/6037/4688	TRUE
R-HSA-500792	GPCR ligand binding	81	0.456604	1.74669	0.000387714	0.00730195	0.00572729	466	tags=35%, list=19%, signal=29%	3627/6354/4283/10563/6363/6364/6366/6347/6348/3576/2015/6351/2861/4295/6376/1081/796/6375/6356/58191/6368/6370/2488/30817/976/1394/4852/10022	TRUE
R-HSA-8957275	Post-translational protein phosphorylation	61	0.496274	1.80118	0.000499298	0.00910011	0.00713767	619	tags=43%, list=26%, signal=32%	3569/3484/29106/4148/4240/1462/51246/348/1471/3371/1114/8074/6696/1435/1000/7425/91851/10970/10232/3490/255738/2621/652/3487/54757/3912	TRUE
R-HSA-381426	Regulation of Insulin-like Growth Factor (IGF) transport and uptake by Insulin-like Growth Factor Binding Proteins (IGFBPs)	70	0.497712	1.84835	0.000187674	0.00392725	0.00308034	711	tags=47%, list=30%, signal=34%	2999/3569/3484/3485/29106/4148/4240/1462/51246/348/1471/3371/1114/8074/6696/1435/1000/7425/91851/10970/10232/3490/255738/2621/652/3487/26085/54757/3912/336/64856/3489/8404	TRUE
R-HSA-198933	Immunoregulatory interactions between a Lymphoid and a non-Lymphoid cell	78	0.496045	1.87717	7.84436e-05	0.00222882	0.00174818	504	tags=44%, list=21%, signal=36%	6614/4068/8778/11006/3803/57823/54209/3804/27181/342510/10871/56253/3904/3385/3824/29992/29990/11314/7412/89790/10288/126014/3105/374383/27036/56654/11027/11026/3903/3383/3689/114836/3384/3133	TRUE
R-HSA-375276	Peptide ligand-binding receptors	53	0.552453	1.9321	7.02623e-05	0.00220546	0.00172985	160	tags=26%, list=7%, signal=25%	3627/6354/4283/10563/6363/6364/6366/6347/6348/3576/6351/2861/4295/6376	TRUE
R-HSA-373076	Class A/1 (Rhodopsin-like receptors)	60	0.53405	1.93583	5.65717e-05	0.00220546	0.00172985	177	tags=25%, list=7%, signal=24%	3627/6354/4283/10563/6363/6364/6366/6347/6348/3576/6351/2861/4295/6376/1081	TRUE
R-HSA-9020591	Interleukin-12 signaling	12	0.813531	1.95698	0.000128092	0.00303605	0.00238132	189	tags=67%, list=8%, signal=62%	3458/3586/759/5721/3594/6648/3593/3936	TRUE
R-HSA-447115	Interleukin-12 family signaling	14	0.793446	1.99918	6.27705e-05	0.00220546	0.00172985	189	tags=57%, list=8%, signal=53%	3458/3586/759/5721/3594/6648/3593/3936	TRUE
R-HSA-380108	Chemokine receptors bind chemokines	27	0.706712	2.13138	1.78009e-05	0.00125719	0.000986074	160	tags=44%, list=7%, signal=42%	3627/6354/4283/10563/6363/6364/6366/6347/6348/3576/6351/6376	TRUE

## Sheet: GSEA_M
Supplementary Table 4D: Gene Set Enrichment Analysis results (GSEA) in males
ID	Description	setSize	enrichmentScore	NES	pvalue	p.adjust	qvalue	rank	leading_edge	core_enrichment	unique
R-HSA-449147	Signaling by Interleukins	159	0.516274	2.07601	4.75102e-09	1.34216e-06	1.09274e-06	500	tags=40%, list=21%, signal=34%	3569/5707/3627/3586/941/282618/3458/6363/3558/4314/3965/6348/3559/84868/3594/55540/3593/5721/841/3576/6382/3605/759/5720/6347/7133/5604/3600/50616/6351/3936/6364/5715/10068/3601/7412/1435/3587/3578/9173/6648/85480/3929/1489/3606/1026/6888/1440/598/112744/163702/27189/7132/1436/1437/3563/4791/6777/6283/3561/596/1386/3553/7431	FALSE
R-HSA-6783783	Interleukin-10 signaling	29	0.711306	2.14413	5.3314e-06	0.00100408	0.000817482	445	tags=62%, list=18%, signal=51%	3569/3627/3586/941/6363/6348/3593/3576/6347/7133/6351/6364/1435/3587/3606/1440/7132/1437	FALSE
R-HSA-1280215	Cytokine Signaling in Immune system	234	0.519781	2.1863	8.94005e-14	5.05113e-11	4.11242e-11	505	tags=40%, list=21%, signal=35%	2634/2688/3569/5707/3627/3586/941/282618/3458/6363/3558/4314/9246/3965/6348/3437/8600/3559/84868/3594/684/943/55540/3593/5721/841/3576/6382/3605/759/3122/85363/5720/2633/6347/7133/944/5604/3600/50616/6351/3434/3936/6364/939/5610/5715/10068/10673/3601/3604/7293/7412/1981/1435/3587/5525/7175/10437/3578/9173/3265/6648/85480/3929/1489/3606/1026/6888/1440/598/983/112744/8792/23495/163702/6622/27189/71…	FALSE
R-HSA-913531	Interferon Signaling	40	0.631219	2.03833	1.71741e-05	0.00242584	0.00197502	505	tags=50%, list=21%, signal=40%	2634/3458/9246/3437/684/3122/85363/2633/3434/5610/7412/1981/5525/7175/10437/983/6622/3133/8678/57506	TRUE
