# Supplementary material for: XIST expression and hypermethylation of the X chromosome in males with systemic lupus erythematosus
Source: Front Immunol. 2026 Apr 6;17:1743606. doi: 10.3389/fimmu.2026.1743606 (PMC13103550; doi:10.3389/fimmu.2026.1743606)
Supplement: Supplementary file 6 [file Table5.xlsx]

## Sheet: olink
Supplementary Table 5A: Significant sex:disease interactions (Olink)
analyte	logFC	AveExpr	t	P.Value	adj.P.Val	B
GIMAP7	-1.21136	0.0134142	-5.3142	1.38864e-07	0.000337994	6.90164
BMP10	-0.787938	0.0146762	-4.64012	4.06458e-06	0.00494659	3.91401
SUSD5	-0.856309	-0.00631754	-4.0918	4.71215e-05	0.0305898	1.76608
GHR	-0.749261	-0.00348147	-4.07041	5.15672e-05	0.0305898	1.68751
DIPK2B	-0.661209	0.00329801	-4.01522	6.4951e-05	0.0305898	1.48658
HEG1	-0.621389	0.0222415	-3.93915	8.8876e-05	0.0305898	1.21391
PTN	-2.65751	-0.0295189	-3.8977	0.000105208	0.0305898	1.06745
REG3G	-1.08369	0.0472938	-3.87978	0.000113109	0.0305898	1.00462
SCGB3A1	-0.688449	0.00265187	-3.66574	0.000262832	0.0639733	0.275382
STC1	-1.2285	0.0754896	-3.62728	0.000304495	0.067048	0.148583
NPR1	-0.645799	0.0271107	-3.60567	0.000330557	0.067048	0.0778761

## Sheet: rnaseq
Supplementary Table 5B: Significant sex:disease interactions (RNA-seq)
analyte	logFC	AveExpr	t	P.Value	adj.P.Val	B	entrezID	Seqid
XIST	4.58301	7.31349	9.3948	5.80985e-20	1.3039e-15	7.74525	7503	chrX
ZNF630	1.33482	0.761418	6.3668	3.24663e-10	3.64321e-06	1.2493	57232	chrX
NEURL1-AS1	-2.67373	-7.08306	-6.07344	1.93202e-09	1.44534e-05	0.726736	102724341	chr10

## Sheet: mGenes
Supplementary Table 5C: Significant sex:disease interactions (Gene Methylation)
analyte	logFC	AveExpr	t	P.Value	adj.P.Val	B	Name	seqnames
gene48885	1.65755	2.49528	8.84974	5.53635e-18	1.93634e-13	27.7391	ZNF630-AS1	chrX
gene48886	0.762662	1.82249	7.17221	1.67897e-12	2.9361e-08	16.6332	ZNF630	chrX
gene49657	-1.1643	2.71223	-6.71034	3.67194e-11	4.28087e-07	13.9205	PPP6CP	chrX
gene49272	1.22707	1.92793	6.56559	9.31158e-11	8.14181e-07	13.1052	LOC100499496	chrX
gene49474	-1.75445	4.23016	-6.2954	5.07543e-10	3.55026e-06	11.3984	RPA4	chrX
gene49498	0.904476	2.61319	5.9434	4.16151e-09	2.42581e-05	9.78638	HNRNPA1P26	chrX
gene50020	1.243	2.45159	5.75438	1.24213e-08	6.20621e-05	8.7927	MIR934	chrX
gene49050	1.03548	3.99339	5.68524	1.8314e-08	7.78008e-05	8.48319	ACTG1P10	chrX
gene48498	0.856993	2.99541	5.66931	2.00202e-08	7.78008e-05	8.40938	LINC01203	chrX
gene48634	1.11172	2.70819	5.59159	3.08947e-08	0.000108054	8.02821	SCARNA23	chrX
gene50027	0.967625	3.53447	5.3891	9.31902e-08	0.000271611	7.07508	LOC100128416	chrX
gene49989	0.66155	2.28414	5.16054	3.10654e-07	0.000710583	6.03274	LOC100130607	chrX
gene50046	0.791995	3.45888	5.15714	3.16264e-07	0.000710583	6.0147	SRD5A1P1	chrX
gene49939	-1.51513	3.62858	-5.12111	3.82575e-07	0.000787092	5.54524	MIR19B2	chrX
gene49552	-0.726687	2.56354	-5.0093	6.7221e-07	0.00130614	5.36405	MTND1P32	chrX
gene48550	0.838545	2.4438	4.98464	7.60913e-07	0.00140068	5.25678	RNU4-6P	chrX
gene49562	0.717034	1.88601	4.7799	2.0861e-06	0.00347436	4.38527	RPSAP59	chrX
gene48910	0.669	2.69167	4.74525	2.46533e-06	0.00377447	4.24117	LOC791096	chrX
gene49789	0.713713	1.92627	4.69555	3.12693e-06	0.00437458	4.0362	SFR1P1	chrX
gene49192	0.713601	2.95118	4.67779	3.40236e-06	0.00457683	3.96345	SERBP1P1	chrX
gene49362	0.639833	2.50865	4.59071	5.12628e-06	0.00664043	3.61048	FNDC3CP	chrX
gene50011	0.669442	2.13255	4.57483	5.52007e-06	0.00668479	3.5468	GAPDHP67	chrX
gene48609	0.825041	3.73465	4.55435	6.07105e-06	0.00682063	3.46496	FAM3C2	chrX
gene48677	0.682387	2.20642	4.54841	6.24047e-06	0.00682063	3.44129	LOC100420324	chrX
gene50114	1.83395	1.04938	4.53587	6.61321e-06	0.007009	3.39141	CXorf51B	chrX
gene50332	0.985433	2.92408	4.55307	6.11713e-06	0.00682063	3.37533	TWF1P2	chrX
gene48612	0.734266	2.2695	4.52456	6.96727e-06	0.00711421	3.34657	LOC100217367	chrX
gene49543	-1.13992	2.77382	-4.52003	7.11929e-06	0.00711421	3.32114	LOC100420162	chrX
gene40207	-2.25712	4.47517	-4.49676	7.93092e-06	0.00770511	3.16865	MTND1P14	chr17
gene50031	1.10383	2.48478	4.44938	9.82892e-06	0.00904648	3.05096	LOC100289184	chrX
gene49318	0.599081	2.44472	4.39006	1.28489e-05	0.0109607	2.82107	PRKRIRP1	chrX
gene48778	1.24637	3.46907	4.37305	1.38733e-05	0.0112842	2.7509	CLIC4P3	chrX
gene49191	0.622111	1.89994	4.36771	1.4202e-05	0.011289	2.73521	ACTR3P2	chrX
gene48721	0.59234	2.08434	4.35399	1.50987e-05	0.0114799	2.68273	MOB1AP2	chrX
gene47099	-1.56093	0.901363	-4.35482	1.50848e-05	0.0114799	2.6822	U2AF1	chr21
gene49369	0.651456	2.17075	4.34015	1.60614e-05	0.011952	2.62843	MIR4328	chrX
gene49850	0.698985	3.99425	4.32467	1.72006e-05	0.0125332	2.57106	LOC100129520	chrX
gene50221	0.815067	1.57568	4.27732	2.11966e-05	0.0151296	2.3922	LOC100129956	chrX
gene49973	1.06966	2.35104	4.27145	2.17528e-05	0.0152161	2.36879	LINC00633	chrX
gene49851	0.640431	2.72454	4.26585	2.22902e-05	0.0152863	2.34916	LOC392536	chrX
gene50015	0.63742	2.6825	4.25347	2.35299e-05	0.0155275	2.30285	STK24P1	chrX
gene18867	-1.45701	3.99511	-4.24641	2.42668e-05	0.0157173	2.27647	LOC389465	chr7
gene49713	0.585289	2.4366	4.17868	3.25426e-05	0.0196238	2.02567	TMSB4XP7	chrX
gene50003	1.24456	2.65344	4.15574	3.59084e-05	0.0212864	1.94163	CT45A7	chrX
gene7569	-1.27334	4.71126	-4.1247	4.10099e-05	0.0239054	1.82827	LOC100420571	chr2
gene50308	1.20379	4.44593	4.10354	4.48743e-05	0.0253141	1.70293	CTAG2	chrX
gene48425	0.911154	1.66694	4.07262	5.11014e-05	0.0273502	1.64067	LOC389906	chrX
gene48788	0.906839	3.2453	4.08783	4.79843e-05	0.0266389	1.63855	LOC158781	chrX
gene48577	0.936215	3.64133	4.0708	5.15176e-05	0.0273502	1.6294	HAUS1P2	chrX
gene49553	-0.664995	2.43562	-4.05306	5.54748e-05	0.0285328	1.57071	MTND2P2	chrX
gene50566	1.16863	1.08495	4.06606	5.25964e-05	0.0274561	1.55976	PSIP1P2	chrY
gene49896	0.610434	2.35493	4.03998	5.85959e-05	0.0297013	1.52409	LOC100130170	chrX
gene50035	-0.675915	2.31368	-4.027	6.18551e-05	0.0309054	1.478	RAC1P4	chrX
gene48719	1.02907	3.18253	4.01268	6.56676e-05	0.0323482	1.38689	FTH1P18	chrX
gene48591	-1.33878	2.036	-3.97317	7.73076e-05	0.0365383	1.28828	SCARNA9L	chrX
gene48834	0.672929	2.95749	3.96503	7.99431e-05	0.0372801	1.25978	GAPDHP65	chrX
gene48723	0.688514	3.02936	3.95077	8.47603e-05	0.0386864	1.21005	LOC100420326	chrX
gene48831	0.686898	2.99381	3.8746	0.000115516	0.0475315	0.947223	ACTBP1	chrX
gene49472	0.754115	3.49428	3.85956	0.000122722	0.0490218	0.895911	LOC100130500	chrX
gene48600	0.722192	1.78979	3.85334	0.000125828	0.0494475	0.874721	LOC100418871	chrX
gene19448	0.616363	2.74269	3.83025	0.000138005	0.0536302	0.796437	RNU1-14P	chr7
gene50639	-2.18841	0.58556	-3.8826	0.000112039	0.0466495	0.775519	OFD1P7Y	chrY
gene49072	1.01099	3.77377	3.80343	0.000153543	0.0590127	0.706083	RPL7AP71	chrX
gene48888	0.982399	2.96849	3.79591	0.000158191	0.0601385	0.680833	SPACA5B	chrX
gene49167	0.79965	2.95243	3.78909	0.000162519	0.0608369	0.657991	ETF1P3	chrX
gene43876	-0.983696	3.08654	-3.78757	0.000163507	0.0608369	0.652681	VN1R95P	chr19
gene5825	0.626812	3.0082	3.74235	0.000195315	0.0719066	0.502533	TCEB1P21	chr2

## Sheet: mPromoters
Supplementary Table 5D: Significant sex:disease interactions (Promoter Methylation)
analyte	logFC	AveExpr	t	P.Value	adj.P.Val	B	Name	seqnames	start	end
gene48885	1.75015	2.50049	8.78535	9.34992e-18	3.38187e-13	27.3024	ZNF630-AS1	chrX	48054310	48056509
gene49498	1.00171	2.75218	7.41798	3.03125e-13	5.48202e-09	18.1538	HNRNPA1P26	chrX	100856242	100858441
gene48887	1.36378	2.54283	6.92245	9.09495e-12	1.09655e-07	15.164	SSX6	chrX	48105982	48108181
gene49916	1.37703	1.17424	6.82359	1.75752e-11	1.58924e-07	14.5549	LOC102388891	chrX	131795971	131798170
gene49789	0.931553	1.80661	6.01913	2.66645e-09	1.92891e-05	10.1849	SFR1P1	chrX	120202579	120204778
gene48876	0.694992	1.66398	5.76304	1.17782e-08	7.10028e-05	8.88729	CXXC1P1	chrX	47705191	47707390
gene48634	0.881037	2.64161	5.7116	1.57665e-08	8.14676e-05	8.63284	SCARNA23	chrX	24742441	24744640
gene49851	0.881889	2.63201	5.67394	1.94911e-08	8.81239e-05	8.44788	LOC392536	chrX	125327822	125330021
gene49304	0.695118	1.82592	5.37082	1.02751e-07	0.000371649	7.00011	DDX3P1	chrX	74119043	74121242
gene49309	-1.34081	3.41007	-5.51335	4.81083e-08	0.000193342	6.34952	RAB11FIP1P1	chrX	74200786	74202985
gene48632	0.893642	3.34503	5.07682	4.7757e-07	0.00157034	5.66356	LOC100288233	chrX	24679936	24682135
gene48612	0.845029	1.9625	5.05922	5.22178e-07	0.00157393	5.58852	LOC100217367	chrX	23348995	23351194
gene49553	-0.729653	2.71352	-5.00823	6.75839e-07	0.0017958	5.365	MTND2P2	chrX	102784814	102787013
gene49072	0.845742	3.228	4.99733	7.13945e-07	0.0017958	5.31749	RPL7AP71	chrX	54221303	54223502
gene48786	-1.24375	4.20456	-4.9864	7.54624e-07	0.0017958	5.26492	LOC100506654	chrX	41472454	41474653
gene49917	0.825253	2.42007	4.97606	7.94383e-07	0.0017958	5.22503	PNKDP1	chrX	131803557	131805756
gene49845	0.914466	3.45013	4.93219	9.88953e-07	0.00210414	5.03323	LOC100132015	chrX	124330918	124333117
gene49797	1.18047	2.69689	4.91449	1.07977e-06	0.00216974	4.95723	RNU7-68P	chrX	120502898	120505097
gene48628	0.925317	2.53081	4.88735	1.23444e-06	0.00230326	4.84355	SNRPEP9	chrX	24511407	24513606
gene49552	-0.718048	2.74458	-4.88102	1.27357e-06	0.00230326	4.81655	MTND1P32	chrX	102783678	102785877
gene48723	0.776487	3.23931	4.6641	3.6304e-06	0.00612608	3.91194	LOC100420326	chrX	37439441	37441640
gene49362	0.756071	2.0355	4.65864	3.72612e-06	0.00612608	3.88774	FNDC3CP	chrX	78169938	78172137
gene48498	1.06628	3.28335	4.62331	4.40285e-06	0.00692397	3.74026	LINC01203	chrX	13333241	13335440
gene50020	0.812012	2.63049	4.58896	5.17201e-06	0.00734234	3.59976	MIR934	chrX	136548878	136551077
gene49272	1.1042	2.74645	4.58877	5.17945e-06	0.00734234	3.52635	LOC100499496	chrX	72658457	72660656
gene50114	1.72709	1.02802	4.56605	5.75008e-06	0.00734234	3.51572	CXorf51B	chrX	146807784	146809983
gene48878	0.776586	2.43011	4.56528	5.77085e-06	0.00734234	3.51262	LOC100419908	chrX	47741076	47743275
gene48771	0.933948	3.32099	4.5457	6.31916e-06	0.0076188	3.43449	DPRXP6	chrX	40756431	40758630
gene49369	0.650549	2.123	4.53221	6.72689e-06	0.00775946	3.3791	MIR4328	chrX	78901050	78903249
gene48984	0.722501	2.85064	4.52778	6.86488e-06	0.00775946	3.36321	CCNB3	chrX	50279421	50281620
gene49959	0.672844	3.03584	4.4794	8.57359e-06	0.00892632	3.17055	RPS7P12	chrX	134648783	134650982
gene50221	0.743519	1.75571	4.47774	8.63758e-06	0.00892632	3.16567	LOC100129956	chrX	153052306	153054505
gene50050	0.904241	2.82156	4.4485	9.8715e-06	0.00953521	3.04789	ATP11C	chrX	139945035	139947234
gene49971	0.612994	1.92878	4.4454	1.0008e-05	0.00953521	3.0391	NCLP2	chrX	135076398	135078597
gene48677	0.621571	2.19793	4.44519	1.00176e-05	0.00953521	3.03828	LOC100420324	chrX	30207387	30209586
gene48999	0.784593	3.40239	4.41483	1.14928e-05	0.0106588	2.92028	CXorf67	chrX	51404915	51407114
gene49896	0.671506	2.36307	4.37993	1.3446e-05	0.0121585	2.78554	LOC100130170	chrX	130643601	130645800
gene48550	0.658631	2.21209	4.37008	1.4052e-05	0.0123966	2.74771	RNU4-6P	chrX	16875121	16877320
gene50027	1.1705	3.59101	4.34756	1.55519e-05	0.0133931	2.65149	LOC100128416	chrX	136845197	136847396
gene49187	0.684847	3.05231	4.32804	1.69459e-05	0.0137776	2.5871	LOC100128467	chrX	68472611	68474810
gene48910	0.688065	2.75037	4.31066	1.83017e-05	0.0143907	2.52112	LOC791096	chrX	48448710	48450909
gene48854	-1.08995	4.78854	-4.21003	2.84697e-05	0.0210153	2.12317	LOC100421108	chrX	47158000	47160199
gene50173	0.83166	3.21719	4.17756	3.27083e-05	0.0236612	2.02182	MTM1	chrX	150560658	150562857
gene50015	0.728177	2.68433	4.11674	4.24054e-05	0.0284038	1.80231	STK24P1	chrX	136296734	136298933
gene48600	0.901589	3.17442	4.12816	4.04563e-05	0.0276095	1.78098	LOC100418871	chrX	21937479	21939678
gene50068	0.90006	2.83171	4.10616	4.43528e-05	0.029168	1.76398	SPANXC	chrX	141242351	141244550
gene49166	0.975737	3.76745	4.07414	5.08233e-05	0.0322505	1.63805	NANOGP9	chrX	65773633	65775832
gene49763	0.656066	3.12315	4.06226	5.33813e-05	0.0330948	1.60494	MRPS17P9	chrX	119377687	119379886
gene10857	-2.28805	5.58228	-4.04962	5.64583e-05	0.0339798	1.51517	EIF3EP4	chr3	182844421	182846620
gene50005	-0.648737	0.170329	-4.02049	6.35563e-05	0.0364894	1.45721	CT45A9	chrX	135880967	135883166
gene49691	0.785343	3.45283	3.9942	7.08816e-05	0.0372996	1.36431	MIR4329	chrX	112780589	112782788
gene49844	0.694788	2.80946	3.99327	7.11549e-05	0.0372996	1.36104	NPM1P34	chrX	124278435	124280634
gene49149	0.616548	2.71734	3.98927	7.23406e-05	0.0373794	1.34697	SHC1P1	chrX	64430183	64432382
gene49208	-0.774449	1.99198	-3.96225	8.08595e-05	0.0411928	1.25223	MTND4P31	chrX	70128897	70131096
gene49542	0.832773	2.97006	3.94253	8.76883e-05	0.0434478	1.14706	FOXN3P1	chrX	102548015	102550214
gene48882	-0.666133	2.91254	-3.92195	9.53507e-05	0.0453794	1.11205	RPL7P57	chrX	47841511	47843710
gene48831	0.633063	2.78359	3.85683	0.000124077	0.0568084	0.888425	ACTBP1	chrX	46289007	46291206
gene38110	5.43087	3.00274	3.81415	0.000148896	0.0648864	0.724558	NPIPA2	chr16	14743595	14745794
gene43920	0.626699	3.48676	3.78972	0.000162112	0.0694856	0.661748	RNA5SP471	chr19	31655262	31657461
gene48924	0.677304	2.52119	3.76941	0.000175634	0.0721894	0.593912	LOC100420869	chrX	48776771	48778970
gene49365	0.641832	1.70705	3.74441	0.000193742	0.0761699	0.510874	ZCCHC5	chrX	78659303	78661502
gene48888	0.959076	3.16588	3.73981	0.000197263	0.0767203	0.495639	SPACA5B	chrX	48128657	48130856
gene49870	0.723428	3.95977	3.73362	0.000202086	0.0777602	0.475207	LOC392539	chrX	129043213	129045412
gene49776	0.682426	3.11907	3.72028	0.000212966	0.0810838	0.427641	LOC100422368	chrX	119822847	119825046
gene49779	0.766433	3.33848	3.70119	0.000229275	0.0829288	0.367957	AKAP14	chrX	119893973	119896172
gene48690	0.794031	3.38942	3.69695	0.000233058	0.0834624	0.354682	FTHL17	chrX	31071854	31074053
gene48983	0.925871	2.6948	3.68025	0.000248623	0.0876326	0.298992	AKAP4	chrX	50200814	50203013
gene48574	0.608853	3.01349	3.67224	0.000256382	0.0891666	0.274133	PPEF1-AS1	chrX	18692488	18694687
gene47493	-4.17782	2.07232	-3.65599	0.000274603	0.0945943	0.186618	UBE2L3	chr22	21547447	21549646
gene48496	0.792844	3.57365	3.64462	0.000285212	0.0969909	0.179293	ATXN3L	chrX	13320200	13322399
gene46840	0.770923	3.58108	3.63531	0.000295354	0.0975026	0.154741	KRTAP21-3	chr21	30718578	30720777
gene50184	0.955722	4.93172	3.63401	0.000296826	0.0975026	0.150546	PASD1	chrX	151561535	151563734
gene50160	3.03907	3.65728	3.62502	0.00030895	0.098024	0.107342	MAGEA9	chrX	149779921	149782120
