# Supplementary material for: XIST expression and hypermethylation of the X chromosome in males with systemic lupus erythematosus
Source: Front Immunol. 2026 Apr 6;17:1743606. doi: 10.3389/fimmu.2026.1743606 (PMC13103550; doi:10.3389/fimmu.2026.1743606)
Supplement: Supplementary file 7 [file Table6.xlsx]

## Sheet: RNAseq
Supplementary Table 6A: Custom gene set list used for chromosomal GSEA on the RNAseq data
Seqid	gene_id
chr1	DDX11L1
chr1	WASH7P
chr1	FAM138A
chr1	LOC124903816
chr1	LOC124900384
chr1	LOC729737
chr1	LOC124903814
chr1	DDX11L17
chr1	WASH9P
chr1	LOC127239154
chr1	LOC124903815
chr1	LOC124900618
chr1	LOC112268260
chr1	LOC100132287
chr1	OR4F16
chr1	LOC100288069
chr1	LINC01409
chr1	LOC124903817
chr1	LINC00115
chr1	LINC01128
chr1	LOC107984850
chr1	FAM41C
chr1	LOC284600
chr1	LINC02593
chr1	SAMD11
chr1	NOC2L
chr1	KLHL17
chr1	PLEKHN1
chr1	HES4
chr1	ISG15
chr1	AGRN
chr1	LOC100288175
chr1	LOC105378948
chr1	C1orf159
chr1	LOC124903820
chr1	LINC01342
chr1	LOC124903818
chr1	TTLL10
chr1	TNFRSF18
chr1	TNFRSF4
chr1	SDF4
chr1	B3GALT6
chr1	C1QTNF12
chr1	UBE2J2
chr1	LINC01786
chr1	SCNN1D
chr1	ACAP3
chr1	PUSL1
chr1	INTS11
chr1	CPTP
chr1	TAS1R3
chr1	DVL1
chr1	MXRA8
chr1	AURKAIP1
chr1	CCNL2
chr1	MRPL20-AS1
chr1	MRPL20
chr1	MRPL20-DT
chr1	ANKRD65
chr1	VWA1
chr1	ATAD3C
chr1	ATAD3B
chr1	ATAD3A
chr1	TMEM240
chr1	SSU72
chr1	FNDC10
chr1	MIB2
chr1	LOC124903821
chr1	MMP23B
chr1	CDK11B
chr1	SLC35E2B
chr1	MMP23A
chr1	CDK11A
chr1	SLC35E2A
chr1	LOC112268218
chr1	NADK
chr1	GNB1
chr1	GNB1-DT
chr1	LOC124903822
chr1	CALML6
chr1	CFAP74
chr1	GABRD
chr1	PRKCZ
chr1	PRKCZ-AS1
chr1	FAAP20
chr1	LOC112268219
chr1	LOC105378593
chr1	SKI
chr1	LOC124903824
chr1	MORN1
chr1	LOC100129534
chr1	RER1
chr1	PEX10
chr1	PLCH2
chr1	PANK4
chr1	TNFRSF14-AS1
chr1	TNFRSF14
chr1	LOC100996583
chr1	PRXL2B
chr1	MMEL1
chr1	TTC34
chr1	LOC124903827
chr1	PRDM16
chr1	LOC124903828
chr1	ARHGEF16
chr1	MEGF6
chr1	TPRG1L
chr1	WRAP73
chr1	TP73
chr1	TP73-AS3
chr1	GFOD3P
chr1	SMIM1
chr1	LRRC47
chr1	CEP104
chr1	LOC124903829
chr1	DFFB
chr1	C1orf174
chr1	LINC01134
chr1	AJAP1
chr1	NPHP4
chr1	KCNAB2
chr1	LOC124903831
chr1	CHD5
chr1	RPL22
chr1	RNF207
chr1	ICMT
chr1	ICMT-DT
chr1	GPR153
chr1	ACOT7
chr1	HES2
chr1	ESPN
chr1	TNFRSF25
chr1	PLEKHG5
chr1	NOL9
chr1	ZBTB48
chr1	KLHL21
chr1	LOC107984913
chr1	PHF13
chr1	THAP3
chr1	DNAJC11
chr1	CAMTA1
chr1	LOC124903832
chr1	LOC105376689
chr1	VAMP3
chr1	PER3
chr1	LOC124903833
chr1	UTS2
chr1	TNFRSF9
chr1	PARK7
chr1	LOC124903834
chr1	ERRFI1
chr1	ERRFI1-DT
chr1	SLC45A1
chr1	RERE
chr1	RERE-AS1
chr1	ENO1
chr1	ENO1-AS1
chr1	LOC112268261
chr1	CA6
chr1	SLC2A7
chr1	SLC2A5
chr1	GPR157
chr1	MIR34AHG
chr1	LNCTAM34A
chr1	H6PD
chr1	SPSB1
chr1	LINC02606
chr1	SLC25A33
chr1	TMEM201
chr1	PIK3CD
chr1	LOC105376712
chr1	PIK3CD-AS1
chr1	PIK3CD-AS2
chr1	CLSTN1
chr1	CTNNBIP1
chr1	LOC105376717
chr1	LOC124903838
chr1	LZIC
chr1	NMNAT1
chr1	RBP7
chr1	UBE4B
chr1	KIF1B
chr1	PGD
chr1	CENPS-CORT
chr1	CENPS
chr1	CORT
chr1	DFFA
chr1	PEX14
chr1	CASZ1
chr1	C1orf127
chr1	TARDBP
chr1	SRM
chr1	EXOSC10
chr1	EXOSC10-AS1
chr1	MTOR
chr1	UBIAD1
chr1	DISP3
chr1	FBXO2
chr1	FBXO44
chr1	FBXO6
chr1	MAD2L2
chr1	DRAXIN
chr1	AGTRAP
chr1	C1orf167
chr1	MTHFR
chr1	CLCN6
chr1	NPPA-AS1
chr1	NPPA
chr1	RNU5E-1
chr1	LOC124903843
chr1	KIAA2013
chr1	PLOD1
chr1	MFN2
chr1	MIIP
chr1	TNFRSF8
chr1	TNFRSF1B
chr1	LOC124903844
chr1	VPS13D
chr1	LINC02766
chr1	DHRS3
chr1	LRRC38
chr1	PRDM2
chr1	KAZN
chr1	LOC107985467
chr1	LOC124903847
chr1	LOC124903850
chr1	TMEM51-AS1
chr1	TMEM51
chr1	FHAD1
chr1	FHAD1-AS1
chr1	LOC124903851
chr1	EFHD2-AS1
chr1	EFHD2
chr1	CTRC
chr1	CASP9
chr1	DNAJC16
chr1	AGMAT
chr1	DDI2
chr1	RSC1A1
chr1	PLEKHM2
chr1	SLC25A34
chr1	FBLIM1
chr1	UQCRHL
chr1	SPEN-AS1
chr1	SPEN
chr1	ZBTB17
chr1	LOC124903855
chr1	EPHA2
chr1	EPHA2-AS1
chr1	ARHGEF19
chr1	ANO7L1
chr1	CPLANE2
chr1	FBXO42
chr1	SZRD1
chr1	SPATA21
chr1	NECAP2
chr1	LINC01772
chr1	CROCCP3
chr1	RNU1-1
chr1	LINC01783
chr1	NBPF1
chr1	LOC124900584
chr1	CROCCP2
chr1	MST1P2
chr1	RNU1-3
chr1	ESPNP
chr1	LOC124903859
chr1	RNU1-4
chr1	MST1L
chr1	LINC03126
chr1	LOC105376805
chr1	RNU1-2
chr1	CROCC
chr1	ATP13A2
chr1	SDHB
chr1	PADI2
chr1	PADI4
chr1	PADI6
chr1	RCC2
chr1	ARHGEF10L
chr1	KLHDC7A
chr1	ALDH4A1
chr1	IFFO2
chr1	UBR4
chr1	EMC1-AS1
chr1	EMC1
chr1	MRTO4
chr1	AKR7L
chr1	AKR7A3
chr1	LOC100506730
chr1	AKR7A2
chr1	SLC66A1
chr1	CAPZB
chr1	MICOS10-NBL1
chr1	MICOS10
chr1	RPS14P3
chr1	NBL1
chr1	HTR6
chr1	TMCO4
chr1	OTUD3
chr1	PLA2G2D
chr1	LOC117779438
chr1	PLA2G2C
chr1	UBXN10
chr1	LOC105376825
chr1	VWA5B1
chr1	CAMK2N1
chr1	MUL1
chr1	FAM43B
chr1	CDA
chr1	PINK1
chr1	PINK1-AS
chr1	DDOST
chr1	KIF17
chr1	HP1BP3
chr1	EIF4G3
chr1	ECE1
chr1	LOC124903872
chr1	ECE1-AS1
chr1	NBPF3
chr1	ALPL
chr1	LINC02596
chr1	RAP1GAP
chr1	USP48
chr1	LDLRAD2
chr1	HSPG2
chr1	LINC01635
chr1	LINC00339
chr1	CDC42
chr1	WNT4
chr1	LOC105376845
chr1	LOC105376850
chr1	ZBTB40
chr1	C1QA
chr1	C1QC
chr1	C1QB
chr1	EPHB2
chr1	KDM1A
chr1	LUZP1
chr1	LINC01355
chr1	HNRNPR
chr1	ZNF436
chr1	ZNF436-AS1
chr1	TCEA3
chr1	ASAP3
chr1	E2F2
chr1	LOC105376859
chr1	ID3
chr1	LOC107984928
chr1	MDS2
chr1	RPL11
chr1	ELOA
chr1	ELOA-AS1
chr1	PITHD1
chr1	LYPLA2
chr1	GALE
chr1	HMGCL
chr1	FUCA1
chr1	CNR2
chr1	PNRC2
chr1	SRSF10
chr1	IL22RA1
chr1	IFNLR1
chr1	GRHL3-AS1
chr1	GRHL3
chr1	STPG1
chr1	NIPAL3
chr1	RCAN3AS
chr1	RCAN3
chr1	NCMAP
chr1	SRRM1
chr1	CLIC4
chr1	LOC105376876
chr1	RUNX3
chr1	RUNX3-AS1
chr1	LINC02793
chr1	SYF2
chr1	LOC124903881
chr1	RSRP1
chr1	LOC105376882
chr1	RHD
chr1	TMEM50A
chr1	RHCE
chr1	MACO1
chr1	LDLRAP1
chr1	MAN1C1
chr1	SELENON
chr1	MTFR1L
chr1	LOC646471
chr1	AUNIP
chr1	PAQR7
chr1	STMN1
chr1	PAFAH2
chr1	TRIM63
chr1	PDIK1L
chr1	ZNF593
chr1	CNKSR1
chr1	CATSPER4
chr1	CEP85
chr1	SH3BGRL3
chr1	UBXN11
chr1	CD52
chr1	CRYBG2
chr1	ZNF683
chr1	DHDDS
chr1	DHDDS-AS1
chr1	HMGN2
chr1	RPS6KA1
chr1	LOC124900417
chr1	LOC101928728
chr1	ARID1A
chr1	PIGV
chr1	ZDHHC18
chr1	SFN
chr1	GPN2
chr1	GPATCH3
chr1	NUDC
chr1	KDF1
chr1	TRNP1
chr1	TENT5B
chr1	LOC101928391
chr1	SLC9A1
chr1	WDTC1
chr1	TMEM222
chr1	ACTG1P20
chr1	SYTL1
chr1	MAP3K6
chr1	FCN3
chr1	CD164L2
chr1	WASF2
chr1	LOC105376892
chr1	AHDC1
chr1	FGR
chr1	LINC02574
chr1	IFI6
chr1	FAM76A
chr1	STX12
chr1	PPP1R8
chr1	SCARNA1
chr1	THEMIS2
chr1	RPA2
chr1	SMPDL3B
chr1	XKR8
chr1	EYA3
chr1	PTAFR
chr1	DNAJC8
chr1	ATP5IF1
chr1	SESN2
chr1	MED18
chr1	PHACTR4
chr1	SNHG3
chr1	RCC1
chr1	SNORA73A
chr1	SNORA73B
chr1	TRNAU1AP
chr1	SNHG12
chr1	SNORA44
chr1	SNORA16A
chr1	RAB42
chr1	TAF12
chr1	TAF12-DT
chr1	RNU11
chr1	GMEB1
chr1	YTHDF2
chr1	EPB41
chr1	TMEM200B
chr1	SRSF4
chr1	MECR
chr1	PTPRU
chr1	MATN1
chr1	MATN1-AS1
chr1	LAPTM5
chr1	LOC105378620
chr1	SDC3
chr1	PUM1
chr1	LOC107984935
chr1	NKAIN1
chr1	SNRNP40
chr1	ZCCHC17
chr1	LOC124903892
chr1	SERINC2
chr1	LINC01226
chr1	LOC124903917
chr1	TINAGL1
chr1	PEF1
chr1	COL16A1
chr1	ADGRB2
chr1	SPOCD1
chr1	PTP4A2
chr1	KHDRBS1
chr1	TMEM39B
chr1	KPNA6
chr1	TXLNA
chr1	CCDC28B
chr1	IQCC
chr1	TMEM234
chr1	EIF3I
chr1	MTMR9LP
chr1	FAM167B
chr1	LCK
chr1	HDAC1
chr1	MARCKSL1
chr1	LOC124903949
chr1	LOC105378629
chr1	LOC124903933
chr1	FAM229A
chr1	BSDC1
chr1	ZBTB8A
chr1	LOC102723870
chr1	ZBTB8OS
chr1	RBBP4
chr1	SYNC
chr1	NHSL3
chr1	YARS1
chr1	S100PBP
chr1	FNDC5
chr1	TMEM54
chr1	RNF19B
chr1	LOC107984936
chr1	AK2
chr1	LOC124903969
chr1	AZIN2
chr1	ZNF362
chr1	TRIM62
chr1	A3GALT2
chr1	PHC2
chr1	ZSCAN20
chr1	CSMD2
chr1	LOC105378642
chr1	GJA4
chr1	SMIM12
chr1	DLGAP3
chr1	GPR199P
chr1	TMEM35B
chr1	ZMYM6
chr1	ZMYM1
chr1	SFPQ
chr1	ZMYM4
chr1	KIAA0319L
chr1	NCDN
chr1	TFAP2E-AS1
chr1	TFAP2E
chr1	PSMB2
chr1	C1orf216
chr1	CLSPN
chr1	AGO4
chr1	AGO1
chr1	AGO3
chr1	LOC105378647
chr1	TEKT2
chr1	ADPRS
chr1	COL8A2
chr1	TRAPPC3
chr1	MAP7D1
chr1	THRAP3
chr1	SH3D21
chr1	EVA1B
chr1	STK40
chr1	LOC124904012
chr1	LSM10
chr1	LOC124904013
chr1	OSCP1
chr1	MRPS15
chr1	CSF3R
chr1	GRIK3
chr1	LITATS1
chr1	ZC3H12A
chr1	MEAF6
chr1	SNIP1
chr1	DNALI1
chr1	GNL2
chr1	AIRIM
chr1	CDCA8
chr1	EPHA10
chr1	MANEAL
chr1	YRDC
chr1	C1orf122
chr1	MTF1
chr1	INPP5B
chr1	SF3A3
chr1	FHL3
chr1	UTP11
chr1	POU3F1
chr1	LOC105378654
chr1	LOC105378657
chr1	RRAGC
chr1	RRAGC-DT
chr1	GJA9-MYCBP
chr1	MYCBP
chr1	LOC105378662
chr1	AKIRIN1
chr1	NDUFS5
chr1	LOC124904088
chr1	MACF1
chr1	BMP8A
chr1	OXCT2P1
chr1	PPIEL
chr1	PABPC4
chr1	HEYL
chr1	NT5C1A
chr1	HPCAL4
chr1	PPIE
chr1	BMP8B
chr1	OXCT2
chr1	LOC101929536
chr1	LOC130932201
chr1	TRIT1
chr1	MYCL
chr1	MFSD2A
chr1	LOC105378669
chr1	CAP1
chr1	PPT1
chr1	RLF
chr1	ZMPSTE24
chr1	COL9A2
chr1	SMAP2
chr1	ZFP69B
chr1	ZFP69
chr1	EXO5-DT
chr1	EXO5
chr1	ZNF684
chr1	RIMS3
chr1	NFYC-AS1
chr1	NFYC
chr1	KCNQ4
chr1	CITED4
chr1	CTPS1
chr1	SLFNL1-AS1
chr1	SLFNL1
chr1	SCMH1
chr1	LOC124904158
chr1	LOC124904159
chr1	FOXO6
chr1	HIVEP3
chr1	FOXJ3
chr1	RIMKLA
chr1	ZMYND12
chr1	CCDC30
chr1	PPCS
chr1	LOC124904162
chr1	PPIH
chr1	YBX1
chr1	P3H1
chr1	C1orf50
chr1	TMEM269
chr1	LOC107984946
chr1	SVBP
chr1	ERMAP
chr1	LOC124904163
chr1	ZNF691-DT
chr1	ZNF691
chr1	SLC2A1
chr1	SLC2A1-DT
chr1	EBNA1BP2
chr1	CFAP57
chr1	TMEM125
chr1	TIE1
chr1	MPL
chr1	CDC20-DT
chr1	CDC20
chr1	ELOVL1
chr1	LOC112268225
chr1	MED8
chr1	SZT2
chr1	HYI
chr1	PTPRF
chr1	KDM4A
chr1	KDM4A-AS1
chr1	ST3GAL3
chr1	LOC124904166
chr1	ARTN
chr1	LINC02918
chr1	LOC101929609
chr1	IPO13
chr1	DPH2
chr1	ATP6V0B
chr1	B4GALT2
chr1	CCDC24
chr1	SLC6A9
chr1	LOC107984948
chr1	DMAP1
chr1	ERI3
chr1	ERI3-IT1
chr1	RNF220
chr1	LOC107984950
chr1	TMEM53
chr1	ARMH1
chr1	LOC105378690
chr1	KIF2C
chr1	RPS8
chr1	SNORD46
chr1	BEST4
chr1	PLK3
chr1	DYNLT4
chr1	BTBD19
chr1	PTCH2
chr1	EIF2B3
chr1	HECTD3
chr1	UROD
chr1	ZSWIM5
chr1	LINC01144
chr1	HPDL
chr1	MUTYH
chr1	TOE1
chr1	TESK2
chr1	CCDC163
chr1	MMACHC
chr1	PRDX1
chr1	AKR1A1
chr1	NASP
chr1	CCDC17
chr1	GPBP1L1
chr1	RPS15AP10
chr1	TMEM69
chr1	IPP
chr1	MAST2
chr1	P3R3URF-PIK3R3
chr1	PIK3R3
chr1	POMGNT1
chr1	LURAP1
chr1	RAD54L
chr1	LRRC41
chr1	UQCRH
chr1	NSUN4
chr1	FAAH
chr1	FAAHP1
chr1	TMEM275
chr1	KNCN
chr1	MKNK1
chr1	MOB3C
chr1	ATPAF1
chr1	EFCAB14
chr1	CYP4B1
chr1	CYP4A22-AS1
chr1	LINC00853
chr1	PDZK1IP1
chr1	TAL1
chr1	STIL
chr1	CMPK1
chr1	LINC01389
chr1	FOXE3
chr1	FOXD2-AS1
chr1	FOXD2
chr1	SLC5A9
chr1	SPATA6
chr1	AGBL4
chr1	BEND5
chr1	ELAVL4
chr1	LINC02808
chr1	DMRTA2
chr1	FAF1
chr1	CDKN2C
chr1	LINC01562
chr1	RNF11
chr1	TTC39A
chr1	LOC124904177
chr1	EPS15
chr1	OSBPL9
chr1	NRDC
chr1	RAB3B
chr1	TXNDC12
chr1	KTI12
chr1	BTF3L4
chr1	ZFYVE9
chr1	CC2D1B
chr1	ORC1
chr1	PRPF38A
chr1	TUT4
chr1	GPX7
chr1	LOC124904178
chr1	SHISAL2A
chr1	COA7
chr1	ZYG11B
chr1	ZYG11A
chr1	ECHDC2
chr1	SCP2
chr1	PODN
chr1	SLC1A7
chr1	CPT2
chr1	CZIB
chr1	MAGOH
chr1	MAGOH-DT
chr1	LRP8
chr1	LRP8-DT
chr1	LINC02812
chr1	GLIS1
chr1	NDC1
chr1	YIPF1
chr1	LOC124904180
chr1	IFT25
chr1	LRRC42
chr1	TMEM59
chr1	TCEANC2
chr1	CYB5RL
chr1	MRPL37
chr1	SSBP3
chr1	SSBP3-AS1
chr1	ACOT11
chr1	MROH7-TTC4
chr1	MROH7
chr1	TTC4
chr1	PARS2
chr1	TTC22
chr1	LOC124904182
chr1	CIMAP2
chr1	DHCR24
chr1	PCSK9
chr1	USP24
chr1	LOC100507634
chr1	LOC124904185
chr1	PLPP3
chr1	C8B
chr1	DAB1
chr1	LOC107984960
chr1	OMA1
chr1	TACSTD2
chr1	MYSM1
chr1	LOC112268263
chr1	LOC105378751
chr1	JUN
chr1	JUN-DT
chr1	LOC101926907
chr1	LINC02777
chr1	LINC01358
chr1	FGGY-DT
chr1	FGGY
chr1	LOC101926944
chr1	HOOK1
chr1	CYP2J2
chr1	C1orf87
chr1	NFIA
chr1	LOC105378766
chr1	TM2D1
chr1	PATJ-DT
chr1	PATJ
chr1	L1TD1
chr1	USP1
chr1	DOCK7
chr1	LOC124904194
chr1	ATG4C
chr1	FOXD3-AS1
chr1	ALG6
chr1	ITGB3BP
chr1	EFCAB7
chr1	DLEU2L
chr1	PGM1
chr1	ROR1
chr1	CACHD1
chr1	LOC124904195
chr1	RAVER2
chr1	JAK1
chr1	LINC01359
chr1	AK4
chr1	DNAJC6
chr1	LOC112268227
chr1	LEPR
chr1	LEPROT
chr1	PDE4B
chr1	LOC105378776
chr1	SGIP1
chr1	LOC124904196
chr1	DYNLT5
chr1	DNAI4
chr1	MIER1
chr1	SLC35D1
chr1	IL23R
chr1	IL12RB2
chr1	SERBP1
chr1	GADD45A
chr1	GNG12
chr1	LOC105378781
chr1	DIRAS3
chr1	WLS
chr1	DEPDC1
chr1	LRRC7
chr1	LRRC40
chr1	SRSF11
chr1	ANKRD13C
chr1	ANKRD13C-DT
chr1	CTH
chr1	PTGER3
chr1	ZRANB2
chr1	ZRANB2-DT
chr1	NEGR1
chr1	LOC105378797
chr1	LRRIQ3
chr1	FPGT-TNNI3K
chr1	FPGT
chr1	ERICH3
chr1	CRYZ
chr1	TYW3
chr1	LHX8
chr1	SLC44A5
chr1	ACADM
chr1	DLSTP1
chr1	RABGGTB
chr1	MSH4
chr1	LOC124904200
chr1	ST6GALNAC3
chr1	PIGK
chr1	LOC105378808
chr1	AK5
chr1	LOC124904202
chr1	ZZZ3
chr1	USP33
chr1	MIGA1
chr1	NEXN-AS1
chr1	NEXN
chr1	FUBP1
chr1	DNAJB4
chr1	GIPC2
chr1	PTGFR
chr1	IFI44L
chr1	IFI44
chr1	LINC01781
chr1	LINC01725
chr1	TTLL7
chr1	LOC124904205
chr1	PRKACB
chr1	SAMD13
chr1	RPF1
chr1	GNG5
chr1	SPATA1
chr1	CTBS
chr1	LOC105378819
chr1	SSX2IP
chr1	LPAR3
chr1	MCOLN2
chr1	MCOLN3
chr1	DNAI3
chr1	SYDE2
chr1	C1orf52
chr1	BCL10
chr1	BCL10-AS1
chr1	DDAH1
chr1	LOC124904208
chr1	LOC107985057
chr1	ZNHIT6
chr1	COL24A1
chr1	LINC02795
chr1	LOC105378825
chr1	ODF2L
chr1	LOC105378827
chr1	CLCA4-AS1
chr1	SH3GLB1
chr1	SELENOF
chr1	HS2ST1
chr1	LOC124904211
chr1	LINC01140
chr1	LMO4
chr1	LOC105378833
chr1	LOC105378834
chr1	PKN2-AS1
chr1	PKN2
chr1	LOC124904213
chr1	LOC124904214
chr1	GTF2B
chr1	KYAT3
chr1	RBMXL1
chr1	LOC124904215
chr1	GBP3
chr1	LOC105378841
chr1	GBP1
chr1	GBP2
chr1	LOC112268267
chr1	GBP7
chr1	GBP4
chr1	LOC107985076
chr1	GBP5
chr1	GBP6
chr1	GBP1P1
chr1	LRRC8B
chr1	LRRC8C
chr1	LRRC8C-DT
chr1	LOC107985743
chr1	LOC107985744
chr1	LOC101927975
chr1	LRRC8D-DT
chr1	LRRC8D
chr1	LOC105378847
chr1	GEMIN8P4
chr1	ZNF326
chr1	ZNF644
chr1	HFM1
chr1	LOC105378856
chr1	CDC7
chr1	LOC102723436
chr1	TGFBR3
chr1	LOC124904218
chr1	EPHX4
chr1	BTBD8
chr1	GLMN
chr1	RPAP2
chr1	GFI1
chr1	EVI5
chr1	RPL5
chr1	DIPK1A
chr1	SNORD21
chr1	LOC124904219
chr1	MTF2
chr1	TMED5
chr1	CCDC18
chr1	LOC107985521
chr1	CCDC18-AS1
chr1	DR1
chr1	FNBP1L
chr1	BCAR3
chr1	LOC102723480
chr1	DNTTIP2
chr1	GCLM
chr1	ABCA4
chr1	ARHGAP29
chr1	ABCD3
chr1	F3
chr1	SLC44A3-AS1
chr1	SLC44A3
chr1	CNN3
chr1	CNN3-DT
chr1	ALG14
chr1	TLCD4
chr1	TLCD4-RWDD3
chr1	RWDD3-DT
chr1	RWDD3
chr1	PTBP2
chr1	DPYD
chr1	SNX7
chr1	PLPPR4
chr1	PALMD
chr1	FRRS1
chr1	AGL
chr1	SLC35A3
chr1	MFSD14A
chr1	SASS6
chr1	TRMT13
chr1	LRRC39
chr1	DBT
chr1	RTCA-AS1
chr1	RTCA
chr1	CDC14A
chr1	LOC105379827
chr1	GPR88
chr1	VCAM1
chr1	EXTL2
chr1	SLC30A7
chr1	DPH5
chr1	DPH5-DT
chr1	S1PR1-DT
chr1	S1PR1
chr1	LOC102723784
chr1	RNPC3
chr1	AMY2B
chr1	ACTG1P4
chr1	THAP3P1
chr1	PRMT6
chr1	NTNG1
chr1	VAV3
chr1	VAV3-AS1
chr1	LINC02785
chr1	SLC25A24
chr1	NBPF4
chr1	NBPF6
chr1	EEIG2
chr1	HENMT1
chr1	LOC105378890
chr1	PRPF38B
chr1	STXBP3
chr1	GPSM2
chr1	CLCC1
chr1	WDR47
chr1	TAF13
chr1	TMEM167B
chr1	SCARNA2
chr1	CFAP276
chr1	ELAPOR1
chr1	SARS1
chr1	CELSR2
chr1	PSRC1
chr1	SORT1
chr1	PSMA5
chr1	SYPL2
chr1	ATXN7L2
chr1	CYB561D1
chr1	AMIGO1
chr1	GNAI3
chr1	GNAT2
chr1	AMPD2
chr1	GSTM4
chr1	GSTM2
chr1	GSTM1
chr1	GSTM5
chr1	GSTM3
chr1	CSF1
chr1	AHCYL1
chr1	STRIP1
chr1	KCNC4-DT
chr1	KCNC4
chr1	RBM15-AS1
chr1	RBM15
chr1	SLC16A4
chr1	LAMTOR5
chr1	LAMTOR5-AS1
chr1	KCNA2
chr1	KCNA3
chr1	LOC107985174
chr1	LOC124904296
chr1	CD53
chr1	LRIF1
chr1	DRAM2
chr1	CEPT1
chr1	DENND2D
chr1	CHI3L2
chr1	CIMAP3
chr1	OVGP1
chr1	WDR77
chr1	ATP5PB
chr1	C1orf162
chr1	TMIGD3
chr1	ADORA3
chr1	RAP1A
chr1	LINC01160
chr1	LOC107985184
chr1	INKA2
chr1	INKA2-AS1
chr1	LOC101928718
chr1	DDX20
chr1	KCND3
chr1	LOC124904312
chr1	LINC01750
chr1	LINC02884
chr1	CTTNBP2NL
chr1	WNT2B
chr1	ST7L
chr1	CAPZA1
chr1	MOV10
chr1	RHOC
chr1	PPM1J
chr1	SLC16A1
chr1	SLC16A1-AS1
chr1	LRIG2-DT
chr1	LRIG2
chr1	MAGI3
chr1	PHTF1
chr1	RSBN1
chr1	PTPN22
chr1	BCL2L15
chr1	AP4B1
chr1	DCLRE1B
chr1	HIPK1-AS1
chr1	HIPK1
chr1	OLFML3
chr1	SYT6
chr1	TRIM33
chr1	LOC124904348
chr1	BCAS2
chr1	DENND2C
chr1	AMPD1
chr1	NRAS
chr1	CSDE1
chr1	SIKE1
chr1	TSPAN2
chr1	LINC01765
chr1	NGF
chr1	VANGL1
chr1	SLC22A15
chr1	MAB21L3
chr1	ATP1A1
chr1	ATP1A1-AS1
chr1	LINC01762
chr1	LOC112268235
chr1	CD58
chr1	LOC105378925
chr1	IGSF3
chr1	CD2
chr1	PTGFRN
chr1	CD101
chr1	LOC124904386
chr1	CD101-AS1
chr1	TTF2
chr1	TRIM45
chr1	LOC124904387
chr1	VTCN1
chr1	MAN1A2
chr1	TENT5C
chr1	GDAP2
chr1	WDR3
chr1	SPAG17
chr1	WARS2
chr1	WARS2-AS1
chr1	HSD3BP4
chr1	LINC00622
chr1	ZNF697
chr1	PHGDH
chr1	REG4
chr1	NOTCH2
chr1	LOC101929178
chr1	SEC22B
chr1	LOC124904391
chr1	NBPF8
chr1	PFN1P2
chr1	PDE4DIPP2
chr1	LOC107985524
chr1	LOC105378944
chr1	NBPF26
chr1	NOTCH2NLR
chr1	PPIAL4A
chr1	LINC00623
chr1	LOC100996720
chr1	LOC105369199
chr1	H3P4
chr1	FCGR1BP
chr1	LOC100996318
chr1	H2BP1
chr1	FAM72B
chr1	SRGAP2C
chr1	LINC02798
chr1	EMBP1
chr1	LOC105371175
chr1	LOC107985200
chr1	RNVU1-18
chr1	LOC105369140
chr1	LINC02591
chr1	H2BP2
chr1	FCGR1CP
chr1	H3-7
chr1	FAM72C
chr1	SRGAP2D
chr1	LOC105371206
chr1	LINC02802
chr1	PPIAL4E
chr1	NBPF15
chr1	RNVU1-28
chr1	PPIAL4F
chr1	LOC105371216
chr1	LOC107985528
chr1	SRGAP2B
chr1	FAM72D
chr1	LINC01145
chr1	LOC100996740
chr1	PPIAL4D
chr1	NBPF20
chr1	LOC105371288
chr1	RNVU1-31
chr1	PDE4DIPP5
chr1	NBPF25P
chr1	GPR89A
chr1	PDZK1
chr1	CD160
chr1	RNF115
chr1	POLR3C
chr1	NUDT17
chr1	PIAS3
chr1	ANKRD35
chr1	ITGA10
chr1	PEX11B
chr1	GNRHR2
chr1	RBM8A
chr1	LIX1L
chr1	ANKRD34A
chr1	POLR3GL
chr1	TXNIP
chr1	LINC01719
chr1	NBPF10
chr1	NOTCH2NLA
chr1	LOC105371254
chr1	LOC124904401
chr1	NUDT4P2
chr1	PPIAL4H
chr1	LOC124904613
chr1	LOC112268274
chr1	LOC100996756
chr1	NBPF12
chr1	LOC728989
chr1	PRKAB2
chr1	CHD1L
chr1	PDIA3P1
chr1	FMO5
chr1	BCL9
chr1	ACP6
chr1	LOC105371229
chr1	GPR89B
chr1	RNVU1-7
chr1	PDE4DIPP1
chr1	NBPF11
chr1	LOC105371227
chr1	LOC105371225
chr1	LOC124904396
chr1	PDE4DIPP6
chr1	LOC124904400
chr1	LINC01138
chr1	LOC105371224
chr1	NBPF14
chr1	NOTCH2NLB
chr1	LOC105371223
chr1	NUDT4B
chr1	SEC22B3P
chr1	PDE4DIP
chr1	LOC112268272
chr1	NBPF9
chr1	LOC124904581
chr1	LOC653513
chr1	LOC124904395
chr1	SEC22B2P
chr1	LOC105371403
chr1	NOTCH2NLC
chr1	NBPF19
chr1	LOC124904410
chr1	PPIAL4C
chr1	LOC124904409
chr1	LINC00869
chr1	RNVU1-30
chr1	LOC644634
chr1	PDE4DIPP7
chr1	LOC105371406
chr1	H2BC18
chr1	FCGR1A
chr1	LOC124904411
chr1	H3C13
chr1	H4C14
chr1	H3C14
chr1	H2AC18
chr1	H4C15
chr1	H2AC19
chr1	H3C15
chr1	H2BC21
chr1	H2AC20
chr1	H2AC21
chr1	BOLA1
chr1	SV2A
chr1	SF3B4
chr1	MTMR11
chr1	OTUD7B
chr1	VPS45
chr1	PLEKHO1
chr1	LINC02988
chr1	ANP32E
chr1	APH1A
chr1	C1orf54
chr1	CIART
chr1	MRPS21
chr1	PRPF3
chr1	RPRD2
chr1	TARS2
chr1	ECM1
chr1	FALEC
chr1	ADAMTSL4-AS2
chr1	ADAMTSL4
chr1	LOC124904417
chr1	ADAMTSL4-AS1
chr1	MCL1
chr1	LOC107985203
chr1	ENSA
chr1	LOC112268239
chr1	GOLPH3L
chr1	HORMAD1
chr1	CTSS
chr1	CTSK
chr1	ARNT
chr1	LOC107985204
chr1	SETDB1
chr1	CERS2
chr1	ANXA9
chr1	MINDY1
chr1	PRUNE1
chr1	BNIPL
chr1	C1orf56
chr1	CDC42SE1
chr1	MLLT11
chr1	GABPB2
chr1	LOC124904418
chr1	SEMA6C
chr1	LYSMD1
chr1	TNFAIP8L2-SCNM1
chr1	TNFAIP8L2
chr1	SCNM1
chr1	TMOD4
chr1	VPS72
chr1	PIP5K1A
chr1	PSMD4
chr1	ZNF687-AS1
chr1	ZNF687
chr1	PI4KB
chr1	RFX5
chr1	RFX5-AS1
chr1	SELENBP1
chr1	PSMB4
chr1	POGZ
chr1	CGN
chr1	TUFT1
chr1	LOC124904420
chr1	SNX27
chr1	CELF3
chr1	MRPL9
chr1	OAZ3
chr1	TDRKH
chr1	TDRKH-AS1
chr1	LINGO4
chr1	RORC
chr1	C2CD4D
chr1	C2CD4D-AS1
chr1	THEM5
chr1	THEM4
chr1	S100A10
chr1	NBPF18P
chr1	S100A11
chr1	LOC101927949
chr1	TCHH
chr1	CCDST
chr1	PGLYRP4
chr1	S100A9
chr1	S100A12
chr1	S100A8
chr1	LOC124904423
chr1	S100A6
chr1	S100A5
chr1	S100A4
chr1	LOC101928034
chr1	S100A3
chr1	S100A2
chr1	S100A16
chr1	S100A13
chr1	CHTOP
chr1	SNAPIN
chr1	ILF2
chr1	NPR1
chr1	INTS3
chr1	SLC27A3
chr1	LOC343052
chr1	GATAD2B
chr1	LOC101928059
chr1	DENND4B
chr1	CRTC2
chr1	SLC39A1
chr1	CREB3L4
chr1	JTB
chr1	JTB-DT
chr1	RAB13
chr1	RPS27
chr1	NUP210L
chr1	TPM3
chr1	CFAP141
chr1	C1orf43
chr1	UBAP2L
chr1	HAX1
chr1	AQP10
chr1	ATP8B2
chr1	IL6R-AS1
chr1	IL6R
chr1	SHE
chr1	TDRD10
chr1	UBE2Q1
chr1	ADAR
chr1	LOC124904428
chr1	KCNN3
chr1	PMVK
chr1	PBXIP1
chr1	PYGO2
chr1	PYGO2-AS1
chr1	SHC1
chr1	CKS1B
chr1	FLAD1
chr1	ZBTB7B
chr1	DCST2
chr1	DCST1
chr1	DCST1-AS1
chr1	ADAM15-EFNA4
chr1	ADAM15
chr1	EFNA4-EFNA3
chr1	EFNA4
chr1	EFNA3
chr1	EFNA1
chr1	SLC50A1
chr1	DPM3
chr1	KRTCAP2
chr1	TRIM46
chr1	MUC1
chr1	THBS3-AS1
chr1	THBS3
chr1	MTX1
chr1	GBA1LP
chr1	GBA1
chr1	ENTREP3
chr1	SCAMP3
chr1	CLK2
chr1	HCN3
chr1	PKLR
chr1	FDPS
chr1	RUSC1-AS1
chr1	RUSC1
chr1	ASH1L
chr1	ASH1L-AS1
chr1	MSTO1
chr1	YY1AP1
chr1	SCARNA26A
chr1	DAP3
chr1	GON4L
chr1	MSTO2P
chr1	SYT11
chr1	RIT1
chr1	KHDC4
chr1	SNORA80E
chr1	SCARNA4
chr1	LOC107985207
chr1	ARHGEF2
chr1	ARHGEF2-AS2
chr1	SSR2
chr1	UBQLN4
chr1	LAMTOR2
chr1	RAB25
chr1	MEX3A
chr1	LMNA
chr1	SEMA4A
chr1	SLC25A44
chr1	PMF1-BGLAP
chr1	PMF1
chr1	BGLAP
chr1	PAQR6
chr1	SMG5
chr1	TMEM79
chr1	GLMP
chr1	CCT3
chr1	TSACC
chr1	MIR9-1HG
chr1	MEF2D
chr1	IQGAP3
chr1	TTC24
chr1	NAXE
chr1	GPATCH4
chr1	HAPLN2
chr1	BCAN
chr1	BCAN-AS2
chr1	NES
chr1	CRABP2
chr1	ISG20L2
chr1	METTL25B
chr1	MRPL24
chr1	HDGF
chr1	PRCC
chr1	SH2D2A
chr1	NTRK1
chr1	PEAR1
chr1	ARHGEF11
chr1	ETV3L
chr1	ETV3
chr1	LOC107985211
chr1	LOC105371456
chr1	LINC02772
chr1	FCRL5
chr1	FCRL4
chr1	LOC105371457
chr1	FCRL3
chr1	FCRL2
chr1	FCRL1
chr1	CD5L
chr1	CD1D
chr1	CD1A
chr1	CD1B
chr1	CD1C
chr1	CD1E
chr1	SPTA1
chr1	OR6K3
chr1	OR6N1
chr1	MNDA
chr1	PYHIN1
chr1	IFI16
chr1	LOC124904432
chr1	AIM2
chr1	CADM3
chr1	ACKR1
chr1	FCER1A
chr1	DUSP23
chr1	LOC105371464
chr1	FCRL6
chr1	SLAMF8
chr1	SNHG28
chr1	VSIG8
chr1	LOC107985216
chr1	CFAP45
chr1	LOC124904434
chr1	TAGLN2
chr1	LOC124904437
chr1	IGSF9
chr1	SLAMF9
chr1	LINC01133
chr1	LOC124904436
chr1	PIGM
chr1	KCNJ10
chr1	IGSF8
chr1	ATP1A2
chr1	ATP1A4
chr1	CASQ1
chr1	LOC729867
chr1	PEA15
chr1	DCAF8
chr1	DCAF8-DT
chr1	PEX19
chr1	LOC107985219
chr1	COPA
chr1	SUMO1P3
chr1	NCSTN
chr1	NHLH1
chr1	VANGL2
chr1	SLAMF6
chr1	CD84
chr1	SLAMF1
chr1	LOC107985220
chr1	CD48
chr1	LOC124904439
chr1	SLAMF7
chr1	LOC105371470
chr1	LY9
chr1	CD244
chr1	ITLN1
chr1	ITLN2
chr1	F11R
chr1	TSTD1
chr1	USF1
chr1	ARHGAP30
chr1	NECTIN4
chr1	KLHDC9
chr1	PFDN2
chr1	NIT1
chr1	DEDD
chr1	LOC112543491
chr1	UFC1
chr1	USP21
chr1	PPOX
chr1	B4GALT3
chr1	ADAMTS4
chr1	NDUFS2
chr1	FCER1G
chr1	TOMM40L
chr1	LOC105371472
chr1	LOC107985221
chr1	MPZ
chr1	SDHC
chr1	CFAP126
chr1	LOC124904443
chr1	FCGR2A
chr1	HSPA6
chr1	FCGR3A
chr1	FCGR2C
chr1	HSPA7
chr1	FCGR3B
chr1	FCGR2B
chr1	FCRLA
chr1	FCRLB
chr1	DUSP12
chr1	ATF6
chr1	LOC124904444
chr1	OLFML2B
chr1	NOS1AP
chr1	C1orf226
chr1	SH2D1B
chr1	UHMK1
chr1	UAP1
chr1	DDR2
chr1	HSD17B7
chr1	RGS5
chr1	LOC127814295
chr1	NUF2
chr1	PBX1
chr1	MGST3
chr1	ALDH9A1
chr1	LOC440700
chr1	TMCO1
chr1	TMCO1-AS1
chr1	UCK2
chr1	FAM78B
chr1	FAM78B-AS1
chr1	POGK
chr1	TADA1
chr1	ILDR2
chr1	MAEL
chr1	GPA33
chr1	POU2F1-DT
chr1	POU2F1
chr1	LOC124900412
chr1	CD247
chr1	LOC101928512
chr1	LOC107985224
chr1	CREG1
chr1	RCSD1
chr1	MPZL1
chr1	ADCY10
chr1	DCAF6
chr1	MPC2
chr1	GPR161
chr1	TIPRL
chr1	SFT2D2
chr1	TBX19
chr1	XCL2
chr1	XCL1
chr1	ATP1B1
chr1	NME7
chr1	BLZF1
chr1	CCDC181
chr1	SLC19A2
chr1	F5
chr1	SELP
chr1	LOC107985745
chr1	SELL
chr1	FIRRM
chr1	METTL18
chr1	SCYL3
chr1	KIFAP3
chr1	GORAB
chr1	LOC105371611
chr1	FMO2
chr1	FMO1
chr1	FMO4
chr1	TOP1P1
chr1	PRRC2C
chr1	VAMP4
chr1	METTL13
chr1	DNM3
chr1	DNM3OS
chr1	LOC102724528
chr1	C1orf105
chr1	PIGC
chr1	SUCO
chr1	FASLG
chr1	TNFSF18
chr1	TNFSF4
chr1	LOC100506023
chr1	PRDX6-AS1
chr1	PRDX6
chr1	ANKRD45
chr1	KLHL20
chr1	CENPL
chr1	DARS2
chr1	GAS5-AS1
chr1	GAS5
chr1	SNORD80
chr1	SNORD76
chr1	ZBTB37
chr1	SERPINC1
chr1	RC3H1
chr1	RABGAP1L-DT
chr1	RABGAP1L
chr1	GPR52
chr1	LOC105371622
chr1	CACYBP
chr1	MRPS14
chr1	KIAA0040
chr1	TNR
chr1	LOC124904458
chr1	LINC02803
chr1	COP1
chr1	SCARNA3
chr1	COP1-DT
chr1	PAPPA2
chr1	CRYZL2P-SEC16B
chr1	SEC16B
chr1	CRYZL2P
chr1	RASAL2
chr1	LOC105371630
chr1	CLEC20A
chr1	LOC124904460
chr1	C1orf220
chr1	LOC105371632
chr1	RALGPS2-AS1
chr1	RALGPS2
chr1	FAM20B
chr1	TOR3A
chr1	ABL2
chr1	SOAT1
chr1	AXDND1
chr1	LINC02818
chr1	TOR1AIP2
chr1	TOR1AIP1
chr1	CEP350
chr1	QSOX1
chr1	LHX4
chr1	ACBD6
chr1	LHX4-AS1
chr1	LOC105371637
chr1	XPR1
chr1	LOC124904464
chr1	LINC02816
chr1	KIAA1614
chr1	LOC107985231
chr1	KIAA1614-AS1
chr1	STX6
chr1	MR1
chr1	IER5
chr1	CACNA1E
chr1	GLUL
chr1	RNASEL
chr1	RGS16
chr1	LINC01686
chr1	NPL
chr1	DHX9-AS1
chr1	DHX9
chr1	LAMC1
chr1	NMNAT2
chr1	SMG7-AS1
chr1	SMG7
chr1	NCF2
chr1	ARPC5
chr1	RGL1
chr1	COLGALT2
chr1	TSEN15
chr1	LOC102724830
chr1	LOC124904466
chr1	C1orf21
chr1	EDEM3
chr1	NIBAN1
chr1	LOC124904469
chr1	RNF2
chr1	TRMT1L
chr1	SWT1
chr1	LOC105371651
chr1	IVNS1ABP
chr1	CBSLR
chr1	HMCN1
chr1	PRG4
chr1	TPR
chr1	ODR4
chr1	PTGS2
chr1	PACERR
chr1	PLA2G4A
chr1	LINC02770
chr1	LOC105371661
chr1	RGS18
chr1	LOC105371664
chr1	RGS1
chr1	LOC107985241
chr1	RGS13
chr1	RGS2
chr1	LOC105371667
chr1	UCHL5
chr1	RO60
chr1	GLRX2
chr1	CDC73
chr1	B3GALT2
chr1	LOC124904475
chr1	LOC107985242
chr1	LINC01724
chr1	KCNT2
chr1	LOC124904597
chr1	CFH
chr1	ASPM
chr1	ZBTB41
chr1	CRB1
chr1	DENND1B
chr1	C1orf53
chr1	NEK7
chr1	LOC105371677
chr1	PTPRC
chr1	NR5A2
chr1	LOC124904479
chr1	LINC00862
chr1	ZNF281
chr1	KIF14
chr1	DDX59
chr1	DDX59-AS1
chr1	CAMSAP2
chr1	GPR25
chr1	INAVA
chr1	KIF21B
chr1	LOC101929305
chr1	ASCL5
chr1	TMEM9
chr1	TNNT2
chr1	LAD1
chr1	PHLDA3
chr1	CSRP1
chr1	CSRP1-AS1
chr1	RPS10P7
chr1	NAV1
chr1	IPO9-AS1
chr1	LOC124904483
chr1	IPO9
chr1	SHISA4
chr1	LMOD1
chr1	TIMM17A
chr1	RNPEP
chr1	ELF3
chr1	ARL8A
chr1	PTPN7
chr1	PTPRVP
chr1	LGR6
chr1	UBE2T
chr1	PPP1R12B
chr1	SYT2
chr1	KDM5B
chr1	PCAT6
chr1	ACTG1P25
chr1	RABIF
chr1	KLHL12
chr1	ADIPOR1
chr1	CYB5R1
chr1	TMEM183A
chr1	PPFIA4
chr1	LOC105371687
chr1	MYOPARR
chr1	ADORA1
chr1	MYBPH
chr1	CHI3L1
chr1	LOC124904485
chr1	CHIT1
chr1	LOC124904486
chr1	LINC01353
chr1	BTG2-DT
chr1	BTG2
chr1	FMOD
chr1	ATP2B4
chr1	LINC00260
chr1	LOC102723543
chr1	LAX1
chr1	ZBED6
chr1	ZC3H11A
chr1	SNRPE
chr1	SOX13
chr1	ETNK2
chr1	GOLT1A
chr1	PLEKHA6
chr1	PPP1R15B
chr1	PIK3C2B
chr1	LOC124904584
chr1	MDM4
chr1	LOC105371692
chr1	LRRN2
chr1	LOC105371693
chr1	NFASC
chr1	TMEM81
chr1	RBBP5
chr1	DSTYK
chr1	TMCC2
chr1	NUAK2
chr1	KLHDC8A
chr1	BLACAT1
chr1	LEMD1-DT
chr1	CDK18
chr1	MFSD4A
chr1	ELK4
chr1	SLC45A3
chr1	NUCKS1
chr1	RAB29
chr1	SLC41A1
chr1	PM20D1
chr1	LOC107985250
chr1	PM20D1-AS1
chr1	LOC103021295
chr1	RAB7B
chr1	CTSE
chr1	RHEX
chr1	LOC105372857
chr1	LOC105372869
chr1	FAM72A
chr1	SRGAP2
chr1	IKBKE
chr1	RASSF5
chr1	LOC124904494
chr1	EIF2D
chr1	DYRK3
chr1	LOC124904495
chr1	MAPKAPK2
chr1	IL10
chr1	IL19
chr1	LOC105372879
chr1	IL24
chr1	FCMR
chr1	PIGR
chr1	C1orf116
chr1	PFKFB2
chr1	YOD1
chr1	C4BPB
chr1	C4BPA
chr1	LOC107985251
chr1	LINC02942
chr1	CD55
chr1	CR2
chr1	CR1
chr1	CR1L
chr1	CD46
chr1	MIR29B2CHG
chr1	CD34
chr1	PLXNA2
chr1	LOC105372895
chr1	LAMB3
chr1	HSD11B1-AS1
chr1	G0S2
chr1	HSD11B1
chr1	TRAF3IP3
chr1	C1orf74
chr1	IRF6
chr1	UTP25
chr1	HHAT
chr1	LOC105372901
chr1	LOC105372902
chr1	RCOR3
chr1	TRAF5
chr1	LOC124904504
chr1	LINC00467
chr1	SLC30A1
chr1	LOC105372903
chr1	NEK2
[truncated: 20,386 more rows]

## Sheet: Olink
Supplementary Table 6B: Custom gene set list used for chromosomal GSEA on the Olink data
Seqid	gene_id
chr1	AGRN
chr1	TNFRSF4
chr1	MXRA8
chr1	VWA1
chr1	NADK
chr1	TNFRSF14
chr1	TNFRSF9
chr1	PARK7
chr1	ENO1
chr1	CA6
chr1	CLSTN1
chr1	NMNAT1
chr1	RBP7
chr1	PGD
chr1	DFFA
chr1	EXOSC10
chr1	ANGPTL7
chr1	DRAXIN
chr1	NPPB
chr1	KIAA2013
chr1	TNFRSF8
chr1	TNFRSF1B
chr1	LRRC38
chr1	KAZN
chr1	CTRC
chr1	CELA2A
chr1	DDI2
chr1	ZBTB17
chr1	EPHA2
chr1	NECAP2
chr1	SDHB
chr1	PADI2
chr1	PADI4
chr1	IGSF21
chr1	NBL1
chr1	PLA2G2A
chr1	CDA
chr1	EIF4G3
chr1	ECE1
chr1	C1QA
chr1	ELOA
chr1	LYPLA2
chr1	HMGCL
chr1	FUCA1
chr1	MYOM3
chr1	IL22RA1
chr1	IFNLR1
chr1	LDLRAP1
chr1	PAFAH2
chr1	EXTL1
chr1	CEP85
chr1	NUDC
chr1	CD164L2
chr1	FGR
chr1	SMPDL3B
chr1	ATP5IF1
chr1	MED18
chr1	RCC1
chr1	MECR
chr1	FABP3
chr1	TINAGL1
chr1	TXLNA
chr1	YARS1
chr1	AK2
chr1	THRAP3
chr1	RSPO1
chr1	EPHA10
chr1	MANEAL
chr1	NT5C1A
chr1	PPIE
chr1	PPT1
chr1	COL9A2
chr1	GUCA2A
chr1	TIE1
chr1	PTPRF
chr1	ARTN
chr1	UROD
chr1	PRDX1
chr1	TSPAN1
chr1	EFCAB14
chr1	ELAVL4
chr1	SCP2
chr1	PCSK9
chr1	C8B
chr1	TACSTD2
chr1	JUN
chr1	ANGPTL3
chr1	ROR1
chr1	DNAJC6
chr1	LEPR
chr1	INSL5
chr1	ACADM
chr1	NEXN
chr1	GIPC2
chr1	CTBS
chr1	DDAH1
chr1	CCN1
chr1	COL24A1
chr1	GBP1
chr1	GBP2
chr1	GBP4
chr1	TGFBR3
chr1	BRDT
chr1	GCLM
chr1	F3
chr1	VCAM1
chr1	AMY2B
chr1	AMY2A
chr1	VAV3
chr1	CELSR2
chr1	PSRC1
chr1	SORT1
chr1	AMIGO1
chr1	GSTM4
chr1	CSF1
chr1	KCNC4
chr1	LAMTOR5
chr1	PROK1
chr1	RHOC
chr1	SLC16A1
chr1	CSDE1
chr1	TSHB
chr1	CASQ2
chr1	CD58
chr1	IGSF3
chr1	CD2
chr1	CD101
chr1	TTF2
chr1	VTCN1
chr1	MAN1A2
chr1	REG4
chr1	NOTCH2
chr1	CD160
chr1	HJV
chr1	ACP6
chr1	BOLA1
chr1	SV2A
chr1	SF3B4
chr1	OTUD7B
chr1	PLEKHO1
chr1	CA14
chr1	ADAMTSL4
chr1	CTSS
chr1	MINDY1
chr1	TNFAIP8L2
chr1	TDRKH
chr1	S100A11
chr1	CRNN
chr1	SPRR3
chr1	PGLYRP4
chr1	S100A12
chr1	S100A4
chr1	S100A3
chr1	S100A16
chr1	SNAPIN
chr1	NPR1
chr1	TPM3
chr1	IL6R
chr1	PMVK
chr1	PBXIP1
chr1	SHC1
chr1	ADAM15
chr1	EFNA4
chr1	EFNA1
chr1	SCAMP3
chr1	PKLR
chr1	BGLAP
chr1	BCAN
chr1	PEAR1
chr1	FCRL5
chr1	FCRL3
chr1	FCRL2
chr1	FCRL1
chr1	KIRREL1
chr1	CD1C
chr1	MNDA
chr1	FCER1A
chr1	APCS
chr1	FCRL6
chr1	SLAMF8
chr1	IGSF9
chr1	IGSF8
chr1	SLAMF6
chr1	CD84
chr1	SLAMF1
chr1	CD48
chr1	SLAMF7
chr1	LY9
chr1	CD244
chr1	ARHGAP30
chr1	NECTIN4
chr1	PFDN2
chr1	NIT1
chr1	APOA2
chr1	FCGR2A
chr1	FCGR3B
chr1	FCGR2B
chr1	FCRLB
chr1	GPA33
chr1	XCL1
chr1	DPT
chr1	ATP1B1
chr1	SELP
chr1	SELL
chr1	SELE
chr1	MYOC
chr1	DNM3
chr1	FASLG
chr1	PRDX6
chr1	SERPINC1
chr1	RABGAP1L
chr1	CACYBP
chr1	TNN
chr1	ANGPTL1
chr1	TOR1AIP1
chr1	QSOX1
chr1	STX6
chr1	RGS8
chr1	NPL
chr1	NCF2
chr1	TPR
chr1	PLA2G4A
chr1	CFH
chr1	CFHR4
chr1	CFHR2
chr1	CFHR5
chr1	F13B
chr1	NEK7
chr1	PTPRC
chr1	PPP1R12B
chr1	CHIT1
chr1	PRELP
chr1	OPTC
chr1	ATP2B4
chr1	REN
chr1	NFASC
chr1	CNTN2
chr1	PM20D1
chr1	CTSE
chr1	MAPKAPK2
chr1	IL10
chr1	IL19
chr1	IL20
chr1	IL24
chr1	FCAMR
chr1	PFKFB2
chr1	YOD1
chr1	C4BPB
chr1	CR2
chr1	CR1
chr1	CD46
chr1	CD34
chr1	HSD11B1
chr1	PPP2R5A
chr1	NENF
chr1	CENPF
chr1	TGFB2
chr1	SUSD4
chr1	LBR
chr1	ENAH
chr1	LEFTY2
chr1	PARP1
chr1	WNT9A
chr1	GALNT2
chr1	AGT
chr1	EGLN1
chr1	TSNAX
chr1	TOMM20
chr1	ARID4B
chr1	NID1
chr1	LGALS8
chr1	ACTN2
chr1	MTR
chr1	ZP4
chr1	FH
chr1	CEP170
chr1	SDCCAG8
chr1	AKT3
chr1	CNST
chr1	TRIM58
chr2	DCDC2C
chr2	ITGB1BP1
chr2	YWHAQ
chr2	RRM2
chr2	HPCAL1
chr2	VSNL1
chr2	MATN3
chr2	SDC1
chr2	HS1BP3
chr2	APOB
chr2	FKBP1B
chr2	TP53I3
chr2	PTRHD1
chr2	POMC
chr2	DTNB
chr2	RAB10
chr2	KHK
chr2	CGREF1
chr2	PREB
chr2	ATRAID
chr2	RBKS
chr2	PLB1
chr2	PCARE
chr2	EHD3
chr2	DPY30
chr2	CRIM1
chr2	VIT
chr2	EIF2AK2
chr2	MCFD2
chr2	EPCAM
chr2	CHAC2
chr2	EFEMP1
chr2	COMMD1
chr2	EHBP1
chr2	MDH1
chr2	PPP3R1
chr2	BMP10
chr2	GKN1
chr2	NFU1
chr2	ANXA4
chr2	TIA1
chr2	TGFA
chr2	CD207
chr2	NAGK
chr2	MCEE
chr2	PAIP2B
chr2	ALMS1
chr2	STAMBP
chr2	DCTN1
chr2	HTRA2
chr2	DOK1
chr2	HK2
chr2	REG3G
chr2	REG1B
chr2	REG1A
chr2	TMSB10
chr2	TGOLN2
chr2	CAPG
chr2	VAMP5
chr2	IMMT
chr2	CD8A
chr2	FABP1
chr2	EIF2AK3
chr2	SEMA4C
chr2	COX5B
chr2	MITD1
chr2	RNF149
chr2	IL1R2
chr2	IL1R1
chr2	IL1RL2
chr2	IL1RL1
chr2	IL18R1
chr2	IL18RAP
chr2	NCK2
chr2	UXS1
chr2	EDAR
chr2	BCL2L11
chr2	MERTK
chr2	IL1B
chr2	DPP10
chr2	MARCO
chr2	DBI
chr2	EPB41L5
chr2	INHBB
chr2	CLASP1
chr2	PROC
chr2	HS6ST1
chr2	CFC1
chr2	LYPD1
chr2	RAB3GAP1
chr2	DARS1
chr2	HNMT
chr2	KYNU
chr2	NEB
chr2	GALNT5
chr2	CD302
chr2	LY75
chr2	ITGB6
chr2	TANK
chr2	GCG
chr2	FAP
chr2	SCN2A
chr2	GALNT3
chr2	LRP2
chr2	KLHL41
chr2	SSB
chr2	GORASP2
chr2	METAP1D
chr2	ITGA6
chr2	ATF2
chr2	PRKRA
chr2	FKBP7
chr2	TTN
chr2	SESTD1
chr2	FRZB
chr2	ITGAV
chr2	FAM171B
chr2	TFPI
chr2	COL3A1
chr2	PMS1
chr2	MSTN
chr2	INPP1
chr2	C2orf69
chr2	CASP10
chr2	CASP8
chr2	CD28
chr2	NRP2
chr2	ADAM23
chr2	CRYGD
chr2	MAP2
chr2	RPE
chr2	MYL1
chr2	ERBB4
chr2	IKZF2
chr2	VWC2L
chr2	FN1
chr2	IGFBP2
chr2	DNAJB2
chr2	DNPEP
chr2	EPHA4
chr2	SCG2
chr2	SERPINE2
chr2	CCL20
chr2	DNER
chr2	PSMD1
chr2	B3GNT7
chr2	NPPC
chr2	ALPP
chr2	EFHD1
chr2	GIGYF2
chr2	INPP5D
chr2	ATG16L1
chr2	COL6A3
chr2	LRRFIP1
chr2	SCLY
chr2	ILKAP
chr2	GPC1
chr2	AGXT
chr2	SNED1
chr2	DTYMK
chr2	PDCD1
chr3	CHL1
chr3	CNTN4
chr3	IL5RA
chr3	LRRN1
chr3	SETMAR
chr3	ITPR1
chr3	CRELD1
chr3	PRRT3
chr3	BRK1
chr3	GHRL
chr3	TIMP4
chr3	FBLN2
chr3	BTD
chr3	TBC1D5
chr3	SATB1
chr3	CMC1
chr3	AZI2
chr3	TGFBR2
chr3	GLB1
chr3	SUSD5
chr3	ACAA1
chr3	RPL14
chr3	GASK1A
chr3	CLEC3B
chr3	CDCP1
chr3	LZTFL1
chr3	MYL3
chr3	PTH1R
chr3	CSPG5
chr3	CDC25A
chr3	SPINK8
chr3	SHISA5
chr3	PRKAR2A
chr3	DAG1
chr3	MST1
chr3	SEMA3F
chr3	NAA80
chr3	HYAL1
chr3	MANF
chr3	ABHD14B
chr3	ACY1
chr3	TWF2
chr3	SEMA3G
chr3	ITIH1
chr3	ITIH3
chr3	ITIH4
chr3	IL17RB
chr3	ERC2
chr3	SLMAP
chr3	FAM3D
chr3	FHIT
chr3	CADPS
chr3	FRMD4B
chr3	CNTN3
chr3	ROBO2
chr3	ROBO1
chr3	PROS1
chr3	ARL13B
chr3	DCBLD2
chr3	TBC1D23
chr3	ALCAM
chr3	PHLDB2
chr3	CD200
chr3	BTLA
chr3	CCDC80
chr3	CD200R1
chr3	BOC
chr3	TIGIT
chr3	CD80
chr3	FSTL1
chr3	HCLS1
chr3	CD86
chr3	ITGB5
chr3	MUC13
chr3	HEG1
chr3	CHCHD6
chr3	PODXL2
chr3	MGLL
chr3	RUVBL1
chr3	DNAJB8
chr3	NUDT16
chr3	TF
chr3	AMOTL2
chr3	COPB2
chr3	RBP2
chr3	RBP1
chr3	CLSTN2
chr3	ATP1B3
chr3	CPB1
chr3	MME
chr3	PTX3
chr3	LXN
chr3	RARRES1
chr3	BCHE
chr3	SERPINI2
chr3	SERPINI1
chr3	TNFSF10
chr3	NLGN1
chr3	LAMP3
chr3	EIF4G1
chr3	THPO
chr3	AHSG
chr3	FETUB
chr3	HRG
chr3	RFC4
chr3	ADIPOQ
chr3	ST6GAL1
chr3	MASP1
chr3	IL1RAP
chr3	OSTN
chr3	CCDC50
chr3	GP5
chr3	PPP1R2
chr3	APOD
chr3	TFRC
chr3	MELTF
chr4	IDUA
chr4	SPON2
chr4	MAEA
chr4	TACC3
chr4	LETM1
chr4	ADD1
chr4	HGFAC
chr4	LRPAP1
chr4	CYTL1
chr4	MAN2B2
chr4	S100P
chr4	GRPEL1
chr4	SORCS2
chr4	PSAPL1
chr4	BST1
chr4	CD38
chr4	FGFBP1
chr4	FGFBP2
chr4	QDPR
chr4	LAP3
chr4	SLIT2
chr4	KCNIP4
chr4	SOD3
chr4	PCDH7
chr4	PGM2
chr4	KLB
chr4	UGDH
chr4	GNPDA2
chr4	TXK
chr4	PDGFRA
chr4	KIT
chr4	KDR
chr4	PDCL2
chr4	SPINK2
chr4	REST
chr4	IGFBP7
chr4	TMPRSS11D
chr4	ODAM
chr4	AMBN
chr4	JCHAIN
chr4	GC
chr4	AFP
chr4	AFM
chr4	CXCL8
chr4	CXCL6
chr4	CXCL1
chr4	CXCL5
chr4	CXCL3
chr4	EREG
chr4	AREG
chr4	BTC
chr4	USO1
chr4	NAAA
chr4	CXCL9
chr4	ART3
chr4	CXCL10
chr4	SCARB2
chr4	CXCL13
chr4	ANXA3
chr4	FGF5
chr4	SEC31A
chr4	SPARCL1
chr4	DMP1
chr4	MEPE
chr4	SPP1
chr4	PKD2
chr4	FAM13A
chr4	SNCA
chr4	HPGDS
chr4	PDLIM5
chr4	ADH4
chr4	ADH1B
chr4	DAPP1
chr4	DNAJB14
chr4	BANK1
chr4	NFKB1
chr4	TET2
chr4	HADH
chr4	CFI
chr4	EGF
chr4	ENPEP
chr4	ANK2
chr4	FABP2
chr4	PDE5A
chr4	ANXA5
chr4	IL2
chr4	FGF2
chr4	CLGN
chr4	IL15
chr4	ARFIP1
chr4	TDO2
chr4	CTSO
chr4	PDGFC
chr4	CPE
chr4	ANXA10
chr4	MFAP3L
chr4	GALNT7
chr4	SCRG1
chr4	VEGFC
chr4	DCTD
chr4	ENPP6
chr4	CASP3
chr4	LRP2BP
chr4	TLR3
chr4	KLKB1
chr4	F11
chr5	PDCD6
chr5	NDUFS6
chr5	ADAMTS16
chr5	CCT5
chr5	CDH6
chr5	PDZD2
chr5	TARS1
chr5	IL7R
chr5	GDNF
chr5	EGFLAM
chr5	LIFR
chr5	OSMR
chr5	FYB1
chr5	C9
chr5	DAB2
chr5	C7
chr5	OXCT1
chr5	GHR
chr5	SELENOP
chr5	CCL28
chr5	ITGA2
chr5	MOCS2
chr5	FST
chr5	ESM1
chr5	GZMA
chr5	IL6ST
chr5	PDE4D
chr5	HTR1A
chr5	ERBIN
chr5	OCLN
chr5	IQGAP2
chr5	F2R
chr5	CRHBP
chr5	TBCA
chr5	AP3B1
chr5	ARSB
chr5	THBS4
chr5	XRCC4
chr5	VCAN
chr5	EDIL3
chr5	CETN3
chr5	LYSMD3
chr5	ADGRV1
chr5	RGMB
chr5	PAM
chr5	TSLP
chr5	TNFAIP8
chr5	MEGF10
chr5	CSF2
chr5	IL5
chr5	IL13
chr5	IL4
chr5	SEPTIN8
chr5	SOWAHA
chr5	UBE2B
chr5	CAMLG
chr5	TXNDC15
chr5	CXCL14
chr5	IL9
chr5	LECT2
chr5	TGFBI
chr5	SMAD5
chr5	SPOCK1
chr5	GFRA3
chr5	SIL1
chr5	MZB1
chr5	HBEGF
chr5	CD14
chr5	HARS1
chr5	PCDHB15
chr5	PCDH1
chr5	PCDH12
chr5	GNPDA1
chr5	SPINK1
chr5	SCGB3A2
chr5	SPINK5
chr5	SPINK6
chr5	CSF1R
chr5	PDGFRB
chr5	TCOF1
chr5	CD74
chr5	NDST1
chr5	TNIP1
chr5	GM2A
chr5	SPARC
chr5	ATOX1
chr5	MFAP3
chr5	GALNT10
chr5	LARP1
chr5	TIMD4
chr5	HAVCR1
chr5	HAVCR2
chr5	CLINT1
chr5	IL12B
chr5	FABP6
chr5	PTTG1
chr5	HMMR
chr5	STC2
chr5	CDHR2
chr5	FGFR4
chr5	F12
chr5	PDLIM7
chr5	PHYKPL
chr5	MAPK9
chr5	SCGB3A1
chr5	FLT4
chr6	SERPINB9
chr6	ECI2
chr6	BMP6
chr6	TXNDC5
chr6	EDN1
chr6	CD83
chr6	GMPR
chr6	TPMT
chr6	ID4
chr6	PRL
chr6	ALDH5A1
chr6	KIAA0319
chr6	SCGN
chr6	BTN3A2
chr6	BTN2A1
chr6	BTN1A1
chr6	MOG
chr6	HLA-A
chr6	TRIM40
chr6	HLA-E
chr6	DDR1
chr6	HCG22
chr6	CDSN
chr6	ATP6V1G2
chr6	LTA
chr6	TNF
chr6	LTB
chr6	AIF1
chr6	BAG6
chr6	APOM
chr6	MPIG6B
chr6	HSPA1A
chr6	C2
chr6	CFB
chr6	DXO
chr6	TNXB
chr6	FKBPL
chr6	RNF5
chr6	AGER
chr6	HLA-DRA
chr6	BRD2
chr6	WDR46
chr6	PFDN6
chr6	RGL2
chr6	SYNGAP1
chr6	MLN
chr6	TCP11
chr6	FKBP5
chr6	CLPS
chr6	CDKN1A
chr6	RAB44
chr6	PI16
chr6	MDGA1
chr6	GLO1
chr6	NFYA
chr6	TREML1
chr6	TREM2
chr6	TREML2
chr6	TBCC
chr6	PTK7
chr6	DNPH1
chr6	TJAP1
chr6	GTPBP2
chr6	VEGFA
chr6	NFKBIE
chr6	CLIC5
chr6	ENPP5
chr6	PLA2G7
chr6	MEP1A
chr6	ADGRF5
chr6	TNFRSF21
chr6	CD2AP
chr6	CRISP2
chr6	CRISP3
chr6	IL17A
chr6	IL17F
chr6	GSTA1
chr6	GSTA3
chr6	ADGRB3
chr6	COL9A1
chr6	CD109
chr6	IMPG1
chr6	SH3BGRL2
chr6	NT5E
chr6	CGA
chr6	GRIK2
chr6	RTN4IP1
chr6	FOXO3
chr6	CD164
chr6	WASF1
chr6	TRAF3IP2
chr6	LAMA4
chr6	RWDD1
chr6	GOPC
chr6	SMPDL3A
chr6	HDDC2
chr6	RSPO3
chr6	PTPRK
chr6	CCN2
chr6	VNN1
chr6	VNN2
chr6	MAP3K5
chr6	IL20RA
chr6	IFNGR1
chr6	VTA1
chr6	PHACTR2
chr6	TAB2
chr6	LRP11
chr6	ULBP2
chr6	AKAP12
chr6	SNX9
chr6	DYNLT1
chr6	EZR
chr6	FNDC1
chr6	SOD2
chr6	IGF2R
chr6	LPA
chr6	PLG
chr6	CEP43
chr6	SMOC2
chr6	THBS2
chr6	DLL1
chr7	PDGFA
chr7	C7orf50
chr7	MICALL2
chr7	PSMG3
chr7	MAD1L1
chr7	COL28A1
chr7	ICA1
chr7	NXPH1
chr7	SCIN
chr7	AGR2
chr7	AGR3
chr7	HDAC9
chr7	IL6
chr7	GPNMB
chr7	NPY
chr7	SKAP2
chr7	TAX1BP1
chr7	CPVL
chr7	SCRN1
chr7	FKBP14
chr7	GGCT
chr7	GHRHR
chr7	ADCYAP1R1
chr7	NT5C3A
chr7	BMPER
chr7	SEPTIN7
chr7	SFRP4
chr7	DBNL
chr7	IGFBP1
chr7	IGFBP3
chr7	VWC2
chr7	DDC
chr7	EGFR
chr7	SUMF2
chr7	ELN
chr7	LAT2
chr7	CLIP2
chr7	GTF2IRD1
chr7	HIP1
chr7	CCL26
chr7	CCL24
chr7	HSPB1
chr7	SSC4D
chr7	ZP3
chr7	DTX2
chr7	GSAP
chr7	HGF
chr7	ADAM22
chr7	STEAP4
chr7	SAMD9L
chr7	HEPACAM2
chr7	TFPI2
chr7	GNGT1
chr7	PON1
chr7	PON3
chr7	PON2
chr7	NPTX2
chr7	PDAP1
chr7	CNPY4
chr7	PILRB
chr7	PILRA
chr7	LRCH4
chr7	PCOLCE
chr7	EPO
chr7	EPHB4
chr7	ACHE
chr7	SERPINE1
chr7	VGF
chr7	FIS1
chr7	UPK3BL1
chr7	SRPK2
chr7	NAMPT
chr7	LAMB1
chr7	NRCAM
chr7	MET
chr7	LSM8
chr7	FAM3C
chr7	PTPRZ1
chr7	SLC13A1
chr7	LMOD2
chr7	GPR37
chr7	GCC1
chr7	LEP
chr7	ATP6V1F
chr7	CPA2
chr7	CPA4
chr7	CPA1
chr7	PODXL
chr7	PLXNA4
chr7	AKR1B1
chr7	MTPN
chr7	PTN
chr7	TRIM24
chr7	KIAA1549
chr7	CLEC2L
chr7	CLEC5A
chr7	PRSS2
chr7	EPHB6
chr7	KEL
chr7	CASP2
chr7	EPHA1
chr7	ARHGEF5
chr7	TPK1
chr7	CNTNAP2
chr7	PDIA4
chr7	RARRES2
chr7	GIMAP8
chr7	GIMAP7
chr7	AOC1
chr7	KCNH2
chr7	NOS3
chr7	NUB1
chr7	DPP6
chr7	DNAJB6
chr7	PTPRN2
chr7	ESYT2
chr8	ARHGEF10
chr8	MYOM2
chr8	ANGPT2
chr8	MSRA
chr8	CTSB
chr8	MSR1
chr8	VPS37A
chr8	MTUS1
chr8	FGL1
chr8	ASAH1
chr8	LPL
chr8	GFRA2
chr8	DOK2
chr8	SLC39A14
chr8	CCAR2
chr8	TNFRSF10B
chr8	TNFRSF10C
chr8	TNFRSF10A
chr8	STC1
chr8	NEFL
chr8	PNMA2
chr8	EPHX2
chr8	CLU
chr8	SCARA5
chr8	DCTN6
chr8	GSR
chr8	PLPBP
chr8	EIF4EBP1
chr8	LSM1
chr8	DDHD2
chr8	ADAM9
chr8	SFRP1
chr8	PLAT
chr8	DKK4
chr8	FNTA
chr8	PXDNL
chr8	LYN
chr8	PENK
chr8	YTHDF3
chr8	CRH
chr8	LACTB2
chr8	LY96
chr8	IL7
chr8	PAG1
chr8	FABP5
chr8	FABP9
chr8	FABP4
chr8	CA13
chr8	CA1
chr8	CA3
chr8	CA2
chr8	CNGB3
chr8	NBN
chr8	DECR1
chr8	CALB1
chr8	OTUD6B
chr8	PDP1
chr8	CDH17
chr8	CPQ
chr8	MATN2
chr8	RIDA
chr8	SPAG1
chr8	RRM2B
chr8	CTHRC1
chr8	ANGPT1
chr8	EBAG9
chr8	TNFRSF11B
chr8	ENPP2
chr8	ZHX2
chr8	MTSS1
chr8	TG
chr8	CCN4
chr8	NDRG1
chr8	ST3GAL1
chr8	PSCA
chr8	SLURP1
chr8	TOP1MT
chr8	NAPRT
chr8	EEF1D
chr8	EPPK1
chr8	OPLAH
chr8	VPS28
chr9	SMARCA2
chr9	INSL4
chr9	RLN2
chr9	RLN1
chr9	CD274
chr9	PDCD1LG2
chr9	UHRF2
chr9	PSIP1
chr9	IFNW1
chr9	TEK
chr9	B4GALT1
chr9	SPINK4
chr9	NFX1
chr9	NUDT2
chr9	CCL27
chr9	CCL19
chr9	CCL21
chr9	STOML2
chr9	CD72
chr9	SIT1
chr9	CA9
chr9	RECK
chr9	CLTA
chr9	GNE
chr9	GRHPR
chr9	IGFBPL1
chr9	FXN
chr9	MAMDC2
chr9	C9orf40
chr9	GCNT1
chr9	PRUNE2
chr9	HNRNPK
chr9	NTRK2
chr9	CTSL
chr9	SEMA4D
chr9	SPTLC1
chr9	OGN
chr9	OMD
chr9	ASPN
chr9	FGD3
chr9	NINJ1
chr9	FBP1
chr9	HSD17B3
chr9	CTSV
chr9	COL15A1
chr9	ERP44
chr9	RAD23B
chr9	KLF4
chr9	TXN
chr9	PTGR1
chr9	SUSD1
chr9	HSDL2
chr9	CDC26
chr9	AMBP
chr9	ORM1
chr9	ATP6V1G1
chr9	TNFSF8
chr9	TNC
chr9	PAPPA
chr9	MEGF9
chr9	C5
chr9	GSN
chr9	RABEPK
chr9	ANGPTL2
chr9	STXBP1
chr9	ENG
chr9	AK1
chr9	DNM1
chr9	SLC27A4
chr9	PKN3
chr9	KYAT1
chr9	SH3GLB2
chr9	NCS1
chr9	HMCN2
chr9	ASS1
chr9	ABL1
chr9	AIF1L
chr9	OBP2B
chr9	ABO
chr9	ADAMTS13
chr9	ADAMTSL2
chr9	DBH
chr9	COL5A1
chr9	FCN2
chr9	FCN1
chr9	PAEP
chr9	UBAC1
chr9	DNLZ
chr9	ENTR1
chr9	NOTCH1
chr9	EGFL7
chr9	LCN15
chr9	MAMDC4
chr9	EDF1
chr9	TRAF2
chr9	PTGDS
chr9	PAXX
chr9	ABCA2
chr9	NPDC1
chr9	ENTPD2
chr9	DPP7
chr9	SSNA1
chr10	IDI2
chr10	IL15RA
chr10	IL2RA
chr10	PRKCQ
chr10	ITIH5
chr10	ECHDC3
chr10	CDC123
chr10	CDNF
chr10	TRDMT1
chr10	VIM
chr10	STAM
chr10	MRC1
chr10	PLXDC2
chr10	PRTFDC1
chr10	GPR158
chr10	APBB1IP
chr10	LYZL2
chr10	ITGB1
chr10	NRP1
chr10	FZD8
chr10	RET
chr10	CXCL12
chr10	MSMB
chr10	GDF2
chr10	ASAH2
chr10	PRKG1
chr10	DKK1
chr10	MBL2
chr10	CDK1
chr10	JMJD1C
chr10	PBLD
chr10	KIFBP
chr10	TSPAN15
chr10	PCBD1
chr10	CDH23
chr10	VSIR
chr10	PSAP
chr10	DNAJC9
chr10	DUSP29
chr10	SFTPA2
chr10	SFTPA1
chr10	SFTPD
chr10	ANXA11
chr10	CDHR1
chr10	SNCG
chr10	PTEN
chr10	LIPF
chr10	ACTA2
chr10	FAS
chr10	IFIT3
chr10	IFIT1
chr10	KIF20B
chr10	FGFBP3
chr10	HHEX
chr10	SORBS1
chr10	TCTN3
chr10	PIK3AP1
chr10	MORN4
chr10	CRTAC1
chr10	GOT1
chr10	DNMBP
chr10	BLOC1S2
chr10	KAZALD1
chr10	OGA
chr10	NFKB2
chr10	SLK
chr10	ITPRIP
chr10	SMNDC1
chr10	ADRA2A
chr10	VTI1A
chr10	CASP7
chr10	FHIP2A
chr10	GFRA1
chr10	PNLIP
chr10	PNLIPRP1
chr10	PNLIPRP2
chr10	PRDX3
chr10	RGS10
chr10	BAG3
chr10	FGFR2
chr10	ACADSB
chr10	CPXM2
chr10	LHPP
chr10	ABRAXAS2
chr10	UROS
chr10	MGMT
chr10	ADAM8
chr10	PRAP1
chr10	FUOM
chr10	ECHS1
chr11	HRAS
chr11	CDHR5
chr11	SCT
chr11	EPS8L2
chr11	TALDO1
chr11	CEND1
chr11	MUC2
chr11	BRSK2
chr11	LSP1
chr11	NAP1L4
chr11	TRIM21
chr11	UBQLN3
chr11	TRIM5
chr11	SMPD1
chr11	TPP1
chr11	CYB5R2
chr11	DENND2B
chr11	SWAP70
chr11	ADM
chr11	AMPD3
chr11	LYVE1
chr11	USP47
chr11	DKK3
chr11	PTH
chr11	SPON1
chr11	PSMA1
chr11	CALCA
chr11	CALCB
chr11	NUCB2
chr11	NCR3LG1
chr11	SAA4
chr11	CSRP3
chr11	NELL1
chr11	GAS2
chr11	LUZP2
chr11	BDNF
chr11	FSHB
chr11	CD59
chr11	CAT
chr11	PAMR1
chr11	COMMD9
chr11	CD82
chr11	MDK
chr11	ARHGAP1
chr11	F2
chr11	AGBL2
chr11	PRG3
chr11	PRG2
chr11	UBE2L6
chr11	SERPING1
chr11	STX3
chr11	CBLIF
chr11	TMEM132A
chr11	CD6
chr11	CD5
chr11	PGA4
chr11	FEN1
chr11	SCGB2A2
chr11	ASRGL1
chr11	SCGB1A1
chr11	AHNAK
chr11	UBXN1
chr11	STIP1
chr11	PRDX5
chr11	GPHA2
chr11	SNX15
chr11	LTBP3
chr11	ZNRD2
chr11	SART1
chr11	B4GAT1
chr11	CTSF
chr11	CCS
chr11	SPTBN2
chr11	CABP2
chr11	GSTP1
chr11	ACY3
chr11	GAL
chr11	IGHMBP2
chr11	LTO1
chr11	FGF19
chr11	FADD
chr11	IL18BP
chr11	FOLR3
chr11	FOLR1
chr11	FOLR2
chr11	INPPL1
chr11	RELT
chr11	RAB6A
chr11	PPME1
chr11	CHRDL2
chr11	SERPINH1
chr11	OMP
chr11	CLNS1A
chr11	AAMDC
chr11	CTSC
chr11	CWC15
chr11	CNTN5
chr11	YAP1
chr11	BIRC2
chr11	MMP7
chr11	MMP8
chr11	MMP10
chr11	MMP1
chr11	MMP3
chr11	MMP12
chr11	MMP13
chr11	CASP4
chr11	CASP1
chr11	FDX1
chr11	LAYN
chr11	IL18
chr11	PTS
chr11	NCAM1
chr11	TMPRSS5
chr11	USP28
chr11	ZBTB16
chr11	NXPE4
chr11	ZPR1
chr11	APOA4
chr11	APOA1
chr11	PCSK7
chr11	CEP164
chr11	IL10RA
chr11	SCN4B
chr11	CD3E
chr11	CD3D
chr11	TMEM25
chr11	PHLDB1
chr11	TREH
chr11	HYOU1
chr11	HMBS
chr11	C2CD2L
chr11	MCAM
chr11	C1QTNF5
chr11	THY1
chr11	ARHGEF12
chr11	CRTAM
chr11	CLMP
chr11	VWA5A
chr11	SIAE
chr11	NRGN
chr11	VSIG2
chr11	ESAM
chr11	ROBO4
chr11	CDON
chr11	FLI1
chr11	ADAMTS8
chr11	ADAMTS15
chr11	JAM3
chr12	LRTM2
chr12	FKBP4
chr12	CRACR2A
chr12	CCND2
chr12	TIGAR
chr12	FGF23
chr12	NTF3
chr12	VWF
chr12	TNFRSF1A
chr12	LTBR
chr12	CD27
chr12	GAPDH
chr12	ACRBP
chr12	LAG3
chr12	CD4
chr12	ENO2
chr12	PTPN6
chr12	C1S
chr12	C1R
chr12	C1RL
chr12	RBP5
chr12	CLSTN3
chr12	CD163
chr12	CLEC4C
chr12	CLEC4A
chr12	CLEC6A
chr12	CLEC4D
chr12	MFAP5
chr12	M6PR
chr12	PZP
chr12	KLRB1
chr12	CD69
chr12	CLEC12A
chr12	CLEC1B
chr12	CLEC1A
chr12	CLEC7A
chr12	OLR1
chr12	KLRD1
chr12	KLRK1
chr12	KLRC1
chr12	PRR4
chr12	MANSC1
chr12	GRIN2B
chr12	GUCY2C
chr12	BCAT1
chr12	IRAG2
chr12	MANSC4
chr12	CNTN1
chr12	IRAK4
chr12	NELL2
chr12	AMIGO2
chr12	ENDOU
chr12	COL2A1
chr12	CACNB3
chr12	GPD1
chr12	BIN2
chr12	ACVRL1
chr12	KRT5
chr12	KRT8
chr12	KRT18
chr12	EIF4B
chr12	IGFBP6
chr12	ITGB7
chr12	ESPL1
chr12	PCBP2
chr12	TARBP2
chr12	CALCOCO1
chr12	NFE2
chr12	ITGA5
chr12	CD63
chr12	SUOX
chr12	ERBB3
chr12	MYL6B
chr12	RNF41
chr12	SLC39A5
chr12	CNPY2
chr12	APOF
chr12	LRP1
chr12	INHBC
chr12	MARS1
chr12	DCTN2
chr12	DTX3
chr12	WIF1
chr12	IFNG
chr12	IL22
chr12	PTPRB
chr12	PTPRR
chr12	TSPAN8
chr12	SYT1
chr12	PPP1R12A
chr12	KITLG
chr12	DCN
chr12	CRADD
chr12	METAP2
chr12	MYBPC1
chr12	WASHC3
chr12	PMCH
chr12	STAB2
chr12	HSP90B1
chr12	TXNRD1
chr12	APPL2
chr12	CKAP4
chr12	SELPLG
chr12	MVK
chr12	PPP1CC
chr12	SH2B3
chr12	ATXN2
chr12	ALDH2
chr12	ERP29
chr12	RBM19
chr12	SPRING1
chr12	NOS1
chr12	VSIG10
chr12	PRKAB1
chr12	CIT
chr12	PXN
chr12	PLA2G1B
chr12	TRIAP1
chr12	PSMD9
chr12	BCL7A
chr12	DIABLO
chr12	ZCCHC8
chr12	HIP1R
chr12	RILPL2
chr12	SCARB1
chr12	FZD10
chr12	ADGRD1
chr12	GOLGA3
chr13	MPHOSPH8
chr13	IL17D
chr13	TNFRSF19
chr13	C1QTNF9
chr13	CENPJ
chr13	WASF3
chr13	MTIF3
chr13	FLT3
chr13	FLT1
chr13	SPART
chr13	POSTN
chr13	NHLRC3
chr13	FOXO1
chr13	TNFSF11
chr13	TSC22D1
chr13	TPT1
chr13	CPB2
chr13	LCP1
chr13	NUDT15
chr13	SUGT1
chr13	OLFM4
chr13	PCDH17
chr13	PCDH9
chr13	MZT1
chr13	PIBF1
chr13	MYCBP2
chr13	SPRY2
chr13	SLITRK6
chr13	GPC5
chr13	STK24
chr13	DOCK9
chr13	GGACT
chr13	ITGBL1
chr13	EFNB2
chr13	TNFSF13B
chr13	COL4A1
chr13	ING1
chr13	F7
chr13	F10
chr13	LAMP1
chr13	GAS6
chr14	APEX1
chr14	RNASE10
chr14	ANG
chr14	RNASE4
chr14	EDDM3B
chr14	RNASE6
chr14	RNASE1
chr14	RNASE3
chr14	RAB2B
chr14	THTPA
chr14	AP1G2
chr14	PSME1
chr14	PSME2
chr14	GMPR2
chr14	GZMH
chr14	GZMB
chr14	COCH
chr14	ARHGAP5
chr14	CLEC14A
chr14	ARF6
chr14	VCPKMT
chr14	MAP4K5
chr14	NID2
chr14	BMP4
chr14	LGALS3
chr14	DLGAP5
chr14	DAAM1
chr14	L3HYPDH
chr14	HSPA2
chr14	MAX
chr14	FUT8
chr14	SMOC1
chr14	PNMA1
chr14	ENTPD5
chr14	NPC2
chr14	LTBP2
chr14	PGF
chr14	ACYP1
chr14	FOS
chr14	BATF
chr14	TMED8
chr14	AHSA1
chr14	ISM2
chr14	SEL1L
chr14	FLRT2
chr14	TDP1
chr14	ATXN3
chr14	LGMN
chr14	CHGA
chr14	UNC79
chr14	SERPINA6
chr14	SERPINA1
chr14	SERPINA11
chr14	SERPINA9
chr14	SERPINA12
chr14	SERPINA4
chr14	SERPINA5
chr14	SERPINA3
chr14	GLRX5
chr14	TCL1B
chr14	TCL1A
chr14	DLK1
chr14	DYNC1H1
chr14	CINP
chr14	RCOR1
chr14	AMN
chr14	CDC42BPB
chr14	TNFAIP2
chr14	EIF5
chr14	CKB
chr14	AHNAK2
chr14	PACS2
chr14	CRIP2
chr15	SRP14
chr15	PLCB2
chr15	IVD
chr15	RAD51
chr15	GCHFR
chr15	ZFYVE19
chr15	PPP1R14D
chr15	SPINT1
chr15	DLL4
chr15	CHP1
chr15	TYRO3
chr15	CAPN3
chr15	SNAP23
chr15	PDIA3
chr15	GOLM2
chr15	SORD
chr15	DUOX2
chr15	DUT
chr15	CEP152
chr15	FGF7
chr15	USP8
chr15	SCG3
chr15	LEO1
chr15	PRTG
chr15	ANXA2
chr15	CA12
chr15	PPIB
chr15	RBPMS2
chr15	SLC51B
chr15	CILP
chr15	IGDCC4
chr15	MEGF11
chr15	MAP2K1
chr15	SMAD3
chr15	ITGA11
chr15	SPESP1
chr15	NEO1
chr15	NPTN
chr15	CD276
chr15	ISLR2
chr15	SEMA7A
chr15	MPI
chr15	PPCDC
chr15	CSPG4
chr15	DNAJA4
chr15	MORF4L1
chr15	CTSH
chr15	RASGRF1
chr15	MESD
chr15	IL16
chr15	NTRK3
chr15	ACAN
chr15	MFGE8
chr15	PLIN1
chr15	ANPEP
chr15	AP3S2
chr15	NGRN
chr15	FURIN
chr15	PRC1
chr15	RGMA
chr15	IGF1R
chr16	HBZ
chr16	HBQ1
chr16	AXIN1
chr16	MRPL28
chr16	RAB11FIP3
chr16	WFIKKN1
chr16	MSLN
chr16	TPSAB1
chr16	TPSD1
chr16	JPT2
chr16	NME3
chr16	HAGH
chr16	GFER
chr16	PKD1
chr16	AMDHD2
chr16	KCTD5
chr16	PRSS27
chr16	ELOB
chr16	TNFRSF12A
chr16	IL32
chr16	VASN
chr16	HMOX2
chr16	GLYR1
chr16	NAGPA
chr16	PMM2
chr16	CARHSP1
chr16	TNFRSF17
chr16	CPPED1
chr16	PLA2G10
chr16	NOMO1
chr16	CEP20
chr16	COQ7
chr16	GP2
chr16	UMOD
chr16	CRYM
chr16	OTOA
chr16	IL4R
chr16	APOBR
chr16	SULT1A1
chr16	ATXN2L
chr16	LAT
chr16	KIF22
chr16	PAGR1
chr16	SEZ6L2
chr16	CORO1A
chr16	DCTPP1
chr16	CTF1
chr16	STX1B
chr16	STX4
chr16	PRSS53
chr16	PRSS8
chr16	FUS
chr16	PYDC1
chr16	ITGAM
chr16	ITGAX
chr16	AHSP
chr16	DNAJA2
chr16	CBLN1
chr16	LPCAT2
chr16	CES1
chr16	AMFR
chr16	ARL2BP
chr16	CX3CL1
chr16	CCL17
chr16	CIAPIN1
chr16	ADGRG1
chr16	CDH5
chr16	CES2
chr16	CES3
chr16	TPPP3
chr16	AGRP
chr16	GFOD2
chr16	CTRL
chr16	LCAT
chr16	DPEP2
chr16	NFATC3
chr16	PLA2G15
chr16	CDH3
chr16	WWP2
chr16	IL34
chr16	MTSS2
chr16	CALB2
chr16	IST1
chr16	CTRB1
chr16	CNTNAP4
chr16	CMIP
chr16	HSBP1
chr16	MTHFSD
chr16	CA5A
chr16	IL17C
chr16	APRT
chr16	CDH15
chr16	DPEP1
chr16	CHMP1A
chr17	DOC2B
chr17	VPS53
chr17	GLOD4
chr17	SCARF1
chr17	RILP
chr17	SERPINF2
chr17	SERPINF1
chr17	SHPK
chr17	CAMKK1
chr17	CXCL16
chr17	VMO1
chr17	MINK1
chr17	GP1BA
chr17	ENO3
chr17	KIF1C
chr17	RABEP1
chr17	CLEC10A
chr17	ASGR2
chr17	ASGR1
chr17	DLG4
chr17	GABARAP
chr17	EIF5A
chr17	PLSCR3
chr17	TNFSF12
chr17	TNFSF13
chr17	SHBG
chr17	SAT2
chr17	TP53
chr17	STX8
chr17	MYH4
chr17	HS3ST3B1
chr17	TNFRSF13B
chr17	MPRIP
chr17	DRG2
chr17	SHMT1
chr17	MFAP4
chr17	ALDH3A1
chr17	LGALS9
chr17	NOS2
chr17	IFT20
chr17	SEZ6
chr17	CORO6
chr17	OMG
chr17	EVI2B
chr17	CCL2
chr17	CCL7
chr17	CCL11
chr17	CCL8
chr17	CCL13
chr17	CCL5
chr17	CCL16
chr17	CCL14
chr17	CCL15
chr17	CCL23
chr17	CCL18
chr17	CCL3
chr17	CCL4
chr17	PLXDC1
chr17	ERBB2
chr17	CSF3
chr17	IGFBP4
chr17	KRT19
chr17	GAST
chr17	CNP
chr17	STAT5B
chr17	BECN1
chr17	AOC3
chr17	AARSD1
chr17	VAT1
chr17	TMEM106A
chr17	SOST
chr17	DUSP3
chr17	CD300LG
chr17	PPY
chr17	PYY
chr17	SLC4A1
chr17	FAM171A2
chr17	GFAP
chr17	NMT1
chr17	HEXIM1
chr17	FMNL1
chr17	CRHR1
chr17	LRRC37A2
chr17	CDC27
chr17	MYL4
chr17	CDK5RAP3
chr17	SKAP1
chr17	CALCOCO2
chr17	GIP
chr17	PHOSPHO1
chr17	NGFR
chr17	PPP1R9B
chr17	COL1A1
chr17	LRRC59
chr17	CHAD
chr17	WFIKKN2
chr17	SCPEP1
chr17	RNF43
chr17	CA4
chr17	ACE
chr17	GH2
chr17	GH1
chr17	CD79B
chr17	ICAM2
chr17	ERN1
chr17	PECAM1
chr17	MILR1
chr17	CEP112
chr17	APOH
chr17	PRKAR1A
chr17	FAM20A
chr17	MAP2K6
chr17	SDK2
chr17	GPRC5C
chr17	CD300A
chr17	CD300C
chr17	CD300E
chr17	RAB37
chr17	CD300LF
chr17	MRPL58
chr17	NT5C
chr17	ACOX1
chr17	SEPTIN9
chr17	TIMP2
chr17	LGALS3BP
chr17	CANT1
chr17	C1QTNF1
chr17	RBFOX3
chr17	ENPP7
chr17	SGSH
chr17	NPTX1
chr17	CHMP6
chr17	BAIAP2
chr17	HGS
chr17	P4HB
chr17	PCYT2
chr17	ASPSCR1
chr17	RAC3
chr17	DCXR
chr18	COLEC12
chr18	CLUL1
chr18	YES1
chr18	MYOM1
chr18	PTPRM
chr18	IMPACT
chr18	CDH2
chr18	DSG4
chr18	DSG3
chr18	DSG2
chr18	TTR
chr18	MEP1B
chr18	SIGLEC15
chr18	PSTPIP2
chr18	SMAD2
chr18	ELAC1
chr18	RAB27B
chr18	GRP
chr18	TNFRSF11A
chr18	BCL2
chr18	VPS4B
chr18	SERPINB5
chr18	SERPINB8
chr18	CYB5A
chr18	DIPK1C
chr18	CNDP1
chr18	NFATC1
chr19	BSG
chr19	FSTL3
chr19	AZU1
chr19	PRTN3
chr19	CFD
[truncated: 409 more rows]

## Sheet: mGenes
Supplementary Table 6C: Custom gene set list used for chromosomal GSEA on the gene methylation data
chr1	gene0
chr1	gene1
chr1	gene2
chr1	gene3
chr1	gene4
chr1	gene6
chr1	gene7
chr1	gene8
chr1	gene10
chr1	gene16
chr1	gene17
chr1	gene20
chr1	gene22
chr1	gene23
chr1	gene28
chr1	gene29
chr1	gene30
chr1	gene31
chr1	gene33
chr1	gene39
chr1	gene40
chr1	gene41
chr1	gene43
chr1	gene42
chr1	gene46
chr1	gene47
chr1	gene48
chr1	gene49
chr1	gene50
chr1	gene52
chr1	gene53
chr1	gene54
chr1	gene55
chr1	gene59
chr1	gene60
chr1	gene62
chr1	gene63
chr1	gene64
chr1	gene65
chr1	gene67
chr1	gene68
chr1	gene69
chr1	gene70
chr1	gene71
chr1	gene72
chr1	gene73
chr1	gene75
chr1	gene77
chr1	gene76
chr1	gene78
chr1	gene80
chr1	gene79
chr1	gene81
chr1	gene82
chr1	gene84
chr1	gene83
chr1	gene85
chr1	gene86
chr1	gene87
chr1	gene89
chr1	gene90
chr1	gene92
chr1	gene94
chr1	gene95
chr1	gene96
chr1	gene97
chr1	gene98
chr1	gene99
chr1	gene100
chr1	gene102
chr1	gene104
chr1	gene105
chr1	gene107
chr1	gene106
chr1	gene108
chr1	gene109
chr1	gene110
chr1	gene111
chr1	gene113
chr1	gene114
chr1	gene116
chr1	gene117
chr1	gene118
chr1	gene120
chr1	gene123
chr1	gene125
chr1	gene128
chr1	gene131
chr1	gene132
chr1	gene133
chr1	gene134
chr1	gene135
chr1	gene136
chr1	gene137
chr1	gene139
chr1	gene142
chr1	gene143
chr1	gene145
chr1	gene152
chr1	gene153
chr1	gene155
chr1	gene156
chr1	gene154
chr1	gene160
chr1	gene163
chr1	gene161
chr1	gene165
chr1	gene166
chr1	gene167
chr1	gene170
chr1	gene171
chr1	gene172
chr1	gene173
chr1	gene174
chr1	gene175
chr1	gene176
chr1	gene177
chr1	gene178
chr1	gene181
chr1	gene186
chr1	gene192
chr1	gene194
chr1	gene195
chr1	gene196
chr1	gene197
chr1	gene199
chr1	gene201
chr1	gene202
chr1	gene203
chr1	gene204
chr1	gene205
chr1	gene206
chr1	gene208
chr1	gene210
chr1	gene209
chr1	gene211
chr1	gene212
chr1	gene213
chr1	gene214
chr1	gene215
chr1	gene216
chr1	gene217
chr1	gene218
chr1	gene219
chr1	gene222
chr1	gene221
chr1	gene232
chr1	gene234
chr1	gene235
chr1	gene236
chr1	gene237
chr1	gene239
chr1	gene240
chr1	gene241
chr1	gene244
chr1	gene247
chr1	gene248
chr1	gene249
chr1	gene245
chr1	gene250
chr1	gene251
chr1	gene253
chr1	gene254
chr1	gene256
chr1	gene257
chr1	gene258
chr1	gene259
chr1	gene260
chr1	gene262
chr1	gene264
chr1	gene266
chr1	gene268
chr1	gene269
chr1	gene270
chr1	gene272
chr1	gene273
chr1	gene274
chr1	gene275
chr1	gene276
chr1	gene277
chr1	gene279
chr1	gene280
chr1	gene281
chr1	gene283
chr1	gene285
chr1	gene286
chr1	gene284
chr1	gene288
chr1	gene287
chr1	gene290
chr1	gene291
chr1	gene292
chr1	gene293
chr1	gene294
chr1	gene295
chr1	gene296
chr1	gene298
chr1	gene299
chr1	gene300
chr1	gene301
chr1	gene302
chr1	gene303
chr1	gene306
chr1	gene307
chr1	gene308
chr1	gene305
chr1	gene309
chr1	gene310
chr1	gene314
chr1	gene317
chr1	gene318
chr1	gene319
chr1	gene320
chr1	gene321
chr1	gene322
chr1	gene324
chr1	gene326
chr1	gene327
chr1	gene328
chr1	gene329
chr1	gene330
chr1	gene331
chr1	gene333
chr1	gene334
chr1	gene335
chr1	gene336
chr1	gene337
chr1	gene338
chr1	gene339
chr1	gene340
chr1	gene341
chr1	gene342
chr1	gene343
chr1	gene344
chr1	gene345
chr1	gene347
chr1	gene350
chr1	gene349
chr1	gene351
chr1	gene352
chr1	gene353
chr1	gene354
chr1	gene355
chr1	gene357
chr1	gene358
chr1	gene359
chr1	gene360
chr1	gene361
chr1	gene362
chr1	gene363
chr1	gene364
chr1	gene365
chr1	gene366
chr1	gene368
chr1	gene369
chr1	gene371
chr1	gene372
chr1	gene373
chr1	gene374
chr1	gene376
chr1	gene377
chr1	gene378
chr1	gene379
chr1	gene380
chr1	gene381
chr1	gene382
chr1	gene383
chr1	gene384
chr1	gene385
chr1	gene386
chr1	gene387
chr1	gene388
chr1	gene389
chr1	gene390
chr1	gene392
chr1	gene393
chr1	gene396
chr1	gene400
chr1	gene397
chr1	gene404
chr1	gene406
chr1	gene405
chr1	gene407
chr1	gene408
chr1	gene409
chr1	gene413
chr1	gene414
chr1	gene415
chr1	gene417
chr1	gene418
chr1	gene419
chr1	gene420
chr1	gene421
chr1	gene422
chr1	gene423
chr1	gene424
chr1	gene425
chr1	gene426
chr1	gene427
chr1	gene428
chr1	gene429
chr1	gene430
chr1	gene431
chr1	gene433
chr1	gene434
chr1	gene437
chr1	gene438
chr1	gene439
chr1	gene440
chr1	gene441
chr1	gene442
chr1	gene443
chr1	gene445
chr1	gene447
chr1	gene448
chr1	gene449
chr1	gene450
chr1	gene451
chr1	gene452
chr1	gene453
chr1	gene454
chr1	gene455
chr1	gene462
chr1	gene463
chr1	gene464
chr1	gene465
chr1	gene466
chr1	gene468
chr1	gene469
chr1	gene470
chr1	gene472
chr1	gene473
chr1	gene474
chr1	gene477
chr1	gene478
chr1	gene479
chr1	gene480
chr1	gene482
chr1	gene484
chr1	gene490
chr1	gene489
chr1	gene491
chr1	gene493
chr1	gene494
chr1	gene495
chr1	gene498
chr1	gene499
chr1	gene500
chr1	gene501
chr1	gene502
chr1	gene503
chr1	gene504
chr1	gene505
chr1	gene509
chr1	gene512
chr1	gene513
chr1	gene514
chr1	gene515
chr1	gene516
chr1	gene517
chr1	gene518
chr1	gene519
chr1	gene522
chr1	gene524
chr1	gene525
chr1	gene526
chr1	gene527
chr1	gene529
chr1	gene530
chr1	gene531
chr1	gene541
chr1	gene540
chr1	gene542
chr1	gene543
chr1	gene544
chr1	gene545
chr1	gene546
chr1	gene548
chr1	gene549
chr1	gene550
chr1	gene552
chr1	gene551
chr1	gene553
chr1	gene554
chr1	gene556
chr1	gene558
chr1	gene557
chr1	gene563
chr1	gene564
chr1	gene565
chr1	gene566
chr1	gene567
chr1	gene568
chr1	gene569
chr1	gene571
chr1	gene570
chr1	gene572
chr1	gene573
chr1	gene574
chr1	gene575
chr1	gene576
chr1	gene581
chr1	gene577
chr1	gene582
chr1	gene584
chr1	gene585
chr1	gene587
chr1	gene588
chr1	gene589
chr1	gene590
chr1	gene591
chr1	gene592
chr1	gene595
chr1	gene596
chr1	gene598
chr1	gene600
chr1	gene599
chr1	gene601
chr1	gene602
chr1	gene604
chr1	gene606
chr1	gene608
chr1	gene611
chr1	gene614
chr1	gene615
chr1	gene617
chr1	gene618
chr1	gene619
chr1	gene621
chr1	gene622
chr1	gene620
chr1	gene624
chr1	gene625
chr1	gene626
chr1	gene627
chr1	gene628
chr1	gene629
chr1	gene630
chr1	gene631
chr1	gene632
chr1	gene633
chr1	gene634
chr1	gene635
chr1	gene636
chr1	gene638
chr1	gene639
chr1	gene642
chr1	gene643
chr1	gene644
chr1	gene645
chr1	gene646
chr1	gene647
chr1	gene648
chr1	gene650
chr1	gene651
chr1	gene652
chr1	gene654
chr1	gene656
chr1	gene655
chr1	gene657
chr1	gene659
chr1	gene660
chr1	gene662
chr1	gene664
chr1	gene668
chr1	gene669
chr1	gene672
chr1	gene673
chr1	gene674
chr1	gene675
chr1	gene676
chr1	gene678
chr1	gene679
chr1	gene680
chr1	gene681
chr1	gene683
chr1	gene686
chr1	gene688
chr1	gene690
chr1	gene691
chr1	gene695
chr1	gene693
chr1	gene697
chr1	gene698
chr1	gene699
chr1	gene700
chr1	gene701
chr1	gene702
chr1	gene704
chr1	gene705
chr1	gene707
chr1	gene708
chr1	gene710
chr1	gene712
chr1	gene713
chr1	gene709
chr1	gene715
chr1	gene717
chr1	gene718
chr1	gene720
chr1	gene721
chr1	gene723
chr1	gene725
chr1	gene726
chr1	gene727
chr1	gene728
chr1	gene730
chr1	gene731
chr1	gene732
chr1	gene733
chr1	gene734
chr1	gene736
chr1	gene735
chr1	gene737
chr1	gene738
chr1	gene739
chr1	gene740
chr1	gene742
chr1	gene743
chr1	gene744
chr1	gene748
chr1	gene749
chr1	gene750
chr1	gene751
chr1	gene752
chr1	gene753
chr1	gene755
chr1	gene754
chr1	gene756
chr1	gene757
chr1	gene758
chr1	gene760
chr1	gene761
chr1	gene763
chr1	gene765
chr1	gene766
chr1	gene767
chr1	gene769
chr1	gene771
chr1	gene772
chr1	gene773
chr1	gene774
chr1	gene775
chr1	gene776
chr1	gene777
chr1	gene778
chr1	gene779
chr1	gene780
chr1	gene782
chr1	gene783
chr1	gene785
chr1	gene786
chr1	gene788
chr1	gene787
chr1	gene789
chr1	gene792
chr1	gene791
chr1	gene794
chr1	gene795
chr1	gene796
chr1	gene797
chr1	gene798
chr1	gene799
chr1	gene800
chr1	gene802
chr1	gene803
chr1	gene804
chr1	gene807
chr1	gene808
chr1	gene809
chr1	gene810
chr1	gene811
chr1	gene812
chr1	gene813
chr1	gene814
chr1	gene815
chr1	gene816
chr1	gene817
chr1	gene818
chr1	gene819
chr1	gene820
chr1	gene821
chr1	gene822
chr1	gene824
chr1	gene825
chr1	gene827
chr1	gene828
chr1	gene832
chr1	gene830
chr1	gene833
chr1	gene834
chr1	gene835
chr1	gene836
chr1	gene842
chr1	gene843
chr1	gene844
chr1	gene845
chr1	gene851
chr1	gene853
chr1	gene854
chr1	gene852
chr1	gene856
chr1	gene857
chr1	gene858
chr1	gene859
chr1	gene860
chr1	gene861
chr1	gene863
chr1	gene866
chr1	gene867
chr1	gene868
chr1	gene871
chr1	gene872
chr1	gene873
chr1	gene875
chr1	gene877
chr1	gene879
chr1	gene880
chr1	gene881
chr1	gene883
chr1	gene882
chr1	gene884
chr1	gene885
chr1	gene886
chr1	gene887
chr1	gene888
chr1	gene889
chr1	gene890
chr1	gene891
chr1	gene892
chr1	gene893
chr1	gene894
chr1	gene895
chr1	gene897
chr1	gene898
chr1	gene899
chr1	gene901
chr1	gene903
chr1	gene904
chr1	gene906
chr1	gene907
chr1	gene908
chr1	gene909
chr1	gene910
chr1	gene911
chr1	gene912
chr1	gene914
chr1	gene915
chr1	gene918
chr1	gene920
chr1	gene921
chr1	gene922
chr1	gene924
chr1	gene926
chr1	gene927
chr1	gene928
chr1	gene930
chr1	gene929
chr1	gene932
chr1	gene933
chr1	gene934
chr1	gene938
chr1	gene939
chr1	gene940
chr1	gene935
chr1	gene941
chr1	gene942
chr1	gene943
chr1	gene950
chr1	gene951
chr1	gene952
chr1	gene953
chr1	gene954
chr1	gene955
chr1	gene957
chr1	gene958
chr1	gene959
chr1	gene960
chr1	gene962
chr1	gene964
chr1	gene963
chr1	gene965
chr1	gene966
chr1	gene967
chr1	gene968
chr1	gene970
chr1	gene971
chr1	gene973
chr1	gene974
chr1	gene975
chr1	gene976
chr1	gene977
chr1	gene979
chr1	gene980
chr1	gene981
chr1	gene982
chr1	gene983
chr1	gene984
chr1	gene985
chr1	gene986
chr1	gene987
chr1	gene988
chr1	gene989
chr1	gene990
chr1	gene991
chr1	gene992
chr1	gene993
chr1	gene995
chr1	gene997
chr1	gene998
chr1	gene999
chr1	gene1000
chr1	gene1003
chr1	gene1002
chr1	gene1005
chr1	gene1006
chr1	gene1007
chr1	gene1008
chr1	gene1009
chr1	gene1010
chr1	gene1011
chr1	gene1012
chr1	gene1013
chr1	gene1016
chr1	gene1017
chr1	gene1018
chr1	gene1019
chr1	gene1021
chr1	gene1020
chr1	gene1022
chr1	gene1025
chr1	gene1026
chr1	gene1027
chr1	gene1028
chr1	gene1030
chr1	gene1033
chr1	gene1035
chr1	gene1040
chr1	gene1041
chr1	gene1043
chr1	gene1044
chr1	gene1045
chr1	gene1046
chr1	gene1049
chr1	gene1050
chr1	gene1051
chr1	gene1053
chr1	gene1054
chr1	gene1055
chr1	gene1052
chr1	gene1058
chr1	gene1059
chr1	gene1057
chr1	gene1060
chr1	gene1061
chr1	gene1063
chr1	gene1064
chr1	gene1066
chr1	gene1067
chr1	gene1068
chr1	gene1069
chr1	gene1070
chr1	gene1071
chr1	gene1077
chr1	gene1078
chr1	gene1080
chr1	gene1081
chr1	gene1084
chr1	gene1085
chr1	gene1086
chr1	gene1088
chr1	gene1089
chr1	gene1090
chr1	gene1091
chr1	gene1092
chr1	gene1093
chr1	gene1094
chr1	gene1095
chr1	gene1097
chr1	gene1098
chr1	gene1099
chr1	gene1101
chr1	gene1102
chr1	gene1105
chr1	gene1107
chr1	gene1106
chr1	gene1109
chr1	gene1111
chr1	gene1112
chr1	gene1114
chr1	gene1115
chr1	gene1116
chr1	gene1118
chr1	gene1117
chr1	gene1120
chr1	gene1121
chr1	gene1125
chr1	gene1126
chr1	gene1128
chr1	gene1127
chr1	gene1130
chr1	gene1131
chr1	gene1132
chr1	gene1133
chr1	gene1135
chr1	gene1136
chr1	gene1137
chr1	gene1138
chr1	gene1140
chr1	gene1141
chr1	gene1139
chr1	gene1142
chr1	gene1144
chr1	gene1145
chr1	gene1146
chr1	gene1147
chr1	gene1150
chr1	gene1151
chr1	gene1153
chr1	gene1155
chr1	gene1156
chr1	gene1157
chr1	gene1158
chr1	gene1159
chr1	gene1161
chr1	gene1162
chr1	gene1167
chr1	gene1164
chr1	gene1168
chr1	gene1169
chr1	gene1170
chr1	gene1171
chr1	gene1173
chr1	gene1174
chr1	gene1176
chr1	gene1177
chr1	gene1179
chr1	gene1180
chr1	gene1181
chr1	gene1182
chr1	gene1186
chr1	gene1183
chr1	gene1187
chr1	gene1190
chr1	gene1191
chr1	gene1192
chr1	gene1193
chr1	gene1194
chr1	gene1195
chr1	gene1197
chr1	gene1198
chr1	gene1196
chr1	gene1200
chr1	gene1202
chr1	gene1203
chr1	gene1205
chr1	gene1204
chr1	gene1206
chr1	gene1208
chr1	gene1209
chr1	gene1211
chr1	gene1212
chr1	gene1213
chr1	gene1214
chr1	gene1215
chr1	gene1216
chr1	gene1217
chr1	gene1219
chr1	gene1220
chr1	gene1221
chr1	gene1222
chr1	gene1223
chr1	gene1225
chr1	gene1224
chr1	gene1228
chr1	gene1226
chr1	gene1229
chr1	gene1230
chr1	gene1231
chr1	gene1232
chr1	gene1234
chr1	gene1233
chr1	gene1236
chr1	gene1237
chr1	gene1238
chr1	gene1239
chr1	gene1240
chr1	gene1241
chr1	gene1242
chr1	gene1244
chr1	gene1245
chr1	gene1246
chr1	gene1247
chr1	gene1248
chr1	gene1250
chr1	gene1251
chr1	gene1249
chr1	gene1252
chr1	gene1253
chr1	gene1255
chr1	gene1257
chr1	gene1256
chr1	gene1259
chr1	gene1262
chr1	gene1263
chr1	gene1264
chr1	gene1265
chr1	gene1266
chr1	gene1267
chr1	gene1268
chr1	gene1269
chr1	gene1270
chr1	gene1271
chr1	gene1272
chr1	gene1275
chr1	gene1274
chr1	gene1276
chr1	gene1277
chr1	gene1279
chr1	gene1280
chr1	gene1281
chr1	gene1282
chr1	gene1286
chr1	gene1287
chr1	gene1288
chr1	gene1289
chr1	gene1291
chr1	gene1290
chr1	gene1294
chr1	gene1293
chr1	gene1295
chr1	gene1296
chr1	gene1298
chr1	gene1299
chr1	gene1300
chr1	gene1301
chr1	gene1302
chr1	gene1303
chr1	gene1304
chr1	gene1305
chr1	gene1306
chr1	gene1307
chr1	gene1308
chr1	gene1309
chr1	gene1312
chr1	gene1314
chr1	gene1316
chr1	gene1318
chr1	gene1317
chr1	gene1319
chr1	gene1320
chr1	gene1322
chr1	gene1326
chr1	gene1327
chr1	gene1321
chr1	gene1328
chr1	gene1330
chr1	gene1336
chr1	gene1337
chr1	gene1338
chr1	gene1339
chr1	gene1343
chr1	gene1344
chr1	gene1341
chr1	gene1345
chr1	gene1348
chr1	gene1349
chr1	gene1352
chr1	gene1351
chr1	gene1353
chr1	gene1355
chr1	gene1357
chr1	gene1356
chr1	gene1359
chr1	gene1363
chr1	gene1364
chr1	gene1361
chr1	gene1365
chr1	gene1368
chr1	gene1369
chr1	gene1370
chr1	gene1372
chr1	gene1371
chr1	gene1373
chr1	gene1374
chr1	gene1376
chr1	gene1377
chr1	gene1378
chr1	gene1379
chr1	gene1380
chr1	gene1381
chr1	gene1375
chr1	gene1382
chr1	gene1383
chr1	gene1384
chr1	gene1385
chr1	gene1386
chr1	gene1389
chr1	gene1390
chr1	gene1391
chr1	gene1392
chr1	gene1393
chr1	gene1395
chr1	gene1394
chr1	gene1396
chr1	gene1397
chr1	gene1400
chr1	gene1401
chr1	gene1399
chr1	gene1404
chr1	gene1405
chr1	gene1407
chr1	gene1406
chr1	gene1408
chr1	gene1410
chr1	gene1411
chr1	gene1412
chr1	gene1413
chr1	gene1415
chr1	gene1425
chr1	gene1427
chr1	gene1428
chr1	gene1430
chr1	gene1431
chr1	gene1432
chr1	gene1433
chr1	gene1434
chr1	gene1435
chr1	gene1436
chr1	gene1437
chr1	gene1438
chr1	gene1440
chr1	gene1441
chr1	gene1439
chr1	gene1442
chr1	gene1443
chr1	gene1444
chr1	gene1445
chr1	gene1446
chr1	gene1449
chr1	gene1450
chr1	gene1451
chr1	gene1452
chr1	gene1453
chr1	gene1454
chr1	gene1455
chr1	gene1456
chr1	gene1457
chr1	gene1458
chr1	gene1459
chr1	gene1462
chr1	gene1463
chr1	gene1464
chr1	gene1465
chr1	gene1467
chr1	gene1469
chr1	gene1477
chr1	gene1482
chr1	gene1481
chr1	gene1483
chr1	gene1485
chr1	gene1486
chr1	gene1487
chr1	gene1488
chr1	gene1494
chr1	gene1495
chr1	gene1497
chr1	gene1498
chr1	gene1490
chr1	gene1499
chr1	gene1500
chr1	gene1501
chr1	gene1502
chr1	gene1503
chr1	gene1506
chr1	gene1507
chr1	gene1510
chr1	gene1512
chr1	gene1516
chr1	gene1518
chr1	gene1522
chr1	gene1523
chr1	gene1525
chr1	gene1526
chr1	gene1533
chr1	gene1537
chr1	gene1534
chr1	gene1539
chr1	gene1540
chr1	gene1542
chr1	gene1543
chr1	gene1541
chr1	gene1544
chr1	gene1545
chr1	gene1546
chr1	gene1549
chr1	gene1551
chr1	gene1552
chr1	gene1550
chr1	gene1553
chr1	gene1555
chr1	gene1558
chr1	gene1559
chr1	gene1560
chr1	gene1561
chr1	gene1562
chr1	gene1563
chr1	gene1566
chr1	gene1565
chr1	gene1567
chr1	gene1570
chr1	gene1571
chr1	gene1569
chr1	gene1573
chr1	gene1574
chr1	gene1579
chr1	gene1578
chr1	gene1580
chr1	gene1581
chr1	gene1584
chr1	gene1583
chr1	gene1588
chr1	gene1589
chr1	gene1591
chr1	gene1590
chr1	gene1592
chr1	gene1594
chr1	gene1595
chr1	gene1596
chr1	gene1597
chr1	gene1602
chr1	gene1600
chr1	gene1603
chr1	gene1604
chr1	gene1605
chr1	gene1606
chr1	gene1607
chr1	gene1609
chr1	gene1610
chr1	gene1612
chr1	gene1614
chr1	gene1618
chr1	gene1619
chr1	gene1623
chr1	gene1624
chr1	gene1626
chr1	gene1622
chr1	gene1625
chr1	gene1628
chr1	gene1629
chr1	gene1631
chr1	gene1632
chr1	gene1633
chr1	gene1634
chr1	gene1635
chr1	gene1645
chr1	gene1646
chr1	gene1644
chr1	gene1649
chr1	gene1650
chr1	gene1651
chr1	gene1652
chr1	gene1654
chr1	gene1656
chr1	gene1658
chr1	gene1661
chr1	gene1662
chr1	gene1663
chr1	gene1665
chr1	gene1668
chr1	gene1667
chr1	gene1669
chr1	gene1671
chr1	gene1676
chr1	gene1678
chr1	gene1681
chr1	gene1683
chr1	gene1682
chr1	gene1684
chr1	gene1689
chr1	gene1688
chr1	gene1690
chr1	gene1691
chr1	gene1692
chr1	gene1694
chr1	gene1695
chr1	gene1696
chr1	gene1693
chr1	gene1697
chr1	gene1698
chr1	gene1699
chr1	gene1703
chr1	gene1704
chr1	gene1708
chr1	gene1707
chr1	gene1710
chr1	gene1711
chr1	gene1714
chr1	gene1713
chr1	gene1715
chr1	gene1717
chr1	gene1721
chr1	gene1720
chr1	gene1722
chr1	gene1723
chr1	gene1725
chr1	gene1726
chr1	gene1727
chr1	gene1724
chr1	gene1728
chr1	gene1729
chr1	gene1730
chr1	gene1731
chr1	gene1733
chr1	gene1734
chr1	gene1732
chr1	gene1736
chr1	gene1737
chr1	gene1739
chr1	gene1740
chr1	gene1741
chr1	gene1742
chr1	gene1743
chr1	gene1744
chr1	gene1745
chr1	gene1749
chr1	gene1750
chr1	gene1751
chr1	gene1752
chr1	gene1753
chr1	gene1755
chr1	gene1756
chr1	gene1758
chr1	gene1760
chr1	gene1761
chr1	gene1763
chr1	gene1759
chr1	gene1764
chr1	gene1768
chr1	gene1772
chr1	gene1775
chr1	gene1778
chr1	gene1777
chr1	gene1779
chr1	gene1780
chr1	gene1781
chr1	gene1782
chr1	gene1783
chr1	gene1784
chr1	gene1786
chr1	gene1788
chr1	gene1789
chr1	gene1791
chr1	gene1793
chr1	gene1794
chr1	gene1795
chr1	gene1796
chr1	gene1798
chr1	gene1800
chr1	gene1801
chr1	gene1803
chr1	gene1804
chr1	gene1806
chr1	gene1808
chr1	gene1809
chr1	gene1812
chr1	gene1814
chr1	gene1815
chr1	gene1816
chr1	gene1819
chr1	gene1820
chr1	gene1823
chr1	gene1825
chr1	gene1826
chr1	gene1828
chr1	gene1829
chr1	gene1830
chr1	gene1831
chr1	gene1832
chr1	gene1835
chr1	gene1836
chr1	gene1839
chr1	gene1846
chr1	gene1845
chr1	gene1849
chr1	gene1848
chr1	gene1850
chr1	gene1851
chr1	gene1852
chr1	gene1854
chr1	gene1855
chr1	gene1857
chr1	gene1858
chr1	gene1859
chr1	gene1861
chr1	gene1862
chr1	gene1865
chr1	gene1866
chr1	gene1864
chr1	gene1867
chr1	gene1868
chr1	gene1869
chr1	gene1871
chr1	gene1875
chr1	gene1873
chr1	gene1878
chr1	gene1881
chr1	gene1882
chr1	gene1888
chr1	gene1892
chr1	gene1893
chr1	gene1894
chr1	gene1896
chr1	gene1895
chr1	gene1898
chr1	gene1900
chr1	gene1901
chr1	gene1902
chr1	gene1903
chr1	gene1904
chr1	gene1905
chr1	gene1906
chr1	gene1907
chr1	gene1909
chr1	gene1910
chr1	gene1908
chr1	gene1911
chr1	gene1912
chr1	gene1914
chr1	gene1915
chr1	gene1917
chr1	gene1916
chr1	gene1918
chr1	gene1920
chr1	gene1921
chr1	gene1919
chr1	gene1922
chr1	gene1923
chr1	gene1924
chr1	gene1925
chr1	gene1926
chr1	gene1927
chr1	gene1928
chr1	gene1929
chr1	gene1931
chr1	gene1930
chr1	gene1932
chr1	gene1934
chr1	gene1935
chr1	gene1936
chr1	gene1939
chr1	gene1943
chr1	gene1945
chr1	gene1946
chr1	gene1947
chr1	gene1948
chr1	gene1949
chr1	gene1951
chr1	gene1952
chr1	gene1954
chr1	gene1955
chr1	gene1956
chr1	gene1958
chr1	gene1960
chr1	gene1959
chr1	gene1963
chr1	gene1964
chr1	gene1966
chr1	gene1967
chr1	gene1970
chr1	gene1971
chr1	gene1973
chr1	gene1983
chr1	gene1984
chr1	gene1985
chr1	gene1987
chr1	gene1988
chr1	gene1989
chr1	gene1991
chr1	gene1994
chr1	gene1995
chr1	gene1996
chr1	gene1997
chr1	gene1990
chr1	gene1998
chr1	gene1999
chr1	gene2000
chr1	gene2005
chr1	gene2007
chr1	gene2009
chr1	gene2012
chr1	gene2013
chr1	gene2014
chr1	gene2015
chr1	gene2016
chr1	gene2018
chr1	gene2019
chr1	gene2020
chr1	gene2021
chr1	gene2022
chr1	gene2024
chr1	gene2023
chr1	gene2025
chr1	gene2026
chr1	gene2027
chr1	gene2028
chr1	gene2030
chr1	gene2029
chr1	gene2031
chr1	gene2032
chr1	gene2033
chr1	gene2034
chr1	gene2035
chr1	gene2036
chr1	gene2037
chr1	gene2038
chr1	gene2039
chr1	gene2040
chr1	gene2043
chr1	gene2044
chr1	gene2045
chr1	gene2047
chr1	gene2049
chr1	gene2050
chr1	gene2051
chr1	gene2055
chr1	gene2058
chr1	gene2059
chr1	gene2060
chr1	gene2061
chr1	gene2063
chr1	gene2065
chr1	gene2067
chr1	gene2068
chr1	gene2069
chr1	gene2070
chr1	gene2072
chr1	gene2074
chr1	gene2078
chr1	gene2080
chr1	gene2081
chr1	gene2085
chr1	gene2087
chr1	gene2090
chr1	gene2091
chr1	gene2092
chr1	gene2093
chr1	gene2095
chr1	gene2096
chr1	gene2097
chr1	gene2098
chr1	gene2099
chr1	gene2100
chr1	gene2101
chr1	gene2102
chr1	gene2103
chr1	gene2104
chr1	gene2105
chr1	gene2107
chr1	gene2108
chr1	gene2110
chr1	gene2109
chr1	gene2111
chr1	gene2113
chr1	gene2114
chr1	gene2115
chr1	gene2117
chr1	gene2116
chr1	gene2118
chr1	gene2119
chr1	gene2120
chr1	gene2122
chr1	gene2123
chr1	gene2124
chr1	gene2125
chr1	gene2126
chr1	gene2127
chr1	gene2128
chr1	gene2129
chr1	gene2130
chr1	gene2131
chr1	gene2132
chr1	gene2133
chr1	gene2134
chr1	gene2135
chr1	gene2136
chr1	gene2137
chr1	gene2139
chr1	gene2141
chr1	gene2142
chr1	gene2143
chr1	gene2144
chr1	gene2145
chr1	gene2146
chr1	gene2147
chr1	gene2148
chr1	gene2149
chr1	gene2150
chr1	gene2152
chr1	gene2153
chr1	gene2154
chr1	gene2155
chr1	gene2156
chr1	gene2157
chr1	gene2159
chr1	gene2160
chr1	gene2161
chr1	gene2163
chr1	gene2165
chr1	gene2166
chr1	gene2168
chr1	gene2169
chr1	gene2170
chr1	gene2171
chr1	gene2172
chr1	gene2175
chr1	gene2177
chr1	gene2179
chr1	gene2180
chr1	gene2182
chr1	gene2183
chr1	gene2184
chr1	gene2186
chr1	gene2187
chr1	gene2188
chr1	gene2189
chr1	gene2190
chr1	gene2191
chr1	gene2192
chr1	gene2193
chr1	gene2194
chr1	gene2195
chr1	gene2197
chr1	gene2199
chr1	gene2200
chr1	gene2201
chr1	gene2202
chr1	gene2203
chr1	gene2204
chr1	gene2206
chr1	gene2205
chr1	gene2207
chr1	gene2209
chr1	gene2208
chr1	gene2211
chr1	gene2210
chr1	gene2213
chr1	gene2216
chr1	gene2217
chr1	gene2214
chr1	gene2223
chr1	gene2224
chr1	gene2226
chr1	gene2227
chr1	gene2229
chr1	gene2228
chr1	gene2231
chr1	gene2232
chr1	gene2233
chr1	gene2235
chr1	gene2237
chr1	gene2240
chr1	gene2241
chr1	gene2242
chr1	gene2243
chr1	gene2245
chr1	gene2246
chr1	gene2248
chr1	gene2250
chr1	gene2252
chr1	gene2253
chr1	gene2251
chr1	gene2255
chr1	gene2254
chr1	gene2256
chr1	gene2258
chr1	gene2257
chr1	gene2259
chr1	gene2260
chr1	gene2261
chr1	gene2262
chr1	gene2263
chr1	gene2264
chr1	gene2265
chr1	gene2266
chr1	gene2267
chr1	gene2268
chr1	gene2271
chr1	gene2272
chr1	gene2269
chr1	gene2273
chr1	gene2275
chr1	gene2277
chr1	gene2278
chr1	gene2279
chr1	gene2280
chr1	gene2281
chr1	gene2282
chr1	gene2283
chr1	gene2285
chr1	gene2286
chr1	gene2289
chr1	gene2291
chr1	gene2292
chr1	gene2293
chr1	gene2294
chr1	gene2295
chr1	gene2296
chr1	gene2297
chr1	gene2301
chr1	gene2302
chr1	gene2306
chr1	gene2307
chr1	gene2312
chr1	gene2313
chr1	gene2315
chr1	gene2316
chr1	gene2319
chr1	gene2321
chr1	gene2322
chr1	gene2323
chr1	gene2324
chr1	gene2326
chr1	gene2327
chr1	gene2328
chr1	gene2330
chr1	gene2331
chr1	gene2332
chr1	gene2333
chr1	gene2334
chr1	gene2335
chr1	gene2336
chr1	gene2337
chr1	gene2339
chr1	gene2340
chr1	gene2341
chr1	gene2343
chr1	gene2345
chr1	gene2346
chr1	gene2347
chr1	gene2350
chr1	gene2352
chr1	gene2353
chr1	gene2354
chr1	gene2357
chr1	gene2358
chr1	gene2356
chr1	gene2359
chr1	gene2361
chr1	gene2364
chr1	gene2363
chr1	gene2365
chr1	gene2366
chr1	gene2367
chr1	gene2368
chr1	gene2369
chr1	gene2371
chr1	gene2372
chr1	gene2373
chr1	gene2374
chr1	gene2375
chr1	gene2376
chr1	gene2377
chr1	gene2378
chr1	gene2379
chr1	gene2380
chr1	gene2382
chr1	gene2384
chr1	gene2385
chr1	gene2387
chr1	gene2388
chr1	gene2389
chr1	gene2390
chr1	gene2391
chr1	gene2395
chr1	gene2401
chr1	gene2402
chr1	gene2411
chr1	gene2413
chr1	gene2415
chr1	gene2414
chr1	gene2418
chr1	gene2419
chr1	gene2426
chr1	gene2428
chr1	gene2429
chr1	gene2430
chr1	gene2431
chr1	gene2432
chr1	gene2434
chr1	gene2435
chr1	gene2441
chr1	gene2446
chr1	gene2445
chr1	gene2447
chr1	gene2449
chr1	gene2450
chr1	gene2451
chr1	gene2454
chr1	gene2456
chr1	gene2462
chr1	gene2463
chr1	gene2464
chr1	gene2466
chr1	gene2467
chr1	gene2469
chr1	gene2470
chr1	gene2471
chr1	gene2478
chr1	gene2480
chr1	gene2482
chr1	gene2486
chr1	gene2485
chr1	gene2490
chr1	gene2492
chr1	gene2496
chr1	gene2497
chr1	gene2502
chr1	gene2504
chr1	gene2513
chr1	gene2515
chr1	gene2516
chr1	gene2517
chr1	gene2521
chr1	gene2522
chr1	gene2531
chr1	gene2532
chr1	gene2533
chr1	gene2534
chr1	gene2535
chr1	gene2536
chr1	gene2537
chr1	gene2538
chr1	gene2540
chr1	gene2541
chr1	gene2542
chr1	gene2543
chr1	gene2544
chr1	gene2546
chr1	gene2548
chr1	gene2547
chr1	gene2549
chr1	gene2550
chr1	gene2555
chr1	gene2557
chr1	gene2558
chr1	gene2561
chr1	gene2570
chr1	gene2574
chr1	gene2572
chr1	gene2575
chr1	gene2576
chr1	gene2579
chr1	gene2580
chr1	gene2581
chr1	gene2582
chr1	gene2583
chr1	gene2584
chr1	gene2586
chr1	gene2585
chr1	gene2587
chr1	gene2588
chr1	gene2589
chr1	gene2591
chr1	gene2590
chr1	gene2592
chr1	gene2594
chr1	gene2595
chr1	gene2598
chr1	gene2599
chr1	gene2600
chr1	gene2602
chr1	gene2603
chr1	gene2605
chr1	gene2607
chr1	gene2609
chr1	gene2610
chr1	gene2611
chr1	gene2612
chr1	gene2623
chr1	gene2625
chr1	gene2626
chr1	gene2627
chr1	gene2628
chr1	gene2629
chr1	gene2630
chr1	gene2632
chr1	gene2631
chr1	gene2633
chr1	gene2634
chr1	gene2635
chr1	gene2637
chr1	gene2641
chr1	gene2643
chr1	gene2647
chr1	gene2648
chr1	gene2654
chr1	gene2662
chr1	gene2663
chr1	gene2667
chr1	gene2668
chr1	gene2669
chr1	gene2675
chr1	gene2677
chr1	gene2678
chr1	gene2676
chr1	gene2680
chr1	gene2681
chr1	gene2683
chr1	gene2684
chr1	gene2685
chr1	gene2686
chr1	gene2687
chr1	gene2688
chr1	gene2690
chr1	gene2691
chr1	gene2692
chr1	gene2693
chr1	gene2694
chr1	gene2695
chr1	gene2696
chr1	gene2697
chr1	gene2698
chr1	gene2702
chr1	gene2703
chr1	gene2704
chr1	gene2706
chr1	gene2707
chr1	gene2708
chr1	gene2709
chr1	gene2710
chr1	gene2712
chr1	gene2713
chr1	gene2714
chr1	gene2715
chr1	gene2718
chr1	gene2719
chr1	gene2722
chr1	gene2725
chr1	gene2726
chr1	gene2727
chr1	gene2729
chr1	gene2730
chr1	gene2731
chr1	gene2732
chr1	gene2734
chr1	gene2733
chr1	gene2735
chr1	gene2736
chr1	gene2738
chr1	gene2739
chr1	gene2740
chr1	gene2742
chr1	gene2743
chr1	gene2744
chr1	gene2745
chr1	gene2746
chr1	gene2747
chr1	gene2748
chr1	gene2749
chr1	gene2750
chr1	gene2751
chr1	gene2752
chr1	gene2753
chr1	gene2754
chr1	gene2755
chr1	gene2756
chr1	gene2757
chr1	gene2758
chr1	gene2761
chr1	gene2762
chr1	gene2763
chr1	gene2765
chr1	gene2766
chr1	gene2767
chr1	gene2769
chr1	gene2770
chr1	gene2772
chr1	gene2773
chr1	gene2774
chr1	gene2775
chr1	gene2778
chr1	gene2779
chr1	gene2780
chr1	gene2781
chr1	gene2782
chr1	gene2783
chr1	gene2784
chr1	gene2786
chr1	gene2787
chr1	gene2789
chr1	gene2790
chr1	gene2792
chr1	gene2794
chr1	gene2796
chr1	gene2798
chr1	gene2799
chr1	gene2800
chr1	gene2801
chr1	gene2802
chr1	gene2803
chr1	gene2804
chr1	gene2805
chr1	gene2806
chr1	gene2807
chr1	gene2808
chr1	gene2809
chr1	gene2810
chr1	gene2811
chr1	gene2812
chr1	gene2813
chr1	gene2814
chr1	gene2815
chr1	gene2818
chr1	gene2819
chr1	gene2820
chr1	gene2821
chr1	gene2822
chr1	gene2823
chr1	gene2824
chr1	gene2825
chr1	gene2826
chr1	gene2827
chr1	gene2828
chr1	gene2829
chr1	gene2830
chr1	gene2831
chr1	gene2832
chr1	gene2833
chr1	gene2836
chr1	gene2837
chr1	gene2839
chr1	gene2840
chr1	gene2841
chr1	gene2843
chr1	gene2844
chr1	gene2845
chr1	gene2846
chr1	gene2847
chr1	gene2848
chr1	gene2849
chr1	gene2850
chr1	gene2853
chr1	gene2854
chr1	gene2855
chr1	gene2856
chr1	gene2857
chr1	gene2858
chr1	gene2859
chr1	gene2860
chr1	gene2861
chr1	gene2862
chr1	gene2863
chr1	gene2864
chr1	gene2865
chr1	gene2866
chr1	gene2867
chr1	gene2868
chr1	gene2869
chr1	gene2870
chr1	gene2872
chr1	gene2873
chr1	gene2874
chr1	gene2875
chr1	gene2876
chr1	gene2877
chr1	gene2878
chr1	gene2879
chr1	gene2880
chr1	gene2883
chr1	gene2882
chr1	gene2885
chr1	gene2886
chr1	gene2887
chr1	gene2890
chr1	gene2889
chr1	gene2892
chr1	gene2893
chr1	gene2894
chr1	gene2895
chr1	gene2896
chr1	gene2897
chr1	gene2898
chr1	gene2899
chr1	gene2901
chr1	gene2902
chr1	gene2900
chr1	gene2904
chr1	gene2906
chr1	gene2907
chr1	gene2908
chr1	gene2909
chr1	gene2910
chr1	gene2911
chr1	gene2913
chr1	gene2914
chr1	gene2917
chr1	gene2916
chr1	gene2918
[truncated: 32,982 more rows]

## Sheet: mPromoters
Supplementary Table 6D: Custom gene set list used for chromosomal GSEA on the promoter methylation data
seqnames	geneID
chr1	gene0
chr1	gene1
chr1	gene2
chr1	gene3
chr1	gene4
chr1	gene6
chr1	gene7
chr1	gene8
chr1	gene10
chr1	gene16
chr1	gene17
chr1	gene20
chr1	gene22
chr1	gene23
chr1	gene28
chr1	gene29
chr1	gene30
chr1	gene31
chr1	gene33
chr1	gene39
chr1	gene40
chr1	gene41
chr1	gene43
chr1	gene42
chr1	gene46
chr1	gene47
chr1	gene48
chr1	gene49
chr1	gene50
chr1	gene52
chr1	gene53
chr1	gene54
chr1	gene55
chr1	gene59
chr1	gene60
chr1	gene62
chr1	gene63
chr1	gene64
chr1	gene65
chr1	gene67
chr1	gene68
chr1	gene69
chr1	gene70
chr1	gene71
chr1	gene72
chr1	gene73
chr1	gene75
chr1	gene77
chr1	gene76
chr1	gene78
chr1	gene80
chr1	gene79
chr1	gene81
chr1	gene82
chr1	gene84
chr1	gene83
chr1	gene85
chr1	gene86
chr1	gene87
chr1	gene89
chr1	gene90
chr1	gene92
chr1	gene94
chr1	gene95
chr1	gene96
chr1	gene97
chr1	gene98
chr1	gene99
chr1	gene100
chr1	gene102
chr1	gene104
chr1	gene105
chr1	gene107
chr1	gene106
chr1	gene108
chr1	gene109
chr1	gene110
chr1	gene111
chr1	gene113
chr1	gene114
chr1	gene116
chr1	gene117
chr1	gene118
chr1	gene120
chr1	gene123
chr1	gene125
chr1	gene128
chr1	gene131
chr1	gene132
chr1	gene133
chr1	gene134
chr1	gene135
chr1	gene136
chr1	gene137
chr1	gene139
chr1	gene142
chr1	gene143
chr1	gene145
chr1	gene152
chr1	gene153
chr1	gene155
chr1	gene156
chr1	gene154
chr1	gene160
chr1	gene163
chr1	gene161
chr1	gene165
chr1	gene166
chr1	gene167
chr1	gene170
chr1	gene171
chr1	gene172
chr1	gene173
chr1	gene174
chr1	gene175
chr1	gene176
chr1	gene177
chr1	gene178
chr1	gene181
chr1	gene186
chr1	gene192
chr1	gene194
chr1	gene195
chr1	gene196
chr1	gene197
chr1	gene199
chr1	gene201
chr1	gene202
chr1	gene203
chr1	gene204
chr1	gene205
chr1	gene206
chr1	gene208
chr1	gene210
chr1	gene209
chr1	gene211
chr1	gene212
chr1	gene213
chr1	gene214
chr1	gene215
chr1	gene216
chr1	gene217
chr1	gene218
chr1	gene219
chr1	gene222
chr1	gene221
chr1	gene232
chr1	gene234
chr1	gene235
chr1	gene236
chr1	gene237
chr1	gene239
chr1	gene240
chr1	gene241
chr1	gene244
chr1	gene247
chr1	gene248
chr1	gene249
chr1	gene245
chr1	gene250
chr1	gene251
chr1	gene252
chr1	gene253
chr1	gene254
chr1	gene256
chr1	gene257
chr1	gene258
chr1	gene259
chr1	gene260
chr1	gene262
chr1	gene264
chr1	gene266
chr1	gene268
chr1	gene269
chr1	gene270
chr1	gene272
chr1	gene273
chr1	gene274
chr1	gene275
chr1	gene276
chr1	gene277
chr1	gene279
chr1	gene280
chr1	gene281
chr1	gene283
chr1	gene285
chr1	gene286
chr1	gene284
chr1	gene288
chr1	gene287
chr1	gene290
chr1	gene291
chr1	gene292
chr1	gene293
chr1	gene294
chr1	gene295
chr1	gene296
chr1	gene298
chr1	gene299
chr1	gene300
chr1	gene301
chr1	gene302
chr1	gene303
chr1	gene306
chr1	gene307
chr1	gene308
chr1	gene305
chr1	gene309
chr1	gene310
chr1	gene314
chr1	gene317
chr1	gene318
chr1	gene319
chr1	gene320
chr1	gene321
chr1	gene322
chr1	gene324
chr1	gene326
chr1	gene327
chr1	gene328
chr1	gene329
chr1	gene330
chr1	gene331
chr1	gene333
chr1	gene334
chr1	gene335
chr1	gene336
chr1	gene337
chr1	gene338
chr1	gene339
chr1	gene340
chr1	gene341
chr1	gene342
chr1	gene343
chr1	gene344
chr1	gene345
chr1	gene347
chr1	gene350
chr1	gene349
chr1	gene351
chr1	gene352
chr1	gene353
chr1	gene354
chr1	gene355
chr1	gene357
chr1	gene358
chr1	gene359
chr1	gene360
chr1	gene361
chr1	gene362
chr1	gene363
chr1	gene364
chr1	gene365
chr1	gene366
chr1	gene368
chr1	gene369
chr1	gene371
chr1	gene372
chr1	gene373
chr1	gene374
chr1	gene376
chr1	gene377
chr1	gene378
chr1	gene379
chr1	gene380
chr1	gene381
chr1	gene382
chr1	gene383
chr1	gene384
chr1	gene385
chr1	gene386
chr1	gene387
chr1	gene388
chr1	gene389
chr1	gene390
chr1	gene392
chr1	gene393
chr1	gene396
chr1	gene400
chr1	gene397
chr1	gene404
chr1	gene406
chr1	gene405
chr1	gene407
chr1	gene408
chr1	gene409
chr1	gene413
chr1	gene414
chr1	gene415
chr1	gene417
chr1	gene418
chr1	gene419
chr1	gene420
chr1	gene421
chr1	gene422
chr1	gene423
chr1	gene424
chr1	gene425
chr1	gene426
chr1	gene427
chr1	gene428
chr1	gene429
chr1	gene430
chr1	gene431
chr1	gene433
chr1	gene434
chr1	gene437
chr1	gene438
chr1	gene439
chr1	gene440
chr1	gene441
chr1	gene442
chr1	gene443
chr1	gene445
chr1	gene447
chr1	gene448
chr1	gene449
chr1	gene450
chr1	gene451
chr1	gene452
chr1	gene453
chr1	gene454
chr1	gene455
chr1	gene462
chr1	gene463
chr1	gene464
chr1	gene465
chr1	gene466
chr1	gene468
chr1	gene469
chr1	gene470
chr1	gene472
chr1	gene473
chr1	gene474
chr1	gene477
chr1	gene478
chr1	gene479
chr1	gene480
chr1	gene481
chr1	gene482
chr1	gene484
chr1	gene490
chr1	gene489
chr1	gene491
chr1	gene493
chr1	gene494
chr1	gene495
chr1	gene498
chr1	gene499
chr1	gene500
chr1	gene501
chr1	gene502
chr1	gene503
chr1	gene504
chr1	gene505
chr1	gene509
chr1	gene512
chr1	gene513
chr1	gene514
chr1	gene515
chr1	gene516
chr1	gene517
chr1	gene518
chr1	gene519
chr1	gene522
chr1	gene524
chr1	gene525
chr1	gene526
chr1	gene527
chr1	gene529
chr1	gene530
chr1	gene531
chr1	gene541
chr1	gene540
chr1	gene542
chr1	gene543
chr1	gene544
chr1	gene545
chr1	gene546
chr1	gene548
chr1	gene549
chr1	gene550
chr1	gene552
chr1	gene551
chr1	gene553
chr1	gene554
chr1	gene556
chr1	gene558
chr1	gene557
chr1	gene563
chr1	gene564
chr1	gene565
chr1	gene566
chr1	gene567
chr1	gene568
chr1	gene569
chr1	gene571
chr1	gene570
chr1	gene572
chr1	gene573
chr1	gene574
chr1	gene575
chr1	gene576
chr1	gene580
chr1	gene581
chr1	gene577
chr1	gene582
chr1	gene584
chr1	gene585
chr1	gene587
chr1	gene588
chr1	gene589
chr1	gene590
chr1	gene591
chr1	gene592
chr1	gene595
chr1	gene596
chr1	gene598
chr1	gene600
chr1	gene599
chr1	gene601
chr1	gene602
chr1	gene604
chr1	gene606
chr1	gene608
chr1	gene611
chr1	gene614
chr1	gene615
chr1	gene616
chr1	gene617
chr1	gene618
chr1	gene619
chr1	gene621
chr1	gene622
chr1	gene620
chr1	gene624
chr1	gene625
chr1	gene626
chr1	gene627
chr1	gene628
chr1	gene629
chr1	gene630
chr1	gene631
chr1	gene632
chr1	gene633
chr1	gene634
chr1	gene635
chr1	gene636
chr1	gene638
chr1	gene639
chr1	gene642
chr1	gene643
chr1	gene644
chr1	gene645
chr1	gene646
chr1	gene647
chr1	gene648
chr1	gene650
chr1	gene651
chr1	gene652
chr1	gene654
chr1	gene656
chr1	gene655
chr1	gene657
chr1	gene659
chr1	gene660
chr1	gene662
chr1	gene664
chr1	gene668
chr1	gene669
chr1	gene672
chr1	gene673
chr1	gene674
chr1	gene675
chr1	gene676
chr1	gene678
chr1	gene679
chr1	gene680
chr1	gene681
chr1	gene684
chr1	gene683
chr1	gene686
chr1	gene688
chr1	gene690
chr1	gene691
chr1	gene695
chr1	gene693
chr1	gene697
chr1	gene698
chr1	gene699
chr1	gene700
chr1	gene701
chr1	gene702
chr1	gene704
chr1	gene705
chr1	gene707
chr1	gene708
chr1	gene710
chr1	gene712
chr1	gene713
chr1	gene709
chr1	gene715
chr1	gene717
chr1	gene718
chr1	gene720
chr1	gene721
chr1	gene723
chr1	gene725
chr1	gene726
chr1	gene727
chr1	gene728
chr1	gene730
chr1	gene731
chr1	gene732
chr1	gene733
chr1	gene734
chr1	gene736
chr1	gene735
chr1	gene737
chr1	gene738
chr1	gene739
chr1	gene740
chr1	gene742
chr1	gene743
chr1	gene744
chr1	gene745
chr1	gene748
chr1	gene749
chr1	gene750
chr1	gene751
chr1	gene752
chr1	gene753
chr1	gene755
chr1	gene754
chr1	gene756
chr1	gene757
chr1	gene758
chr1	gene760
chr1	gene761
chr1	gene763
chr1	gene765
chr1	gene766
chr1	gene767
chr1	gene769
chr1	gene771
chr1	gene772
chr1	gene773
chr1	gene774
chr1	gene775
chr1	gene776
chr1	gene777
chr1	gene778
chr1	gene779
chr1	gene780
chr1	gene782
chr1	gene783
chr1	gene785
chr1	gene786
chr1	gene788
chr1	gene787
chr1	gene789
chr1	gene792
chr1	gene791
chr1	gene794
chr1	gene795
chr1	gene796
chr1	gene797
chr1	gene798
chr1	gene799
chr1	gene800
chr1	gene801
chr1	gene802
chr1	gene803
chr1	gene804
chr1	gene807
chr1	gene808
chr1	gene809
chr1	gene810
chr1	gene811
chr1	gene812
chr1	gene813
chr1	gene814
chr1	gene815
chr1	gene816
chr1	gene817
chr1	gene818
chr1	gene819
chr1	gene820
chr1	gene821
chr1	gene822
chr1	gene824
chr1	gene825
chr1	gene827
chr1	gene828
chr1	gene832
chr1	gene830
chr1	gene833
chr1	gene834
chr1	gene835
chr1	gene836
chr1	gene842
chr1	gene843
chr1	gene844
chr1	gene845
chr1	gene851
chr1	gene853
chr1	gene854
chr1	gene855
chr1	gene852
chr1	gene856
chr1	gene857
chr1	gene858
chr1	gene859
chr1	gene860
chr1	gene861
chr1	gene863
chr1	gene866
chr1	gene867
chr1	gene868
chr1	gene871
chr1	gene872
chr1	gene873
chr1	gene875
chr1	gene877
chr1	gene878
chr1	gene879
chr1	gene880
chr1	gene881
chr1	gene883
chr1	gene882
chr1	gene884
chr1	gene885
chr1	gene886
chr1	gene887
chr1	gene888
chr1	gene889
chr1	gene890
chr1	gene891
chr1	gene892
chr1	gene893
chr1	gene894
chr1	gene895
chr1	gene897
chr1	gene898
chr1	gene899
chr1	gene901
chr1	gene903
chr1	gene904
chr1	gene906
chr1	gene907
chr1	gene908
chr1	gene909
chr1	gene910
chr1	gene911
chr1	gene912
chr1	gene914
chr1	gene915
chr1	gene918
chr1	gene920
chr1	gene921
chr1	gene922
chr1	gene924
chr1	gene926
chr1	gene927
chr1	gene928
chr1	gene930
chr1	gene929
chr1	gene932
chr1	gene933
chr1	gene934
chr1	gene938
chr1	gene939
chr1	gene940
chr1	gene935
chr1	gene941
chr1	gene942
chr1	gene943
chr1	gene947
chr1	gene950
chr1	gene951
chr1	gene952
chr1	gene953
chr1	gene954
chr1	gene955
chr1	gene957
chr1	gene958
chr1	gene959
chr1	gene960
chr1	gene962
chr1	gene964
chr1	gene963
chr1	gene965
chr1	gene966
chr1	gene967
chr1	gene968
chr1	gene970
chr1	gene971
chr1	gene973
chr1	gene974
chr1	gene975
chr1	gene976
chr1	gene977
chr1	gene979
chr1	gene980
chr1	gene981
chr1	gene982
chr1	gene983
chr1	gene984
chr1	gene985
chr1	gene986
chr1	gene987
chr1	gene988
chr1	gene989
chr1	gene990
chr1	gene991
chr1	gene992
chr1	gene993
chr1	gene995
chr1	gene996
chr1	gene997
chr1	gene998
chr1	gene999
chr1	gene1000
chr1	gene1001
chr1	gene1003
chr1	gene1002
chr1	gene1005
chr1	gene1006
chr1	gene1007
chr1	gene1008
chr1	gene1009
chr1	gene1010
chr1	gene1011
chr1	gene1012
chr1	gene1013
chr1	gene1016
chr1	gene1017
chr1	gene1018
chr1	gene1019
chr1	gene1021
chr1	gene1020
chr1	gene1022
chr1	gene1025
chr1	gene1026
chr1	gene1027
chr1	gene1028
chr1	gene1030
chr1	gene1033
chr1	gene1035
chr1	gene1040
chr1	gene1041
chr1	gene1043
chr1	gene1044
chr1	gene1045
chr1	gene1046
chr1	gene1049
chr1	gene1050
chr1	gene1051
chr1	gene1053
chr1	gene1054
chr1	gene1055
chr1	gene1052
chr1	gene1058
chr1	gene1059
chr1	gene1057
chr1	gene1060
chr1	gene1061
chr1	gene1063
chr1	gene1064
chr1	gene1066
chr1	gene1067
chr1	gene1068
chr1	gene1069
chr1	gene1070
chr1	gene1071
chr1	gene1077
chr1	gene1078
chr1	gene1080
chr1	gene1081
chr1	gene1084
chr1	gene1085
chr1	gene1086
chr1	gene1088
chr1	gene1089
chr1	gene1090
chr1	gene1091
chr1	gene1092
chr1	gene1093
chr1	gene1094
chr1	gene1095
chr1	gene1097
chr1	gene1098
chr1	gene1099
chr1	gene1101
chr1	gene1102
chr1	gene1105
chr1	gene1107
chr1	gene1108
chr1	gene1106
chr1	gene1109
chr1	gene1111
chr1	gene1112
chr1	gene1114
chr1	gene1115
chr1	gene1116
chr1	gene1118
chr1	gene1117
chr1	gene1120
chr1	gene1121
chr1	gene1125
chr1	gene1126
chr1	gene1128
chr1	gene1127
chr1	gene1130
chr1	gene1131
chr1	gene1132
chr1	gene1133
chr1	gene1135
chr1	gene1136
chr1	gene1137
chr1	gene1138
chr1	gene1140
chr1	gene1141
chr1	gene1139
chr1	gene1142
chr1	gene1144
chr1	gene1145
chr1	gene1146
chr1	gene1147
chr1	gene1150
chr1	gene1151
chr1	gene1153
chr1	gene1155
chr1	gene1156
chr1	gene1157
chr1	gene1158
chr1	gene1159
chr1	gene1161
chr1	gene1162
chr1	gene1163
chr1	gene1167
chr1	gene1164
chr1	gene1168
chr1	gene1169
chr1	gene1170
chr1	gene1171
chr1	gene1173
chr1	gene1174
chr1	gene1175
chr1	gene1176
chr1	gene1177
chr1	gene1178
chr1	gene1179
chr1	gene1180
chr1	gene1181
chr1	gene1182
chr1	gene1185
chr1	gene1186
chr1	gene1183
chr1	gene1187
chr1	gene1190
chr1	gene1191
chr1	gene1192
chr1	gene1193
chr1	gene1194
chr1	gene1195
chr1	gene1197
chr1	gene1198
chr1	gene1196
chr1	gene1200
chr1	gene1202
chr1	gene1203
chr1	gene1205
chr1	gene1204
chr1	gene1207
chr1	gene1206
chr1	gene1208
chr1	gene1209
chr1	gene1211
chr1	gene1212
chr1	gene1213
chr1	gene1214
chr1	gene1215
chr1	gene1216
chr1	gene1217
chr1	gene1218
chr1	gene1219
chr1	gene1220
chr1	gene1221
chr1	gene1222
chr1	gene1223
chr1	gene1225
chr1	gene1224
chr1	gene1227
chr1	gene1228
chr1	gene1226
chr1	gene1229
chr1	gene1230
chr1	gene1231
chr1	gene1232
chr1	gene1234
chr1	gene1233
chr1	gene1236
chr1	gene1237
chr1	gene1238
chr1	gene1239
chr1	gene1240
chr1	gene1241
chr1	gene1242
chr1	gene1244
chr1	gene1245
chr1	gene1246
chr1	gene1247
chr1	gene1248
chr1	gene1250
chr1	gene1251
chr1	gene1249
chr1	gene1252
chr1	gene1253
chr1	gene1255
chr1	gene1257
chr1	gene1256
chr1	gene1259
chr1	gene1262
chr1	gene1263
chr1	gene1264
chr1	gene1265
chr1	gene1266
chr1	gene1267
chr1	gene1268
chr1	gene1269
chr1	gene1270
chr1	gene1271
chr1	gene1272
chr1	gene1275
chr1	gene1274
chr1	gene1276
chr1	gene1277
chr1	gene1279
chr1	gene1280
chr1	gene1281
chr1	gene1282
chr1	gene1286
chr1	gene1287
chr1	gene1288
chr1	gene1289
chr1	gene1291
chr1	gene1290
chr1	gene1294
chr1	gene1293
chr1	gene1295
chr1	gene1296
chr1	gene1298
chr1	gene1299
chr1	gene1300
chr1	gene1301
chr1	gene1302
chr1	gene1303
chr1	gene1304
chr1	gene1305
chr1	gene1306
chr1	gene1307
chr1	gene1308
chr1	gene1309
chr1	gene1312
chr1	gene1314
chr1	gene1316
chr1	gene1318
chr1	gene1317
chr1	gene1319
chr1	gene1320
chr1	gene1322
chr1	gene1326
chr1	gene1327
chr1	gene1321
chr1	gene1328
chr1	gene1330
chr1	gene1336
chr1	gene1337
chr1	gene1338
chr1	gene1339
chr1	gene1343
chr1	gene1344
chr1	gene1341
chr1	gene1345
chr1	gene1346
chr1	gene1347
chr1	gene1348
chr1	gene1349
chr1	gene1352
chr1	gene1351
chr1	gene1353
chr1	gene1355
chr1	gene1357
chr1	gene1356
chr1	gene1359
chr1	gene1363
chr1	gene1364
chr1	gene1361
chr1	gene1367
chr1	gene1365
chr1	gene1368
chr1	gene1369
chr1	gene1370
chr1	gene1372
chr1	gene1371
chr1	gene1373
chr1	gene1374
chr1	gene1376
chr1	gene1377
chr1	gene1378
chr1	gene1379
chr1	gene1380
chr1	gene1381
chr1	gene1375
chr1	gene1382
chr1	gene1383
chr1	gene1384
chr1	gene1385
chr1	gene1386
chr1	gene1389
chr1	gene1390
chr1	gene1391
chr1	gene1392
chr1	gene1393
chr1	gene1395
chr1	gene1394
chr1	gene1396
chr1	gene1397
chr1	gene1398
chr1	gene1400
chr1	gene1401
chr1	gene1402
chr1	gene1399
chr1	gene1404
chr1	gene1405
chr1	gene1407
chr1	gene1406
chr1	gene1408
chr1	gene1410
chr1	gene1411
chr1	gene1412
chr1	gene1413
chr1	gene1415
chr1	gene1425
chr1	gene1427
chr1	gene1428
chr1	gene1430
chr1	gene1431
chr1	gene1432
chr1	gene1433
chr1	gene1434
chr1	gene1435
chr1	gene1436
chr1	gene1437
chr1	gene1438
chr1	gene1440
chr1	gene1441
chr1	gene1439
chr1	gene1442
chr1	gene1443
chr1	gene1444
chr1	gene1445
chr1	gene1446
chr1	gene1449
chr1	gene1450
chr1	gene1451
chr1	gene1452
chr1	gene1453
chr1	gene1454
chr1	gene1455
chr1	gene1456
chr1	gene1457
chr1	gene1458
chr1	gene1459
chr1	gene1462
chr1	gene1463
chr1	gene1464
chr1	gene1465
chr1	gene1467
chr1	gene1468
chr1	gene1469
chr1	gene1477
chr1	gene1482
chr1	gene1481
chr1	gene1483
chr1	gene1485
chr1	gene1486
chr1	gene1487
chr1	gene1488
chr1	gene1494
chr1	gene1495
chr1	gene1497
chr1	gene1498
chr1	gene1490
chr1	gene1499
chr1	gene1500
chr1	gene1501
chr1	gene1502
chr1	gene1503
chr1	gene1506
chr1	gene1507
chr1	gene1510
chr1	gene1512
chr1	gene1516
chr1	gene1518
chr1	gene1522
chr1	gene1523
chr1	gene1525
chr1	gene1526
chr1	gene1533
chr1	gene1537
chr1	gene1534
chr1	gene1539
chr1	gene1540
chr1	gene1542
chr1	gene1543
chr1	gene1541
chr1	gene1544
chr1	gene1545
chr1	gene1546
chr1	gene1549
chr1	gene1551
chr1	gene1552
chr1	gene1550
chr1	gene1553
chr1	gene1557
chr1	gene1555
chr1	gene1558
chr1	gene1559
chr1	gene1560
chr1	gene1561
chr1	gene1562
chr1	gene1563
chr1	gene1566
chr1	gene1565
chr1	gene1567
chr1	gene1570
chr1	gene1571
chr1	gene1569
chr1	gene1573
chr1	gene1574
chr1	gene1577
chr1	gene1579
chr1	gene1578
chr1	gene1580
chr1	gene1582
chr1	gene1581
chr1	gene1584
chr1	gene1583
chr1	gene1586
chr1	gene1587
chr1	gene1588
chr1	gene1589
chr1	gene1591
chr1	gene1590
chr1	gene1592
chr1	gene1594
chr1	gene1595
chr1	gene1596
chr1	gene1597
chr1	gene1602
chr1	gene1600
chr1	gene1603
chr1	gene1604
chr1	gene1605
chr1	gene1606
chr1	gene1607
chr1	gene1609
chr1	gene1610
chr1	gene1612
chr1	gene1614
chr1	gene1618
chr1	gene1619
chr1	gene1621
chr1	gene1623
chr1	gene1624
chr1	gene1626
chr1	gene1627
chr1	gene1622
chr1	gene1625
chr1	gene1628
chr1	gene1629
chr1	gene1631
chr1	gene1632
chr1	gene1633
chr1	gene1634
chr1	gene1635
chr1	gene1645
chr1	gene1646
chr1	gene1644
chr1	gene1649
chr1	gene1650
chr1	gene1651
chr1	gene1652
chr1	gene1654
chr1	gene1656
chr1	gene1658
chr1	gene1661
chr1	gene1662
chr1	gene1663
chr1	gene1664
chr1	gene1665
chr1	gene1668
chr1	gene1667
chr1	gene1669
chr1	gene1671
chr1	gene1676
chr1	gene1678
chr1	gene1681
chr1	gene1683
chr1	gene1682
chr1	gene1684
chr1	gene1689
chr1	gene1688
chr1	gene1690
chr1	gene1691
chr1	gene1692
chr1	gene1694
chr1	gene1695
chr1	gene1696
chr1	gene1693
chr1	gene1697
chr1	gene1698
chr1	gene1699
chr1	gene1700
chr1	gene1701
chr1	gene1702
chr1	gene1703
chr1	gene1704
chr1	gene1708
chr1	gene1707
chr1	gene1710
chr1	gene1711
chr1	gene1712
chr1	gene1714
chr1	gene1713
chr1	gene1715
chr1	gene1718
chr1	gene1717
chr1	gene1721
chr1	gene1720
chr1	gene1722
chr1	gene1723
chr1	gene1725
chr1	gene1726
chr1	gene1727
chr1	gene1724
chr1	gene1728
chr1	gene1729
chr1	gene1730
chr1	gene1731
chr1	gene1733
chr1	gene1734
chr1	gene1735
chr1	gene1732
chr1	gene1736
chr1	gene1737
chr1	gene1738
chr1	gene1739
chr1	gene1740
chr1	gene1741
chr1	gene1742
chr1	gene1743
chr1	gene1744
chr1	gene1745
chr1	gene1749
chr1	gene1750
chr1	gene1751
chr1	gene1752
chr1	gene1753
chr1	gene1755
chr1	gene1756
chr1	gene1758
chr1	gene1760
chr1	gene1761
chr1	gene1763
chr1	gene1759
chr1	gene1764
chr1	gene1768
chr1	gene1772
chr1	gene1775
chr1	gene1778
chr1	gene1777
chr1	gene1779
chr1	gene1780
chr1	gene1781
chr1	gene1782
chr1	gene1783
chr1	gene1784
chr1	gene1786
chr1	gene1788
chr1	gene1789
chr1	gene1791
chr1	gene1793
chr1	gene1794
chr1	gene1795
chr1	gene1796
chr1	gene1797
chr1	gene1798
chr1	gene1800
chr1	gene1801
chr1	gene1803
chr1	gene1804
chr1	gene1806
chr1	gene1808
chr1	gene1809
chr1	gene1813
chr1	gene1812
chr1	gene1814
chr1	gene1815
chr1	gene1816
chr1	gene1819
chr1	gene1820
chr1	gene1823
chr1	gene1825
chr1	gene1826
chr1	gene1828
chr1	gene1829
chr1	gene1830
chr1	gene1831
chr1	gene1832
chr1	gene1835
chr1	gene1836
chr1	gene1839
chr1	gene1846
chr1	gene1845
chr1	gene1849
chr1	gene1848
chr1	gene1850
chr1	gene1851
chr1	gene1852
chr1	gene1854
chr1	gene1855
chr1	gene1857
chr1	gene1858
chr1	gene1859
chr1	gene1861
chr1	gene1862
chr1	gene1865
chr1	gene1866
chr1	gene1864
chr1	gene1867
chr1	gene1868
chr1	gene1869
chr1	gene1871
chr1	gene1875
chr1	gene1873
chr1	gene1878
chr1	gene1881
chr1	gene1882
chr1	gene1888
chr1	gene1892
chr1	gene1893
chr1	gene1894
chr1	gene1896
chr1	gene1895
chr1	gene1898
chr1	gene1900
chr1	gene1901
chr1	gene1902
chr1	gene1903
chr1	gene1904
chr1	gene1905
chr1	gene1906
chr1	gene1907
chr1	gene1909
chr1	gene1910
chr1	gene1908
chr1	gene1911
chr1	gene1912
chr1	gene1914
chr1	gene1915
chr1	gene1917
chr1	gene1916
chr1	gene1918
chr1	gene1920
chr1	gene1921
chr1	gene1919
chr1	gene1922
chr1	gene1923
chr1	gene1924
chr1	gene1925
chr1	gene1926
chr1	gene1927
chr1	gene1928
chr1	gene1929
chr1	gene1931
chr1	gene1930
chr1	gene1932
chr1	gene1934
chr1	gene1935
chr1	gene1937
chr1	gene1936
chr1	gene1939
chr1	gene1943
chr1	gene1945
chr1	gene1946
chr1	gene1947
chr1	gene1948
chr1	gene1949
chr1	gene1951
chr1	gene1952
chr1	gene1954
chr1	gene1955
chr1	gene1956
chr1	gene1958
chr1	gene1960
chr1	gene1962
chr1	gene1959
chr1	gene1963
chr1	gene1964
chr1	gene1966
chr1	gene1967
chr1	gene1970
chr1	gene1971
chr1	gene1973
chr1	gene1983
chr1	gene1984
chr1	gene1985
chr1	gene1987
chr1	gene1988
chr1	gene1989
chr1	gene1991
chr1	gene1994
chr1	gene1995
chr1	gene1996
chr1	gene1997
chr1	gene1990
chr1	gene1998
chr1	gene1999
chr1	gene2000
chr1	gene2001
chr1	gene2005
chr1	gene2007
chr1	gene2009
chr1	gene2012
chr1	gene2013
chr1	gene2014
chr1	gene2015
chr1	gene2016
chr1	gene2018
chr1	gene2019
chr1	gene2020
chr1	gene2021
chr1	gene2022
chr1	gene2024
chr1	gene2023
chr1	gene2025
chr1	gene2026
chr1	gene2027
chr1	gene2028
chr1	gene2030
chr1	gene2029
chr1	gene2031
chr1	gene2032
chr1	gene2033
chr1	gene2034
chr1	gene2035
chr1	gene2036
chr1	gene2037
chr1	gene2038
chr1	gene2039
chr1	gene2040
chr1	gene2043
chr1	gene2044
chr1	gene2045
chr1	gene2047
chr1	gene2049
chr1	gene2050
chr1	gene2051
chr1	gene2055
chr1	gene2056
chr1	gene2058
chr1	gene2059
chr1	gene2060
chr1	gene2061
chr1	gene2063
chr1	gene2065
chr1	gene2067
chr1	gene2068
chr1	gene2069
chr1	gene2070
chr1	gene2072
chr1	gene2074
chr1	gene2078
chr1	gene2080
chr1	gene2081
chr1	gene2085
chr1	gene2087
chr1	gene2090
chr1	gene2091
chr1	gene2092
chr1	gene2093
chr1	gene2094
chr1	gene2095
chr1	gene2096
chr1	gene2097
chr1	gene2098
chr1	gene2099
chr1	gene2100
chr1	gene2101
chr1	gene2102
chr1	gene2103
chr1	gene2104
chr1	gene2105
chr1	gene2107
chr1	gene2108
chr1	gene2110
chr1	gene2109
chr1	gene2111
chr1	gene2113
chr1	gene2114
chr1	gene2115
chr1	gene2117
chr1	gene2116
chr1	gene2118
chr1	gene2119
chr1	gene2120
chr1	gene2122
chr1	gene2123
chr1	gene2124
chr1	gene2125
chr1	gene2126
chr1	gene2127
chr1	gene2128
chr1	gene2129
chr1	gene2130
chr1	gene2131
chr1	gene2132
chr1	gene2133
chr1	gene2134
chr1	gene2135
chr1	gene2136
chr1	gene2137
chr1	gene2139
chr1	gene2141
chr1	gene2142
chr1	gene2143
chr1	gene2144
chr1	gene2145
chr1	gene2146
chr1	gene2147
chr1	gene2148
chr1	gene2149
chr1	gene2150
chr1	gene2152
chr1	gene2153
chr1	gene2154
chr1	gene2155
chr1	gene2156
chr1	gene2157
chr1	gene2159
chr1	gene2160
chr1	gene2161
chr1	gene2163
chr1	gene2165
chr1	gene2166
chr1	gene2168
chr1	gene2169
chr1	gene2170
chr1	gene2171
chr1	gene2172
chr1	gene2175
chr1	gene2177
chr1	gene2179
chr1	gene2180
chr1	gene2182
chr1	gene2183
chr1	gene2184
chr1	gene2186
chr1	gene2187
chr1	gene2188
chr1	gene2189
chr1	gene2190
chr1	gene2191
chr1	gene2192
chr1	gene2193
chr1	gene2194
chr1	gene2195
chr1	gene2197
chr1	gene2199
chr1	gene2200
chr1	gene2201
chr1	gene2202
chr1	gene2203
chr1	gene2204
chr1	gene2206
chr1	gene2205
chr1	gene2207
chr1	gene2209
chr1	gene2208
chr1	gene2211
chr1	gene2210
chr1	gene2213
chr1	gene2216
chr1	gene2217
chr1	gene2214
chr1	gene2223
chr1	gene2224
chr1	gene2225
chr1	gene2226
chr1	gene2227
chr1	gene2229
chr1	gene2230
chr1	gene2228
chr1	gene2231
chr1	gene2232
chr1	gene2233
chr1	gene2235
chr1	gene2237
chr1	gene2240
chr1	gene2241
chr1	gene2242
chr1	gene2243
chr1	gene2245
chr1	gene2246
chr1	gene2248
chr1	gene2250
chr1	gene2252
chr1	gene2253
chr1	gene2251
chr1	gene2255
chr1	gene2254
chr1	gene2256
chr1	gene2258
chr1	gene2257
chr1	gene2259
chr1	gene2260
chr1	gene2261
chr1	gene2262
chr1	gene2263
chr1	gene2264
chr1	gene2265
chr1	gene2266
chr1	gene2267
chr1	gene2268
chr1	gene2271
chr1	gene2272
chr1	gene2269
chr1	gene2273
chr1	gene2275
chr1	gene2277
chr1	gene2278
chr1	gene2279
chr1	gene2280
chr1	gene2281
chr1	gene2282
chr1	gene2283
chr1	gene2285
chr1	gene2286
chr1	gene2289
chr1	gene2291
chr1	gene2292
chr1	gene2293
chr1	gene2294
chr1	gene2295
chr1	gene2296
chr1	gene2297
chr1	gene2301
chr1	gene2302
chr1	gene2306
chr1	gene2307
chr1	gene2312
chr1	gene2313
chr1	gene2315
chr1	gene2316
chr1	gene2318
chr1	gene2319
chr1	gene2321
chr1	gene2322
chr1	gene2323
chr1	gene2324
chr1	gene2326
chr1	gene2327
chr1	gene2328
chr1	gene2330
chr1	gene2331
chr1	gene2332
chr1	gene2333
chr1	gene2334
chr1	gene2335
chr1	gene2336
chr1	gene2337
chr1	gene2339
chr1	gene2340
chr1	gene2341
chr1	gene2343
chr1	gene2345
chr1	gene2346
chr1	gene2347
chr1	gene2350
chr1	gene2352
chr1	gene2353
chr1	gene2354
chr1	gene2357
chr1	gene2358
chr1	gene2356
chr1	gene2359
chr1	gene2361
chr1	gene2364
chr1	gene2363
chr1	gene2365
chr1	gene2366
chr1	gene2367
chr1	gene2368
chr1	gene2369
chr1	gene2371
chr1	gene2372
chr1	gene2373
chr1	gene2374
chr1	gene2375
chr1	gene2376
chr1	gene2377
chr1	gene2378
chr1	gene2379
chr1	gene2380
chr1	gene2382
chr1	gene2384
chr1	gene2385
chr1	gene2387
chr1	gene2388
chr1	gene2389
chr1	gene2390
chr1	gene2391
chr1	gene2395
chr1	gene2401
chr1	gene2402
chr1	gene2411
chr1	gene2413
chr1	gene2415
chr1	gene2414
chr1	gene2418
chr1	gene2419
chr1	gene2426
chr1	gene2428
chr1	gene2429
chr1	gene2430
chr1	gene2431
chr1	gene2432
chr1	gene2434
chr1	gene2435
chr1	gene2441
chr1	gene2444
chr1	gene2446
chr1	gene2445
chr1	gene2447
chr1	gene2449
chr1	gene2450
chr1	gene2451
chr1	gene2454
chr1	gene2456
chr1	gene2462
chr1	gene2463
chr1	gene2464
chr1	gene2466
chr1	gene2467
chr1	gene2469
chr1	gene2470
chr1	gene2471
chr1	gene2478
chr1	gene2480
chr1	gene2482
chr1	gene2486
chr1	gene2485
chr1	gene2490
chr1	gene2492
chr1	gene2496
chr1	gene2497
chr1	gene2502
chr1	gene2504
chr1	gene2513
chr1	gene2515
chr1	gene2516
chr1	gene2517
chr1	gene2521
chr1	gene2522
chr1	gene2531
chr1	gene2532
chr1	gene2533
chr1	gene2534
chr1	gene2535
chr1	gene2536
chr1	gene2537
chr1	gene2539
chr1	gene2538
chr1	gene2540
chr1	gene2541
chr1	gene2542
chr1	gene2543
chr1	gene2544
chr1	gene2546
chr1	gene2548
chr1	gene2547
chr1	gene2549
chr1	gene2550
chr1	gene2555
chr1	gene2557
chr1	gene2558
chr1	gene2561
chr1	gene2570
chr1	gene2574
chr1	gene2572
chr1	gene2575
chr1	gene2576
chr1	gene2579
chr1	gene2580
chr1	gene2581
chr1	gene2582
chr1	gene2583
chr1	gene2584
chr1	gene2586
chr1	gene2585
chr1	gene2587
chr1	gene2588
chr1	gene2589
chr1	gene2591
chr1	gene2590
chr1	gene2592
chr1	gene2593
chr1	gene2594
chr1	gene2595
chr1	gene2598
chr1	gene2599
chr1	gene2600
chr1	gene2602
chr1	gene2603
chr1	gene2605
chr1	gene2607
chr1	gene2609
chr1	gene2610
chr1	gene2611
chr1	gene2612
chr1	gene2623
chr1	gene2625
chr1	gene2626
chr1	gene2627
chr1	gene2628
chr1	gene2629
chr1	gene2630
chr1	gene2632
chr1	gene2631
chr1	gene2633
chr1	gene2634
chr1	gene2635
chr1	gene2637
chr1	gene2641
chr1	gene2643
chr1	gene2647
chr1	gene2648
chr1	gene2654
chr1	gene2662
chr1	gene2663
chr1	gene2667
chr1	gene2668
chr1	gene2669
chr1	gene2675
chr1	gene2677
chr1	gene2678
chr1	gene2676
chr1	gene2680
chr1	gene2681
chr1	gene2683
chr1	gene2684
chr1	gene2685
chr1	gene2686
chr1	gene2687
chr1	gene2688
chr1	gene2690
chr1	gene2691
chr1	gene2692
chr1	gene2693
chr1	gene2694
chr1	gene2695
chr1	gene2696
chr1	gene2697
chr1	gene2698
chr1	gene2702
chr1	gene2703
chr1	gene2704
chr1	gene2706
chr1	gene2707
chr1	gene2708
chr1	gene2709
chr1	gene2710
chr1	gene2712
chr1	gene2713
chr1	gene2714
chr1	gene2715
chr1	gene2716
chr1	gene2718
chr1	gene2719
chr1	gene2722
chr1	gene2724
chr1	gene2725
chr1	gene2726
chr1	gene2727
chr1	gene2729
chr1	gene2730
chr1	gene2731
chr1	gene2732
chr1	gene2734
chr1	gene2733
chr1	gene2735
chr1	gene2736
chr1	gene2738
chr1	gene2739
chr1	gene2740
chr1	gene2742
chr1	gene2743
chr1	gene2744
chr1	gene2745
chr1	gene2746
chr1	gene2747
chr1	gene2748
chr1	gene2749
chr1	gene2750
chr1	gene2751
chr1	gene2752
chr1	gene2753
chr1	gene2754
chr1	gene2755
chr1	gene2756
chr1	gene2757
chr1	gene2758
chr1	gene2761
chr1	gene2762
chr1	gene2763
chr1	gene2765
chr1	gene2766
chr1	gene2768
chr1	gene2767
chr1	gene2769
chr1	gene2770
chr1	gene2771
chr1	gene2772
chr1	gene2773
chr1	gene2774
chr1	gene2775
chr1	gene2777
chr1	gene2778
chr1	gene2779
chr1	gene2780
chr1	gene2781
chr1	gene2782
chr1	gene2783
chr1	gene2784
chr1	gene2786
chr1	gene2787
chr1	gene2789
chr1	gene2790
chr1	gene2792
chr1	gene2794
chr1	gene2796
chr1	gene2798
chr1	gene2799
chr1	gene2800
chr1	gene2801
chr1	gene2802
chr1	gene2803
chr1	gene2804
chr1	gene2805
chr1	gene2806
chr1	gene2807
chr1	gene2808
chr1	gene2809
chr1	gene2810
chr1	gene2811
chr1	gene2812
chr1	gene2813
chr1	gene2814
chr1	gene2815
chr1	gene2817
chr1	gene2818
chr1	gene2819
chr1	gene2820
chr1	gene2821
chr1	gene2822
chr1	gene2823
chr1	gene2824
chr1	gene2825
chr1	gene2826
chr1	gene2827
chr1	gene2828
chr1	gene2829
chr1	gene2830
chr1	gene2831
chr1	gene2832
chr1	gene2833
chr1	gene2836
chr1	gene2837
chr1	gene2839
chr1	gene2840
chr1	gene2841
chr1	gene2843
chr1	gene2844
chr1	gene2845
chr1	gene2846
[truncated: 34,177 more rows]

## Sheet: GSEA_results
Supplementary Table 6E: Chromosomal GSEA results
Modality	Group	Metric	chr1	chr2	chr3	chr4	chr5	chr6	chr7	chr8	chr9	chr10	chr11	chr12	chr13	chr14	chr15	chr16	chr17	chr18	chr19	chr20	chr21	chr22	chrX	chrY	chrM
mPromoters	Female	NES	0.990434	1.23039	1.07251	0.928588	0.984673	0.942836	1.15444	1.08223	0.960561	1.08421	0.916369	1.12891	1.02738	1.47783	1.01171	0.831448	0.89042	1.04318	0.770727	0.799727	-0.997652	1.10479	0.755668	-1.6617
mPromoters	Female	p.adjust	0.931974	0.00239952	0.392988	1	0.931974	1	0.0719856	0.392988	1	0.392988	1	0.157409	0.838153	0.00239952	0.8944	1	1	0.838153	1	1	0.931974	0.392988	1	0.0719856
mPromoters	M.XISThigh	NES	0.941911	1.03572	0.959912	1.05052	1.02606	0.995352	1.01476	1.18137	0.998476	1.17972	1.09907	1.16638	1.14477	1.16476	0.967355	0.866962	0.747207	1.11506	0.830456	0.886315	0.804132	0.721117	1.14016	-1.46171
mPromoters	M.XISThigh	p.adjust	1	0.557125	1	0.54805	0.693061	0.855829	0.754557	0.0335933	0.855829	0.0335933	0.112777	0.0335933	0.112777	0.0335933	1	1	1	0.34343	1	1	1	1	0.0633473	0.0930233
mPromoters	M.XISTlow	NES	0.961842	1.02189	1.05195	1.14018	0.982353	1.01947	0.956669	1.03484	1.02166	1.17007	1.07519	1.13802	1.14201	1.09186	0.959481	0.762695	0.792508	1.14714	0.79614	1.00701	0.936119	0.760997	1.17073	0.802889
mPromoters	M.XISTlow	p.adjust	1	0.660791	0.392988	0.0359928	1	0.660791	1	0.660791	0.660791	0.0215957	0.157169	0.035193	0.0959808	0.156997	1	1	1	0.156997	1	0.810009	1	1	0.00959808	1
mPromoters	high_vs_low	NES	-1.02035	-0.999255	-1.06235	-1.18032	-0.865895	-1.09804	-0.83696	1.00272	-0.994464	-1.06632	-0.983726	-1.04143	-1.0537	-0.924451	-0.987675	-0.844952	-0.894804	-1.05587	-0.787805	-1.0387	-1.23655	-0.922235	-1.2641	-1.36787
mPromoters	high_vs_low	p.adjust	0.705059	0.830723	0.705059	0.145892	0.998999	0.452431	0.998999	0.830723	0.830723	0.705059	0.840733	0.705059	0.705059	0.998999	0.830723	0.998999	0.998999	0.705059	0.998999	0.705059	0.282782	0.998999	0.0144115	0.0635055
mGenes	Female	NES	1.00348	1.22573	1.09335	0.964553	0.973797	0.971976	1.09648	1.19105	1.07475	0.930831	0.971405	1.1135	1.05762	1.4142	0.849693	0.771125	1.02544	1.10806	0.68128	0.871129	-1.24647	1.12912	0.666103	-1.49911
mGenes	Female	p.adjust	0.809667	0.00240096	0.231	0.907019	0.907019	0.907019	0.231	0.0444267	0.384793	1	0.907019	0.214443	0.555199	0.00240096	1	1	0.679151	0.384793	1	1	0.193548	0.261144	1	0.0444267
mGenes	M.XISThigh	NES	0.904193	1.03577	1.00069	0.909151	0.982708	0.917725	1.05193	1.1661	1.05323	0.982094	1.15721	1.14241	1.23431	1.12278	1.01155	0.852449	0.847838	1.03047	0.894076	0.934257	0.77549	0.897542	1.16389	-1.40259
mGenes	M.XISThigh	p.adjust	0.989202	0.629634	0.921785	0.989202	0.966847	0.989202	0.620143	0.0695861	0.620143	0.966847	0.0287942	0.070066	0.0287942	0.153569	0.9032	0.989202	0.989202	0.9032	0.989202	0.989202	0.989202	0.989202	0.0383923	0.0701754
mGenes	M.XISTlow	NES	0.906954	1.03748	1.06796	1.03395	0.938777	0.968998	0.904757	1.09115	1.05213	1.03694	1.13599	1.11596	1.22503	1.10096	1.04024	0.742855	0.86279	1.10927	0.825988	1.07853	0.838439	0.914949	1.17527	0.844804
mGenes	M.XISTlow	p.adjust	0.9998	0.483394	0.339361	0.514526	0.9998	0.9998	0.9998	0.312737	0.483394	0.514526	0.0223955	0.127175	0.0119976	0.244751	0.514526	0.9998	0.9998	0.385354	0.9998	0.425515	0.9998	0.9998	0.0119976	0.9998
mGenes	high_vs_low	NES	-0.959427	-1.0064	-1.05196	-1.15741	-0.867072	-1.05363	0.982978	-0.891729	-1.05571	-1.11126	-1.00587	-1.01964	-1.05757	-0.990781	-1.04072	-0.8253	-0.958691	-1.10571	-0.747215	-1.13954	-1.12252	-0.939643	-1.15395	-1.31149
mGenes	high_vs_low	p.adjust	0.9228	0.744253	0.61531	0.276361	1	0.61531	0.888506	1	0.61531	0.494458	0.744253	0.740754	0.621727	0.807831	0.661827	1	0.888506	0.61531	1	0.494458	0.61531	0.888506	0.276361	0.276361
RNAseq	Female	NES	1.3317	1.14408	0.968794	-1.12649	-1.02327	1.16669	-0.977426	0.923212	-0.968578	-0.988275	1.19526	0.896104	-1.10689	1.02857	-1.28823	0.952296	1.04323	-0.976361	0.798578	-1.13287	1.14205	1.08364	-1.5405	1.43466	-2.39852
RNAseq	Female	p.adjust	0.00564236	0.165099	0.786279	0.176727	0.543365	0.165099	0.786279	0.862859	0.788951	0.786279	0.110132	0.936456	0.328341	0.583742	0.00579839	0.788951	0.53256	0.786279	1	0.176727	0.328341	0.429071	0.00579839	0.176727	0.00564236
RNAseq	M.XISThigh	NES	1.20368	1.1018	0.82392	-1.14188	-1.02013	1.07261	-1.07143	-1.06452	0.906955	-0.949635	1.12335	0.827178	-1.27807	0.984709	-1.10996	1.01095	1.15792	-1.48425	0.983347	-1.03669	1.20083	1.2595	-1.25523	-1.33316	-2.23147
RNAseq	M.XISThigh	p.adjust	0.022807	0.214478	0.998959	0.152269	0.442571	0.293532	0.251006	0.282113	0.935566	0.864115	0.199442	0.998959	0.0443182	0.642364	0.199442	0.538697	0.138313	0.00708447	0.642364	0.430965	0.199442	0.0811153	0.0268041	0.222509	0.00708447
RNAseq	M.XISTlow	NES	1.20414	1.01045	-0.92677	-1.16686	-1.20878	0.950368	-1.13593	-1.09571	-0.898255	-0.983465	1.20228	-0.980462	-1.2617	0.970006	-1.10434	1.15893	1.31235	-1.45135	1.07596	0.870441	1.44463	1.50978	-1.22968	-1.13904	-2.05616
RNAseq	M.XISTlow	p.adjust	0.0122209	0.593759	0.9576	0.0614775	0.0261675	0.794023	0.0614775	0.16741	0.960063	0.700599	0.038836	0.700599	0.0342488	0.700599	0.165622	0.0992306	0.00366404	0.00366404	0.267804	0.9576	0.0122209	0.00366404	0.0261675	0.4255	0.00366404
RNAseq	high_vs_low	NES	0.973771	1.06004	0.946388	1.02813	1.21886	1.12547	-0.955518	-1.04985	1.05743	-1.01243	-0.834103	1.07143	-1.00304	0.96599	-1.03358	-1.13258	-1.12258	-0.873817	-0.972702	-1.25013	-1.33843	-1.10141	-1.05363	-0.726672	-1.65674
RNAseq	high_vs_low	p.adjust	0.822282	0.444221	0.866524	0.554116	0.0687966	0.219132	0.832798	0.502509	0.502509	0.645488	0.998461	0.444221	0.667904	0.818317	0.554116	0.219132	0.219132	0.908141	0.818317	0.0687966	0.0687966	0.444221	0.502509	0.908141	0.0687966
Olink	Female	NES	-0.904338	1.02173	0.757614	-0.766213	0.870085	-0.960757	-1.11212	-0.885904	0.86321	-0.976313	-0.831376	-1.29237	-1.14198	-0.899886	-0.828461	-1.16492	1.10977	-1.41738	1.06759	-1.25118	-0.562358	-1.17988	-1.16723
Olink	Female	p.adjust	0.977401	0.795656	0.977401	0.977401	0.977401	0.947765	0.614509	0.977401	0.977401	0.947765	0.977401	0.614509	0.614509	0.977401	0.977401	0.614509	0.614509	0.614509	0.614509	0.614509	0.977401	0.614509	0.614509
Olink	M.XISThigh	NES	1.06234	1.25447	1.09606	-1.13801	0.952926	-0.70212	-1.39146	1.13861	0.929862	0.897389	1.10587	-1.06013	-0.969927	-0.869003	1.21724	-0.708693	1.21941	-1.18421	1.06395	-1.06567	0.672632	0.884811	1.09481
Olink	M.XISThigh	p.adjust	0.537353	0.537353	0.537353	0.537353	0.804169	0.988245	0.359375	0.537353	0.804603	0.804603	0.537353	0.537353	0.766199	0.852791	0.537353	0.988245	0.537353	0.537353	0.537353	0.537353	0.988245	0.804603	0.537353
Olink	M.XISTlow	NES	1.01145	1.08731	1.05307	-0.97384	0.91293	-0.870067	-1.26731	0.985553	0.810141	0.776619	1.16118	0.715072	0.847459	-0.803314	1.07833	-0.778571	0.996671	0.61274	0.946933	-1.02847	-0.687123	0.980222	0.935606
Olink	M.XISTlow	p.adjust	0.971737	0.971737	0.971737	0.971737	0.971737	0.971737	0.971737	0.971737	0.971737	0.971737	0.971737	0.971737	0.971737	0.971737	0.971737	0.971737	0.971737	0.971737	0.971737	0.971737	0.971737	0.971737	0.971737
Olink	high_vs_low	NES	1.0534	0.949579	0.776635	-0.998636	1.05185	0.732474	-1.43591	-0.801017	1.0253	1.11691	0.925409	-0.883788	-1.27848	-1.36267	-1.16751	-0.907784	1.32877	-1.7062	1.13879	-1.0227	1.03218	-1.07024	-0.851337
Olink	high_vs_low	p.adjust	0.673101	0.832128	0.969065	0.683758	0.673101	0.971286	0.221524	0.938255	0.673101	0.673101	0.832128	0.857075	0.598019	0.326055	0.661526	0.832128	0.255857	0.221524	0.601651	0.673101	0.673101	0.673101	0.857075
