# Supplementary material for: XIST expression and hypermethylation of the X chromosome in males with systemic lupus erythematosus
Source: Front Immunol. 2026 Apr 6;17:1743606. doi: 10.3389/fimmu.2026.1743606 (PMC13103550; doi:10.3389/fimmu.2026.1743606)
Supplement: Supplementary file 8 [file Table7.xlsx]

## Sheet: Sheet 1
Supplementary Table 7: X-chromosome inactivation (XCI) genes and their changes in XIST-high and XIST-low males compared to male healthy controls
Gene Name	LFC (XIST high vs. HC)	FDR (XIST high vs. HC)	LFC (XIST low vs. HC)	FDR (XIST low vs. HC)
TAF1	-0.741554	1.41435e-06	-0.616242	0.000748595
MSN	-0.766793	5.64427e-05	-0.512382	0.0226943
MTMR1	-0.642624	0.000136348	-0.492154	0.0124051
RPS6KA3	-0.668578	0.000179082	-0.655042	0.00202811
WDR44	-0.5688	0.000820608	-0.544162	0.00683664
IDS	-0.602815	0.00084624	-0.51181	0.0151201
MCTS1	0.448379	0.00148324	0.263478	0.13065
HTATSF1	-0.462132	0.00210989	-0.385716	0.0299251
ACOT9	0.720849	0.00233686	0.59141	0.0345692
SYP	1.00633	0.0024399	0.89801	0.0206086
RNF113A	0.281942	0.00300147	0.191432	0.0960692
RAB39B	-0.563256	0.00318091	-0.576967	0.0101949
NDUFA1	0.640958	0.00332523	0.321465	0.249819
ARHGEF6	-0.333581	0.00504657	-0.284721	0.041996
PHF8	-0.470313	0.00583176	-0.290671	0.169224
NDUFB11	0.553073	0.00684202	0.289189	0.267151
RP2	-0.874579	0.00816052	-0.715867	0.065835
SAT1	0.735144	0.00816052	0.680673	0.0355542
ZNF41	-0.486635	0.00830592	-0.454706	0.0341681
PRDX4	0.732752	0.0097547	0.44542	0.20761
RBMX2	0.448142	0.0121719	0.235392	0.30352
BEX1	1.65372	0.0125899	1.3494	0.0866439
UPF3B	0.528826	0.0140364	0.337211	0.208417
BCORL1	-0.75539	0.0166051	-0.477938	0.224056
NUDT11	-1.16183	0.0169086	-0.376609	0.590965
PJA1	-0.472569	0.0180719	-0.419493	0.0730294
PRAF2	0.36678	0.0189283	0.334515	0.0663676
ARMCX5	-0.477818	0.0189404	-0.439689	0.0638283
XIAP	0.359601	0.0201851	0.177709	0.379919
GLUD2	-1.18623	0.0206979	-1.19051	0.0451774
GSPT2	-0.408965	0.0207058	-0.375925	0.0686535
ATRX	0.529863	0.0213429	0.369448	0.191373
DGKK	-2.23203	0.0233054	-1.27447	0.308174
AMER1	-0.461237	0.0264754	-0.293165	0.258107
SSR4	0.592015	0.0279706	0.260227	0.475817
PHF6	-0.585044	0.0306021	-0.633759	0.041641
OPHN1	-0.65083	0.0315411	-0.443179	0.237651
DKC1	-0.288048	0.0341055	-0.256898	0.110044
FAM199X	-0.457257	0.0344853	-0.429654	0.090183
AMMECR1	0.452473	0.0349387	0.198789	0.497009
OCRL	-0.471259	0.038332	-0.288623	0.315635
MID1IP1	-0.41724	0.0397196	-0.161731	0.573251
FTX	-0.621218	0.0418407	-0.58662	0.101381
UBQLN2	-0.252935	0.0422359	-0.17552	0.255151
HNRNPH2	-0.311146	0.0467809	-0.315543	0.0822828
AMOT	-0.606206	0.0478988	-0.694235	0.0476624
NAP1L2	-0.912126	0.0487022	-1.01616	0.0547255
SYTL5	-1.88313	0.0533778	-1.69098	0.142823
TMEM164	-0.633391	0.0557031	-0.543512	0.170348
DYNLT3	-0.397095	0.062724	-0.40996	0.0968732
GPR34	-0.882369	0.0636598	-0.879563	0.112597
ARMCX1	-0.561316	0.0724779	-0.331213	0.411015
SRPX	-1.52492	0.0728564	-1.26705	0.215389
TRMT2B	-0.248024	0.0735239	-0.179555	0.292585
ZXDB	-0.455855	0.0742167	-0.488527	0.0962806
GPRASP1	-0.630776	0.0781466	-0.377783	0.41254
NKRF	-0.274309	0.0784956	-0.310467	0.0811699
PGRMC1	-0.599063	0.0786598	-0.555705	0.167907
ZNF674	-0.489836	0.0799595	-0.318598	0.366349
RAI2	-0.875067	0.08214	-0.75107	0.212487
ARHGEF9	-0.316981	0.0829602	-0.240826	0.280345
ARMCX3	-0.190724	0.0859943	-0.19027	0.140889
PBDC1	0.302095	0.0959976	0.131426	0.601231
PIGA	-0.374619	0.103336	-0.327696	0.231417
PLP2	0.331699	0.103777	0.224751	0.37678
ZBTB33	-0.350498	0.104302	-0.388397	0.115171
F8	-0.407927	0.104773	-0.438285	0.128377
BEX4	-0.314854	0.105395	-0.228664	0.339517
MTMR8	-0.432852	0.119184	-0.345928	0.301645
THOC2	0.337729	0.12579	0.133931	0.670189
MED12	-0.504651	0.126205	-0.257741	0.562785
SLC25A5	-0.327923	0.128752	-0.371889	0.129926
ZXDA	-0.420847	0.131711	-0.439753	0.17253
SLITRK4	0.548076	0.132632	0.235561	0.644432
ZNF449	-0.282951	0.136037	-0.243561	0.281387
POLA1	-0.257473	0.138274	-0.23989	0.241115
FLNA	-0.508435	0.142284	-0.21973	0.650489
KLHL15	-0.336836	0.147625	-0.32682	0.229107
NUDT10	-1.1535	0.150481	-0.210287	0.872976
UXT	0.320958	0.153695	0.0609037	0.868296
ZCCHC12	-1.20961	0.15583	-1.35753	0.162359
MBTPS2	-0.3276	0.159526	-0.35821	0.178855
ZMYM3	-0.352468	0.167769	-0.133031	0.720171
KIF4A	0.843479	0.167869	0.841418	0.236636
ACSL4	-0.350144	0.183508	-0.386619	0.197169
FAM50A	0.246809	0.191072	0.216982	0.332463
CASK	-0.247415	0.19155	-0.257636	0.237529
BEX2	0.445332	0.193587	0.254137	0.573452
PIM2	0.270513	0.197751	0.249477	0.310206
PPP1R3F	0.237707	0.201667	0.247654	0.246448
ZDHHC9	-0.284239	0.204931	-0.177536	0.538041
BRWD3	-0.26711	0.204963	-0.166977	0.537661
ARMCX6	0.162743	0.215425	0.102467	0.544154
NLGN3	0.557439	0.216093	0.851942	0.0783747
PNMA6A	-1.02959	0.221112	-0.472088	0.686157
LAGE3	0.240918	0.224906	0.228056	0.325555
ASB12	0.981896	0.227972	1.17549	0.19829
FAAH2	0.466656	0.232557	0.167464	0.769122
XKRX	-0.591984	0.262873	-0.550386	0.375738
CSTF2	-0.18679	0.265434	-0.16947	0.392925
C1GALT1C1	0.239955	0.26902	0.10904	0.720581
TREX2	0.404781	0.271811	0.435515	0.29981
VAMP7	-0.201086	0.27344	-0.2495	0.223645
FAM133A	-0.941437	0.280109	-1.19442	0.21706
CHST7	-0.387154	0.282331	-0.116609	0.829803
ELF4	-0.219872	0.284165	0.00239005	0.995353
RBMX	-0.233992	0.286116	-0.235065	0.355937
VMA21	-0.206095	0.289704	-0.291437	0.169886
ELK1	-0.101278	0.294566	-0.0614902	0.625506
FOXP3	0.452897	0.303461	0.482017	0.339064
SLC9A6	-0.180834	0.321722	-0.280311	0.150775
ZNF75D	-0.168546	0.329828	-0.109632	0.621727
GRIPAP1	0.20627	0.333827	0.299493	0.194823
CXCR3	-0.372787	0.347248	-0.245209	0.630206
MTM1	-0.184008	0.348607	-0.242099	0.260169
DUSP9	0.807167	0.355277	0.662225	0.534355
WDR13	0.203143	0.361507	0.25097	0.308188
CCDC120	-0.225469	0.36398	-0.12345	0.712256
MTCP1	-0.277675	0.366962	-0.115891	0.790118
SLC38A5	0.519685	0.370156	0.704877	0.264348
SLC25A14	0.148556	0.375504	0.0320406	0.901732
MCF2	-0.352557	0.381371	-0.495366	0.256368
TCEAL4	-0.206579	0.38345	-0.101398	0.756604
APOO	0.193534	0.388604	0.0323054	0.927918
ARMCX5-GPRASP2	-0.323782	0.390371	-0.0203656	0.973841
ERCC6L	0.420818	0.397651	0.283834	0.65596
GK	0.308045	0.398869	0.259576	0.560653
FAM120C	-0.189273	0.398981	-0.149151	0.590293
TCEAL8	0.18241	0.401765	0.0367098	0.91182
MAGED1	-0.227334	0.404788	-0.107596	0.776168
DMD	-0.53891	0.405742	-0.750945	0.285142
G6PD	-0.263666	0.405742	-0.0749058	0.875221
SLC35A2	-0.152638	0.407618	-0.0904352	0.711727
HMGB3	0.352789	0.415471	0.166525	0.780816
CHIC1	-0.244695	0.423333	-0.340833	0.30149
CD99L2	-0.140149	0.432836	-0.0440229	0.867983
GPC3	-0.684209	0.452027	-0.832936	0.412662
STARD8	-0.266986	0.457936	-0.105642	0.836026
PSMD10	-0.168343	0.475116	-0.291891	0.234359
FAM3A	0.131218	0.476073	0.171496	0.396817
GLA	0.17555	0.492628	0.0867957	0.801842
ATP11C	-0.132048	0.493224	-0.159713	0.459032
FTSJ1	-0.0952652	0.497702	-0.0721746	0.681362
EGFL6	0.808844	0.504794	1.16579	0.371664
ZNF182	-0.12598	0.505012	0.0718919	0.775651
PRPS1	-0.155945	0.507339	-0.197831	0.448229
PCDH19	0.555094	0.510718	0.99803	0.250641
VBP1	-0.131734	0.515768	-0.224181	0.287163
TAB3	-0.131721	0.522008	-0.10537	0.680038
SASH3	0.0958985	0.525248	0.161452	0.304098
MPP1	-0.34266	0.529652	-0.0379721	0.964338
GPRASP2	-1.44629	0.530657	-3.06144	0.185326
TAF9B	-0.20567	0.541052	-0.307534	0.392493
PDK3	-0.146872	0.542884	-0.202925	0.440793
MOSPD1	-0.213076	0.562132	-0.227801	0.59151
PGK1	-0.108482	0.582698	-0.207817	0.296863
TMSB15A	-0.493238	0.583168	-0.361607	0.750639
MOSPD2	-0.163555	0.612572	-0.139044	0.725454
ZNF275	-0.108417	0.618227	-0.068983	0.80421
CYSLTR1	0.194573	0.622229	0.204772	0.65516
MMGT1	-0.0745432	0.625495	-0.209961	0.142252
CETN2	0.119993	0.626298	0.0469903	0.889999
DNASE1L1	0.0882023	0.633729	0.201442	0.262569
CFP	0.121533	0.63586	0.18378	0.501762
TCEAL1	-0.140613	0.637395	-0.154882	0.651704
RAP2C	-0.124851	0.639008	-0.137178	0.65375
MAGEH1	-0.13187	0.640508	-0.157302	0.620081
DRP2	-0.495781	0.643547	-1.16248	0.260169
SNX12	-0.0520317	0.655501	-0.0212653	0.892948
HEPH	-0.360438	0.662291	-0.171721	0.876096
YIPF6	0.132705	0.662743	0.161238	0.637646
TMLHE	0.113869	0.669207	0.00364599	0.993562
ATP6AP1	-0.0952481	0.682591	0.0777246	0.784851
SLC9A7	-0.170554	0.687316	-0.466788	0.239558
NSDHL	0.0812751	0.688348	0.104867	0.641297
HDAC8	0.0684545	0.696679	-0.0521239	0.809322
IDH3G	0.0769279	0.712227	0.0737357	0.76611
ASB9	0.228795	0.716751	0.106864	0.896916
PCSK1N	-0.249419	0.717733	-0.0440851	0.963783
WNK3	-0.342541	0.723443	-0.376611	0.735999
PRPS2	0.0879048	0.730015	0.00271084	0.994686
NYX	0.344776	0.730728	0.16174	0.901732
FUNDC2	0.145533	0.732742	0.185695	0.696991
LDOC1	-0.164977	0.73348	-0.344452	0.475135
SMS	-0.0549066	0.734325	-0.0967964	0.567033
GATA1	-0.260285	0.734493	0.178517	0.853077
CENPI	0.178555	0.736081	0.101351	0.882027
UBE2A	0.0426298	0.747566	-0.0330894	0.839238
EMD	-0.0574862	0.750762	-0.0182668	0.941499
AIFM1	-0.0632808	0.750949	-0.018091	0.947684
TSPYL2	0.124548	0.751226	0.33114	0.373664
FMR1	0.0885919	0.754129	0.0973986	0.767951
IL9R	0.24404	0.760035	0.285353	0.757557
FANCB	0.08633	0.763353	0.175286	0.550145
OTUD5	0.0800238	0.766136	0.250892	0.310489
ARAF	0.0586698	0.766394	0.167515	0.366977
UBL4A	-0.0487175	0.773776	-0.0723702	0.698095
ZDHHC15	0.199887	0.777388	0.365927	0.620674
PNMA5	0.17461	0.782395	0.0693327	0.934769
TLR7	0.127134	0.791306	0.0582179	0.926557
SOWAHD	0.0938436	0.798677	0.140962	0.730603
HAUS7	0.0558743	0.802226	0.124008	0.58441
SLC10A3	-0.0478875	0.804376	0.0318011	0.89548
LAS1L	-0.0622721	0.805636	-0.0178006	0.958
RPGR	-0.0989351	0.823469	-0.0573727	0.918784
MECP2	-0.0324587	0.84545	0.00784801	0.971907
MAGT1	-0.058726	0.850518	-0.217333	0.451667
GABRE	-0.223487	0.854107	0.204377	0.889999
PLXNA3	0.0966519	0.854947	0.169874	0.769733
DLG3	0.0638826	0.85827	-0.0924717	0.820453
MAP7D3	0.0470853	0.860367	-0.0227298	0.947977
CACNA1F	0.117818	0.864549	0.396502	0.550734
TBC1D25	-0.0455696	0.869244	0.180266	0.482645
YY2	0.0567806	0.869668	-0.0892538	0.819159
MAOB	0.190464	0.87186	-0.126793	0.931996
CLCN5	-0.0501051	0.87239	0.0163425	0.967201
RPL36A-HNRNPH2	0.244398	0.882098	-1.77091	0.192582
TMEM185A	-0.0323157	0.883494	-0.052876	0.832957
TSR2	-0.0254944	0.889755	0.00352365	0.988138
SCML1	-0.0704587	0.890332	-0.0453775	0.943798
RPL10	-0.0624153	0.891359	-0.257808	0.548272
HDX	-0.0614282	0.894964	-0.0266525	0.964102
PDHA1	-0.0210974	0.897557	-0.0632131	0.708076
RPL36A	0.0619512	0.897953	-0.188866	0.702888
TBC1D8B	0.0750637	0.903663	0.364371	0.520938
TCEAL2	-0.138782	0.912814	0.064217	0.967077
USP51	0.0518481	0.913967	0.072141	0.897106
PCYT1B	-0.0889565	0.91446	-0.218733	0.805787
WDR45	-0.0531961	0.919399	0.112543	0.846315
RPS6KA6	-0.0913928	0.932076	-0.141605	0.906586
KLF8	0.0404311	0.935986	-0.207633	0.66508
CCDC22	0.0207794	0.938473	0.145269	0.545309
RAB33A	0.0269742	0.940441	-0.223486	0.469953
FAM156A	-0.0678425	0.940613	0.305113	0.735248
GDI1	-0.023196	0.947053	0.0858974	0.808848
SUV39H1	-0.0142751	0.949564	0.0784093	0.716303
RBM10	-0.0187976	0.950413	0.0789102	0.795016
ALAS2	0.0784741	0.955965	0.575375	0.65502
HPRT1	0.0146642	0.956602	-0.117104	0.624363
SPIN2A	0.040647	0.961005	0.364926	0.620865
RPL39	-0.0238348	0.964772	-0.306178	0.495312
APEX2	-0.00725388	0.966525	0.0401673	0.81604
ZC4H2	-0.0126314	0.969688	0.0894122	0.786437
RLIM	-0.00828375	0.970675	-0.0575961	0.797543
BTK	-0.00906897	0.973411	-0.0442158	0.87774
CYBB	0.0141481	0.974851	0.052366	0.913073
ARMCX2	-0.0145331	0.975975	0.0448335	0.934126
PRICKLE3	0.00938156	0.975975	0.14216	0.600287
SPRY3	-0.00465853	0.992896	0.103712	0.836231
RBM3	0.00328956	0.994918	-0.0575247	0.903331
XK	-0.00855696	0.99517	0.34108	0.774065
HCCS	-0.000303863	0.998994	-0.0336556	0.871538
