# Supplementary material for: XIST expression and hypermethylation of the X chromosome in males with systemic lupus erythematosus
Source: Front Immunol. 2026 Apr 6;17:1743606. doi: 10.3389/fimmu.2026.1743606 (PMC13103550; doi:10.3389/fimmu.2026.1743606)
Supplement: Supplementary file 9 [file Table8.xlsx]

## Sheet: RNAseq
Supplementary Table 8A: DEA by XIST subgroup: XIST-high vs HC, XIST-low vs HC, and XIST-high vs XIST-low (RNA-seq)
comparison	analyte	logFC	AveExpr	t	P.Value	adj.P.Val	B	entrezID	Seqid
high_vs_HC	XIST	8.46754	7.31349	28.3855	3.37523e-123	7.57503e-119	257.767	7503	chrX
high_vs_HC	LOC124901105	3.20135	3.70917	7.53829	1.29014e-13	1.44773e-09	20.1712	124901105	chr5
high_vs_HC	CTCF	-0.620565	5.73733	-6.58211	8.3813e-11	5.327e-07	14.0673	10664	chr16
high_vs_HC	CHAMP1	-0.734205	3.61044	-6.56255	9.49428e-11	5.327e-07	13.9501	283489	chr13
high_vs_HC	LOC285819	2.26167	-1.68784	6.39552	2.71773e-10	1.21988e-06	12.9619	285819	chr6
high_vs_HC	SMARCA2	-0.722472	6.18848	-6.30833	4.66236e-10	1.41435e-06	12.4551	6595	chr9
high_vs_HC	TAF1	-0.741554	4.55524	-6.28766	5.29362e-10	1.41435e-06	12.3359	6872	chrX
high_vs_HC	ZNF688	0.617375	3.84129	6.27806	5.61464e-10	1.41435e-06	12.2807	146542	chr16
high_vs_HC	BCOR	-0.895519	4.05211	-6.26283	6.16342e-10	1.41435e-06	12.1932	54880	chrX
high_vs_HC	LRBA	-0.829491	4.52874	-6.22918	7.56805e-10	1.41435e-06	12.0005	987	chr4
high_vs_HC	ZNF630	1.32534	0.761418	6.2063	8.69703e-10	1.41435e-06	11.8701	57232	chrX
high_vs_HC	TAF4	-0.888426	3.60594	-6.20621	8.70181e-10	1.41435e-06	11.8696	6874	chr20
high_vs_HC	SCAF8	-0.533455	5.04976	-6.20303	8.87142e-10	1.41435e-06	11.8515	22828	chr6
high_vs_HC	RAD23B	-0.485719	6.63972	-6.19703	9.19977e-10	1.41435e-06	11.8174	5887	chr9
high_vs_HC	HNRNPK	-0.557832	8.89596	-6.19255	9.45296e-10	1.41435e-06	11.7919	3190	chr9
high_vs_HC	JAK1	-0.648499	8.29747	-6.16479	1.11798e-09	1.48429e-06	11.6346	3716	chr1
high_vs_HC	NUP153	-0.855358	5.36625	-6.15817	1.16351e-09	1.48429e-06	11.5971	9972	chr6
high_vs_HC	NEURL1-AS1	-2.75842	-7.08306	-6.15437	1.19045e-09	1.48429e-06	11.5757	102724341	chr10
high_vs_HC	BRD1	-0.871502	4.75056	-6.08501	1.80425e-09	2.13119e-06	11.1858	23774	chr22
high_vs_HC	CYTH3	-1.28031	2.50909	-6.02938	2.51098e-09	2.8177e-06	10.8761	9265	chr7
high_vs_HC	TRIM38	1.06345	7.85764	6.01593	2.71889e-09	2.90572e-06	10.8016	10475	chr6
high_vs_HC	RABGAP1	-0.467327	4.26276	-6.0057	2.88812e-09	2.94627e-06	10.745	23637	chr9
high_vs_HC	SIN3A	-0.740705	5.5074	-5.88609	5.81237e-09	5.67161e-06	10.0902	25942	chr15
high_vs_HC	PAFAH1B1	-0.306779	6.57035	-5.86425	6.59536e-09	6.16749e-06	9.97199	5048	chr17
high_vs_HC	XRN2	-0.701769	6.54314	-5.83357	7.87126e-09	7.06619e-06	9.80655	22803	chr20
high_vs_HC	NBR1	-0.367731	7.2038	-5.81677	8.66879e-09	7.312e-06	9.71628	4077	chr17
high_vs_HC	GNB1	-0.362925	8.18274	-5.81422	8.79668e-09	7.312e-06	9.70258	2782	chr1
high_vs_HC	WRNIP1	-0.631071	4.335	-5.74376	1.31481e-08	1.05387e-05	9.32681	56897	chr6
high_vs_HC	IARS2	-0.641942	5.04255	-5.72716	1.44457e-08	1.09316e-05	9.23885	55699	chr1
high_vs_HC	FBXW11	-0.663517	4.3811	-5.72407	1.46999e-08	1.09316e-05	9.22255	23291	chr5
high_vs_HC	SCO2	1.88082	5.03827	5.71576	1.54074e-08	1.09316e-05	9.17861	9997	chr22
high_vs_HC	CCDC47	-0.424931	5.09347	-5.71371	1.55866e-08	1.09316e-05	9.16781	57003	chr17
high_vs_HC	PTPN9	-0.678675	3.8297	-5.68354	1.84757e-08	1.25651e-05	9.00893	5780	chr15
high_vs_HC	WDR11	-0.69938	4.81042	-5.67523	1.93591e-08	1.27725e-05	8.9653	55717	chr10
high_vs_HC	SEC24B	-0.558805	5.00527	-5.67015	1.99188e-08	1.27725e-05	8.93868	10427	chr4
high_vs_HC	ZBED4	-0.630759	3.39307	-5.65655	2.14968e-08	1.34015e-05	8.86747	9889	chr22
high_vs_HC	LOC124903696	1.62682	2.63868	5.64868	2.24648e-08	1.3526e-05	8.82633	124903696	chr16
high_vs_HC	PARG	-0.478372	3.65473	-5.64371	2.30981e-08	1.3526e-05	8.80037	8505	chr10
high_vs_HC	KLF13	-0.994693	7.19619	-5.64059	2.35046e-08	1.3526e-05	8.78408	51621	chr15
high_vs_HC	BAG5	-0.450285	4.6951	-5.5905	3.10597e-08	1.7398e-05	8.52387	9529	chr14
high_vs_HC	TFCP2	-0.418052	4.70349	-5.58516	3.19911e-08	1.7398e-05	8.49629	7024	chr12
high_vs_HC	TRAPPC10	-0.986516	4.36699	-5.58199	3.25587e-08	1.7398e-05	8.47987	7109	chr21
high_vs_HC	TRAPPC11	-0.461926	4.64016	-5.57701	3.34682e-08	1.7468e-05	8.45416	60684	chr4
high_vs_HC	PIK3R4	-0.50284	4.15369	-5.56897	3.4989e-08	1.78468e-05	8.41269	30849	chr3
high_vs_HC	CERS2	-0.422802	6.70264	-5.56464	3.58348e-08	1.7872e-05	8.3904	29956	chr1
high_vs_HC	TRIM56	0.783577	8.08591	5.5517	3.84866e-08	1.86629e-05	8.32378	81844	chr7
high_vs_HC	GIGYF2	-0.478985	5.17748	-5.5489	3.90838e-08	1.86629e-05	8.30942	26058	chr2
high_vs_HC	PLEKHJ1	0.534326	5.07426	5.53338	4.25675e-08	1.9903e-05	8.22976	55111	chr19
high_vs_HC	MTMR12	-0.599246	4.18441	-5.5267	4.41579e-08	2.02252e-05	8.19554	54545	chr5
high_vs_HC	VIRMA	-0.397548	5.23383	-5.50373	5.00792e-08	2.24785e-05	8.07817	25962	chr8
high_vs_HC	MAPRE1	-0.417326	6.64193	-5.49893	5.14106e-08	2.26237e-05	8.0537	22919	chr20
high_vs_HC	LOC107985034	1.21326	-0.763109	5.49398	5.28187e-08	2.27963e-05	8.0285	107985034	chr17
high_vs_HC	PDPK1	-0.809683	4.99928	-5.48777	5.46397e-08	2.31373e-05	7.9969	5170	chr16
high_vs_HC	PRPF4	-0.36359	4.31504	-5.47952	5.7152e-08	2.3753e-05	7.95498	9128	chr9
high_vs_HC	PEX16	0.535316	4.63016	5.4642	6.21178e-08	2.53474e-05	7.8773	9409	chr11
high_vs_HC	CAMSAP1	-0.59307	3.29606	-5.45712	6.45525e-08	2.58706e-05	7.84146	157922	chr9
high_vs_HC	RHOA	-0.406984	9.13846	-5.45092	6.67621e-08	2.62867e-05	7.81009	387	chr3
high_vs_HC	NNT	-0.558959	4.84266	-5.44325	6.95948e-08	2.69296e-05	7.77135	23530	chr5
high_vs_HC	ZNF217	-0.919818	6.403	-5.43831	7.14823e-08	2.71032e-05	7.74641	7764	chr20
high_vs_HC	ING4	0.437491	5.17948	5.4358	7.24588e-08	2.71032e-05	7.73377	51147	chr12
high_vs_HC	FUBP3	-0.631031	4.13606	-5.42919	7.50945e-08	2.76014e-05	7.70047	8939	chr9
high_vs_HC	TOB2	-0.658351	4.74523	-5.42636	7.62504e-08	2.76014e-05	7.68623	10766	chr22
high_vs_HC	MED14	-0.503995	4.57632	-5.42096	7.85072e-08	2.79673e-05	7.65905	9282	chrX
high_vs_HC	RNASEH2C	0.610449	4.73465	5.41424	8.14047e-08	2.85463e-05	7.62528	84153	chr11
high_vs_HC	LOC124901868	2.19718	-2.05249	5.40617	8.50239e-08	2.93568e-05	7.58475	124901868	chr8
high_vs_HC	ACTR2	-0.658293	9.14232	-5.36602	1.05461e-07	3.58615e-05	7.3841	10097	chr2
high_vs_HC	FAM168B	-0.722832	5.54173	-5.36069	1.08508e-07	3.6347e-05	7.35757	130074	chr2
high_vs_HC	HP1BP3	-0.690362	6.48113	-5.35157	1.13926e-07	3.76006e-05	7.3122	50809	chr1
high_vs_HC	CLINT1	-0.713651	5.54478	-5.34563	1.1759e-07	3.82476e-05	7.28272	9685	chr5
high_vs_HC	ETV3	-0.501806	4.53459	-5.3424	1.19632e-07	3.83558e-05	7.26669	2117	chr1
high_vs_HC	CARD16	1.13492	7.1241	5.31664	1.37197e-07	4.33678e-05	7.13916	114769	chr11
high_vs_HC	ISG20	1.2057	7.17807	5.31013	1.42013e-07	4.42667e-05	7.10704	3669	chr15
high_vs_HC	VPS4B	-0.657756	6.23343	-5.30607	1.45106e-07	4.42816e-05	7.08699	9525	chr18
high_vs_HC	SLC39A6	-0.539063	4.26958	-5.3049	1.46007e-07	4.42816e-05	7.08123	25800	chr18
high_vs_HC	ZNG1E	1.29341	6.20045	5.27442	1.71512e-07	5.13234e-05	6.93141	220869	chr9
high_vs_HC	RNF44	-1.01005	6.44618	-5.26511	1.8013e-07	5.31929e-05	6.88581	22838	chr5
high_vs_HC	AURKAIP1	0.587769	5.18573	5.25537	1.89587e-07	5.49096e-05	6.8382	54998	chr1
high_vs_HC	LINC00537	1.43522	4.78482	5.25412	1.90837e-07	5.49096e-05	6.83209	203274	chr9
high_vs_HC	ARRDC4	-1.51907	3.60189	-5.25138	1.93601e-07	5.49133e-05	6.81872	91947	chr15
high_vs_HC	UBE3C	-0.627507	4.70068	-5.24738	1.97704e-07	5.49133e-05	6.79921	9690	chr7
high_vs_HC	ZC3H7A	-0.62303	4.77608	-5.24692	1.9819e-07	5.49133e-05	6.79693	29066	chr16
high_vs_HC	PSMB9	0.922578	7.86824	5.24391	2.01344e-07	5.51068e-05	6.78225	5698	chr6
high_vs_HC	MSN	-0.766793	9.62982	-5.23702	2.08739e-07	5.64427e-05	6.7487	4478	chrX
high_vs_HC	UBR5	-0.478379	5.77781	-5.23152	2.14832e-07	5.70943e-05	6.72194	51366	chr8
high_vs_HC	B3GALT4	0.494062	4.33342	5.23028	2.16237e-07	5.70943e-05	6.71588	8705	chr6
high_vs_HC	C19orf25	0.445543	4.59544	5.21324	2.36357e-07	6.10856e-05	6.63316	148223	chr19
high_vs_HC	RAD21	-0.64079	7.21941	-5.21259	2.37168e-07	6.10856e-05	6.62997	5885	chr8
high_vs_HC	PDXDC1	-0.593457	4.83738	-5.21069	2.39519e-07	6.10856e-05	6.6208	23042	chr16
high_vs_HC	ANXA2R-AS1	0.734899	1.57125	5.20832	2.42504e-07	6.11518e-05	6.60929	153684	chr5
high_vs_HC	MSL2	-0.593491	5.85115	-5.20076	2.52236e-07	6.26981e-05	6.57271	55167	chr3
high_vs_HC	CRKL	-0.507588	5.74309	-5.19883	2.54788e-07	6.26981e-05	6.56335	1399	chr22
high_vs_HC	ARCN1	-0.440509	6.48009	-5.19716	2.57017e-07	6.26981e-05	6.55525	372	chr11
high_vs_HC	DOCK8	-0.589006	7.90602	-5.19278	2.62935e-07	6.34521e-05	6.53409	81704	chr9
high_vs_HC	PCBP1	-0.498729	8.75359	-5.1899	2.66889e-07	6.37212e-05	6.52022	5093	chr2
high_vs_HC	LUC7L2	-1.13652	4.42118	-5.17865	2.82941e-07	6.68425e-05	6.46594	51631	chr7
high_vs_HC	SETD2	-0.519132	5.77617	-5.1619	3.08586e-07	7.21416e-05	6.38531	29072	chr3
high_vs_HC	ANKRD27	-0.398062	4.55543	-5.15157	3.25497e-07	7.49474e-05	6.33574	84079	chr19
high_vs_HC	TFPT	0.611351	3.89805	5.15052	3.27267e-07	7.49474e-05	6.3307	29844	chr19
high_vs_HC	CDH17	-2.77607	-6.44792	-5.13298	3.58233e-07	8.12103e-05	6.24672	1015	chr8
high_vs_HC	IFI35	1.89124	6.28181	5.13041	3.62996e-07	8.14671e-05	6.23445	3430	chr17
high_vs_HC	ADAMTS1	-2.32839	0.17913	-5.12844	3.66686e-07	8.14805e-05	6.22505	9510	chr21
high_vs_HC	IFITM1	1.57302	10.3847	5.11178	3.99433e-07	8.76683e-05	6.14561	8519	chr11
high_vs_HC	RNF181	0.777967	5.24837	5.11036	4.02345e-07	8.76683e-05	6.13886	51255	chr2
high_vs_HC	SCNM1	0.785693	4.41826	5.10341	4.16938e-07	8.99744e-05	6.10578	79005	chr1
high_vs_HC	ZDHHC12	0.626434	5.03651	5.0766	4.78136e-07	0.000102198	5.97864	84885	chr9
high_vs_HC	TIMM10	1.29909	3.68351	5.07335	4.86111e-07	0.000102922	5.96328	26519	chr11
high_vs_HC	MANBAL	0.526256	4.07382	5.06957	4.95567e-07	0.000103188	5.9454	63905	chr20
high_vs_HC	LOC124905076	2.63655	-1.12711	5.06917	4.96558e-07	0.000103188	5.94355	124905076	chr22
high_vs_HC	POFUT1	-0.616998	3.95863	-5.06685	5.02467e-07	0.000103457	5.93257	23509	chr20
high_vs_HC	SCAND1	0.582879	5.36251	5.06209	5.14765e-07	0.000105026	5.91013	51282	chr20
high_vs_HC	PITPNB	-0.387376	4.87076	-5.06001	5.20242e-07	0.000105187	5.9003	23760	chr22
high_vs_HC	CSNK2A1	-0.430798	5.53326	-5.05628	5.30204e-07	0.000106244	5.8827	1457	chr20
high_vs_HC	SNAP23	-0.713316	6.92148	-5.05172	5.42615e-07	0.000107769	5.86123	8773	chr15
high_vs_HC	EPC2	-0.661109	4.36678	-5.04839	5.51845e-07	0.000108641	5.84558	26122	chr2
high_vs_HC	MIDEAS	-0.797924	4.74677	-5.03877	5.79428e-07	0.000113079	5.80033	91748	chr14
high_vs_HC	FBXO34	-0.478918	3.96054	-5.03206	5.99438e-07	0.000115637	5.76883	55030	chr14
high_vs_HC	C11orf98	0.632645	5.24251	5.03094	6.02837e-07	0.000115637	5.76358	102288414	chr11
high_vs_HC	HIPK1	-0.701651	6.28257	-5.01943	6.3894e-07	0.00012132	5.70963	204851	chr1
high_vs_HC	ISOC1	-0.724893	3.20584	-5.01809	6.43278e-07	0.00012132	5.70335	51015	chr5
high_vs_HC	FASTKD5	-0.448936	4.07747	-5.01574	6.50926e-07	0.000121739	5.69239	60493	chr20
high_vs_HC	SEC23IP	-0.423092	4.84499	-5.00985	6.70535e-07	0.00012437	5.66486	11196	chr10
high_vs_HC	MAPK1	-0.651712	7.26236	-5.00693	6.80481e-07	0.000125181	5.65121	5594	chr22
high_vs_HC	LOC124901706	0.743318	1.7452	5.00404	6.90439e-07	0.00012585	5.63774	124901706	chr7
high_vs_HC	USP7	-0.463955	6.48181	-5.00132	6.99968e-07	0.00012585	5.62502	7874	chr16
high_vs_HC	SETD3	-0.299554	5.17785	-5.00104	7.00941e-07	0.00012585	5.62374	84193	chr14
high_vs_HC	TMEM222	0.446098	5.25309	4.99704	7.15202e-07	0.000127185	5.60506	84065	chr1
high_vs_HC	PAXIP1	-0.761235	2.33579	-4.99579	7.19714e-07	0.000127185	5.59923	22976	chr7
high_vs_HC	AHCYL2	-0.577424	3.21682	-4.99105	7.37045e-07	0.00012923	5.57716	23382	chr7
high_vs_HC	MTMR1	-0.642624	4.46341	-4.97881	7.83717e-07	0.000136348	5.52024	8776	chrX
high_vs_HC	MAP2K1	-0.576781	5.32998	-4.97332	8.0555e-07	0.000138601	5.49477	5604	chr15
high_vs_HC	KDM4C	-0.507428	4.46802	-4.97247	8.09014e-07	0.000138601	5.49079	23081	chr9
high_vs_HC	ANKRD40	-0.557698	3.85557	-4.9673	8.30179e-07	0.00014108	5.46685	91369	chr17
high_vs_HC	IRF9	0.93998	7.63848	4.96509	8.39402e-07	0.00014108	5.45661	10379	chr14
high_vs_HC	KRIT1	-0.428288	3.99909	-4.96439	8.42343e-07	0.00014108	5.45337	889	chr7
high_vs_HC	WDR45B	-0.563167	4.69011	-4.95818	8.68905e-07	0.000142199	5.42459	56270	chr17
high_vs_HC	CIMAP1B	1.65911	4.77616	4.95676	8.75074e-07	0.000142199	5.41804	440836	chr22
high_vs_HC	ETFB	0.617511	4.97826	4.95584	8.79096e-07	0.000142199	5.41379	2109	chr19
high_vs_HC	FGD5-AS1	-0.767403	5.86019	-4.95491	8.83208e-07	0.000142199	5.40946	100505641	chr3
high_vs_HC	C1orf122	0.627216	3.797	4.95447	8.8513e-07	0.000142199	5.40745	127687	chr1
high_vs_HC	STAM	-0.485529	3.5373	-4.95315	8.91004e-07	0.000142199	5.40132	8027	chr10
high_vs_HC	MAPK9	-0.400957	3.92238	-4.95261	8.93378e-07	0.000142199	5.39885	5601	chr5
high_vs_HC	ACLY	-0.50562	6.13107	-4.94915	9.08939e-07	0.000143657	5.38285	47	chr17
high_vs_HC	CDK13	-0.38586	5.32213	-4.9406	9.48476e-07	0.000148819	5.3434	8621	chr7
high_vs_HC	PEF1	0.342876	5.34066	4.93891	9.56486e-07	0.000148819	5.3356	553115	chr1
high_vs_HC	WDR82	-0.65194	7.15619	-4.93786	9.61492e-07	0.000148819	5.33077	80335	chr3
high_vs_HC	CLEC2B	0.989737	7.25995	4.93557	9.72491e-07	0.000149491	5.32023	9976	chr12
high_vs_HC	WBP11	-0.579821	5.52618	-4.92936	1.003e-06	0.000153132	5.29161	51729	chr12
high_vs_HC	SIK2	-0.571717	3.3183	-4.91741	1.06425e-06	0.000160621	5.2367	23235	chr11
high_vs_HC	RBL2	-0.795948	7.21752	-4.91701	1.06637e-06	0.000160621	5.23486	5934	chr16
high_vs_HC	NUP133	-0.415746	4.67662	-4.90836	1.11307e-06	0.000166537	5.19516	55746	chr1
high_vs_HC	URB2	-0.879474	1.69303	-4.90199	1.14868e-06	0.000170728	5.16599	9816	chr1
high_vs_HC	PABIR3	0.756215	2.82827	4.90054	1.15691e-06	0.000170749	5.15937	159091	chrX
high_vs_HC	EIF4G2	-0.6243	8.83622	-4.8993	1.16405e-06	0.000170749	5.15368	1982	chr11
high_vs_HC	TTTY10	0.638557	-7.25687	4.89376	1.19635e-06	0.000174348	5.12834	246119	chrY
high_vs_HC	RPS6KA3	-0.668578	6.69037	-4.88694	1.23729e-06	0.000179082	5.09718	6197	chrX
high_vs_HC	GALNT11	-0.493275	3.62867	-4.88571	1.24479e-06	0.000179082	5.09159	63917	chr7
high_vs_HC	CAT	-1.07147	7.40102	-4.87871	1.28847e-06	0.000183043	5.05965	847	chr11
high_vs_HC	LOC102724608	1.8792	4.54573	4.87868	1.28863e-06	0.000183043	5.05954	102724608	chr22
high_vs_HC	ATXN1L	-0.705686	4.15925	-4.87568	1.30783e-06	0.000184602	5.04584	342371	chr16
high_vs_HC	RPA1	-0.607605	6.02206	-4.87432	1.31662e-06	0.00018468	5.03965	6117	chr17
high_vs_HC	SERPINE2	-1.54058	0.291462	-4.86831	1.35609e-06	0.000187559	5.0123	5270	chr2
high_vs_HC	UBE2Q1	-0.257143	5.78718	-4.86738	1.36226e-06	0.000187559	5.0081	55585	chr1
high_vs_HC	ATRN	-0.629024	3.66086	-4.8666	1.36752e-06	0.000187559	5.00453	8455	chr20
high_vs_HC	DRAP1	0.908626	6.83415	4.86615	1.37057e-06	0.000187559	5.00247	10589	chr11
high_vs_HC	WDR7	-0.466765	4.03172	-4.85846	1.42328e-06	0.000193592	4.96754	23335	chr18
high_vs_HC	TRIP6	0.836959	2.36047	4.84964	1.48614e-06	0.000200925	4.92754	7205	chr7
high_vs_HC	H4C4	2.18533	-1.11654	4.84741	1.50246e-06	0.000201915	4.91743	8360	chr6
high_vs_HC	ZC3HAV1	0.742324	7.58607	4.84583	1.51413e-06	0.000202271	4.91028	56829	chr7
high_vs_HC	PHF3	-0.36213	6.2564	-4.84183	1.54405e-06	0.000205048	4.89217	23469	chr6
high_vs_HC	LOC101928391	2.98071	-0.0261343	4.83325	1.61015e-06	0.000212569	4.85338	101928391	chr1
high_vs_HC	SP110	0.928043	8.23686	4.83105	1.62751e-06	0.000213603	4.84346	3431	chr2
high_vs_HC	DNAJB6	-0.495081	6.55242	-4.8169	1.74376e-06	0.000227531	4.77964	10049	chr7
high_vs_HC	RAB4B	0.395033	5.77546	4.81229	1.78328e-06	0.000231342	4.75891	53916	chr19
high_vs_HC	LOC124900163	0.831271	3.55204	4.80796	1.82122e-06	0.000234905	4.73944	124900163	chr4
high_vs_HC	ZNRF3	-1.43096	-1.83393	-4.80573	1.84107e-06	0.000236109	4.72941	84133	chr22
high_vs_HC	COX5B	0.680056	6.33933	4.79469	1.9424e-06	0.000247689	4.67987	1329	chr2
high_vs_HC	TOB1	-0.944849	4.9274	-4.79335	1.95503e-06	0.000247891	4.67387	10140	chr17
high_vs_HC	BBLN	0.632734	5.64199	4.7886	2.00059e-06	0.000249775	4.65257	79095	chr9
high_vs_HC	SMC1A	-0.522384	6.027	-4.78785	2.00783e-06	0.000249775	4.64923	8243	chrX
high_vs_HC	LRCH1	-0.580455	3.16799	-4.78717	2.01446e-06	0.000249775	4.64618	23143	chr13
high_vs_HC	CTNND2	-2.79457	-4.83181	-4.78559	2.02996e-06	0.000249775	4.6391	1501	chr5
high_vs_HC	TMEM219	0.485738	5.5408	4.78529	2.03292e-06	0.000249775	4.63775	124446	chr16
high_vs_HC	LOC101927164	2.03836	-3.18844	4.78443	2.04135e-06	0.000249775	4.63393	101927164	chr1
high_vs_HC	YY1	-0.401735	6.63723	-4.7835	2.05061e-06	0.000249775	4.62974	7528	chr14
high_vs_HC	IQGAP1	-0.586974	8.99545	-4.78155	2.07005e-06	0.000249775	4.62102	8826	chr15
high_vs_HC	LOC105379525	1.84648	1.54129	4.78155	2.07005e-06	0.000249775	4.62102	105379525	chr9_KI270718v1_random
high_vs_HC	CHMP4A	0.593507	5.72891	4.77861	2.09971e-06	0.000251827	4.60787	29082	chr14
high_vs_HC	TNFSF13B	1.39126	8.31367	4.77764	2.1095e-06	0.000251827	4.60356	10673	chr13
high_vs_HC	ICE1	-0.53564	4.51793	-4.77125	2.17571e-06	0.000258356	4.575	23379	chr5
high_vs_HC	RPUSD1	0.450557	4.2491	4.76828	2.20707e-06	0.000260114	4.56177	113000	chr16
high_vs_HC	TP53BP2	-0.561166	4.23557	-4.76766	2.21369e-06	0.000260114	4.559	7159	chr1
high_vs_HC	BBS9	-0.497307	2.34152	-4.76362	2.25728e-06	0.000263855	4.54098	27241	chr7
high_vs_HC	UTP20	-0.714298	2.69317	-4.76064	2.28986e-06	0.000265031	4.52773	27340	chr12
high_vs_HC	MAGEE1	-1.07792	1.17667	-4.76044	2.2921e-06	0.000265031	4.52683	57692	chrX
high_vs_HC	XYLT1	-0.808501	3.74522	-4.75869	2.31154e-06	0.000265031	4.51902	64131	chr16
high_vs_HC	IFITM3	2.6922	9.55347	4.75842	2.31458e-06	0.000265031	4.51781	10410	chr11
high_vs_HC	ABHD2	-0.876697	7.15544	-4.74825	2.4306e-06	0.000276904	4.47261	11057	chr15
high_vs_HC	LOC124904409	0.677635	3.46049	4.74639	2.45244e-06	0.000277981	4.46434	124904409	chr1
high_vs_HC	IFI27L2	1.02198	4.19618	4.74508	2.46798e-06	0.000278336	4.45851	83982	chr14
high_vs_HC	RCSD1	-0.524482	7.32077	-4.73729	2.56204e-06	0.000286332	4.42395	92241	chr1
high_vs_HC	LOC124903630	1.08482	0.153067	4.73709	2.56439e-06	0.000286332	4.4231	124903630	chr16
high_vs_HC	CHCHD5	0.648164	3.31863	4.73481	2.59271e-06	0.000287848	4.41295	84269	chr2
high_vs_HC	B4GALT6	-1.26569	0.430004	-4.73324	2.61224e-06	0.000287848	4.40602	9331	chr18
high_vs_HC	LOC105374711	0.930525	0.988796	4.7329	2.61645e-06	0.000287848	4.40453	105374711	chr5
high_vs_HC	SEC23B	-0.491325	5.18674	-4.73065	2.64491e-06	0.00028956	4.39454	10483	chr20
high_vs_HC	VWA8	-0.560038	3.36312	-4.72674	2.69492e-06	0.000291955	4.37724	23078	chr13
high_vs_HC	NCAPD3	-0.698455	3.07565	-4.72518	2.71515e-06	0.000291955	4.37033	23310	chr11
high_vs_HC	LOC124904391	0.795411	2.34673	4.72506	2.71669e-06	0.000291955	4.3698	124904391	chr1
high_vs_HC	KCTD5	-0.575214	4.28475	-4.72399	2.73063e-06	0.000291955	4.36508	54442	chr16
high_vs_HC	ARF1	-0.341075	8.3396	-4.7239	2.73184e-06	0.000291955	4.36467	375	chr1
high_vs_HC	CCDC194	2.91843	1.3059	4.71976	2.78636e-06	0.000296371	4.34641	110806280	chr19
high_vs_HC	ZFP36L2	-0.73516	8.38388	-4.71392	2.86536e-06	0.000303336	4.32059	678	chr2
high_vs_HC	SHFL	1.13458	6.04709	4.71001	2.91928e-06	0.000307435	4.30337	55337	chr19
high_vs_HC	C8orf44	0.634157	1.58412	4.70914	2.93148e-06	0.000307435	4.29952	56260	chr8
high_vs_HC	EMC9	0.75822	2.44129	4.70404	3.00371e-06	0.000313546	4.27704	51016	chr14
high_vs_HC	CBLL1	-0.402145	5.24407	-4.69817	3.08883e-06	0.000319892	4.25124	79872	chr7
high_vs_HC	ATF1	-0.689302	3.7546	-4.69633	3.1161e-06	0.000319892	4.24312	466	chr12
high_vs_HC	WDR37	-0.528816	4.74465	-4.69621	3.11777e-06	0.000319892	4.24263	22884	chr10
high_vs_HC	FAAP20	0.528137	4.27318	4.69596	3.12152e-06	0.000319892	4.24152	199990	chr1
high_vs_HC	GOLIM4	-0.76878	2.13439	-4.69413	3.14889e-06	0.00032123	4.23346	27333	chr3
high_vs_HC	TGFBRAP1	-0.403604	3.91384	-4.69067	3.20119e-06	0.000325087	4.21825	9392	chr2
high_vs_HC	INO80	-0.513922	4.42863	-4.68774	3.24601e-06	0.000326196	4.20541	54617	chr15
high_vs_HC	CTDSP2	-0.739052	7.47335	-4.68752	3.24947e-06	0.000326196	4.20443	10106	chr12
high_vs_HC	ZBTB8OS	0.576362	4.42658	4.68711	3.25571e-06	0.000326196	4.20266	339487	chr1
high_vs_HC	SLAIN2	-0.418746	5.15302	-4.68458	3.29518e-06	0.000328001	4.19153	57606	chr4
high_vs_HC	BLOC1S1	0.78091	6.00409	4.68408	3.30295e-06	0.000328001	4.18936	2647	chr12
high_vs_HC	CRLF3	-0.636067	6.14372	-4.6757	3.4371e-06	0.000339819	4.15261	51379	chr17
high_vs_HC	DAZAP2	-0.516905	9.24121	-4.67291	3.48277e-06	0.000342738	4.14043	9802	chr12
high_vs_HC	MAGI2	-1.24956	-1.96295	-4.67204	3.49717e-06	0.000342738	4.13662	9863	chr7
high_vs_HC	SH3GL1P1	0.921325	0.364189	4.66789	3.56674e-06	0.000348037	4.11844	6458	chr17
high_vs_HC	DKFZP586I1420	0.447999	3.90591	4.6637	3.6381e-06	0.000353463	4.10016	222161	chr7
high_vs_HC	PHF11	0.985599	6.27261	4.65651	3.76405e-06	0.000364124	4.06875	51131	chr13
high_vs_HC	TRAPPC3	0.335789	5.51707	4.65543	3.78325e-06	0.00036441	4.06406	27095	chr1
high_vs_HC	DOCK11	-0.518191	6.8946	-4.65293	3.82818e-06	0.00036593	4.05316	139818	chrX
high_vs_HC	METAP1	-0.495756	4.22181	-4.65274	3.83164e-06	0.00036593	4.05233	23173	chr4
high_vs_HC	LOC124900412	1.16846	3.92979	4.65058	3.87092e-06	0.000367398	4.04292	124900412	chr1
high_vs_HC	KCTD20	-0.393822	6.16173	-4.64902	3.89959e-06	0.000367398	4.03611	222658	chr6
high_vs_HC	PANK2-AS1	0.76695	1.46758	4.64877	3.90416e-06	0.000367398	4.03503	107985395	chr20
high_vs_HC	RPRD1B	-0.414412	4.13252	-4.64832	3.9125e-06	0.000367398	4.03306	58490	chr20
high_vs_HC	SNHG30	0.682928	2.34296	4.64595	3.95648e-06	0.000368539	4.02275	105371743	chr17
high_vs_HC	PEX5	-0.549163	3.64286	-4.64544	3.96599e-06	0.000368539	4.02053	5830	chr12
high_vs_HC	HEXD-IT1	0.919021	-0.307756	4.64416	3.98991e-06	0.000368539	4.01499	100505970	chr17
high_vs_HC	KPNB1-DT	1.54211	2.62864	4.64414	3.99033e-06	0.000368539	4.01489	112268184	chr17
high_vs_HC	PTPRC	-0.763386	10.2205	-4.63886	4.09088e-06	0.000376277	3.99193	5788	chr1
high_vs_HC	DDA1	0.28453	4.87932	4.63276	4.21019e-06	0.000385671	3.96541	79016	chr19
high_vs_HC	WBP1	0.373157	4.92873	4.63066	4.25196e-06	0.000387914	3.95631	23559	chr2
high_vs_HC	PHF13	-0.643916	3.09041	-4.62204	4.42761e-06	0.000402303	3.91897	148479	chr1
high_vs_HC	GPANK1	0.507514	4.74958	4.61864	4.49897e-06	0.0004061	3.90423	7918	chr6
high_vs_HC	VAMP5	1.08737	4.72453	4.61832	4.50559e-06	0.0004061	3.90287	10791	chr2
high_vs_HC	MRPL55	0.463946	3.4087	4.61553	4.56507e-06	0.000409815	3.89078	128308	chr1
high_vs_HC	LINC01772	0.933067	1.31131	4.60945	4.69713e-06	0.00041816	3.86448	107984921	chr1
high_vs_HC	ZSCAN25	-0.42983	3.59239	-4.60887	4.70989e-06	0.00041816	3.86198	221785	chr7
high_vs_HC	TUT4	-0.60419	4.39733	-4.60868	4.71392e-06	0.00041816	3.86119	23318	chr1
high_vs_HC	TAF10	0.437017	6.3935	4.60296	4.84195e-06	0.000427827	3.83648	6881	chr11
high_vs_HC	ADGRD1	-1.49886	0.180813	-4.60176	4.86928e-06	0.000428554	3.83129	283383	chr12
high_vs_HC	APBA1	-1.85734	-1.65574	-4.60085	4.88998e-06	0.000428694	3.82738	320	chr9
high_vs_HC	DECR1	0.462392	6.44881	4.5924	5.08703e-06	0.000443444	3.79096	1666	chr8
high_vs_HC	ENOX2	-0.481335	2.95923	-4.59195	5.09774e-06	0.000443444	3.78903	10495	chrX
high_vs_HC	BAHD1	-0.593393	4.42454	-4.58677	5.22234e-06	0.000451467	3.76677	22893	chr15
high_vs_HC	FAM133DP	1.10638	3.65428	4.58645	5.2302e-06	0.000451467	3.76538	728066	chr2
high_vs_HC	DERL2	0.421367	5.25921	4.582	5.33982e-06	0.000459163	3.74626	51009	chr17
high_vs_HC	SMUG1	0.451185	3.50712	4.57615	5.48733e-06	0.000470047	3.72115	23583	chr12
high_vs_HC	SYNE1	-0.708303	5.84078	-4.57514	5.5133e-06	0.000470475	3.7168	23345	chr6
high_vs_HC	LGR4	-1.72938	-1.29208	-4.56681	5.7309e-06	0.000487192	3.68113	55366	chr11
high_vs_HC	IFI44L	4.52696	7.85831	4.56559	5.76359e-06	0.000488121	3.67589	10964	chr1
high_vs_HC	DMXL1	-0.547025	4.01487	-4.55854	5.95525e-06	0.000502059	3.64575	1657	chr5
high_vs_HC	CASP1	0.709988	8.46996	4.55791	5.9729e-06	0.000502059	3.64303	834	chr11
high_vs_HC	OTUB1	0.382674	6.14918	4.55444	6.06956e-06	0.00050681	3.62824	55611	chr11
high_vs_HC	AK9	0.702519	2.67785	4.55355	6.09469e-06	0.00050681	3.62443	221264	chr6
high_vs_HC	HERC1	-0.532207	5.74783	-4.55305	6.10902e-06	0.00050681	3.62227	8925	chr15
high_vs_HC	NUDT18	0.755513	2.91693	4.55215	6.13444e-06	0.00050681	3.61844	79873	chr8
high_vs_HC	USF1	0.507478	6.93333	4.55187	6.14233e-06	0.00050681	3.61726	7391	chr1
high_vs_HC	ETV6	0.58055	6.3557	4.54971	6.20409e-06	0.000509179	3.60804	2120	chr12
high_vs_HC	CIR1	0.895619	7.76116	4.54855	6.23774e-06	0.000509179	3.60306	9541	chr2
high_vs_HC	EPSTI1	2.8665	7.20794	4.5485	6.23911e-06	0.000509179	3.60286	94240	chr13
high_vs_HC	CEP192	-0.541263	3.74767	-4.5453	6.33208e-06	0.000513942	3.58923	55125	chr18
high_vs_HC	XAF1	2.54304	7.8667	4.54492	6.34326e-06	0.000513942	3.58761	54739	chr17
high_vs_HC	ABCB1	-1.23696	2.49748	-4.54196	6.43071e-06	0.000517034	3.575	5243	chr7
high_vs_HC	DYNLT1	0.91641	6.70572	4.54136	6.44859e-06	0.000517034	3.57244	6993	chr6
high_vs_HC	OXSR1	-0.383454	5.19943	-4.54106	6.45771e-06	0.000517034	3.57114	9943	chr3
high_vs_HC	ZBP1	1.88824	6.35949	4.54053	6.47358e-06	0.000517034	3.56888	81030	chr20
high_vs_HC	RMND5A	-0.682273	6.21558	-4.53482	6.64647e-06	0.00052896	3.54461	64795	chr2
high_vs_HC	HNRNPU	-0.57767	8.25631	-4.53403	6.67088e-06	0.000529026	3.54123	3192	chr1
high_vs_HC	C1QB	2.42544	1.59259	4.53275	6.71053e-06	0.000530297	3.53577	713	chr1
high_vs_HC	MRPL41	0.653846	4.52798	4.53075	6.77258e-06	0.000533323	3.5273	64975	chr9
high_vs_HC	ZNF876P	-1.39637	-2.27868	-4.52782	6.86491e-06	0.000538703	3.51483	642280	chr4
high_vs_HC	S100A6	0.830489	8.69811	4.52498	6.95523e-06	0.000543889	3.50279	6277	chr1
high_vs_HC	EHBP1	-0.404551	2.62635	-4.52095	7.08568e-06	0.000552167	3.48568	23301	chr2
high_vs_HC	BTG2	-0.703556	7.26439	-4.51657	7.22992e-06	0.000560811	3.46713	7832	chr1
high_vs_HC	AIM2	1.5528	4.86979	4.51607	7.24659e-06	0.000560811	3.46501	9447	chr1
high_vs_HC	CSDE1	-0.58577	8.46603	-4.51117	7.41175e-06	0.000571621	3.44427	7812	chr1
high_vs_HC	MBP	-0.515641	7.86004	-4.50903	7.48512e-06	0.000575304	3.4352	4155	chr18
high_vs_HC	DCLRE1C	0.609478	5.8702	4.50599	7.59034e-06	0.000581399	3.42235	64421	chr10
high_vs_HC	DUSP18	0.790636	4.43236	4.50101	7.76605e-06	0.000592282	3.40129	150290	chr22
high_vs_HC	ZNF236	-0.437975	3.03165	-4.50047	7.7852e-06	0.000592282	3.39902	7776	chr18
high_vs_HC	RNF25	0.444856	4.22642	4.49921	7.83041e-06	0.000592762	3.39369	64320	chr2
high_vs_HC	C7orf50	0.663719	5.11213	4.49882	7.84434e-06	0.000592762	3.39205	84310	chr7
high_vs_HC	SNX29	-0.641735	4.43364	-4.49648	7.92892e-06	0.000597143	3.38218	92017	chr16
high_vs_HC	INCENP	-0.98359	2.01177	-4.49539	7.96885e-06	0.000598143	3.37756	3619	chr11
high_vs_HC	PMF1	0.433411	5.2481	4.49435	8.0068e-06	0.000598989	3.37319	11243	chr1
high_vs_HC	CYSLTR2	-1.264	2.69692	-4.49261	8.07101e-06	0.000601786	3.36584	57105	chr13
high_vs_HC	SH3KBP1	-0.340029	7.53088	-4.48638	8.30454e-06	0.000617148	3.33959	30011	chrX
high_vs_HC	PARP10	1.27356	6.9566	4.48554	8.33654e-06	0.000617482	3.33605	84875	chr8
high_vs_HC	HNRNPA0	-0.620801	6.47223	-4.48351	8.41419e-06	0.000621183	3.32752	10949	chr5
high_vs_HC	RASSF5	-0.419758	8.0796	-4.47904	8.58777e-06	0.000631919	3.30874	83593	chr1
high_vs_HC	C18orf21	0.402136	3.88542	4.47665	8.6821e-06	0.000636773	3.29869	83608	chr18
high_vs_HC	POM121C	-0.733451	5.24296	-4.47406	8.78537e-06	0.000642248	3.28781	100101267	chr7
high_vs_HC	RPS19BP1	0.481965	4.95312	4.4732	8.82015e-06	0.000642697	3.28417	91582	chr22
high_vs_HC	BRMS1	0.413106	5.55081	4.46883	8.99769e-06	0.000653512	3.26584	25855	chr11
high_vs_HC	TREX1	1.33434	5.0756	4.46658	9.09057e-06	0.000658128	3.2564	11277	chr3
high_vs_HC	LOC124903855	0.769124	1.40635	4.46152	9.3025e-06	0.00066791	3.2352	124903855	chr1
high_vs_HC	SNIP1	-0.320802	4.29909	-4.46059	9.34183e-06	0.00066791	3.23132	79753	chr1
high_vs_HC	EIF2AK2	1.85507	7.50517	4.46011	9.36241e-06	0.00066791	3.22929	5610	chr2
high_vs_HC	DPRXP4	1.60235	-0.425548	4.46006	9.36453e-06	0.00066791	3.22909	503645	chr17
high_vs_HC	SCRN1	-0.842121	3.66055	-4.45889	9.41443e-06	0.00066791	3.2242	9805	chr7
high_vs_HC	IGFLR1	0.511489	5.74197	4.4578	9.46111e-06	0.00066791	3.21965	79713	chr19
high_vs_HC	ZNF469	-1.22083	-0.0786384	-4.45765	9.4678e-06	0.00066791	3.219	84627	chr16
high_vs_HC	NUDT22	0.427202	4.38106	4.45754	9.47234e-06	0.00066791	3.21856	84304	chr11
high_vs_HC	IRF7	1.95294	7.2692	4.45705	9.49353e-06	0.00066791	3.2165	3665	chr11
high_vs_HC	RTL6	-0.747574	3.41203	-4.45557	9.55775e-06	0.000670327	3.2103	84247	chr22
high_vs_HC	ZNF45	-0.541635	2.71066	-4.45181	9.72242e-06	0.000678901	3.1946	7596	chr19
high_vs_HC	TGFBR2	-0.565057	7.78594	-4.45131	9.74476e-06	0.000678901	3.19249	7048	chr3
high_vs_HC	GSDMD	0.65258	6.1017	4.45072	9.77075e-06	0.000678901	3.19004	79792	chr8
high_vs_HC	TXNRD1	-0.544972	5.7453	-4.44901	9.84699e-06	0.000680104	3.18289	7296	chr12
high_vs_HC	FNBP1	-0.466787	7.15809	-4.44897	9.84868e-06	0.000680104	3.18273	23048	chr9
high_vs_HC	EIF3A	-0.602603	7.0164	-4.44816	9.88515e-06	0.000680529	3.17933	8661	chr10
high_vs_HC	LOC124902034	2.85637	0.725434	4.44626	9.9707e-06	0.000684319	3.17141	124902034	chr8
high_vs_HC	KIT	-1.52827	0.487267	-4.43617	1.04377e-05	0.000714186	3.12933	3815	chr4
high_vs_HC	ACADSB	-0.755918	3.12376	-4.43514	1.04864e-05	0.000715339	3.12505	36	chr10
high_vs_HC	FLI1	-0.543411	7.33429	-4.43357	1.05615e-05	0.000715844	3.11849	2313	chr11
high_vs_HC	YLPM1	-0.812313	4.63721	-4.43309	1.05844e-05	0.000715844	3.1165	56252	chr14
high_vs_HC	ISG15	3.59122	8.25878	4.43204	1.06348e-05	0.000715844	3.11213	9636	chr1
high_vs_HC	LOC102723458	1.9293	2.83752	4.43196	1.06386e-05	0.000715844	3.1118	102723458	chr4
high_vs_HC	DOCK10	-0.787301	5.71884	-4.43166	1.06533e-05	0.000715844	3.11053	55619	chr2
high_vs_HC	CARINH	1.1716	4.06495	4.42885	1.07893e-05	0.000722815	3.09887	441108	chr5
high_vs_HC	BST2	1.20367	7.59513	4.42712	1.08744e-05	0.000724651	3.09165	684	chr19
high_vs_HC	ZMAT5	0.566688	4.0982	4.42636	1.09114e-05	0.000724651	3.08853	55954	chr22
high_vs_HC	PTCH1	-1.1462	2.27646	-4.42632	1.09135e-05	0.000724651	3.08835	5727	chr9
high_vs_HC	EBLN2	1.09828	1.3327	4.42541	1.09587e-05	0.000725506	3.08455	55096	chr3
high_vs_HC	ZNF330	-0.42676	3.96095	-4.4233	1.10639e-05	0.000730314	3.07577	27309	chr4
high_vs_HC	DLG5	-1.57851	0.695559	-4.42212	1.1123e-05	0.000731303	3.07087	9231	chr10
high_vs_HC	DDX42	-0.434167	5.89556	-4.42142	1.11579e-05	0.000731303	3.06799	11325	chr17
high_vs_HC	MED11	0.422441	3.92282	4.42105	1.11766e-05	0.000731303	3.06645	400569	chr17
high_vs_HC	ZBTB39	-0.706129	2.15809	-4.41942	1.12593e-05	0.000734569	3.05968	9880	chr12
high_vs_HC	DPYD	-0.638955	6.20383	-4.41865	1.12986e-05	0.000734995	3.05648	1806	chr1
high_vs_HC	GOLPH3	-0.530565	5.63734	-4.41759	1.13528e-05	0.000736393	3.05208	64083	chr5
high_vs_HC	GEMIN5	-0.528352	3.3034	-4.41493	1.14901e-05	0.000743147	3.04103	25929	chr5
high_vs_HC	TIMM17B	0.601289	5.13632	4.41256	1.16131e-05	0.000746851	3.03125	10245	chrX
high_vs_HC	EFNB2	-1.24787	-2.0594	-4.41255	1.16139e-05	0.000746851	3.03118	1948	chr13
high_vs_HC	RALGAPB	-0.317007	5.37845	-4.4084	1.18331e-05	0.000758772	3.01401	57148	chr20
high_vs_HC	TUBGCP3	-0.432532	4.59676	-4.4068	1.1919e-05	0.000761198	3.00736	10426	chr13
high_vs_HC	TAF5L	-0.535085	3.35183	-4.40643	1.19388e-05	0.000761198	3.00584	27097	chr1
high_vs_HC	LY6E	3.12392	8.92468	4.40427	1.20553e-05	0.000766453	2.99691	4061	chr8
high_vs_HC	POLE4	0.703702	4.37095	4.40358	1.20927e-05	0.000766659	2.99406	56655	chr2
high_vs_HC	ZNF394	0.26376	5.57045	4.39782	1.24103e-05	0.000784578	2.97025	84124	chr7
high_vs_HC	LINC01232	0.928448	-0.365515	4.39292	1.2687e-05	0.000799476	2.94999	102725509	chr13
high_vs_HC	NUP98	-0.494812	6.30757	-4.39185	1.27479e-05	0.000799476	2.9456	4928	chr11
high_vs_HC	NMI	0.883316	7.18672	4.39177	1.27529e-05	0.000799476	2.94524	9111	chr2
high_vs_HC	ATP6V0D1-DT	0.664243	3.10506	4.39109	1.27914e-05	0.000799656	2.94247	101927837	chr16
high_vs_HC	CCDC85B	0.733498	5.13476	4.39035	1.28339e-05	0.000800086	2.93942	11007	chr11
high_vs_HC	C11orf68	0.532864	5.52458	4.38768	1.29888e-05	0.000807503	2.92839	83638	chr11
high_vs_HC	IFI6	2.9598	8.67059	4.38372	1.32221e-05	0.000817798	2.91205	2537	chr1
high_vs_HC	LOC124904535	-1.25996	-0.976071	-4.38318	1.32539e-05	0.000817798	2.90984	124904535	chr1
high_vs_HC	PTBP1	-0.576556	7.06968	-4.38301	1.32638e-05	0.000817798	2.90916	5725	chr19
high_vs_HC	WDR44	-0.5688	3.98757	-4.38116	1.33745e-05	0.000820608	2.90152	54521	chrX
high_vs_HC	NOL12	0.511725	4.42813	4.38103	1.33825e-05	0.000820608	2.90098	79159	chr22
high_vs_HC	ATP6V0E1	0.563193	8.12692	4.37487	1.37566e-05	0.000841251	2.87566	8992	chr5
high_vs_HC	CYBC1	0.483685	7.51811	4.37273	1.38891e-05	0.00084624	2.86685	79415	chr17
high_vs_HC	LOC124901663	1.37901	-2.33667	4.37169	1.39537e-05	0.00084624	2.86259	124901663	chr7
high_vs_HC	IDS	-0.602815	7.49573	-4.37109	1.3991e-05	0.00084624	2.86014	3423	chrX
high_vs_HC	MAD2L1BP	0.757575	4.68905	4.37086	1.40055e-05	0.00084624	2.85919	9587	chr6
high_vs_HC	WDR3	-0.573035	3.7294	-4.37052	1.40267e-05	0.00084624	2.8578	10885	chr1
high_vs_HC	HACE1	-0.975299	1.33818	-4.36947	1.40929e-05	0.000847952	2.85348	57531	chr6
high_vs_HC	COL5A1	-2.17499	-3.24663	-4.36733	1.42285e-05	0.000853826	2.84468	1289	chr9
high_vs_HC	LOC124902268	1.6853	-3.18909	4.36613	1.4305e-05	0.000856126	2.83976	124902268	chr9
high_vs_HC	LOC105371661	-1.93331	-1.14961	-4.36493	1.4382e-05	0.000858447	2.83483	105371661	chr1
high_vs_HC	BHLHE40	-0.814689	5.20564	-4.36109	1.46306e-05	0.000868823	2.8191	8553	chr3
high_vs_HC	LARP7	0.717644	6.56485	4.36086	1.46458e-05	0.000868823	2.81815	51574	chr4
high_vs_HC	SFMBT2	-0.650576	3.44252	-4.36002	1.47008e-05	0.000868823	2.8147	57713	chr10
high_vs_HC	GTSF1L	2.05973	-2.7973	4.35987	1.47107e-05	0.000868823	2.81409	149699	chr20
high_vs_HC	IFI27	5.92913	6.63898	4.35506	1.50296e-05	0.000885328	2.7944	3429	chr14
high_vs_HC	UBALD2	0.505016	7.98404	4.35301	1.51677e-05	0.000891125	2.786	283991	chr17
high_vs_HC	LOC286437	0.775181	4.00705	4.35207	1.52312e-05	0.000891817	2.78217	286437	chrX
high_vs_HC	SLC25A28	0.541193	4.88015	4.3512	1.52904e-05	0.000891817	2.77861	81894	chr10
high_vs_HC	TRERF1	-0.522971	5.09037	-4.35108	1.52987e-05	0.000891817	2.77811	55809	chr6
high_vs_HC	IER2	0.472578	7.69616	4.34495	1.57223e-05	0.000913395	2.75305	9592	chr19
high_vs_HC	VPS25	0.480096	4.73176	4.34426	1.57707e-05	0.000913395	2.75023	84313	chr17
high_vs_HC	TPGS1	0.604742	3.62308	4.34397	1.5791e-05	0.000913395	2.74904	91978	chr19
high_vs_HC	RPS6KA2	-0.844263	2.09195	-4.34292	1.58644e-05	0.000915282	2.74479	6196	chr6
high_vs_HC	HIPK1-AS1	1.28519	-1.53241	4.34165	1.59545e-05	0.000915599	2.73959	101928846	chr1
high_vs_HC	SPIN4	-1.16508	0.630101	-4.34126	1.59822e-05	0.000915599	2.738	139886	chrX
high_vs_HC	ANAPC1	-0.576418	4.17541	-4.34112	1.59923e-05	0.000915599	2.73742	64682	chr2
high_vs_HC	TRIM69	1.20688	0.74877	4.34026	1.60532e-05	0.000916747	2.73393	140691	chr15
high_vs_HC	EXOC3L1	2.65995	0.49969	4.33813	1.62062e-05	0.000923139	2.72523	283849	chr16
high_vs_HC	TRAF3IP1	-0.577886	1.7671	-4.33703	1.62853e-05	0.000925291	2.72076	26146	chr2
high_vs_HC	TNIP2	0.294182	5.28067	4.33591	1.63671e-05	0.00092647	2.71616	79155	chr4
high_vs_HC	NPTN	-0.674999	5.94245	-4.33561	1.63886e-05	0.00092647	2.71496	27020	chr15
high_vs_HC	ARHGAP35	-0.666325	4.04539	-4.33497	1.64355e-05	0.00092679	2.71233	2909	chr19
high_vs_HC	TMEM208	0.572434	3.961	4.33225	1.66352e-05	0.000935699	2.70125	29100	chr16
high_vs_HC	FAM98C	0.419505	3.29488	4.33153	1.66881e-05	0.00093633	2.69834	147965	chr19
high_vs_HC	HRH4	-1.96926	0.343896	-4.33059	1.67582e-05	0.000937915	2.6945	59340	chr18
high_vs_HC	LOC124905203	1.21325	-2.01165	4.32558	1.71345e-05	0.00095516	2.67412	124905203	chrX
high_vs_HC	SMAD7	-0.851106	2.37099	-4.32536	1.71514e-05	0.00095516	2.67322	4092	chr18
high_vs_HC	LAMA2	-1.2737	-1.13545	-4.32228	1.73872e-05	0.000965894	2.66069	3908	chr6
high_vs_HC	RGS18	-1.13596	7.20269	-4.31914	1.76304e-05	0.000975292	2.64795	64407	chr1
high_vs_HC	LOC107984936	1.26667	-0.958929	4.31898	1.76433e-05	0.000975292	2.64728	107984936	chr1
high_vs_HC	RBM15B	-0.485116	5.14762	-4.31669	1.78225e-05	0.000981271	2.63801	29890	chr3
high_vs_HC	TMEM123-DT	1.91157	-1.96046	4.31627	1.78558e-05	0.000981271	2.6363	101928424	chr11
high_vs_HC	LINC01004	0.792121	4.63513	4.31582	1.78917e-05	0.000981271	2.63445	100216546	chr7
high_vs_HC	LOC105374333	0.975377	3.47371	4.31538	1.79264e-05	0.000981271	2.63268	105374333	chr2
high_vs_HC	IFI44	3.00898	6.6772	4.31309	1.81084e-05	0.000988826	2.62341	10561	chr1
high_vs_HC	LOC105376266	1.07166	2.67354	4.30976	1.83769e-05	0.00099626	2.60992	105376266	chr9
high_vs_HC	LOC124900391	0.528242	3.30366	4.30958	1.83917e-05	0.00099626	2.60918	124900391	chr17
high_vs_HC	SOCS7	-0.549224	2.87832	-4.30863	1.8469e-05	0.00099626	2.60533	30837	chr17
high_vs_HC	AMD1	-0.474238	6.58841	-4.30822	1.85024e-05	0.00099626	2.60368	262	chr6
high_vs_HC	PRKAR1A	-0.641502	7.71917	-4.30803	1.85178e-05	0.00099626	2.60291	5573	chr17
high_vs_HC	AMMECR1L	-0.39222	3.64174	-4.30777	1.85396e-05	0.00099626	2.60183	83607	chr2
high_vs_HC	CNNM4	-0.626396	2.38295	-4.30758	1.85553e-05	0.00099626	2.60105	26504	chr2
high_vs_HC	GAPVD1	-0.269325	5.38981	-4.30635	1.86562e-05	0.000999041	2.59608	26130	chr9
high_vs_HC	MRPS18A	0.486313	3.96652	4.30587	1.86961e-05	0.000999041	2.59412	55168	chr6
high_vs_HC	RNA28SN4	1.02843	13.9626	4.30434	1.8822e-05	0.00100338	2.58797	109864272	chr22_KI270733v1_random
high_vs_HC	KCTD10	-0.343595	4.62399	-4.30227	1.89952e-05	0.00101021	2.57957	83892	chr12
high_vs_HC	ACBD3	-0.637714	4.18264	-4.29842	1.93204e-05	0.00101933	2.564	64746	chr1
high_vs_HC	SFN	1.28703	-1.24678	4.29789	1.93656e-05	0.00101933	2.56186	2810	chr1
high_vs_HC	MSH6	-0.414174	4.38937	-4.29758	1.9392e-05	0.00101933	2.56061	2956	chr2
high_vs_HC	MRPS11	0.43891	4.33261	4.29746	1.94022e-05	0.00101933	2.56013	64963	chr15
high_vs_HC	RRN3	-0.640478	4.16313	-4.29716	1.94284e-05	0.00101933	2.55889	54700	chr16
high_vs_HC	RHBDD3	0.507113	2.76712	4.29669	1.94682e-05	0.00101933	2.55702	25807	chr22
high_vs_HC	ISY1	0.3737	5.2583	4.29628	1.95033e-05	0.00101933	2.55536	57461	chr3
high_vs_HC	FBXL15	0.463624	3.34721	4.29597	1.953e-05	0.00101933	2.55411	79176	chr10
high_vs_HC	NDUFB1	0.714741	4.81831	4.29521	1.95958e-05	0.00102039	2.55102	4707	chr14
high_vs_HC	MT1F	1.10536	1.85373	4.29405	1.96965e-05	0.00102326	2.54633	4494	chr16
high_vs_HC	MXD3	1.12861	4.05987	4.29079	1.99806e-05	0.00103562	2.5332	83463	chr5
high_vs_HC	IST1	-0.280318	6.89402	-4.28988	2.0061e-05	0.0010374	2.52952	9798	chr16
high_vs_HC	UBE2CP5	0.879016	2.57029	4.28901	2.01379e-05	0.00103898	2.52601	100874260	chr19
high_vs_HC	WRN	-0.517693	2.80519	-4.28739	2.02818e-05	0.001044	2.51948	7486	chr8
high_vs_HC	LOC100996740	0.689279	3.52637	4.28461	2.05315e-05	0.00105081	2.50826	100996740	chr1
high_vs_HC	ZNF792	-0.638936	2.42938	-4.28457	2.05349e-05	0.00105081	2.50811	126375	chr19
high_vs_HC	ALMS1	-0.65741	2.83304	-4.28436	2.05545e-05	0.00105081	2.50724	7840	chr2
high_vs_HC	PTPN11	-0.541745	5.0108	-4.28247	2.07257e-05	0.00105715	2.49964	5781	chr12
high_vs_HC	RBCK1	0.698519	7.06573	4.2809	2.08689e-05	0.00106125	2.49332	10616	chr20
high_vs_HC	ROMO1	0.761591	3.30551	4.28048	2.09076e-05	0.00106125	2.49162	140823	chr20
high_vs_HC	ACER2	-1.4416	-2.10426	-4.28004	2.09479e-05	0.00106125	2.48986	340485	chr9
high_vs_HC	MCRIP1	0.485609	5.44664	4.27904	2.10403e-05	0.00106353	2.48582	348262	chr17
high_vs_HC	RCAN1	-0.555109	2.91963	-4.27756	2.11773e-05	0.00106805	2.47988	1827	chr21
high_vs_HC	EXD2	-0.557465	2.07989	-4.27654	2.12725e-05	0.00107044	2.47577	55218	chr14
high_vs_HC	SEC23A	-0.639043	4.34312	-4.27483	2.14326e-05	0.00107609	2.46889	10484	chr14
high_vs_HC	POLR2B	-0.510924	6.43535	-4.27374	2.15358e-05	0.00107886	2.46449	5431	chr4
high_vs_HC	NAB2	-0.716057	2.53321	-4.2717	2.17293e-05	0.00108613	2.4563	4665	chr12
high_vs_HC	TASOR2	-0.508428	4.26721	-4.27103	2.17932e-05	0.0010869	2.4536	54906	chr10
high_vs_HC	BISPR	1.18589	4.2181	4.26942	2.19473e-05	0.00109216	2.44715	105221694	chr19
high_vs_HC	ARFGAP3	-0.473931	5.03684	-4.26677	2.22033e-05	0.00110244	2.43652	26286	chr22
high_vs_HC	USP22	-0.523093	5.98604	-4.26627	2.22521e-05	0.00110244	2.43451	23326	chr17
high_vs_HC	GADD45GIP1	0.790044	4.41676	4.2628	2.25926e-05	0.00111507	2.4206	90480	chr19
high_vs_HC	RNF6	-0.559924	4.67965	-4.26266	2.26064e-05	0.00111507	2.42004	6049	chr13
high_vs_HC	USP9X	-0.36548	6.66524	-4.26212	2.266e-05	0.00111507	2.41786	8239	chrX
high_vs_HC	TNFRSF14	0.38049	7.23928	4.26166	2.27058e-05	0.00111507	2.41602	8764	chr1
high_vs_HC	TBC1D3G	1.03927	3.35437	4.26048	2.28231e-05	0.00111834	2.41129	101060321	chr17
high_vs_HC	SPECC1L	-0.510322	4.36409	-4.25999	2.2872e-05	0.00111834	2.40933	23384	chr22
high_vs_HC	PTPN12	-0.629784	6.47706	-4.25864	2.30076e-05	0.00112252	2.40392	5782	chr7
high_vs_HC	HERC6	1.99304	5.61793	4.25682	2.31914e-05	0.00112903	2.39663	55008	chr4
high_vs_HC	PHLPP2	-0.761565	1.91864	-4.2554	2.3336e-05	0.00113361	2.39094	23035	chr16
high_vs_HC	PRKAG1	0.345316	5.63215	4.25321	2.35609e-05	0.00114132	2.38215	5571	chr12
high_vs_HC	SNX9	-0.568401	3.86032	-4.25286	2.35964e-05	0.00114132	2.38077	51429	chr6
high_vs_HC	ABL1	-0.703591	3.61959	-4.25208	2.36775e-05	0.00114278	2.37763	25	chr9
high_vs_HC	ERN1	-0.958127	5.01159	-4.24771	2.41333e-05	0.00116228	2.36016	2081	chr17
high_vs_HC	FAM209B	1.25861	-1.10356	4.24698	2.42101e-05	0.00116348	2.35725	388799	chr20
high_vs_HC	PHKG1	0.748455	0.0338172	4.24477	2.44445e-05	0.00117135	2.34842	5260	chr7
high_vs_HC	MEX3D	-0.831005	1.15705	-4.24446	2.44782e-05	0.00117135	2.34716	399664	chr19
high_vs_HC	IL2RB	-1.15919	6.05704	-4.24314	2.46191e-05	0.00117559	2.3419	3560	chr22
high_vs_HC	CREB3	0.390264	3.7821	4.24174	2.47695e-05	0.00118026	2.33633	10488	chr9
high_vs_HC	PAK2	-0.38699	7.40827	-4.23674	2.53147e-05	0.00120368	2.31639	5062	chr3
high_vs_HC	MRPS18C	0.748464	4.27004	4.23579	2.54196e-05	0.00120611	2.3126	51023	chr4
high_vs_HC	ALDH9A1	-0.359366	5.61913	-4.23508	2.54982e-05	0.00120729	2.30977	223	chr1
high_vs_HC	SEMA7A	-0.948085	2.91122	-4.23406	2.56124e-05	0.00120852	2.30568	8482	chr15
high_vs_HC	SMPD3	-1.6155	3.14289	-4.23388	2.56318e-05	0.00120852	2.30499	55512	chr16
high_vs_HC	TEN1	0.525136	3.29102	4.23266	2.57682e-05	0.0012124	2.30013	100134934	chr17
high_vs_HC	LSM14B	-0.412152	4.94072	-4.22716	2.63922e-05	0.00123744	2.27822	149986	chr20
high_vs_HC	NSUN2	-0.448107	5.13158	-4.227	2.64107e-05	0.00123744	2.27758	54888	chr5
high_vs_HC	PARP9	1.25163	7.84081	4.22536	2.65992e-05	0.00124217	2.27107	83666	chr3
high_vs_HC	H2AC11	-1.51435	-1.69919	-4.22516	2.66223e-05	0.00124217	2.27027	8969	chr6
high_vs_HC	COPE	0.382356	7.20329	4.22428	2.67245e-05	0.00124276	2.26676	11316	chr19
high_vs_HC	APOL2	0.852887	7.28366	4.2241	2.67456e-05	0.00124276	2.26604	23780	chr22
high_vs_HC	TMEM60	0.699966	4.17717	4.22294	2.688e-05	0.00124642	2.26145	85025	chr7
high_vs_HC	ANAPC11	0.498579	4.47201	4.22225	2.69614e-05	0.00124679	2.25868	51529	chr17
high_vs_HC	RNA28SN5	2.96952	7.39005	4.2217	2.70255e-05	0.00124679	2.25651	100008589	chrUn_GL000220v1
high_vs_HC	HECTD1	-0.474999	5.31609	-4.22145	2.70547e-05	0.00124679	2.25552	25831	chr14
high_vs_HC	USP34	-0.439894	6.39963	-4.2195	2.72841e-05	0.00125479	2.24779	9736	chr2
high_vs_HC	BCL2L14	2.5954	-1.17088	4.21804	2.74583e-05	0.00126022	2.24197	79370	chr12
high_vs_HC	KCTD18	-0.545126	3.61042	-4.21756	2.75157e-05	0.00126028	2.24005	130535	chr2
high_vs_HC	GFM1	-0.444879	4.24242	-4.21679	2.76076e-05	0.00126191	2.237	85476	chr3
high_vs_HC	ILRUN-AS1	0.694364	1.08264	4.21586	2.77188e-05	0.00126442	2.23332	101929243	chr6
high_vs_HC	PNRC1	-0.486179	8.38198	-4.21347	2.80077e-05	0.001275	2.22383	10957	chr6
high_vs_HC	KIDINS220	-0.511309	5.702	-4.20951	2.84921e-05	0.00129253	2.20814	57498	chr2
high_vs_HC	FEZ1	-1.84867	0.17506	-4.20938	2.85079e-05	0.00129253	2.20763	9638	chr11
high_vs_HC	PSMB8	0.484068	7.64414	4.20731	2.87642e-05	0.00130063	2.19944	5696	chr6
high_vs_HC	POLR2F	0.399677	4.66329	4.20701	2.88025e-05	0.00130063	2.19822	5435	chr22
high_vs_HC	LOC124900986	2.78943	0.533727	4.20546	2.89955e-05	0.00130672	2.19211	124900986	chr5
high_vs_HC	REC8	1.33096	4.36445	4.20471	2.90898e-05	0.00130834	2.18914	9985	chr14
high_vs_HC	RASSF1-AS1	0.86768	-1.30371	4.20389	2.91937e-05	0.00131039	2.18587	102060282	chr3
high_vs_HC	ACTR3	-0.439526	8.75386	-4.19911	2.98025e-05	0.00133304	2.16699	10096	chr2
high_vs_HC	PTPN23-DT	0.566962	1.78111	4.19881	2.9841e-05	0.00133304	2.16581	119863865	chr3
high_vs_HC	MRPL28	0.520239	5.28822	4.19854	2.98764e-05	0.00133304	2.16472	10573	chr16
high_vs_HC	SMAD5	-0.720934	3.60753	-4.19775	2.99782e-05	0.00133492	2.16161	4090	chr5
high_vs_HC	SGMS1-AS1	0.728231	0.790808	4.19703	3.00717e-05	0.00133643	2.15876	104355295	chr10
high_vs_HC	TNFSF10	1.09914	8.61391	4.19597	3.02098e-05	0.00133992	2.15457	8743	chr3
high_vs_HC	GEMIN7	0.519821	3.82673	4.19221	3.07044e-05	0.00135917	2.13971	79760	chr19
high_vs_HC	MAML1	-0.589934	5.41128	-4.19027	3.09623e-05	0.00136506	2.13206	9794	chr5
high_vs_HC	PRKDC	-0.676258	6.02825	-4.19013	3.09801e-05	0.00136506	2.13153	5591	chr8
high_vs_HC	NDUFB7	0.813501	5.48685	4.18975	3.10315e-05	0.00136506	2.13001	4713	chr19
high_vs_HC	PALB2	-0.5096	2.52784	-4.1892	3.11051e-05	0.00136506	2.12785	79728	chr16
high_vs_HC	BATF2	2.45938	4.14248	4.18893	3.11417e-05	0.00136506	2.12677	116071	chr11
high_vs_HC	GADD45B	0.748772	6.43624	4.18816	3.12449e-05	0.00136606	2.12374	4616	chr19
high_vs_HC	DOCK9	-0.909002	3.72156	-4.18746	3.13396e-05	0.00136606	2.12097	23348	chr13
high_vs_HC	GNE	-0.482857	3.20774	-4.1873	3.13612e-05	0.00136606	2.12034	10020	chr9
high_vs_HC	SRP19	0.419278	5.19663	4.18695	3.14079e-05	0.00136606	2.11898	6728	chr5
high_vs_HC	BIN3-IT1	1.00552	0.402584	4.18631	3.14952e-05	0.00136721	2.11644	80094	chr8
high_vs_HC	VGLL4	-0.401267	4.05949	-4.18549	3.1606e-05	0.00136937	2.11323	9686	chr3
high_vs_HC	ADNP	-0.468469	5.73211	-4.18247	3.20195e-05	0.00138386	2.10134	23394	chr20
high_vs_HC	CTRL	1.13484	2.14592	4.18215	3.20638e-05	0.00138386	2.10008	1506	chr16
high_vs_HC	TYMP	1.04474	8.99346	4.1803	3.23201e-05	0.00139224	2.09279	1890	chr22
high_vs_HC	DDIT3	0.97598	4.59227	4.17961	3.24171e-05	0.00139238	2.09005	1649	chr12
high_vs_HC	PODXL	-1.08627	-1.20579	-4.17939	3.24473e-05	0.00139238	2.0892	5420	chr7
high_vs_HC	NCF1B	0.969525	6.928	4.17852	3.25685e-05	0.0013947	2.08579	654816	chr7
high_vs_HC	RTP4	2.11878	4.87159	4.17812	3.26257e-05	0.0013947	2.08418	64108	chr3
high_vs_HC	COX8A	0.472873	5.67919	4.17653	3.28485e-05	0.00140152	2.07796	1351	chr11
high_vs_HC	LOC124906304	1.5287	4.29033	4.1761	3.29102e-05	0.00140152	2.07624	124906304	chr3
high_vs_HC	ATP2A2	-0.511744	5.08628	-4.17517	3.30412e-05	0.00140444	2.07261	488	chr12
high_vs_HC	TRIO	-0.675714	3.37963	-4.17095	3.36469e-05	0.00142729	2.056	7204	chr5
high_vs_HC	DDX6	-0.516104	7.68268	-4.17006	3.37753e-05	0.00142729	2.05251	1656	chr11
high_vs_HC	FOXJ3	-0.364044	4.9994	-4.16969	3.38295e-05	0.00142729	2.05105	22887	chr1
high_vs_HC	RPS6KB2	0.381511	5.50015	4.16966	3.38332e-05	0.00142729	2.05095	6199	chr11
high_vs_HC	EDRF1	-0.372404	3.71241	-4.16885	3.39518e-05	0.0014296	2.04775	26098	chr10
high_vs_HC	LINC02915	-1.97476	-0.269962	-4.16803	3.40704e-05	0.00143032	2.04456	400360	chr15
high_vs_HC	CSTF2T	-0.356658	5.00711	-4.16786	3.40962e-05	0.00143032	2.04387	23283	chr10
high_vs_HC	ZCCHC14	-0.77524	2.4216	-4.16702	3.42183e-05	0.00143193	2.0406	23174	chr16
high_vs_HC	RAB3GAP1	-0.433435	4.81859	-4.16673	3.42621e-05	0.00143193	2.03943	22930	chr2
high_vs_HC	AZIN1	-0.61365	5.85351	-4.16604	3.43637e-05	0.0014335	2.03672	51582	chr8
high_vs_HC	EPHA2	-1.70459	-2.02949	-4.16468	3.45637e-05	0.00143917	2.03141	1969	chr1
high_vs_HC	NEK9	-0.376778	5.75185	-4.16364	3.47194e-05	0.00144298	2.02731	91754	chr14
high_vs_HC	PSME3	-0.383304	5.99255	-4.16288	3.48321e-05	0.00144498	2.02434	10197	chr17
high_vs_HC	EIF4ENIF1	-0.530087	3.89173	-4.16227	3.4923e-05	0.00144608	2.02196	56478	chr22
high_vs_HC	LOC124906265	0.859142	3.46714	4.16054	3.51836e-05	0.00145272	2.01516	124906265	chr3
high_vs_HC	CCNG2	-0.924164	5.38356	-4.16034	3.52128e-05	0.00145272	2.0144	901	chr4
high_vs_HC	KDM3A	-0.514586	5.86759	-4.15985	3.52867e-05	0.0014531	2.01249	55818	chr2
high_vs_HC	ELOVL5	-0.593008	7.40892	-4.15894	3.54249e-05	0.00145612	2.00891	60481	chr6
high_vs_HC	PABPC1	-0.693842	10.0917	-4.15726	3.56814e-05	0.00146398	2.00232	26986	chr8
high_vs_HC	LGALS8	0.446072	6.64004	4.15623	3.58392e-05	0.00146777	1.99828	3964	chr1
high_vs_HC	LOC124904643	0.864552	-1.59031	4.15432	3.61332e-05	0.00147188	1.99081	124904643	chr19
high_vs_HC	WASHC5	-0.32496	4.98735	-4.15396	3.61893e-05	0.00147188	1.98939	9897	chr8
high_vs_HC	C1QC	2.44892	0.3144	4.15376	3.62202e-05	0.00147188	1.98862	714	chr1
high_vs_HC	P3H2	-1.51805	-1.33711	-4.1535	3.62607e-05	0.00147188	1.98759	55214	chr3
high_vs_HC	FAM120AOS	0.32665	5.54245	4.15345	3.62673e-05	0.00147188	1.98743	158293	chr9
high_vs_HC	COLEC12	-2.31228	-2.68483	-4.15291	3.63512e-05	0.00147262	1.98531	81035	chr18
high_vs_HC	MT2A	1.72892	6.0048	4.15082	3.66775e-05	0.00148316	1.97715	4502	chr16
high_vs_HC	MCTS1	0.448379	5.20749	4.15039	3.67455e-05	0.00148324	1.97545	28985	chrX
high_vs_HC	TMC2	-2.64452	-3.79698	-4.14963	3.68659e-05	0.00148542	1.97246	117532	chr20
high_vs_HC	ANKRD22	2.13138	3.741	4.1488	3.69962e-05	0.0014858	1.96924	118932	chr10
high_vs_HC	GRB2	-0.317531	8.46341	-4.14829	3.70767e-05	0.0014858	1.96725	2885	chr17
high_vs_HC	HERPUD1	-0.384047	6.2313	-4.14793	3.71345e-05	0.0014858	1.96583	9709	chr16
high_vs_HC	CUX2	-1.47996	-1.17246	-4.14789	3.71401e-05	0.0014858	1.96569	23316	chr12
high_vs_HC	CCDC73	1.49725	-1.67013	4.14717	3.72555e-05	0.00148777	1.96285	493860	chr11
high_vs_HC	KIAA1958	1.45094	3.80674	4.14589	3.74588e-05	0.00149245	1.95788	158405	chr9
high_vs_HC	CYB561D2	0.308308	4.254	4.1456	3.75058e-05	0.00149245	1.95673	11068	chr3
high_vs_HC	SERF2-C15ORF63	0.577538	4.21498	4.14214	3.80642e-05	0.00151199	1.94323	100529067	chr15
high_vs_HC	GLYR1	-0.452943	6.21068	-4.14061	3.83138e-05	0.00151784	1.93725	84656	chr16
high_vs_HC	TRAPPC8	-0.528225	5.3899	-4.14035	3.83567e-05	0.00151784	1.93623	22878	chr18
high_vs_HC	LOC124900289	2.13562	-3.95252	4.13988	3.84331e-05	0.00151784	1.93441	124900289	chr10
high_vs_HC	SP100	0.713309	8.06285	4.13958	3.84821e-05	0.00151784	1.93325	6672	chr2
high_vs_HC	RAB24	0.862541	7.0358	4.13738	3.88458e-05	0.0015295	1.92465	53917	chr5
high_vs_HC	SPRING1	-0.453774	4.8036	-4.13445	3.93341e-05	0.00154601	1.91324	79794	chr12
high_vs_HC	C2orf66	1.35962	0.118676	4.13285	3.96036e-05	0.00155389	1.907	401027	chr2
high_vs_HC	CAPG	0.824657	7.0244	4.13219	3.97149e-05	0.00155553	1.90443	822	chr2
high_vs_HC	TTC28	-1.14389	-0.164627	-4.12966	4.01439e-05	0.00156744	1.89462	23331	chr22
high_vs_HC	SESN1	-0.933089	4.15071	-4.12919	4.02246e-05	0.00156744	1.89278	27244	chr6
high_vs_HC	YWHAG	-0.482323	5.94462	-4.12889	4.02767e-05	0.00156744	1.8916	7532	chr7
high_vs_HC	RFTN1	-0.581919	4.96032	-4.12876	4.02982e-05	0.00156744	1.89111	23180	chr3
high_vs_HC	ZMYND11	-0.699661	4.38951	-4.12412	4.11018e-05	0.00159583	1.87307	10771	chr10
high_vs_HC	IFIT3	2.70316	9.50985	4.12373	4.11704e-05	0.00159583	1.87155	3437	chr10
high_vs_HC	UCKL1-AS1	1.29332	-0.0837558	4.12315	4.12715e-05	0.00159699	1.86931	100113386	chr20
high_vs_HC	PRNP	-0.753541	5.28872	-4.12027	4.17808e-05	0.00161392	1.8581	5621	chr20
high_vs_HC	ZNF821	0.397106	2.52318	4.11941	4.19331e-05	0.00161511	1.85478	55565	chr16
high_vs_HC	LOC100419583	0.867912	6.10833	4.11929	4.19557e-05	0.00161511	1.85429	100419583	chr15
high_vs_HC	NORAD	-0.603565	7.38194	-4.11872	4.2057e-05	0.00161624	1.85208	647979	chr20
high_vs_HC	GPBP1L1	-0.338871	6.27042	-4.11722	4.23253e-05	0.00162377	1.84628	60313	chr1
high_vs_HC	COA6	0.605947	3.39035	4.11641	4.24711e-05	0.00162654	1.84313	388753	chr1
high_vs_HC	SLC35D1	-0.51555	3.15124	-4.116	4.25447e-05	0.00162654	1.84155	23169	chr1
high_vs_HC	LRRC47	-0.350196	4.62555	-4.11562	4.26148e-05	0.00162654	1.84005	57470	chr1
high_vs_HC	SYTL2	-1.04038	3.31026	-4.11411	4.28873e-05	0.00163416	1.83423	54843	chr11
high_vs_HC	HEATR5B	-0.438231	4.7679	-4.11305	4.3081e-05	0.00163876	1.83011	54497	chr2
high_vs_HC	SH2B3	-0.603334	6.10732	-4.11172	4.33247e-05	0.00164524	1.82496	10019	chr12
high_vs_HC	PWWP2A	-0.44998	4.23538	-4.11113	4.34332e-05	0.00164657	1.82268	114825	chr5
high_vs_HC	TPR	-0.425958	6.83706	-4.10932	4.37684e-05	0.00165648	1.81565	7175	chr1
high_vs_HC	OASL	2.47954	6.94313	4.1077	4.40695e-05	0.00166507	1.80939	8638	chr12
high_vs_HC	ZBTB2	-0.308525	4.31593	-4.10655	4.42846e-05	0.00167039	1.80494	57621	chr6
high_vs_HC	HSP90AB4P	1.09744	1.9944	4.10526	4.4528e-05	0.00167675	1.79994	664618	chr15
high_vs_HC	C15orf40	0.357099	4.06665	4.10396	4.47742e-05	0.00168319	1.7949	123207	chr15
high_vs_HC	LOC107986437	1.1484	3.46328	4.10266	4.50212e-05	0.00168965	1.78988	107986437	chr5
high_vs_HC	ZNF157	-1.36162	-2.98464	-4.1008	4.53781e-05	0.0017002	1.78267	7712	chrX
high_vs_HC	CKAP5	-0.622847	4.4895	-4.0995	4.56277e-05	0.00170671	1.77766	9793	chr11
high_vs_HC	SF3A1	-0.614889	7.06142	-4.09863	4.57948e-05	0.00171011	1.77432	10291	chr22
high_vs_HC	HERC5	2.66427	7.02816	4.0959	4.63285e-05	0.00172073	1.76375	51191	chr4
high_vs_HC	SHISA5	0.990648	8.97186	4.09587	4.63328e-05	0.00172073	1.76366	51246	chr3
high_vs_HC	DNMBP	-0.643422	2.81851	-4.09573	4.63599e-05	0.00172073	1.76313	23268	chr10
high_vs_HC	CDKN1B	-0.558192	7.27505	-4.09511	4.64832e-05	0.00172073	1.7607	1027	chr12
high_vs_HC	PCBP2	-0.430018	8.88027	-4.095	4.65044e-05	0.00172073	1.76029	5094	chr12
high_vs_HC	KLHDC7B	1.92675	3.84377	4.09482	4.65394e-05	0.00172073	1.7596	113730	chr22
high_vs_HC	AP1S1	0.581154	3.87618	4.09404	4.66937e-05	0.0017236	1.75658	1174	chr7
high_vs_HC	DCAF1	-0.499477	4.22585	-4.0911	4.72769e-05	0.00174226	1.74525	9730	chr3
high_vs_HC	NAT8L	-2.00855	-2.49826	-4.08921	4.76552e-05	0.00175332	1.73797	339983	chr4
high_vs_HC	ALDH6A1	-0.490929	2.78584	-4.08779	4.79413e-05	0.00176096	1.73251	4329	chr14
high_vs_HC	GLRX	0.669387	7.07603	4.08677	4.815e-05	0.00176574	1.72854	2745	chr5
high_vs_HC	MPDU1	0.516632	4.82854	4.08476	4.85598e-05	0.00177786	1.72081	9526	chr17
high_vs_HC	TBCCD1	-0.450086	2.29844	-4.08234	4.90564e-05	0.00179072	1.71152	55171	chr3
high_vs_HC	DHX58	1.72375	5.16564	4.08195	4.91377e-05	0.00179072	1.71001	79132	chr17
high_vs_HC	CRAMP1	-0.73208	3.36285	-4.08165	4.92003e-05	0.00179072	1.70884	57585	chr16
high_vs_HC	PRPF8	-0.823796	7.08516	-4.08126	4.92803e-05	0.00179072	1.70736	10594	chr17
high_vs_HC	NTNG2	1.65721	5.6284	4.08112	4.93101e-05	0.00179072	1.70681	84628	chr9
high_vs_HC	STAU1	-0.441682	5.89074	-4.08046	4.94478e-05	0.00179282	1.70426	6780	chr20
high_vs_HC	NUP160	-0.508911	4.51049	-4.07873	4.98092e-05	0.00180301	1.69762	23279	chr11
high_vs_HC	UNC119B	-0.513285	4.37341	-4.078	4.99637e-05	0.00180569	1.69479	84747	chr12
high_vs_HC	TEC	-0.668278	1.13733	-4.07375	5.08638e-05	0.00183527	1.6785	7006	chr4
high_vs_HC	RECK	-0.664209	2.29031	-4.0727	5.10891e-05	0.00184044	1.67447	8434	chr9
high_vs_HC	SPTY2D1	-0.43443	4.71331	-4.06938	5.18084e-05	0.00186336	1.66171	144108	chr11
high_vs_HC	LPP	0.585264	6.39883	4.06812	5.20846e-05	0.00186712	1.65686	4026	chr3
high_vs_HC	DDX19A	-0.483677	4.06345	-4.06794	5.21228e-05	0.00186712	1.65619	55308	chr16
high_vs_HC	STX10	0.605978	6.61635	4.06776	5.21627e-05	0.00186712	1.65549	8677	chr19
high_vs_HC	KLHDC7B-DT	2.40221	0.00895147	4.06516	5.27345e-05	0.00188459	1.64554	105373098	chr22
high_vs_HC	MYO1E	-0.89142	2.60171	-4.0639	5.30151e-05	0.00188992	1.6407	4643	chr15
high_vs_HC	PEX12	-0.540775	1.9377	-4.06373	5.30521e-05	0.00188992	1.64007	5193	chr17
high_vs_HC	RBBP6	0.572152	6.87121	4.06302	5.3212e-05	0.00189124	1.63732	5930	chr16
high_vs_HC	CHCHD1	0.606122	4.19065	4.06281	5.32576e-05	0.00189124	1.63654	118487	chr10
high_vs_HC	STYXL1	0.679171	4.11386	4.06188	5.34674e-05	0.00189568	1.63295	51657	chr7
high_vs_HC	PHF2	-0.481839	5.02584	-4.06043	5.37927e-05	0.00190421	1.62742	5253	chr9
high_vs_HC	EIF1AD	-0.27065	4.17307	-4.05953	5.39971e-05	0.00190844	1.62396	84285	chr11
high_vs_HC	BECN1	-0.231293	6.02288	-4.05759	5.44374e-05	0.00191937	1.61655	8678	chr17
high_vs_HC	ABHD17B	-0.42886	3.46321	-4.05731	5.45024e-05	0.00191937	1.61546	51104	chr9
high_vs_HC	UBL3	-0.595496	5.51964	-4.05704	5.4563e-05	0.00191937	1.61445	5412	chr13
high_vs_HC	KLHL13	-1.21634	-1.41969	-4.05507	5.50161e-05	0.00193228	1.6069	90293	chrX
high_vs_HC	ZNF664	-0.533309	4.61928	-4.05228	5.56631e-05	0.00195195	1.59624	144348	chr12
high_vs_HC	QNG1	-0.575187	2.65941	-4.05189	5.57541e-05	0.00195209	1.59475	84267	chr9
high_vs_HC	LOC105379321	2.09954	-4.51263	4.04977	5.62518e-05	0.00196645	1.58664	105379321	chr8
high_vs_HC	HHAT	-0.883505	0.151145	-4.04912	5.64045e-05	0.00196872	1.58417	55733	chr1
high_vs_HC	PARP12	1.45641	6.4162	4.04591	5.71681e-05	0.00199227	1.57191	64761	chr7
high_vs_HC	TENT5A	0.885608	5.8693	4.04374	5.76888e-05	0.0020073	1.56364	55603	chr6
high_vs_HC	TIMM8B	0.704966	4.53834	4.04326	5.78052e-05	0.00200824	1.5618	26521	chr11
high_vs_HC	POM121	-0.703079	5.06825	-4.04192	5.81282e-05	0.00201634	1.55672	9883	chr7
high_vs_HC	CAB39	-0.475758	7.27803	-4.03973	5.8664e-05	0.00202662	1.54835	51719	chr2
high_vs_HC	SMCR8	-0.709119	5.29557	-4.03963	5.86874e-05	0.00202662	1.54799	140775	chr17
high_vs_HC	ITPR1	-0.579793	4.25603	-4.0396	5.86955e-05	0.00202662	1.54787	3708	chr3
high_vs_HC	TRRAP	-0.709276	4.61049	-4.03855	5.89528e-05	0.00203238	1.54388	8295	chr7
high_vs_HC	SLIRP	0.744942	3.19938	4.03765	5.9176e-05	0.00203694	1.54043	81892	chr14
high_vs_HC	TRAPPC2L	0.460265	4.33895	4.0348	5.98838e-05	0.00205815	1.52959	51693	chr16
high_vs_HC	CYBA	0.472794	9.50462	4.03358	6.01895e-05	0.00206338	1.52495	1535	chr16
high_vs_HC	IL3RA	-1.41141	2.77182	-4.03326	6.02701e-05	0.00206338	1.52373	3563	chrX
high_vs_HC	LOC124902620	2.65558	-4.37124	4.03309	6.03119e-05	0.00206338	1.5231	124902620	chr11
high_vs_HC	LOC107984302	1.48938	-2.00181	4.03205	6.05743e-05	0.00206921	1.51914	107984302	chr11
high_vs_HC	ACOT8	0.434826	3.95204	4.03125	6.07761e-05	0.00207164	1.51611	10005	chr20
high_vs_HC	ZFAND2A	0.605204	3.51783	4.03087	6.08741e-05	0.00207164	1.51464	90637	chr7
high_vs_HC	TMED1	0.502622	3.61715	4.03068	6.09224e-05	0.00207164	1.51391	11018	chr19
high_vs_HC	EP300	-0.415811	6.27793	-4.0299	6.11195e-05	0.00207224	1.51097	2033	chr22
high_vs_HC	GBP2	0.789297	8.72433	4.0296	6.11978e-05	0.00207224	1.5098	2634	chr1
high_vs_HC	ALKBH6	0.53446	3.04444	4.02952	6.12171e-05	0.00207224	1.50952	84964	chr19
high_vs_HC	MEX3C	-0.850463	4.25878	-4.02879	6.14039e-05	0.00207543	1.50674	51320	chr18
high_vs_HC	UBE2L6	1.06944	7.76808	4.02674	6.19309e-05	0.00208841	1.49895	9246	chr11
high_vs_HC	RSAD2	3.99564	7.86265	4.02657	6.1974e-05	0.00208841	1.49831	91543	chr2
high_vs_HC	LDB2	-2.03329	-2.54075	-4.02448	6.25172e-05	0.00210356	1.49036	9079	chr4
high_vs_HC	PPTC7	-0.554877	5.51532	-4.02285	6.29421e-05	0.00210989	1.48418	160760	chr12
high_vs_HC	LEO1	-0.493623	3.53276	-4.02282	6.29506e-05	0.00210989	1.48406	123169	chr15
high_vs_HC	HTATSF1	-0.462132	4.89292	-4.02258	6.30126e-05	0.00210989	1.48316	27336	chrX
high_vs_HC	NDUFS6	0.578133	4.71852	4.02232	6.30813e-05	0.00210989	1.48217	4726	chr5
high_vs_HC	LSM14A	-0.37144	6.94232	-4.02108	6.34075e-05	0.00211764	1.47747	26065	chr19
high_vs_HC	RAPGEF2	-0.848243	4.73729	-4.02051	6.35585e-05	0.00211953	1.4753	9693	chr4
high_vs_HC	SRPRA	-0.453761	6.66876	-4.01955	6.38118e-05	0.00212345	1.47168	6734	chr11
high_vs_HC	LOC105375754	-2.08834	-0.0927685	-4.01935	6.38654e-05	0.00212345	1.47091	105375754	chr8
high_vs_HC	ATP6V1F	0.500588	6.12414	4.01477	6.50927e-05	0.00216106	1.45357	9296	chr7
high_vs_HC	SRA1	0.581126	5.48226	4.01225	6.57792e-05	0.00218027	1.44401	10011	chr5
high_vs_HC	ZCRB1	0.66798	4.89098	4.01193	6.58657e-05	0.00218027	1.44281	85437	chr12
high_vs_HC	LOC124902173	1.18091	1.27719	4.01092	6.61428e-05	0.00218452	1.43898	124902173	chr9
high_vs_HC	LOC105377320	1.55896	0.706262	4.01075	6.61887e-05	0.00218452	1.43835	105377320	chr4
high_vs_HC	CA2	-1.44896	3.74326	-4.0094	6.65626e-05	0.00219363	1.43322	760	chr8
high_vs_HC	PHLDB2	-1.18531	1.01376	-4.00871	6.67534e-05	0.0021967	1.43061	90102	chr3
high_vs_HC	PIN1	0.433244	5.55182	4.00826	6.68778e-05	0.00219757	1.42891	5300	chr19
high_vs_HC	CNOT1	-0.367793	7.00864	-4.00732	6.71372e-05	0.00220287	1.42539	23019	chr16
high_vs_HC	PSME3IP1	0.448707	6.65727	4.00684	6.72733e-05	0.00220411	1.42354	80011	chr16
high_vs_HC	ZBTB21	-0.589676	3.17953	-4.00589	6.75368e-05	0.00220952	1.41998	49854	chr21
high_vs_HC	GRIP1	-1.69673	-1.7483	-4.00493	6.78078e-05	0.00221515	1.41633	23426	chr12
high_vs_HC	LOC105371224	0.739418	3.50614	4.00146	6.87892e-05	0.00224395	1.40324	105371224	chr1
high_vs_HC	DHX35	-0.43919	2.49877	-4.00099	6.89232e-05	0.00224506	1.40147	60625	chr20
high_vs_HC	RPP25L	0.380331	3.89872	4.00018	6.91562e-05	0.00224938	1.39839	138716	chr9
high_vs_HC	RAP1A	-0.420125	7.4317	-3.99837	6.96751e-05	0.00226298	1.39158	5906	chr1
high_vs_HC	CASP2	-0.382915	5.08988	-3.99704	7.00604e-05	0.00226831	1.38656	835	chr7
high_vs_HC	ALDH1B1	-0.654156	1.78561	-3.99699	7.00749e-05	0.00226831	1.38637	219	chr9
high_vs_HC	NCOA6	-0.609543	4.84034	-3.99676	7.01424e-05	0.00226831	1.38549	23054	chr20
high_vs_HC	TCTA	0.346125	4.74595	3.99558	7.04846e-05	0.0022761	1.38106	6988	chr3
high_vs_HC	RTN1	-1.2892	3.61894	-3.99517	7.0604e-05	0.00227667	1.37952	6252	chr14
high_vs_HC	TTC21A	1.45304	2.07301	3.99466	7.07538e-05	0.00227823	1.37759	199223	chr3
high_vs_HC	CDK12	-0.293471	5.70078	-3.99425	7.08737e-05	0.00227882	1.37605	51755	chr17
high_vs_HC	MED23	-0.466528	4.7366	-3.99287	7.12801e-05	0.00228861	1.37084	9439	chr6
high_vs_HC	CLPX	-0.306228	5.01966	-3.99135	7.17297e-05	0.00229976	1.36511	10845	chr15
high_vs_HC	FAM124B	-0.97473	-0.523917	-3.98729	7.2943e-05	0.00233477	1.34984	79843	chr2
high_vs_HC	RAI1	-0.805908	3.16054	-3.987	7.30297e-05	0.00233477	1.34875	10743	chr17
high_vs_HC	ACOT9	0.720849	5.60314	3.98644	7.31992e-05	0.00233686	1.34664	23597	chrX
high_vs_HC	TMEM240	1.60747	-2.6525	3.98502	7.36317e-05	0.00234414	1.34128	339453	chr1
high_vs_HC	COG2	-0.373743	4.20546	-3.98482	7.3692e-05	0.00234414	1.34053	22796	chr1
high_vs_HC	MRPL52	0.587104	3.82307	3.98466	7.37408e-05	0.00234414	1.33993	122704	chr14
high_vs_HC	IMPACT	-0.524496	3.34799	-3.98414	7.38977e-05	0.00234581	1.33799	55364	chr18
high_vs_HC	CINP	0.470692	4.15418	3.98355	7.40782e-05	0.00234822	1.33577	51550	chr14
high_vs_HC	MDP1	0.522753	2.4494	3.98184	7.46023e-05	0.00236149	1.32935	145553	chr14
high_vs_HC	NDUFS7	0.469171	5.16899	3.98091	7.48884e-05	0.00236721	1.32587	374291	chr19
high_vs_HC	COX6A1	0.537234	6.27725	3.98031	7.50769e-05	0.00236983	1.32358	1337	chr12
high_vs_HC	NDUFA3	0.542218	4.63545	3.97703	7.60978e-05	0.00239868	1.31128	4696	chr19
high_vs_HC	ZFAND5	-0.545526	7.04537	-3.97642	7.62904e-05	0.00240138	1.30898	7763	chr9
high_vs_HC	LOC124901232	0.581151	3.98523	3.9749	7.67681e-05	0.00241303	1.3033	124901232	chr6
high_vs_HC	SLC24A1	-0.579437	0.979051	-3.97245	7.75485e-05	0.00243416	1.29409	9187	chr15
high_vs_HC	SYP	1.00633	0.694521	3.97153	7.78402e-05	0.0024399	1.29067	6855	chrX
high_vs_HC	BAG3	-0.858373	2.72491	-3.9705	7.81724e-05	0.00244689	1.28679	9531	chr10
high_vs_HC	LOXL1-AS1	-1.00814	0.365753	-3.96758	7.91172e-05	0.00247302	1.27586	100287616	chr15
high_vs_HC	NAA38	0.694656	4.37789	3.96432	8.01865e-05	0.00249698	1.26364	84316	chr17
high_vs_HC	SMARCC1	-0.331723	5.90897	-3.96425	8.02076e-05	0.00249698	1.2634	6599	chr3
high_vs_HC	ATL2	-0.551342	3.4675	-3.96422	8.02175e-05	0.00249698	1.26329	64225	chr2
high_vs_HC	RNF4	-0.400984	5.94761	-3.96381	8.0354e-05	0.00249776	1.26174	6047	chr4
high_vs_HC	RAB33B-AS1	0.941845	1.85867	3.96244	8.0807e-05	0.00250837	1.25662	107984036	chr4
high_vs_HC	EFNB1	-0.549882	2.35405	-3.96147	8.11305e-05	0.00251493	1.25299	1947	chrX
high_vs_HC	PPP1R11	0.284152	6.27186	3.96033	8.15109e-05	0.00252324	1.24873	6992	chr6
high_vs_HC	ELOA	-0.301886	4.79608	-3.95992	8.16467e-05	0.00252396	1.24721	6924	chr1
high_vs_HC	PRDM2	-0.285597	5.8605	-3.95933	8.18465e-05	0.00252666	1.24499	7799	chr1
high_vs_HC	JOSD2	0.547649	3.30057	3.95803	8.22822e-05	0.00253662	1.24016	126119	chr19
high_vs_HC	TRIM21	0.698858	6.60393	3.95658	8.27763e-05	0.00254835	1.23471	6737	chr11
high_vs_HC	USP18	3.25183	4.09891	3.95481	8.33777e-05	0.00256244	1.22812	11274	chr22
high_vs_HC	TMBIM6	-0.305092	9.20432	-3.95456	8.34623e-05	0.00256244	1.2272	7009	chr12
high_vs_HC	ADAMTSL4-AS1	1.48973	0.504687	3.9519	8.43789e-05	0.00258704	1.21726	574406	chr1
high_vs_HC	LRRK2-DT	1.78549	2.34617	3.95106	8.46712e-05	0.00259246	1.21412	107984474	chr12
high_vs_HC	EML5	-1.30272	0.0625472	-3.94844	8.55841e-05	0.00261574	1.20436	161436	chr14
high_vs_HC	LOC105372238	1.36969	-2.63615	3.94821	8.56645e-05	0.00261574	1.2035	105372238	chr19
high_vs_HC	PGAM2	1.17009	-1.45898	3.94687	8.61348e-05	0.00262653	1.19852	5224	chr7
high_vs_HC	ZNF146	-0.636547	4.84935	-3.94587	8.64911e-05	0.00263029	1.19477	7705	chr19
high_vs_HC	SRGAP2B	0.895656	4.6122	3.94586	8.64925e-05	0.00263029	1.19475	647135	chr1
high_vs_HC	KIN	0.465634	4.52739	3.94527	8.67033e-05	0.00263313	1.19254	22944	chr10
high_vs_HC	TSPYL1	-0.52221	5.72751	-3.94267	8.7629e-05	0.00265276	1.18288	7259	chr6
high_vs_HC	FAF2	-0.255739	4.45817	-3.94261	8.76514e-05	0.00265276	1.18264	23197	chr5
high_vs_HC	LINC03122	-2.42525	-5.79728	-3.94246	8.77044e-05	0.00265276	1.18209	285668	chr5
high_vs_HC	ARHGAP21	-0.761476	3.50532	-3.94154	8.8035e-05	0.00265386	1.17867	57584	chr10
high_vs_HC	SKI	-0.88364	5.02939	-3.94125	8.81404e-05	0.00265386	1.17758	6497	chr1
high_vs_HC	MICOS13	0.696619	4.01093	3.9411	8.81933e-05	0.00265386	1.17704	125988	chr19
high_vs_HC	LINC02803	1.28189	0.00755953	3.94105	8.82136e-05	0.00265386	1.17683	107985228	chr1
high_vs_HC	LOC124902267	0.728838	3.07845	3.93888	8.89968e-05	0.00266707	1.16879	124902267	chr9
high_vs_HC	AUTS2	-1.0217	2.73019	-3.93881	8.90237e-05	0.00266707	1.16851	26053	chr7
high_vs_HC	LOC124906236	0.912702	2.57338	3.93878	8.9033e-05	0.00266707	1.16842	124906236	chr3
high_vs_HC	SIGLEC1	3.65859	5.04239	3.93852	8.91282e-05	0.00266707	1.16745	6614	chr20
high_vs_HC	SLC4A4	-1.42119	-0.0106143	-3.93716	8.96253e-05	0.00267838	1.16239	8671	chr4
high_vs_HC	REPS1	-0.379839	4.41539	-3.93265	9.12907e-05	0.00272452	1.14564	85021	chr6
high_vs_HC	LOC124908053	1.11509	1.21431	3.93094	9.19299e-05	0.00273995	1.1393	124908053	chr2
high_vs_HC	MTPAP	-0.344743	3.27898	-3.92895	9.26809e-05	0.00275867	1.1319	55149	chr10
high_vs_HC	IRF2-DT	0.764099	3.25556	3.92783	9.31053e-05	0.00276763	1.12774	117134601	chr4
high_vs_HC	KALRN	-1.07395	0.619354	-3.9228	9.50352e-05	0.00282126	1.10909	8997	chr3
high_vs_HC	PPIP5K2	-0.61234	5.07985	-3.9205	9.59267e-05	0.00284397	1.1006	23262	chr5
high_vs_HC	ZNF721	-0.459634	3.72316	-3.91802	9.69019e-05	0.00286909	1.0914	170960	chr4
high_vs_HC	LSM10	0.409221	5.69164	3.91736	9.71609e-05	0.00287228	1.08898	84967	chr1
high_vs_HC	CEP104	-0.371287	3.79754	-3.9171	9.72656e-05	0.00287228	1.088	9731	chr1
high_vs_HC	CENPK	1.76726	3.03785	3.91543	9.79281e-05	0.00288165	1.08183	64105	chr5
high_vs_HC	ASAP1-IT2	1.15503	1.76558	3.91536	9.79539e-05	0.00288165	1.08159	100507117	chr8
high_vs_HC	NFATC1	-0.596755	4.69727	-3.91533	9.79682e-05	0.00288165	1.08145	4772	chr18
high_vs_HC	LOC105373511	1.36681	1.5553	3.91473	9.82052e-05	0.00288484	1.07926	105373511	chr2
high_vs_HC	QTRT2	-0.390871	3.54494	-3.91325	9.88003e-05	0.0028944	1.07376	79691	chr3
high_vs_HC	POMP	0.61721	5.57698	3.91324	9.88039e-05	0.0028944	1.07373	51371	chr13
high_vs_HC	GALM	1.22323	4.95373	3.91276	9.89954e-05	0.0028944	1.07197	130589	chr2
high_vs_HC	NICOL1	0.707809	3.28991	3.91264	9.90464e-05	0.0028944	1.0715	401115	chr4
high_vs_HC	AMN1	0.859156	4.83462	3.9121	9.92618e-05	0.00289692	1.06953	196394	chr12
high_vs_HC	SLC35E1	-0.308826	5.06132	-3.91106	9.96809e-05	0.00290187	1.0657	79939	chr19
high_vs_HC	EP400	-0.605882	4.84631	-3.91104	9.96899e-05	0.00290187	1.06562	57634	chr12
high_vs_HC	IL1RN	1.17262	7.0155	3.90817	0.000100861	0.00293215	1.055	3557	chr2
high_vs_HC	DNAJB5	-1.1788	0.824783	-3.90741	0.00010117	0.00293734	1.05222	25822	chr9
high_vs_HC	BUD31	0.497036	5.74128	3.90611	0.000101707	0.00294912	1.04741	8896	chr7
high_vs_HC	DDX3X	-0.67427	8.20407	-3.90476	0.000102264	0.00296144	1.04245	1654	chrX
high_vs_HC	SPATS2L	2.64498	4.43448	3.90408	0.000102548	0.00296584	1.03992	26010	chr2
high_vs_HC	ZNF691	0.283464	3.00543	3.90255	0.000103185	0.0029804	1.0343	51058	chr1
high_vs_HC	RPP21	0.46704	2.81747	3.90222	0.000103323	0.00298057	1.03308	79897	chr6
high_vs_HC	UCK1	0.254172	4.33709	3.90171	0.000103538	0.00298294	1.03119	83549	chr9
high_vs_HC	WDR20	-0.335504	4.08548	-3.90018	0.000104184	0.0029977	1.02554	91833	chr14
high_vs_HC	RNF113A	0.281942	4.39454	3.89955	0.000104449	0.00300147	1.02323	7737	chrX
high_vs_HC	LOC124902446	1.28834	0.205739	3.89869	0.000104815	0.00300813	1.02006	124902446	chr10
high_vs_HC	TP53I3	0.967137	2.55329	3.89831	0.000104975	0.00300889	1.01867	9540	chr2
high_vs_HC	CDHR1	-1.64261	-0.476955	-3.89639	0.000105795	0.00302604	1.0116	92211	chr10
high_vs_HC	DOCK2	-0.482156	7.60024	-3.89574	0.000106074	0.00302604	1.00921	1794	chr5
high_vs_HC	COX6B1	0.620254	7.03837	3.89531	0.000106259	0.00302604	1.00762	1340	chr19
high_vs_HC	DCP1A	0.448591	5.68484	3.89517	0.000106317	0.00302604	1.00713	55802	chr3
high_vs_HC	UBQLN1	-0.422996	6.48761	-3.89508	0.000106356	0.00302604	1.00679	29979	chr9
high_vs_HC	NFKBIL1	0.483972	3.46064	3.89494	0.000106417	0.00302604	1.00627	4795	chr6
high_vs_HC	TMEM131	-0.534404	5.26013	-3.89425	0.000106716	0.00302604	1.00373	23505	chr2
high_vs_HC	SPRY2	-1.17712	-0.65272	-3.89388	0.000106876	0.00302604	1.00236	10253	chr13
high_vs_HC	PSENEN	0.517652	5.67877	3.89377	0.000106921	0.00302604	1.00198	55851	chr19
high_vs_HC	SERPING1	2.48849	5.61013	3.89377	0.000106922	0.00302604	1.00197	710	chr11
high_vs_HC	GTF2I	-0.601049	5.81535	-3.89259	0.000107432	0.00303145	0.997647	2969	chr7
high_vs_HC	PIK3R1	-0.650669	5.89441	-3.89237	0.000107529	0.00303145	0.996827	5295	chr5
high_vs_HC	VEZT	-0.506556	3.52288	-3.89204	0.000107672	0.00303145	0.995621	55591	chr12
high_vs_HC	CAPZB	-0.410857	8.36233	-3.89157	0.000107878	0.00303145	0.993886	832	chr1
high_vs_HC	APOL1	1.01021	6.00158	3.89118	0.000108048	0.00303145	0.99245	8542	chr22
high_vs_HC	ARNT	-0.255105	5.45866	-3.89117	0.000108055	0.00303145	0.992393	405	chr1
high_vs_HC	ITCH	-0.389801	6.17069	-3.89116	0.000108059	0.00303145	0.992365	83737	chr20
high_vs_HC	OTOF	5.02507	2.90008	3.89028	0.000108445	0.00303581	0.989121	9381	chr2
high_vs_HC	EIF4G1	-0.70982	6.4481	-3.89019	0.000108485	0.00303581	0.988791	1981	chr3
high_vs_HC	SGK1	-0.808103	5.73834	-3.88335	0.000111525	0.003117	0.963684	6446	chr6
high_vs_HC	RAB5IF	0.490076	7.15473	3.88218	0.000112049	0.00312777	0.959421	55969	chr20
high_vs_HC	RNA18SN3	1.26843	12.6578	3.88026	0.000112921	0.00314818	0.952383	109910380	chr21
high_vs_HC	LINC02033	1.0746	-1.57831	3.87834	0.000113798	0.00316871	0.945354	105377031	chr3
high_vs_HC	HDHD3	0.617511	3.78328	3.87802	0.000113947	0.0031689	0.944171	81932	chr9
high_vs_HC	GTPBP1	0.790831	6.5271	3.87714	0.000114354	0.00317575	0.940934	9567	chr22
high_vs_HC	LOC124905256	1.22582	-0.675927	3.87674	0.000114538	0.00317575	0.939466	124905256	chrX
high_vs_HC	BSCL2	0.493797	4.05798	3.87657	0.000114617	0.00317575	0.938842	26580	chr11
high_vs_HC	AGTRAP	0.594746	7.02554	3.87597	0.000114892	0.00317942	0.936671	57085	chr1
high_vs_HC	RAB39B	-0.563256	2.62202	-3.87535	0.000115181	0.00318091	0.934383	116442	chrX
high_vs_HC	POU2F1	0.453865	5.22562	3.87525	0.000115229	0.00318091	0.93401	5451	chr1
high_vs_HC	COX7A2	0.666157	5.90902	3.87369	0.000115954	0.00319699	0.928315	1347	chr6
high_vs_HC	SAMD9L	1.4627	7.41786	3.87295	0.0001163	0.00320261	0.925605	219285	chr7
high_vs_HC	CNST	-0.556424	4.86928	-3.87254	0.000116495	0.00320404	0.924086	163882	chr1
high_vs_HC	LOC107987392	1.00696	3.99797	3.87177	0.000116855	0.00321	0.921286	107987392	chr22_KI270733v1_random
high_vs_HC	CLCN3	-0.45673	4.53331	-3.86983	0.00011777	0.0032312	0.914198	1182	chr4
high_vs_HC	CLASP2	-0.519407	4.36943	-3.86939	0.000117978	0.00323294	0.9126	23122	chr3
high_vs_HC	JRKL	-0.57229	2.11884	-3.86831	0.000118494	0.00324313	0.908636	8690	chr11
high_vs_HC	LOC105369299	0.997298	0.518901	3.8672	0.000119025	0.00325273	0.904575	105369299	chr21
high_vs_HC	CITED2	-0.464952	5.58801	-3.86697	0.000119135	0.00325273	0.903738	10370	chr6
high_vs_HC	C5orf24	-0.564003	3.86354	-3.86555	0.000119815	0.00326734	0.898567	134553	chr5
high_vs_HC	CDC25C	1.53457	-1.34568	3.86463	0.000120259	0.00327546	0.895211	995	chr5
high_vs_HC	HEATR1	-0.484962	4.2486	-3.86371	0.000120709	0.00328372	0.891824	55127	chr1
high_vs_HC	EIF4EBP2	-0.340058	7.56083	-3.86318	0.000120963	0.00328623	0.889913	1979	chr10
high_vs_HC	SRGAP2C	0.734091	4.75297	3.86291	0.000121094	0.00328623	0.888931	653464	chr1
high_vs_HC	ARHGAP20	-2.38245	-4.59344	-3.86229	0.000121399	0.00329054	0.886644	57569	chr11
high_vs_HC	SLC30A5	-0.427291	4.61828	-3.85962	0.000122709	0.00332203	0.876902	64924	chr5
high_vs_HC	NDUFA1	0.640958	5.28618	3.85881	0.000123109	0.00332523	0.873951	4694	chrX
high_vs_HC	CACNA1A	1.49894	1.59596	3.85878	0.000123124	0.00332523	0.873841	773	chr19
high_vs_HC	NDUFB3	0.635617	5.10846	3.85711	0.000123948	0.00334347	0.867783	4709	chr2
high_vs_HC	GSE1	-0.528277	4.51456	-3.85611	0.000124448	0.00335247	0.864131	23199	chr16
high_vs_HC	ZRSR2	0.449899	5.06074	3.85585	0.00012458	0.00335247	0.863166	8233	chrX
high_vs_HC	TPM4	-0.478679	7.37073	-3.85513	0.00012494	0.00335811	0.860551	7171	chr19
high_vs_HC	COQ8A	-0.687788	5.20436	-3.85341	0.000125803	0.00337727	0.854302	56997	chr1
high_vs_HC	SCARA5	-1.95752	-2.14223	-3.85156	0.000126741	0.00339838	0.847562	286133	chr8
high_vs_HC	WDR47	-0.577879	3.36417	-3.85082	0.000127115	0.00340436	0.844882	22911	chr1
high_vs_HC	NEDD8	0.447758	6.03693	3.84904	0.000128029	0.00342475	0.838381	4738	chr14
high_vs_HC	COMMD4	0.485173	3.82059	3.84695	0.000129102	0.00344798	0.830807	54939	chr15
high_vs_HC	PYCARD	0.525139	6.79105	3.84675	0.000129205	0.00344798	0.830084	29108	chr16
high_vs_HC	CRY1	-0.624535	2.81446	-3.84639	0.000129395	0.00344896	0.82875	1407	chr12
high_vs_HC	PLEKHA5	-1.04498	0.819011	-3.8441	0.000130584	0.00347651	0.820451	54477	chr12
high_vs_HC	LOC107984770	1.41585	-1.13291	3.84257	0.000131386	0.00349372	0.814896	107984770	chr15
high_vs_HC	ZSCAN21	-0.377389	1.89341	-3.84135	0.000132029	0.00350667	0.810464	7589	chr7
high_vs_HC	PCDHGB6	-3.0717	-3.70531	-3.84103	0.0001322	0.00350706	0.80929	56100	chr5
high_vs_HC	ZCCHC8	-0.315706	4.29649	-3.84045	0.000132509	0.00351109	0.807176	55596	chr12
high_vs_HC	PML	1.15438	6.55537	3.83596	0.000134909	0.00356883	0.790893	5371	chr15
high_vs_HC	ARHGAP12	-0.619658	3.32842	-3.83578	0.000135006	0.00356883	0.790239	94134	chr10
high_vs_HC	ATOX1	0.60794	3.06166	3.83478	0.000135542	0.0035788	0.786641	475	chr5
high_vs_HC	LOC124902775	0.817506	1.4854	3.8344	0.000135752	0.00358011	0.785241	124902775	chr11
high_vs_HC	AIRIM	-0.609627	2.03346	-3.83348	0.000136253	0.00358911	0.781898	54955	chr1
high_vs_HC	TMEM132C	-2.73136	-4.33428	-3.83257	0.000136747	0.00359789	0.778617	92293	chr12
high_vs_HC	LOC124903252	1.07073	1.2484	3.83135	0.000137414	0.00361122	0.7742	124903252	chr13
high_vs_HC	ZNF507	-0.716698	2.78078	-3.82987	0.000138227	0.00362833	0.768852	22847	chr19
high_vs_HC	CUTC	0.400873	4.09385	3.82914	0.000138632	0.00363101	0.766195	51076	chr10
high_vs_HC	NOTCH2NLA	0.65182	4.22792	3.8291	0.000138653	0.00363101	0.766062	388677	chr1
high_vs_HC	PI4K2A	-0.400271	3.79094	-3.82636	0.000140178	0.00366669	0.756135	55361	chr10
high_vs_HC	ZNF317	-0.387359	4.41463	-3.82479	0.000141054	0.0036853	0.750488	57693	chr19
high_vs_HC	POLR2J	0.458102	5.7239	3.82326	0.00014192	0.00370362	0.744936	5439	chr7
high_vs_HC	MIEN1	0.431274	5.05714	3.82274	0.000142215	0.00370699	0.743056	84299	chr17
high_vs_HC	ZNF407	-0.419242	3.46152	-3.8223	0.000142465	0.00370828	0.741464	55628	chr18
high_vs_HC	USP54	-0.757844	0.302503	-3.82194	0.000142669	0.00370828	0.740161	159195	chr10
high_vs_HC	SEC16A	-0.670463	5.6921	-3.82178	0.00014276	0.00370828	0.739586	9919	chr9
high_vs_HC	DAD1	0.526179	6.45073	3.8208	0.000143316	0.00371754	0.736058	1603	chr14
high_vs_HC	RAB5C	-0.255027	7.60044	-3.82057	0.000143447	0.00371754	0.735229	5878	chr17
high_vs_HC	CXorf65	0.877218	1.14768	3.82	0.000143773	0.00372168	0.733172	158830	chrX
high_vs_HC	MAD2L2	0.435238	4.14023	3.81899	0.000144356	0.00373246	0.729507	10459	chr1
high_vs_HC	PDCD6IP	-0.331784	6.5391	-3.81832	0.000144737	0.00373801	0.727113	10015	chr3
high_vs_HC	RPL21P44	1.23077	3.50634	3.8167	0.000145675	0.00375505	0.721257	402176	chr4
high_vs_HC	BAZ1A	0.609752	8.11305	3.81639	0.000145855	0.00375505	0.720139	11177	chr14
high_vs_HC	UBQLNL	1.80867	-0.269439	3.81618	0.000145977	0.00375505	0.719377	143630	chr11
high_vs_HC	SERINC3	-0.254227	6.92933	-3.81603	0.000146066	0.00375505	0.718825	10955	chr20
high_vs_HC	AGAP1	-1.50255	0.893127	-3.81526	0.00014651	0.00376214	0.716077	116987	chr2
high_vs_HC	OVCA2	0.392115	4.28931	3.81423	0.00014711	0.00377324	0.712369	124641	chr17
high_vs_HC	RPS21-DT	0.670695	-0.255681	3.81351	0.000147536	0.00377607	0.709745	128667224	chr20
high_vs_HC	KIAA0319L	0.780406	6.28102	3.81347	0.00014756	0.00377607	0.709599	79932	chr1
high_vs_HC	SLC25A30	-0.439337	3.32332	-3.81319	0.000147725	0.00377607	0.708587	253512	chr13
high_vs_HC	VPS26C	-0.278319	5.37476	-3.8124	0.000148188	0.00377783	0.70575	10311	chr21
high_vs_HC	EDEM2	0.384766	5.23198	3.81223	0.000148286	0.00377783	0.70515	55741	chr20
high_vs_HC	ACTG1	-0.491609	10.3595	-3.81221	0.000148299	0.00377783	0.705073	71	chr17
high_vs_HC	WDR1	-0.356251	8.47661	-3.81184	0.000148516	0.00377861	0.703742	9948	chr4
high_vs_HC	GAS1	-1.7619	-2.37394	-3.81124	0.000148874	0.00377861	0.701564	2619	chr9
high_vs_HC	LOC101926887	1.25932	-0.750843	3.81108	0.000148966	0.00377861	0.701	101926887	chr10
high_vs_HC	DNAJB1	-0.461318	6.32899	-3.81102	0.000149003	0.00377861	0.700778	3337	chr19
high_vs_HC	FBXL3	-0.567468	5.84842	-3.81024	0.000149463	0.00378601	0.697981	26224	chr13
high_vs_HC	CIAO2B	0.451118	4.66155	3.80881	0.000150316	0.00380137	0.692823	51647	chr16
high_vs_HC	LOC644215	0.872795	-1.31674	3.80841	0.000150554	0.00380137	0.69139	644215	chr10
high_vs_HC	FRG1	0.564539	5.07447	3.80837	0.000150578	0.00380137	0.691245	2483	chr4
high_vs_HC	CBL	-0.599216	6.34094	-3.80669	0.000151588	0.00382256	0.685188	867	chr11
high_vs_HC	LINC03107	0.818363	-0.866795	3.80432	0.000153016	0.00385424	0.676688	124903648	chr16
high_vs_HC	PCDH1	-1.72609	-0.0690588	-3.80373	0.000153379	0.00385907	0.674538	5097	chr5
high_vs_HC	LOC112268133	1.62765	0.781264	3.80269	0.000154014	0.00387069	0.670795	112268133	chr14
high_vs_HC	MDK	1.5859	0.232608	3.80014	0.000155575	0.00390556	0.661654	4192	chr11
high_vs_HC	RELL2	0.702148	3.1649	3.79906	0.000156245	0.003918	0.657758	285613	chr5
high_vs_HC	SEMA3D	-2.47237	-5.55705	-3.79804	0.000156874	0.00392939	0.654116	223117	chr7
high_vs_HC	SNRNP200	-0.626543	6.70433	-3.79717	0.000157416	0.00393855	0.650994	23020	chr2
high_vs_HC	PHPT1	0.541162	4.24153	3.79561	0.00015839	0.00395603	0.645403	29085	chr9
high_vs_HC	MBLAC2	-0.970859	1.78478	-3.79549	0.000158467	0.00395603	0.644962	153364	chr5
high_vs_HC	PANK2	0.384129	6.22835	3.79488	0.000158852	0.00396124	0.642762	80025	chr20
high_vs_HC	KLHDC1	-0.89233	0.877936	-3.79443	0.000159134	0.00396386	0.641157	122773	chr14
high_vs_HC	MTPN	-0.477943	7.98626	-3.79365	0.000159625	0.00397168	0.638366	136319	chr7
high_vs_HC	UQCR10	0.551452	5.61365	3.79327	0.000159866	0.00397327	0.637	29796	chr22
high_vs_HC	EMC6	0.436785	4.09203	3.79232	0.000160472	0.00398321	0.633568	83460	chr17
high_vs_HC	DIAPH1	-0.542849	7.525	-3.79189	0.000160744	0.00398321	0.632034	1729	chr5
high_vs_HC	PLSCR1	1.57256	6.57195	3.7918	0.000160798	0.00398321	0.63173	5359	chr3
high_vs_HC	FANCA	1.10597	3.59551	3.79069	0.000161505	0.00399251	0.627757	2175	chr16
high_vs_HC	LOC124904411	2.04515	1.03374	3.79045	0.000161663	0.00399251	0.626867	124904411	chr1
high_vs_HC	SMC5	-0.374797	4.67177	-3.79038	0.000161707	0.00399251	0.626623	23137	chr9
high_vs_HC	APOL6	0.995409	7.73813	3.78944	0.000162306	0.00400291	0.62327	80830	chr22
high_vs_HC	BLVRA	0.95956	5.45227	3.78748	0.000163569	0.0040296	0.616252	644	chr7
high_vs_HC	TBC1D16	-0.848871	0.516638	-3.78649	0.00016421	0.00404097	0.612706	125058	chr17
high_vs_HC	SAT2	0.462378	4.36722	3.78451	0.000165504	0.00406518	0.605597	112483	chr17
high_vs_HC	ARID4B	0.543234	7.5497	3.78417	0.000165726	0.00406518	0.604383	51742	chr1
high_vs_HC	LOC107985416	2.07084	-5.13407	3.78415	0.000165737	0.00406518	0.60432	107985416	chr20
high_vs_HC	FFAR2	1.01567	8.63331	3.78338	0.000166242	0.00407162	0.601565	2867	chr19
high_vs_HC	ENPP4	-0.916406	2.79841	-3.78319	0.000166365	0.00407162	0.600893	22875	chr6
high_vs_HC	STK26	-0.598074	5.3133	-3.78292	0.000166544	0.00407162	0.59992	51765	chrX
high_vs_HC	ARHGAP32	-0.680122	1.72105	-3.78262	0.000166743	0.00407205	0.598838	9743	chr11
high_vs_HC	COMMD1	0.535864	3.0584	3.77876	0.000169298	0.00412996	0.585063	150684	chr2
high_vs_HC	PTGES2	0.397885	4.10561	3.77808	0.000169752	0.00413401	0.582639	80142	chr9
high_vs_HC	UBL5	0.590811	6.13191	3.77796	0.000169833	0.00413401	0.582208	59286	chr19
high_vs_HC	RHOBTB3	-1.07685	0.793015	-3.77764	0.00017005	0.00413482	0.581048	22836	chr5
high_vs_HC	GMCL1	-0.520527	4.81108	-3.77614	0.000171055	0.00415475	0.575712	64395	chr2
high_vs_HC	PPP3R1	-0.357663	6.87417	-3.77556	0.000171448	0.00415979	0.573636	5534	chr2
high_vs_HC	WSCD1	-2.162	-4.63487	-3.77451	0.000172159	0.00416733	0.569884	23302	chr17
high_vs_HC	SNX1	-0.299602	6.66361	-3.77413	0.000172416	0.00416733	0.568534	6642	chr15
high_vs_HC	IFIT5	1.61235	6.57979	3.77399	0.000172514	0.00416733	0.568021	24138	chr10
high_vs_HC	USO1	-0.396678	5.38901	-3.77388	0.000172588	0.00416733	0.567632	8615	chr4
high_vs_HC	KPTN	0.936545	2.48457	3.77373	0.000172687	0.00416733	0.567113	11133	chr19
high_vs_HC	LOC145474	1.35224	1.7509	3.77317	0.000173072	0.00417213	0.565096	145474	chr14
high_vs_HC	ZBTB14	-0.507515	3.86779	-3.77136	0.000174309	0.00419745	0.558645	7541	chr18
high_vs_HC	CLIC1	0.48983	9.52329	3.77092	0.00017461	0.00420019	0.557083	1192	chr6
high_vs_HC	LIMD2	0.360833	8.97023	3.76996	0.000175275	0.00421166	0.553644	80774	chr17
high_vs_HC	HNRNPA1L2	-0.60965	2.16533	-3.7695	0.000175591	0.00421475	0.552011	144983	chr13
high_vs_HC	TBC1D14	-0.75324	6.11147	-3.76883	0.000176054	0.00422134	0.549628	57533	chr4
high_vs_HC	SLC13A1	4.549	-3.29066	3.76792	0.000176686	0.0042216	0.546383	6561	chr7
high_vs_HC	SQOR	0.525413	7.27806	3.7679	0.000176699	0.0042216	0.546315	58472	chr15
high_vs_HC	ANXA7	-0.325859	6.43466	-3.76777	0.000176792	0.0042216	0.54584	310	chr10
high_vs_HC	CHMP1A	0.27651	6.44342	3.76773	0.000176817	0.0042216	0.54571	5119	chr16
high_vs_HC	ZBTB11	-0.61337	4.76346	-3.76412	0.000179343	0.00427409	0.532865	27107	chr3
high_vs_HC	LYRM1	0.604663	4.98912	3.76405	0.000179396	0.00427409	0.532598	57149	chr16
high_vs_HC	CMC2	0.627554	3.7119	3.75903	0.000182966	0.0043527	0.514759	56942	chr16
high_vs_HC	DDB2	0.486058	3.95594	3.75872	0.000183189	0.0043527	0.513659	1643	chr11
high_vs_HC	MOAP1	-0.420062	4.25569	-3.7586	0.000183278	0.0043527	0.51322	64112	chr14
high_vs_HC	KAT14	-0.43591	3.44784	-3.75758	0.000184016	0.0043619	0.509579	57325	chr20
high_vs_HC	NDRG3	-0.334011	4.94146	-3.75752	0.000184054	0.0043619	0.509394	57446	chr20
high_vs_HC	LINC00467	0.832573	0.46251	3.75681	0.000184568	0.00436948	0.506868	84791	chr1
high_vs_HC	COG3	-0.471545	3.98512	-3.75468	0.000186121	0.0043942	0.499285	83548	chr13
high_vs_HC	CNKSR3	-1.65582	-2.66761	-3.75463	0.000186159	0.0043942	0.499101	154043	chr6
high_vs_HC	R3HDM1	-0.330428	3.8976	-3.75457	0.0001862	0.0043942	0.4989	23518	chr2
high_vs_HC	BICRAL	-0.371686	5.16301	-3.7529	0.000187421	0.00441579	0.492983	23506	chr6
high_vs_HC	SIAH1	-0.628969	3.41266	-3.75278	0.000187508	0.00441579	0.492563	6477	chr16
high_vs_HC	PSME1	0.435728	8.51673	3.75223	0.000187919	0.00442083	0.49058	5720	chr14
high_vs_HC	SIRT7	0.3945	5.65435	3.7499	0.000189643	0.0044567	0.482318	51547	chr17
high_vs_HC	FCGR1BP	1.33586	4.75334	3.74903	0.000190288	0.0044672	0.479242	2210	chr1
high_vs_HC	PEX1	-0.386117	3.18651	-3.74787	0.000191154	0.00448284	0.475133	5189	chr7
high_vs_HC	SCAF4	-0.594074	4.57212	-3.7461	0.000192486	0.00450935	0.468851	57466	chr21
high_vs_HC	PHIP	0.638651	7.58324	3.74567	0.000192808	0.00451219	0.467337	55023	chr6
high_vs_HC	C2CD4D-AS1	-1.04222	0.691913	-3.74514	0.000193207	0.00451313	0.465465	100132111	chr1
high_vs_HC	ZNF226	0.374372	3.99037	3.74509	0.00019325	0.00451313	0.465265	7769	chr19
high_vs_HC	LOC124906065	1.68476	-2.61547	3.7443	0.000193842	0.00451821	0.4625	124906065	chr2
high_vs_HC	STAG3L5P	0.800318	-0.679612	3.74427	0.000193871	0.00451821	0.462365	101735302	chr7
high_vs_HC	CNIH4	0.638381	5.30076	3.74241	0.000195283	0.00454641	0.455797	29097	chr1
high_vs_HC	NPFF	0.771115	1.28011	3.74046	0.000196781	0.00457654	0.448881	8620	chr12
high_vs_HC	AP4E1	-0.411234	3.23322	-3.7399	0.000197208	0.00458172	0.446921	23431	chr15
high_vs_HC	COPS9	0.590269	4.57617	3.73913	0.000197805	0.00459084	0.444186	150678	chr2
high_vs_HC	PUS7	-0.713984	0.959566	-3.73831	0.00019844	0.00459111	0.441284	54517	chr7
high_vs_HC	BLTP2	-0.396517	6.25878	-3.73827	0.000198473	0.00459111	0.441137	9703	chr17
high_vs_HC	ARFGEF1	-0.381197	5.89942	-3.73797	0.000198702	0.00459111	0.440091	10565	chr8
high_vs_HC	SPIN1	-0.619671	3.63788	-3.73793	0.000198731	0.00459111	0.439959	10927	chr9
high_vs_HC	MRPS21	0.567323	5.22228	3.73779	0.00019884	0.00459111	0.439466	54460	chr1
high_vs_HC	NDUFAF1	0.483457	3.64818	3.73716	0.000199336	0.00459427	0.437212	51103	chr15
high_vs_HC	KIAA0586	-0.35442	3.77495	-3.73709	0.000199386	0.00459427	0.436984	9786	chr14
high_vs_HC	GPD1L	-0.43718	3.58974	-3.73589	0.000200325	0.00461117	0.432734	23171	chr3
high_vs_HC	ATP5MJ	0.606816	5.45562	3.73491	0.000201094	0.00462413	0.429267	9556	chr14
high_vs_HC	HDHD2	-0.357853	4.47472	-3.73432	0.000201557	0.00463004	0.427186	84064	chr18
high_vs_HC	METTL24	-2.27987	-4.61346	-3.73397	0.000201829	0.00463155	0.425966	728464	chr6
high_vs_HC	CCDC18-AS1	0.804083	3.85074	3.73364	0.000202095	0.00463291	0.424775	100131564	chr1
high_vs_HC	SEC31A	-0.463688	5.87175	-3.73326	0.00020239	0.00463293	0.423453	22872	chr4
high_vs_HC	N4BP2L2	0.355543	6.56027	3.73311	0.000202509	0.00463293	0.422924	10443	chr13
high_vs_HC	URB1	-0.574723	3.20724	-3.73092	0.000204246	0.00466792	0.415197	9875	chr21
high_vs_HC	ALKBH8	-0.616447	2.5416	-3.729	0.000205785	0.00469831	0.408407	91801	chr11
high_vs_HC	LOC124904041	1.23004	-0.366174	3.72874	0.000205997	0.00469836	0.407478	124904041	chr17
high_vs_HC	LOC124902006	1.1443	0.840102	3.72817	0.000206448	0.00470387	0.405499	124902006	chr8
high_vs_HC	PIGW	-0.703788	1.04672	-3.72776	0.000206784	0.00470675	0.404027	284098	chr17
high_vs_HC	IGIP	-0.664525	2.77527	-3.72481	0.000209173	0.00475106	0.393641	492311	chr5
high_vs_HC	AGL	-0.548302	3.6495	-3.72471	0.000209253	0.00475106	0.393294	178	chr1
high_vs_HC	CXCL13	2.81128	-3.77737	3.72456	0.000209373	0.00475106	0.392773	10563	chr4
high_vs_HC	S100A2	1.4308	-3.57878	3.72431	0.000209578	0.00475106	0.391891	6273	chr1
high_vs_HC	AGRN	1.99968	2.94352	3.7239	0.000209918	0.00475397	0.390425	375790	chr1
high_vs_HC	SENP6	-0.460081	5.96875	-3.72226	0.000211264	0.00477964	0.384642	26054	chr6
high_vs_HC	ZCCHC3	-0.369955	4.44793	-3.72154	0.000211853	0.00478814	0.382124	85364	chr20
high_vs_HC	BCL2L12	0.392324	3.30707	3.72069	0.000212559	0.00479926	0.379116	83596	chr19
high_vs_HC	TMBIM1	-0.351953	7.09704	-3.72007	0.000213071	0.00480599	0.37694	64114	chr2
high_vs_HC	P2RY12	-1.22913	2.37837	-3.71973	0.000213353	0.00480735	0.375745	64805	chr3
high_vs_HC	PET100	0.721549	4.89552	3.71932	0.000213696	0.00480735	0.374292	100131801	chr19
high_vs_HC	FCGR1A	1.40617	6.32157	3.71922	0.000213774	0.00480735	0.373961	2209	chr1
high_vs_HC	FIP1L1	-0.317697	4.85508	-3.71851	0.000214371	0.00481594	0.371442	81608	chr4
high_vs_HC	PABPC3	-0.905304	-1.23383	-3.71765	0.000215086	0.00482718	0.36843	5042	chr13
high_vs_HC	PSMA6	0.745194	6.79655	3.71364	0.000218462	0.00489804	0.35435	5687	chr14
high_vs_HC	ZFP64	-0.48961	2.34754	-3.71117	0.000220574	0.00494046	0.345652	55734	chr20
high_vs_HC	LOC101929643	2.16794	-4.4116	3.7085	0.000222869	0.00498688	0.336296	101929643	chr2
high_vs_HC	ZSCAN16	0.498779	3.3319	3.7079	0.000223392	0.0049936	0.334177	80345	chr6
high_vs_HC	GEM	-2.20165	-3.99187	-3.70748	0.000223753	0.00499671	0.332716	2669	chr8
high_vs_HC	POLR3B	-0.345508	2.45605	-3.70607	0.00022498	0.00501444	0.327774	55703	chr12
high_vs_HC	NRF1	-0.229785	4.32062	-3.70606	0.000224994	0.00501444	0.327717	4899	chr7
high_vs_HC	RSF1	0.511001	6.63085	3.70566	0.000225341	0.0050161	0.326325	51773	chr11
high_vs_HC	XYLB	-0.824592	-0.878595	-3.70539	0.000225576	0.0050161	0.325383	9942	chr3
high_vs_HC	CHORDC1P4	1.18934	1.83196	3.7052	0.000225739	0.0050161	0.324728	727896	chr18
high_vs_HC	LOC107985977	1.06673	0.471196	3.70468	0.000226196	0.00502128	0.322901	107985977	chr2
high_vs_HC	TXNIP	-0.684736	11.2892	-3.70367	0.000227086	0.00503606	0.31935	10628	chr1
high_vs_HC	ADD1	-0.56197	7.51012	-3.70328	0.000227425	0.0050386	0.318003	118	chr4
high_vs_HC	MRPS15	0.451478	4.46204	3.70275	0.0002279	0.00504414	0.316118	64960	chr1
high_vs_HC	CASS4	-0.984944	4.77944	-3.70245	0.000228161	0.00504495	0.315081	57091	chr20
high_vs_HC	ARHGEF6	-0.333581	6.73659	-3.70197	0.00022859	0.00504657	0.313384	9459	chrX
high_vs_HC	HIPK3	-0.733048	6.5285	-3.70186	0.000228684	0.00504657	0.313012	10114	chr11
high_vs_HC	ACTB	-0.647027	12.8495	-3.70057	0.000229832	0.0050669	0.30849	60	chr7
high_vs_HC	MRPL54	0.549304	4.41607	3.69596	0.000233968	0.00515303	0.29237	116541	chr19
high_vs_HC	THRAP3	-0.284898	7.28234	-3.69562	0.00023428	0.00515486	0.291164	9967	chr1
high_vs_HC	BLOC1S5	-0.440702	3.48213	-3.69517	0.000234686	0.00515871	0.289603	63915	chr6
high_vs_HC	LOC112267988	1.05426	1.11903	3.69457	0.000235234	0.0051657	0.287495	112267988	chr7
high_vs_HC	NPDC1	1.09589	3.34615	3.69358	0.000236136	0.00518044	0.284037	56654	chr9
high_vs_HC	IGFL2	2.37809	-3.18163	3.6932	0.000236481	0.00518295	0.282716	147920	chr19
high_vs_HC	FBXO6	1.19311	4.44902	3.69146	0.000238075	0.00520774	0.276645	26270	chr1
high_vs_HC	OXR1	-0.62299	4.2762	-3.69109	0.000238419	0.00520774	0.275343	55074	chr8
high_vs_HC	LOC105373234	-1.91651	-6.73511	-3.69107	0.000238433	0.00520774	0.27529	105373234	chr1
high_vs_HC	RYBP	-0.568603	6.1051	-3.69096	0.00023854	0.00520774	0.274883	23429	chr3
high_vs_HC	FZD8	-1.56271	-3.14215	-3.68963	0.000239764	0.00522757	0.270259	8325	chr10
high_vs_HC	KCNK10	-1.78417	-2.5858	-3.68947	0.000239914	0.00522757	0.269693	54207	chr14
high_vs_HC	LOC102724968	2.36167	-4.80225	3.68898	0.000240371	0.00523245	0.267974	102724968	chr20
high_vs_HC	LOC100190986	0.879142	3.24645	3.68853	0.000240788	0.00523644	0.26641	100190986	chr16
high_vs_HC	CDHR5	1.66235	-2.11382	3.68824	0.000241057	0.00523721	0.265402	53841	chr11
high_vs_HC	SDHAF1	0.374308	3.57752	3.6875	0.000241747	0.00524559	0.262819	644096	chr19
high_vs_HC	GABPA	-0.603139	4.85754	-3.68712	0.000242104	0.00524559	0.261484	2551	chr21
high_vs_HC	DPY30	0.45763	4.56127	3.68687	0.000242339	0.00524559	0.260609	84661	chr2
high_vs_HC	ERRFI1	-1.04672	-1.78519	-3.68683	0.000242377	0.00524559	0.260466	54206	chr1
high_vs_HC	PRSS35	-3.30888	-4.14805	-3.68632	0.000242852	0.00525079	0.2587	167681	chr6
high_vs_HC	DPM3	0.544847	3.31302	3.68549	0.000243629	0.00526253	0.255812	54344	chr1
high_vs_HC	ZC3H4	-0.41237	5.00699	-3.68379	0.000245234	0.00529168	0.249884	23211	chr19
high_vs_HC	ZDHHC24	0.278305	3.99652	3.68356	0.00024545	0.00529168	0.249085	254359	chr11
high_vs_HC	LATS1	-0.540877	4.05803	-3.68282	0.000246159	0.00530186	0.246482	9113	chr6
high_vs_HC	LY6G6C	2.09304	-3.1065	3.68096	0.000247933	0.00533495	0.239996	80740	chr6
high_vs_HC	SP140	0.802765	5.89682	3.68053	0.000248344	0.00533868	0.2385	11262	chr2
high_vs_HC	LOC105374545	2.31921	-0.716293	3.67993	0.000248911	0.00534576	0.236438	105374545	chr4
high_vs_HC	LOC124907996	-1.20142	-1.41669	-3.67842	0.000250367	0.00536943	0.231173	124907996	chr2
high_vs_HC	ELOVL4	-1.40698	0.216465	-3.67829	0.000250492	0.00536943	0.230721	6785	chr6
high_vs_HC	IFIT1	3.03726	8.45425	3.67767	0.000251093	0.00537278	0.228558	3434	chr10
high_vs_HC	LOC124905131	1.01607	-2.36232	3.67764	0.000251127	0.00537278	0.228434	124905131	chr22
high_vs_HC	SARNP	0.523189	5.13833	3.67732	0.000251436	0.00537426	0.227325	84324	chr12
high_vs_HC	C8orf58	0.521936	2.41691	3.67579	0.000252915	0.00540073	0.222028	541565	chr8
high_vs_HC	DUSP23	0.502342	4.04924	3.67261	0.00025603	0.00546206	0.210972	54935	chr1
high_vs_HC	TADA3	0.25838	6.56016	3.67216	0.000256478	0.00546303	0.209394	10474	chr3
high_vs_HC	LOC124903741	-1.17734	-1.24225	-3.67207	0.000256563	0.00546303	0.209096	124903741	chr16
high_vs_HC	SLBP	-0.388444	5.28866	-3.67043	0.00025819	0.00549056	0.203386	7884	chr4
high_vs_HC	LOC107985360	0.726492	1.08542	3.67028	0.000258345	0.00549056	0.202846	107985360	chr1
high_vs_HC	LOC124901694	1.38411	0.329034	3.6693	0.000259318	0.00550604	0.19945	124901694	chr7
high_vs_HC	RASD1	-1.35043	-1.68753	-3.66862	0.000259998	0.00551524	0.197088	51655	chr17
high_vs_HC	MRPL27	0.543126	3.42143	3.66782	0.000260796	0.00552695	0.19432	51264	chr17
high_vs_HC	LOC124903456	0.811943	-0.432341	3.66739	0.000261232	0.00553097	0.192812	124903456	chr15
high_vs_HC	FLAD1	0.283548	4.21722	3.66565	0.000262985	0.00556284	0.186772	80308	chr1
high_vs_HC	HAX1	0.522884	5.69427	3.66418	0.00026447	0.00558691	0.181689	10456	chr1
high_vs_HC	CPTP	0.342339	4.65392	3.66403	0.000264621	0.00558691	0.181176	80772	chr1
high_vs_HC	WAC	-0.2615	7.38398	-3.66378	0.000264879	0.0055871	0.180296	51322	chr10
high_vs_HC	PAIP2	-0.404208	7.24261	-3.66323	0.000265441	0.0055937	0.178382	51247	chr5
high_vs_HC	COX1	-1.02648	12.5909	-3.66288	0.000265798	0.00559597	0.177168	4512	chrM
high_vs_HC	MTBP	-0.767033	0.227832	-3.66111	0.00026761	0.00562884	0.171034	27085	chr8
high_vs_HC	SAP130	-0.495458	4.4068	-3.66069	0.000268035	0.00563249	0.169604	79595	chr2
high_vs_HC	HSH2D	0.900095	7.58784	3.65997	0.000268778	0.00563298	0.167102	84941	chr19
high_vs_HC	MED1	-0.256173	5.10661	-3.6599	0.000268856	0.00563298	0.166841	5469	chr17
high_vs_HC	LGALS3BP	1.69435	5.40475	3.65978	0.000268972	0.00563298	0.166452	3959	chr17
high_vs_HC	SHPRH	-0.548577	3.3753	-3.6597	0.000269062	0.00563298	0.16615	257218	chr6
high_vs_HC	RIPK3	0.643842	4.71595	3.65868	0.000270115	0.00564976	0.162624	11035	chr14
high_vs_HC	TMEM205	0.454865	4.41323	3.65682	0.000272046	0.00568219	0.156195	374882	chr19
high_vs_HC	SLC4A10	-2.57126	0.572236	-3.6567	0.000272172	0.00568219	0.155777	57282	chr2
high_vs_HC	GRHL2	1.59802	-3.6812	3.65629	0.000272607	0.00568598	0.154336	79977	chr8
high_vs_HC	IPO11	-0.702427	1.97054	-3.65567	0.000273253	0.00569416	0.1522	51194	chr5
high_vs_HC	ZNF133	0.329111	2.7688	3.65516	0.000273789	0.00570005	0.150431	7692	chr20
high_vs_HC	XPC	-0.531069	5.42483	-3.65468	0.00027429	0.00570407	0.14878	7508	chr3
high_vs_HC	HDAC9	-0.804115	3.64553	-3.65449	0.000274491	0.00570407	0.148122	9734	chr7
high_vs_HC	TMEM101	0.377398	4.3549	3.65394	0.000275072	0.00571085	0.146213	84336	chr17
high_vs_HC	ATRIP	0.627947	3.33246	3.65305	0.000276004	0.00572492	0.143159	84126	chr3
high_vs_HC	VKORC1L1	-0.322032	3.93362	-3.65278	0.000276293	0.00572561	0.142215	154807	chr7
high_vs_HC	ATP5ME	0.682918	5.14544	3.65084	0.000278356	0.00575385	0.1355	521	chr4
high_vs_HC	IL27	1.41436	-0.523802	3.65078	0.000278422	0.00575385	0.135287	246778	chr16
high_vs_HC	WDR83OS	0.348194	5.37228	3.65078	0.000278425	0.00575385	0.135279	51398	chr19
high_vs_HC	MIIP	0.597176	5.14188	3.65034	0.000278885	0.00575806	0.133789	60672	chr1
high_vs_HC	UBR3	-0.391782	4.62697	-3.64684	0.000282656	0.00583055	0.12167	130507	chr2
high_vs_HC	PHF8	-0.470313	4.6248	-3.64636	0.000283167	0.00583176	0.120038	23133	chrX
high_vs_HC	GSTO1	0.607962	6.43938	3.64623	0.000283315	0.00583176	0.119568	9446	chr10
high_vs_HC	TMEM62	0.586977	3.58501	3.64606	0.000283494	0.00583176	0.118998	80021	chr15
high_vs_HC	DNAJC14	-0.288033	4.51964	-3.64567	0.000283922	0.00583522	0.117638	85406	chr12
high_vs_HC	CCNB3	-1.30342	-2.91358	-3.64422	0.000285494	0.00585538	0.112655	85417	chrX
high_vs_HC	GOLGA5	-0.241282	4.4468	-3.6437	0.00028607	0.00585538	0.110835	9950	chr14
high_vs_HC	TMEM160	0.576795	3.70017	3.64354	0.000286235	0.00585538	0.110315	54958	chr19
high_vs_HC	FAM98B	-0.413318	4.06308	-3.64352	0.00028626	0.00585538	0.110238	283742	chr15
high_vs_HC	LRRC17	-1.43093	-2.65155	-3.64332	0.000286481	0.00585538	0.109542	10234	chr7
high_vs_HC	FYCO1	-0.3709	4.20809	-3.64328	0.000286527	0.00585538	0.109396	79443	chr3
high_vs_HC	TGOLN2	-0.373736	7.63568	-3.64309	0.000286729	0.00585538	0.108761	10618	chr2
high_vs_HC	ACAA1	0.393257	6.30899	3.64071	0.000289351	0.00590356	0.100547	30	chr3
high_vs_HC	SART3	-0.36444	5.15139	-3.64026	0.000289851	0.00590838	0.098991	9733	chr12
high_vs_HC	BRPF1	-0.404468	4.46259	-3.63944	0.000290755	0.00591788	0.0961815	7862	chr3
high_vs_HC	SEPTIN7	-0.504078	7.33636	-3.63931	0.000290907	0.00591788	0.0957094	989	chr7
high_vs_HC	B3GLCT	-0.678419	1.66888	-3.63913	0.000291108	0.00591788	0.0950873	145173	chr13
high_vs_HC	SIGLEC17P	-1.39262	1.07992	-3.63847	0.000291835	0.00591948	0.0928381	284367	chr19
high_vs_HC	OAS1	2.22717	8.00628	3.63836	0.000291958	0.00591948	0.0924579	4938	chr12
high_vs_HC	NDUFA7	0.575819	3.94544	3.63835	0.000291978	0.00591948	0.0923951	4701	chr19
high_vs_HC	TTC9	-0.849089	4.30415	-3.63719	0.000293265	0.0059402	0.0884294	23508	chr14
high_vs_HC	CAPN7	-0.430504	4.05725	-3.63667	0.000293849	0.00594666	0.0866344	23473	chr3
high_vs_HC	NSD3	-0.310877	6.27822	-3.63633	0.000294234	0.00594909	0.0854541	54904	chr8
high_vs_HC	ZNF787	0.488729	5.73533	3.63599	0.000294613	0.0059513	0.0842908	126208	chr19
high_vs_HC	LIMA1	-0.667921	3.00751	-3.63576	0.000294873	0.0059513	0.083495	51474	chr12
high_vs_HC	AREL1	-0.458831	5.48949	-3.63411	0.000296736	0.00598352	0.0778144	9870	chr14
high_vs_HC	LOC124904767	1.24908	0.641049	3.63265	0.00029839	0.00601146	0.0728021	124904767	chr19
high_vs_HC	NDC80	1.08354	2.35097	3.63142	0.000299796	0.00603437	0.0685629	10403	chr18
high_vs_HC	PSMB6	0.50243	5.55022	3.63085	0.000300453	0.00604184	0.0665876	5694	chr17
high_vs_HC	MIB1	-0.597491	4.4617	-3.63063	0.000300706	0.00604184	0.0658301	57534	chr18
high_vs_HC	PALD1	-1.18868	-0.997835	-3.62934	0.000302182	0.00605659	0.0614141	27143	chr10
high_vs_HC	RAB22A	-0.33083	5.10583	-3.62918	0.00030237	0.00605659	0.0608533	57403	chr20
high_vs_HC	NUP93	-0.521323	4.15341	-3.62913	0.000302427	0.00605659	0.0606837	9688	chr16
high_vs_HC	FAM209A	0.892506	-0.186684	3.62888	0.000302714	0.00605659	0.0598286	200232	chr20
high_vs_HC	TYROBP	0.529678	8.55973	3.62862	0.000303013	0.00605659	0.0589379	7305	chr19
high_vs_HC	FITM1	0.713962	1.03862	3.62858	0.000303059	0.00605659	0.0588002	161247	chr14
high_vs_HC	LINC02422	1.24521	1.0464	3.62754	0.000304263	0.00607524	0.0552256	105369723	chr12
high_vs_HC	EXOSC1	0.387317	4.32742	3.62679	0.000305136	0.00608669	0.0526403	51013	chr10
high_vs_HC	MAPK11	0.764504	1.51111	3.62658	0.000305379	0.00608669	0.0519236	5600	chr22
high_vs_HC	LOC124904018	1.28975	-0.23851	3.62611	0.000305927	0.00609017	0.0503055	124904018	chr17
high_vs_HC	ADNP2	-0.345793	3.63284	-3.62596	0.000306096	0.00609017	0.049808	22850	chr18
high_vs_HC	MIR9-1HG	1.60806	-3.28755	3.62556	0.00030656	0.00609103	0.0484415	10485	chr1
high_vs_HC	CHERP	-0.572392	4.85124	-3.62546	0.000306682	0.00609103	0.0480836	10523	chr19
high_vs_HC	PTGER4	-0.607232	5.14959	-3.62464	0.000307635	0.00610114	0.0452859	5734	chr5
high_vs_HC	ELOA-AS1	0.541804	0.948362	3.62456	0.000307735	0.00610114	0.0449946	100506963	chr1
high_vs_HC	CEACAM1	1.30521	5.0616	3.62323	0.0003093	0.00612677	0.0404183	634	chr19
high_vs_HC	LSM7	0.644677	4.71553	3.62299	0.000309581	0.00612692	0.0396007	51690	chr19
high_vs_HC	OR56B1	1.76237	-3.40895	3.62264	0.000309985	0.00612952	0.038424	387748	chr11
high_vs_HC	SUSD6	-0.676556	6.34807	-3.62086	0.000312094	0.00616217	0.0323104	9766	chr14
high_vs_HC	AGPAT2	0.505549	5.39013	3.62078	0.000312186	0.00616217	0.0320467	10555	chr9
high_vs_HC	SLED1	1.84513	0.415896	3.61875	0.000314605	0.00620447	0.0250862	643036	chr4
high_vs_HC	RPA4	1.14397	-1.34221	3.61824	0.000315217	0.00621108	0.0233341	29935	chrX
high_vs_HC	CNNM2	-0.428681	1.80507	-3.61601	0.000317902	0.00625178	0.0156894	54805	chr10
high_vs_HC	LINC02574	2.91478	-4.16829	3.6159	0.000318037	0.00625178	0.0153052	111216282	chr1
high_vs_HC	LOC101927080	2.46379	-4.74257	3.61583	0.000318118	0.00625178	0.0150763	101927080	chr16
high_vs_HC	CTR9	-0.306129	6.01893	-3.6143	0.000319973	0.00628272	0.00983693	9646	chr11
high_vs_HC	SARAF	-0.60994	8.33525	-3.61284	0.000321752	0.00631214	0.00483797	51669	chr8
high_vs_HC	PPARA	-0.368133	2.86405	-3.61245	0.000322234	0.00631607	0.00348854	5465	chr22
high_vs_HC	RSPH3	0.767181	4.58751	3.61108	0.000323911	0.00634339	-0.0011882	83861	chr6
high_vs_HC	GRTP1	-1.54166	-2.03384	-3.61031	0.000324856	0.00635636	-0.00381552	79774	chr13
high_vs_HC	CCNY	-0.446364	6.46848	-3.60996	0.00032529	0.00635906	-0.00501944	219771	chr10
high_vs_HC	NPTXR	-1.04307	1.72601	-3.60974	0.000325561	0.00635906	-0.00576872	23467	chr22
high_vs_HC	SSH1	-0.688256	4.58989	-3.60945	0.000325912	0.00636039	-0.0067406	54434	chr12
high_vs_HC	MED4	-0.310019	5.06873	-3.60893	0.000326558	0.00636316	-0.00852334	29079	chr13
high_vs_HC	DHX9	-0.458511	6.89222	-3.60888	0.000326621	0.00636316	-0.00869841	1660	chr1
high_vs_HC	CIAO3	0.354921	3.94477	3.60814	0.000327544	0.0063756	-0.0112417	64428	chr16
high_vs_HC	LOC124902114	0.760398	2.34316	3.60769	0.000328102	0.00637941	-0.0127748	124902114	chr9
high_vs_HC	DLG2	-1.23421	-2.8318	-3.60737	0.000328498	0.00637941	-0.0138619	1740	chr11
high_vs_HC	DLAT	-0.452029	3.67666	-3.60729	0.000328592	0.00637941	-0.0141216	1737	chr11
high_vs_HC	RAI14	-2.06578	-3.07438	-3.60664	0.000329407	0.0063897	-0.0163533	26064	chr5
high_vs_HC	DNAJC13	-0.731929	4.51899	-3.60618	0.000329987	0.0063902	-0.0179375	23317	chr3
high_vs_HC	FAM133B	0.590715	5.83457	3.60614	0.000330032	0.0063902	-0.0180607	257415	chr7
high_vs_HC	OAS2	2.02472	8.01033	3.60589	0.000330341	0.0063902	-0.0189032	4939	chr12
high_vs_HC	RASA1	-0.485592	4.17305	-3.60571	0.000330572	0.0063902	-0.0195338	5921	chr5
high_vs_HC	MAPRE2	-0.34577	5.80974	-3.60448	0.000332114	0.00641043	-0.0237286	10982	chr18
high_vs_HC	DGUOK	0.295204	4.9673	3.60442	0.000332189	0.00641043	-0.0239321	1716	chr2
high_vs_HC	LOC124902011	1.18281	0.607153	3.60322	0.000333709	0.00643353	-0.0280456	124902011	chr8
high_vs_HC	UQCRQ	0.668444	4.59937	3.60302	0.00033396	0.00643353	-0.0287218	27089	chr5
high_vs_HC	NDUFA13	0.6037	6.00494	3.60188	0.000335395	0.00644839	-0.0325855	51079	chr19
high_vs_HC	OSBPL8	-0.624209	7.16018	-3.60186	0.000335422	0.00644839	-0.0326594	114882	chr12
high_vs_HC	TBC1D9	-0.745408	4.08877	-3.60173	0.000335593	0.00644839	-0.0331182	23158	chr4
high_vs_HC	POU5F2	1.25803	1.43919	3.60134	0.000336092	0.0064506	-0.0344564	134187	chr5
high_vs_HC	YPEL2	-0.458787	4.50212	-3.60119	0.000336283	0.0064506	-0.0349683	388403	chr17
high_vs_HC	SERTAD2	-0.432768	5.13987	-3.60043	0.000337249	0.0064636	-0.0375519	9792	chr2
high_vs_HC	ZNF850	-0.777216	-0.41573	-3.59826	0.000340033	0.0065114	-0.0449594	342892	chr19
high_vs_HC	PYCARD-AS1	0.520219	0.354861	3.59703	0.000341611	0.0065332	-0.0491306	100652740	chr16
high_vs_HC	NOP10	0.59738	6.66065	3.59692	0.000341754	0.0065332	-0.0495068	55505	chr15
high_vs_HC	LOC124900987	0.817311	3.17502	3.59619	0.000342693	0.00654559	-0.0519809	124900987	chr5
high_vs_HC	SEC14L1	-0.863421	7.86525	-3.59569	0.000343345	0.00655247	-0.0536931	6397	chr17
high_vs_HC	SLIT3	-2.35131	-5.39054	-3.5954	0.000343722	0.00655408	-0.0546807	6586	chr5
high_vs_HC	NYNRIN	-1.4317	-2.20166	-3.59501	0.000344236	0.0065583	-0.0560257	57523	chr14
high_vs_HC	ELAVL1	-0.327527	5.07495	-3.59401	0.000345533	0.00657743	-0.0594141	1994	chr19
high_vs_HC	IQCN	1.03311	2.04295	3.59287	0.000347028	0.0066003	-0.0633038	80726	chr19
high_vs_HC	MAPKAP1	-0.266104	5.0981	-3.59239	0.000347659	0.0066067	-0.0649402	79109	chr9
high_vs_HC	ATP5IF1	0.334732	5.47428	3.59187	0.000348345	0.00661414	-0.0667166	93974	chr1
high_vs_HC	VPS29	0.432389	6.01076	3.59084	0.0003497	0.00662902	-0.070212	51699	chr12
high_vs_HC	KLF3	-0.464488	6.94642	-3.59082	0.00034972	0.00662902	-0.0702627	51274	chr4
high_vs_HC	ZNF696	-0.461568	2.48252	-3.5898	0.000351074	0.00664735	-0.0737432	79943	chr8
high_vs_HC	RFX3-DT	1.012	-1.602	3.58948	0.000351491	0.00664735	-0.0748135	101929302	chr9
high_vs_HC	TNKS	-0.286298	4.39677	-3.58942	0.000351575	0.00664735	-0.0750294	8658	chr8
high_vs_HC	HNRNPR	-0.495379	6.29895	-3.58866	0.000352587	0.00664956	-0.0776181	10236	chr1
high_vs_HC	MAPKAPK5	-0.308158	3.98603	-3.58856	0.000352725	0.00664956	-0.0779708	8550	chr12
high_vs_HC	LLGL1	-0.451828	3.54039	-3.58855	0.000352739	0.00664956	-0.0780059	3996	chr17
high_vs_HC	TRIM40	-1.77687	-2.5334	-3.58844	0.000352877	0.00664956	-0.0783582	135644	chr6
high_vs_HC	EEF2K	-0.473457	3.40601	-3.58792	0.000353569	0.00665701	-0.0801226	29904	chr16
high_vs_HC	ARHGEF2-AS2	0.725811	1.29143	3.58711	0.000354651	0.00667178	-0.0828743	107985209	chr1
high_vs_HC	UBE2S	0.68273	4.54118	3.58654	0.000355423	0.0066807	-0.0848318	27338	chr19
high_vs_HC	TRIM4	-0.495633	4.48025	-3.5856	0.000356682	0.00669876	-0.088017	89122	chr7
high_vs_HC	PID1	-1.53592	3.25196	-3.58498	0.000357518	0.00670885	-0.0901264	55022	chr2
high_vs_HC	GBP1	1.37047	7.34381	3.58467	0.000357933	0.00671101	-0.091169	2633	chr1
high_vs_HC	AUP1	0.357696	6.14626	3.58423	0.000358527	0.00671526	-0.0926642	550	chr2
high_vs_HC	RSBN1L	0.428651	6.84407	3.58406	0.000358758	0.00671526	-0.0932427	222194	chr7
high_vs_HC	CENPX	0.44648	3.45787	3.58311	0.000360046	0.00673172	-0.09647	201254	chr17
high_vs_HC	ABRAXAS2	-0.269785	3.98187	-3.58297	0.000360237	0.00673172	-0.0969478	23172	chr10
high_vs_HC	APOBEC3A	1.21242	7.55805	3.58248	0.000360903	0.00673855	-0.0986105	200315	chr22
high_vs_HC	CD200R1	-0.847359	2.78959	-3.58048	0.000363631	0.00678385	-0.105392	131450	chr3
high_vs_HC	NFKBID	0.587163	3.78977	3.57914	0.000365465	0.0068124	-0.109922	84807	chr19
high_vs_HC	NBEA	-0.924736	0.0507841	-3.57878	0.00036596	0.00681597	-0.111141	26960	chr13
high_vs_HC	ARHGAP11B-DT	0.544803	1.21947	3.57811	0.000366892	0.00682638	-0.113431	102725021	chr15
high_vs_HC	ACBD5	-0.438122	4.08503	-3.57794	0.000367128	0.00682638	-0.114009	91452	chr10
high_vs_HC	NDUFB11	0.553073	5.49203	3.57711	0.000368274	0.00684202	-0.116815	54539	chrX
high_vs_HC	IFFO2	-0.658586	4.1808	-3.57676	0.000368752	0.00684525	-0.117984	126917	chr1
high_vs_HC	FILIP1L	-1.16863	-0.982501	-3.57437	0.000372088	0.00690146	-0.126091	11259	chr3
high_vs_HC	TCTN1	-0.730982	1.62016	-3.57397	0.00037265	0.00690618	-0.12745	79600	chr12
high_vs_HC	USP38	-0.391749	4.78526	-3.57346	0.000373371	0.00691384	-0.129191	84640	chr4
high_vs_HC	DHX40	-0.40092	4.7898	-3.57256	0.000374633	0.00692753	-0.132228	79665	chr17
high_vs_HC	LIPT2-AS1	-0.743089	0.534113	-3.57249	0.000374728	0.00692753	-0.132456	100287896	chr11
high_vs_HC	ATP5MF	0.52352	6.07566	3.57221	0.00037513	0.00692925	-0.133421	9551	chr7
high_vs_HC	MUC1	1.01473	-0.172117	3.56981	0.000378524	0.00698619	-0.141528	4582	chr1
high_vs_HC	ARSD	0.581289	4.72877	3.56953	0.000378923	0.00698719	-0.142478	414	chrX
high_vs_HC	LOC101928044	0.824571	0.472928	3.56933	0.000379212	0.00698719	-0.143164	101928044	chr17
high_vs_HC	BAZ2B	0.79367	7.07874	3.5686	0.000380252	0.00698719	-0.145628	29994	chr2
high_vs_HC	AZI2	0.537559	5.51635	3.56853	0.000380346	0.00698719	-0.14585	64343	chr3
high_vs_HC	PKMYT1	1.54331	0.145922	3.56852	0.000380362	0.00698719	-0.145889	9088	chr16
high_vs_HC	BTG1	-0.540343	8.65543	-3.56846	0.000380446	0.00698719	-0.146087	694	chr12
high_vs_HC	DNAJC17	0.371486	3.51524	3.56807	0.000380999	0.00698886	-0.147396	55192	chr15
high_vs_HC	MEF2D	-0.384954	5.82863	-3.56796	0.00038116	0.00698886	-0.147774	4209	chr1
high_vs_HC	CS	-0.425085	6.201	-3.56419	0.000386598	0.00708279	-0.160524	1431	chr12
high_vs_HC	LOC124901278	1.02224	-2.70071	3.56363	0.000387401	0.00709172	-0.162393	124901278	chr6
high_vs_HC	ACKR3	-0.941256	0.618164	-3.56122	0.00039093	0.00715049	-0.170553	57007	chr2
high_vs_HC	MCC	-1.38592	-0.557193	-3.55689	0.00039732	0.00726144	-0.18514	4163	chr5
high_vs_HC	NDUFB8	0.596039	5.8765	3.55655	0.000397831	0.00726486	-0.186297	4714	chr10
high_vs_HC	DYNLRB1	0.340225	6.09177	3.55459	0.000400763	0.00731246	-0.192904	83658	chr20
high_vs_HC	SATB1-AS1	-1.17129	-0.32472	-3.55196	0.000404718	0.00737863	-0.201739	101927777	chr3
high_vs_HC	COA3	0.433404	4.14384	3.55117	0.000405914	0.00739442	-0.204392	28958	chr17
high_vs_HC	ZNF830	-0.275814	4.25586	-3.55057	0.000406826	0.00740502	-0.206411	91603	chr17
high_vs_HC	HNRNPUL1	-0.534912	7.50848	-3.54925	0.000408842	0.00743568	-0.210857	11100	chr19
high_vs_HC	LOC124903181	-2.5746	-6.27363	-3.54854	0.000409922	0.0074493	-0.213231	124903181	chr13
high_vs_HC	WWC2	-0.884952	0.805471	-3.54687	0.000412499	0.00749006	-0.218868	80014	chr4
high_vs_HC	LOC124903650	1.45647	-2.09703	3.54569	0.000414322	0.00751709	-0.222835	124903650	chr16
high_vs_HC	PRDM11	-0.587302	1.70294	-3.54544	0.000414702	0.0075179	-0.223658	56981	chr11
high_vs_HC	MED13L	-0.438245	6.23198	-3.54439	0.000416328	0.00754129	-0.227179	23389	chr12
high_vs_HC	PCMTD2	-0.657651	4.95829	-3.54399	0.000416958	0.00754296	-0.228538	55251	chr20
high_vs_HC	TSC22D2	-0.444001	3.90732	-3.5439	0.000417093	0.00754296	-0.228829	9819	chr3
high_vs_HC	GATM	-1.45726	0.281115	-3.54346	0.000417782	0.00754933	-0.230312	2628	chr15
high_vs_HC	STX5-DT	0.856757	-1.34149	3.5426	0.000419132	0.00754961	-0.233215	105369332	chr11
high_vs_HC	NCOA5	-0.408541	4.71339	-3.54255	0.000419198	0.00754961	-0.233355	57727	chr20
high_vs_HC	SIMC1P1	0.616942	1.41508	3.54241	0.000419418	0.00754961	-0.233828	202181	chr5
high_vs_HC	KLHL28	-0.630531	3.8005	-3.54238	0.000419478	0.00754961	-0.233957	54813	chr14
high_vs_HC	RANBP2	-0.368006	6.16602	-3.54237	0.000419479	0.00754961	-0.233959	5903	chr2
high_vs_HC	SCAPER	0.518395	4.81409	3.54012	0.000423029	0.00760741	-0.241538	49855	chr15
high_vs_HC	EPB41L2	-0.662169	3.08978	-3.53954	0.000423947	0.00761247	-0.243486	2037	chr6
high_vs_HC	GPR155	0.625331	6.23752	3.5393	0.000424325	0.00761247	-0.244288	151556	chr2
high_vs_HC	LOC105373404	3.34415	-2.07785	3.53929	0.000424328	0.00761247	-0.244295	105373404	chr2
high_vs_HC	LOC105370953	-2.58712	-5.46099	-3.53895	0.000424874	0.00761618	-0.245452	105370953	chr15
high_vs_HC	FAM174C	0.461693	4.46621	3.53845	0.000425672	0.00762439	-0.247139	55009	chr19
high_vs_HC	RFXANK	0.452749	5.21914	3.53625	0.000429164	0.0076808	-0.254484	8625	chr19
high_vs_HC	WBP4	0.53053	4.72338	3.53571	0.000430029	0.00768684	-0.256295	11193	chr13
high_vs_HC	TCTN2	-0.827093	0.81142	-3.53551	0.000430354	0.00768684	-0.256974	79867	chr12
high_vs_HC	GUSBP3	0.912877	0.137305	3.5354	0.000430529	0.00768684	-0.257339	653188	chr5
high_vs_HC	GFER	0.366987	3.75593	3.5345	0.000431982	0.00770666	-0.260369	2671	chr16
high_vs_HC	ZNF593	0.666744	2.82771	3.53328	0.000433941	0.00773545	-0.264436	51042	chr1
high_vs_HC	MALSU1	0.367232	3.34244	3.53183	0.000436288	0.00777112	-0.269286	115416	chr7
high_vs_HC	LOC124902375	1.02779	6.66968	3.5316	0.00043667	0.00777176	-0.270073	124902375	chr10
high_vs_HC	JAGN1	0.268268	4.57176	3.52881	0.000441222	0.00784655	-0.279395	84522	chr3
high_vs_HC	LOC105373582	1.90521	0.980308	3.52798	0.000442585	0.00786455	-0.282167	105373582	chr2
high_vs_HC	BBX	0.469095	6.09856	3.52759	0.000443227	0.00786973	-0.28347	56987	chr3
high_vs_HC	PLEKHA6	-1.02801	-1.77363	-3.52621	0.000445506	0.00789683	-0.288081	22874	chr1
high_vs_HC	SGPL1	-0.294211	4.85796	-3.52603	0.000445807	0.00789683	-0.288687	8879	chr10
high_vs_HC	C2CD5	-0.473208	4.98869	-3.526	0.000445857	0.00789683	-0.288788	9847	chr12
high_vs_HC	CNNM3	-0.462955	4.58124	-3.52582	0.00044616	0.00789683	-0.289399	26505	chr2
high_vs_HC	COX14	0.581789	3.85781	3.52544	0.000446796	0.00790184	-0.290678	84987	chr12
high_vs_HC	HNRNPF	-0.453865	7.3858	-3.52509	0.000447367	0.00790571	-0.291827	3185	chr10
high_vs_HC	MRPL51	0.686955	5.2751	3.52401	0.000449175	0.00793141	-0.295451	51258	chr12
high_vs_HC	ZFC3H1	0.41919	6.12971	3.52284	0.000451125	0.00795958	-0.299344	196441	chr12
high_vs_HC	VPS13B-DT	0.548296	-0.0836425	3.52109	0.000454075	0.00800535	-0.305203	105375666	chr8
high_vs_HC	SOCS1	1.21937	3.43196	3.5189	0.000457773	0.00806421	-0.312492	8651	chr16
high_vs_HC	CD207	-2.42723	-3.75054	-3.51674	0.000461463	0.00812284	-0.319707	50489	chr2
high_vs_HC	SDF2	0.391815	5.17901	3.51622	0.000462351	0.00813208	-0.321433	6388	chr17
high_vs_HC	CTU1	0.399123	2.95076	3.51572	0.000463205	0.00813578	-0.323091	90353	chr19
high_vs_HC	FBLN2	-1.5346	-0.446203	-3.51568	0.000463286	0.00813578	-0.323249	2199	chr3
high_vs_HC	PIK3CB	-0.372846	5.01357	-3.51451	0.000465299	0.00816052	-0.327144	5291	chr3
high_vs_HC	RP2	-0.874579	5.12257	-3.51425	0.00046574	0.00816052	-0.327996	6102	chrX
high_vs_HC	SPACDR	1.49389	-1.07663	3.51416	0.000465904	0.00816052	-0.328311	402573	chr7
high_vs_HC	TMEM179B	0.310193	4.80445	3.51395	0.000466259	0.00816052	-0.328995	374395	chr11
high_vs_HC	SAT1	0.735144	9.08716	3.5138	0.000466513	0.00816052	-0.329485	6303	chrX
high_vs_HC	ALG2	-0.33376	3.90317	-3.51342	0.000467169	0.00816563	-0.330747	85365	chr9
high_vs_HC	LOC105378419	1.41084	-3.36785	3.51159	0.00047036	0.00821501	-0.336863	105378419	chr10
high_vs_HC	MPG	0.37206	4.73317	3.51012	0.00047292	0.00825314	-0.341739	4350	chr16
high_vs_HC	GNG5	0.428564	6.90489	3.50992	0.000473279	0.00825314	-0.342421	2787	chr1
high_vs_HC	YDJC	0.341373	3.74195	3.5077	0.000477187	0.00829513	-0.349808	150223	chr22
high_vs_HC	DCTN3	0.300162	5.18907	3.50767	0.000477241	0.00829513	-0.34991	11258	chr9
high_vs_HC	DHX15	-0.383256	5.93126	-3.50741	0.000477688	0.00829513	-0.350752	1665	chr4
high_vs_HC	NRIR	2.00519	0.211952	3.50739	0.00047772	0.00829513	-0.350811	104326052	chr2
high_vs_HC	BCL9	-0.605949	2.60368	-3.50739	0.000477721	0.00829513	-0.350813	607	chr1
high_vs_HC	ZNF2	-0.328312	2.17155	-3.50729	0.000477904	0.00829513	-0.351157	7549	chr2
high_vs_HC	SRF	-0.298899	5.22818	-3.50677	0.000478828	0.00829976	-0.352892	6722	chr6
high_vs_HC	TRIM23	-0.613669	3.42866	-3.50657	0.000479181	0.00829976	-0.353553	373	chr5
high_vs_HC	ELF1	-0.54961	7.07873	-3.50651	0.00047928	0.00829976	-0.35374	1997	chr13
high_vs_HC	NDUFS3	0.605045	5.12673	3.50625	0.00047975	0.00830149	-0.35462	4722	chr11
high_vs_HC	LINC00260	0.831948	1.15427	3.50574	0.000480647	0.00830592	-0.356298	84719	chr1
high_vs_HC	ZNF41	-0.486635	3.11055	-3.50569	0.000480747	0.00830592	-0.356484	7592	chrX
high_vs_HC	RAB5B	-0.255171	7.07533	-3.503	0.000485541	0.0083823	-0.365396	5869	chr12
high_vs_HC	ARF3	-0.397501	6.95871	-3.50233	0.000486761	0.00839684	-0.367651	377	chr12
high_vs_HC	DNASE1	0.466415	4.25955	3.50212	0.000487131	0.00839684	-0.368333	1773	chr16
high_vs_HC	TIGD2	-0.460487	1.53069	-3.50067	0.000489741	0.0084332	-0.373132	166815	chr4
high_vs_HC	MARS2	-0.707322	1.93064	-3.50054	0.000489992	0.0084332	-0.373592	92935	chr2
high_vs_HC	LOC101928487	0.642526	-0.974011	3.49974	0.000491428	0.00845144	-0.376221	101928487	chr2
high_vs_HC	YAF2	0.43665	4.53349	3.4976	0.000495329	0.008512	-0.38332	10138	chr12
high_vs_HC	EIF6	0.396657	5.60278	3.49472	0.000500636	0.00859662	-0.39289	3692	chr20
high_vs_HC	SIVA1	0.412995	3.96916	3.49374	0.000502435	0.00861751	-0.39611	10572	chr14
high_vs_HC	SH3BP4	-0.926153	0.106506	-3.49364	0.000502621	0.00861751	-0.396442	23677	chr2
high_vs_HC	TRADD	0.349476	5.40994	3.49326	0.000503329	0.00862306	-0.397706	8717	chr16
high_vs_HC	PSMB10	0.449336	7.24972	3.49288	0.000504032	0.00862852	-0.398959	5699	chr16
high_vs_HC	TRIP10	-0.660894	0.991914	-3.49172	0.000506196	0.00865896	-0.402806	9322	chr19
high_vs_HC	UXS1	-0.402988	4.79419	-3.49092	0.000507698	0.00867804	-0.405465	80146	chr2
high_vs_HC	FGFR2	-2.08518	-1.71193	-3.48999	0.000509444	0.00870125	-0.408547	2263	chr10
high_vs_HC	ZBTB6	-0.552399	3.86244	-3.48882	0.000511637	0.00873206	-0.412403	10773	chr9
high_vs_HC	NPAT	-0.468429	4.7082	-3.48781	0.000513538	0.00875785	-0.415732	4863	chr11
high_vs_HC	ELP1	-0.378274	4.47021	-3.48738	0.000514353	0.0087651	-0.417157	8518	chr9
high_vs_HC	BOLA2	0.723628	3.43753	3.48585	0.000517267	0.00880806	-0.422227	552900	chr16
high_vs_HC	ATG7	0.600075	6.04524	3.48474	0.000519386	0.00883744	-0.425896	10533	chr3
high_vs_HC	TXNDC17	0.566483	3.64865	3.4844	0.000520034	0.00884176	-0.427016	84817	chr17
high_vs_HC	LOC124902854	1.17463	-1.61591	3.48309	0.000522538	0.00887119	-0.431327	124902854	chr12
high_vs_HC	MIR4435-2HG	0.782863	4.99364	3.48294	0.000522832	0.00887119	-0.431832	541471	chr2
high_vs_HC	SAT1-DT	1.933	-0.20377	3.48285	0.000523003	0.00887119	-0.432125	105373148	chrX
high_vs_HC	DARS1-AS1	0.770661	-1.00536	3.48267	0.000523346	0.00887119	-0.432714	101928243	chr2
high_vs_HC	RNF111	-0.428474	5.15041	-3.48082	0.000526924	0.0089251	-0.438829	54778	chr15
high_vs_HC	CLTC	-0.360928	7.457	-3.48037	0.000527803	0.00893325	-0.440325	1213	chr17
high_vs_HC	UVRAG-DT	1.81672	-4.37499	3.47921	0.000530048	0.00896448	-0.444133	100506113	chr11
high_vs_HC	OSBP	-0.236125	5.00829	-3.47688	0.000534609	0.0090348	-0.451821	5007	chr11
high_vs_HC	KPNA1	-0.339356	5.78156	-3.47632	0.000535705	0.00903679	-0.45366	3836	chr3
high_vs_HC	KDM1B	-0.558742	4.90309	-3.47628	0.000535788	0.00903679	-0.453799	221656	chr6
high_vs_HC	ATR	-0.360805	3.93347	-3.47621	0.000535934	0.00903679	-0.454044	545	chr3
high_vs_HC	NT5C	0.414711	3.89019	3.47533	0.000537666	0.00905919	-0.456938	30833	chr17
high_vs_HC	MIR142HG	0.795133	6.94284	3.47446	0.000539389	0.00907647	-0.459809	123466215	chr17
high_vs_HC	LOC124901355	1.69263	-4.40789	3.4744	0.0005395	0.00907647	-0.459994	124901355	chr6
high_vs_HC	DDAH2	0.735962	5.18072	3.47414	0.000540026	0.00907851	-0.460869	23564	chr6
high_vs_HC	LOC112268272	0.887223	2.87996	3.47384	0.000540605	0.00908144	-0.46183	112268272	chr1
high_vs_HC	GSTCD	-0.746665	0.654459	-3.47292	0.000542436	0.00910539	-0.464864	79807	chr4
high_vs_HC	ADCY7	-0.551781	6.41281	-3.47247	0.000543339	0.00911372	-0.466356	113	chr16
high_vs_HC	CHKB	0.655348	4.79249	3.47163	0.000545016	0.0091324	-0.46912	1120	chr22
high_vs_HC	BCL2L13	-0.43197	5.03148	-3.47138	0.000545511	0.0091324	-0.469936	23786	chr22
high_vs_HC	SACM1L	-0.502768	5.70473	-3.4713	0.000545674	0.0091324	-0.470202	22908	chr3
high_vs_HC	UPP1	0.617385	5.27086	3.47033	0.000547614	0.00915804	-0.473386	7378	chr7
high_vs_HC	LOC105378847	1.03145	-0.505635	3.46955	0.000549183	0.00917285	-0.475954	105378847	chr1
high_vs_HC	TBC1D5	-0.233983	5.07772	-3.46949	0.000549316	0.00917285	-0.476171	9779	chr3
high_vs_HC	BTBD1	-0.39482	5.13976	-3.4685	0.000551317	0.00919446	-0.479433	53339	chr15
high_vs_HC	RIGI	1.25015	6.98364	3.46844	0.00055143	0.00919446	-0.479617	23586	chr9
high_vs_HC	MRPL22	0.617592	4.18515	3.46791	0.000552494	0.00920536	-0.481346	29093	chr5
high_vs_HC	FAT4	-2.06273	-3.34961	-3.46713	0.000554081	0.00922495	-0.483918	79633	chr4
high_vs_HC	ZNHIT1	0.393178	6.16969	3.46689	0.000554567	0.0092262	-0.484705	10467	chr7
high_vs_HC	TXN	0.708216	6.19613	3.46608	0.00055623	0.00924434	-0.487392	7295	chr9
high_vs_HC	HDLBP-AS1	1.16498	-1.95053	3.46592	0.000556556	0.00924434	-0.487917	101927509	chr2
high_vs_HC	ZMIZ1	-0.650879	5.43129	-3.46575	0.000556893	0.00924434	-0.488459	57178	chr10
high_vs_HC	POGK	-0.372111	4.94274	-3.46471	0.000559019	0.00927277	-0.491877	57645	chr1
high_vs_HC	ZNF708	-0.748119	3.11105	-3.46436	0.000559744	0.00927794	-0.493039	7562	chr19
high_vs_HC	AKT1	-0.422697	6.72141	-3.46374	0.000561004	0.00928258	-0.495056	207	chr14
high_vs_HC	GARRE1	-0.425763	3.64931	-3.46356	0.000561386	0.00928258	-0.495667	9710	chr19
high_vs_HC	TIMM13	0.430959	4.17361	3.46353	0.000561439	0.00928258	-0.495752	26517	chr19
high_vs_HC	LOC124902879	1.22826	4.18622	3.46341	0.000561678	0.00928258	-0.496134	124902879	chr12
high_vs_HC	LOC107986482	1.49068	-0.0999177	3.46278	0.000562988	0.00929739	-0.498223	107986482	chr5
high_vs_HC	EPHA4	-0.902091	2.12923	-3.46174	0.00056513	0.00932589	-0.501629	2043	chr2
high_vs_HC	LOC124900188	1.57101	-3.52773	3.46136	0.000565911	0.00933192	-0.502867	124900188	chr4
high_vs_HC	TTF1	0.453046	5.4181	3.46036	0.000568002	0.00935952	-0.506175	7270	chr9
high_vs_HC	LOC124903534	0.576371	-0.43468	3.45952	0.000569742	0.0093813	-0.508917	124903534	chr15
high_vs_HC	ISCA2	0.379704	4.09253	3.4593	0.000570192	0.00938182	-0.509625	122961	chr14
high_vs_HC	PRKAA1	-0.486029	5.4948	-3.45904	0.000570749	0.00938412	-0.510502	5562	chr5
high_vs_HC	LOC124904469	1.13535	5.93976	3.45824	0.000572425	0.00939811	-0.51313	124904469	chr1
high_vs_HC	OXLD1	0.387181	4.29688	3.45823	0.000572437	0.00939811	-0.51315	339229	chr17
high_vs_HC	FAM135A	-0.825182	1.66979	-3.45763	0.000573695	0.00940663	-0.515118	57579	chr6
high_vs_HC	LRIG1	-0.685825	3.36502	-3.45758	0.000573795	0.00940663	-0.515274	26018	chr3
high_vs_HC	MX1	2.35806	8.57627	3.45667	0.00057571	0.00943114	-0.518262	4599	chr21
high_vs_HC	ZFAND3-DT	0.990463	-1.91306	3.45623	0.000576644	0.00943955	-0.519715	107986593	chr6
high_vs_HC	SOCS5	-0.525489	2.83369	-3.45601	0.000577096	0.00944006	-0.520418	9655	chr2
high_vs_HC	NOMO1	-0.525788	4.68709	-3.45521	0.000578789	0.00946086	-0.523045	23420	chr16
high_vs_HC	PSMD6-AS2	0.957025	1.45096	3.45476	0.000579749	0.00946965	-0.524531	100507062	chr3
high_vs_HC	PTRH2	0.437757	3.51547	3.45424	0.000580839	0.00948056	-0.526215	51651	chr17
high_vs_HC	FHIP1A	-1.27342	-0.879921	-3.45365	0.000582102	0.00949427	-0.528163	729830	chr4
high_vs_HC	LOC124904549	1.25313	2.14362	3.45293	0.000583642	0.00951046	-0.530531	124904549	chr1
high_vs_HC	DRC1	1.92799	-2.57003	3.45278	0.000583942	0.00951046	-0.530992	92749	chr2
high_vs_HC	ABCF2-H2BK1	-0.585872	3.73997	-3.45246	0.000584637	0.00951486	-0.532058	114483834	chr7
high_vs_HC	ST7L	0.453112	2.33257	3.45209	0.000585418	0.00952067	-0.533255	54879	chr1
high_vs_HC	DDB1	-0.499343	6.56992	-3.45072	0.000588357	0.00955877	-0.537745	1642	chr11
high_vs_HC	LINC00938	-0.445809	2.88612	-3.4506	0.000588612	0.00955877	-0.538133	400027	chr12
high_vs_HC	BRCC3	-0.257804	3.82956	-3.44914	0.000591755	0.00960287	-0.542908	79184	chrX
high_vs_HC	ABHD6	-0.439206	2.35929	-3.44879	0.000592512	0.0096082	-0.544054	57406	chr3
high_vs_HC	LEMD2	0.262911	5.82421	3.44801	0.000594199	0.00962861	-0.546603	221496	chr6
high_vs_HC	CPSF6	-0.447859	5.23198	-3.44717	0.000596021	0.00965116	-0.549347	11052	chr12
high_vs_HC	NAT14	0.542678	1.35649	3.44602	0.000598541	0.00968116	-0.553129	57106	chr19
high_vs_HC	RRS1	-0.474399	3.79441	-3.44593	0.000598737	0.00968116	-0.553422	23212	chr8
high_vs_HC	LOC124900722	1.25332	1.31837	3.44514	0.000600465	0.00969834	-0.556005	124900722	chr4
high_vs_HC	FOXK2	-0.243434	4.51118	-3.44489	0.00060101	0.00969834	-0.556819	3607	chr17
high_vs_HC	SEMA4C	-0.784248	3.39246	-3.44485	0.000601096	0.00969834	-0.556946	54910	chr2
high_vs_HC	LINC00173	1.17259	3.37855	3.44359	0.000603854	0.00973585	-0.561051	100287569	chr12
high_vs_HC	PRDX4	0.732752	3.85589	3.44286	0.000605458	0.0097547	-0.563428	10549	chrX
high_vs_HC	LOC124902503	1.10148	3.67726	3.44237	0.000606559	0.00976392	-0.565055	124902503	chr10
high_vs_HC	LOC124903512	0.745504	0.0807354	3.4421	0.00060715	0.00976392	-0.565929	124903512	chr15
high_vs_HC	TXN2	0.420795	5.43914	3.44201	0.000607335	0.00976392	-0.566202	25828	chr22
high_vs_HC	COX17	0.533467	3.72973	3.44176	0.000607898	0.00976597	-0.567032	10063	chr3
high_vs_HC	DTX3L	0.81142	7.17533	3.44128	0.000608952	0.0097759	-0.568584	151636	chr3
high_vs_HC	LINC02798	1.02577	-1.52621	3.44078	0.000610082	0.00978703	-0.570245	107985194	chr1
high_vs_HC	ZBTB18	-0.589266	6.04365	-3.44031	0.000611117	0.00979628	-0.571765	10472	chr1
high_vs_HC	RPS14P3	0.611153	0.923133	3.44012	0.000611531	0.00979628	-0.572372	644068	chr1
high_vs_HC	CUEDC2	0.322393	4.39388	3.43991	0.000612	0.0097968	-0.573059	79004	chr10
high_vs_HC	RANBP6	-0.577883	3.89966	-3.43959	0.000612726	0.00980143	-0.574121	26953	chr9
high_vs_HC	ZNF782	0.586676	3.20192	3.43913	0.000613754	0.00980164	-0.575624	158431	chr9
high_vs_HC	CHM	-0.633771	3.29463	-3.43897	0.000614101	0.00980164	-0.57613	1121	chrX
high_vs_HC	PSME2	0.768383	6.92234	3.43886	0.000614362	0.00980164	-0.576512	5721	chr14
high_vs_HC	COPB2	-0.262112	6.45148	-3.4388	0.000614486	0.00980164	-0.576692	9276	chr3
high_vs_HC	LMAN2	0.262261	7.12784	3.43805	0.000616157	0.00981968	-0.579125	10960	chr5
high_vs_HC	PSMA4	0.644583	7.08182	3.4379	0.000616494	0.00981968	-0.579616	5685	chr15
high_vs_HC	DDT	0.578949	5.24151	3.43771	0.00061693	0.00981968	-0.580249	1652	chr22
high_vs_HC	HNRNPA1P10	-0.947887	0.0690464	-3.43687	0.000618805	0.00983666	-0.582968	664709	chr19
high_vs_HC	LOC105369477	0.827084	3.62606	3.43678	0.000619022	0.00983666	-0.583283	105369477	chr11
high_vs_HC	TRIM22	1.19649	8.38748	3.43665	0.000619311	0.00983666	-0.583701	10346	chr11
high_vs_HC	PPP4R3A	-0.275211	6.30421	-3.43591	0.000620979	0.00985618	-0.586111	55671	chr14
high_vs_HC	ZNF616	-0.32257	2.31503	-3.4352	0.000622578	0.00987375	-0.588415	90317	chr19
high_vs_HC	ARID4A	0.466856	6.94231	3.43503	0.000622966	0.00987375	-0.588973	5926	chr14
high_vs_HC	FAM131B	-1.04072	-0.0917319	-3.43479	0.000623508	0.00987537	-0.589753	9715	chr7
high_vs_HC	WASHC3	0.418025	4.40989	3.43392	0.000625482	0.00989964	-0.592585	51019	chr12
high_vs_HC	EIF4H	-0.341642	7.56372	-3.43337	0.000626739	0.00991255	-0.594384	7458	chr7
high_vs_HC	GID8	-0.259342	5.52021	-3.43275	0.000628159	0.009928	-0.596411	54994	chr20
high_vs_HC	CDIP1	-0.44074	4.4908	-3.43255	0.00062861	0.00992815	-0.597055	29965	chr16
high_vs_HC	OGFOD2	0.376237	3.68061	3.432	0.000629873	0.00994109	-0.598852	79676	chr12
high_vs_HC	TBCB	0.401373	5.84289	3.43156	0.000630882	0.00995003	-0.600287	1155	chr19
high_vs_HC	LOC124903083	0.926891	-0.349632	3.43119	0.000631734	0.00995646	-0.601495	124903083	chr12
high_vs_HC	ARHGEF18	-0.563089	6.95282	-3.43048	0.000633358	0.00997506	-0.603796	23370	chr19
high_vs_HC	MOV10	1.03252	5.42666	3.42977	0.000634992	0.00999378	-0.606104	4343	chr1
high_vs_HC	LOC107984993	0.839158	-0.62596	3.42915	0.000636415	0.0100092	-0.608109	107984993	chr17
high_vs_HC	LOC124906212	1.33221	-3.59993	3.42863	0.000637631	0.0100213	-0.609819	124906212	chr3
high_vs_HC	PNMA1	-0.578055	4.07281	-3.42839	0.000638194	0.0100231	-0.610609	9240	chr14
high_vs_HC	LOC105373836	0.934983	1.86572	3.4276	0.000640016	0.0100306	-0.613163	105373836	chr2
high_vs_HC	MAGOH	0.493135	4.97981	3.42709	0.000641206	0.0100306	-0.614827	4116	chr1
high_vs_HC	NSRP1	0.472645	5.27668	3.42699	0.00064144	0.0100306	-0.615153	84081	chr17
high_vs_HC	TMEM117	-0.877506	-0.486172	-3.42694	0.000641541	0.0100306	-0.615295	84216	chr12
high_vs_HC	RNF103	-0.427155	4.36549	-3.4269	0.000641653	0.0100306	-0.615452	7844	chr2
high_vs_HC	TAF2	-0.413119	3.92616	-3.42684	0.000641791	0.0100306	-0.615643	6873	chr8
high_vs_HC	ARHGAP17	-0.507621	5.08415	-3.42683	0.0006418	0.0100306	-0.615657	55114	chr16
high_vs_HC	LMO7	-0.829296	2.06679	-3.42454	0.000647158	0.010103	-0.623103	4008	chr13
high_vs_HC	PDGFC	-0.867908	1.66737	-3.42447	0.000647334	0.010103	-0.623347	56034	chr4
high_vs_HC	SNRK	-0.480911	6.79284	-3.42387	0.000648743	0.010118	-0.625295	54861	chr3
high_vs_HC	ACTR3B	-0.458221	1.88149	-3.42345	0.000649713	0.0101191	-0.626633	57180	chr7
high_vs_HC	REV1	-0.299791	4.03011	-3.42336	0.000649927	0.0101191	-0.626927	51455	chr2
high_vs_HC	LINC01138	0.683267	4.0565	3.42325	0.000650196	0.0101191	-0.627297	388685	chr1
high_vs_HC	KPNA4	-0.231917	6.26371	-3.42307	0.000650619	0.0101191	-0.627881	3840	chr3
high_vs_HC	HTRA2	0.45633	4.38756	3.42249	0.000651998	0.0101335	-0.629777	27429	chr2
high_vs_HC	ACVR2B	-0.771526	1.65486	-3.42168	0.000653899	0.010156	-0.632384	93	chr3
high_vs_HC	LOC124900274	1.27416	-1.58814	3.42137	0.000654629	0.0101603	-0.633384	124900274	chr9
high_vs_HC	COPS5	0.278694	5.45423	3.42114	0.00065519	0.010162	-0.63415	10987	chr8
high_vs_HC	MICA	0.584086	3.42716	3.42016	0.000657506	0.0101909	-0.63731	100507436	chr6
high_vs_HC	MAP3K4	-0.391019	4.2988	-3.41962	0.000658794	0.0102038	-0.639063	4216	chr6
high_vs_HC	RALGAPA1	-0.442361	3.47494	-3.4185	0.000661489	0.0102385	-0.642719	253959	chr14
high_vs_HC	FRMD8	-0.415946	5.04297	-3.41819	0.000662217	0.0102387	-0.643704	83786	chr11
high_vs_HC	FAM111A	0.496146	6.22413	3.41811	0.000662417	0.0102387	-0.643974	63901	chr11
high_vs_HC	ERGIC2	0.507285	5.92717	3.4178	0.00066316	0.0102431	-0.644978	51290	chr12
high_vs_HC	ZNF25	-0.506387	2.84605	-3.41697	0.000665147	0.0102609	-0.647657	219749	chr10
high_vs_HC	IGSF3	-1.59007	-3.84962	-3.41694	0.000665223	0.0102609	-0.647759	3321	chr1
high_vs_HC	PARP14	1.15327	8.3844	3.41662	0.000666	0.0102658	-0.648805	54625	chr3
high_vs_HC	DCLRE1B	-0.424121	2.45357	-3.41627	0.000666851	0.0102719	-0.649948	64858	chr1
high_vs_HC	ANGPT1	-1.34879	0.869046	-3.41602	0.000667456	0.0102741	-0.65076	284	chr8
high_vs_HC	LOC105374426	0.979208	0.336015	3.41575	0.000668098	0.010277	-0.65162	105374426	chr4
high_vs_HC	ESF1	0.69599	5.14044	3.41512	0.00066963	0.0102935	-0.653671	51575	chr20
high_vs_HC	NDUFAF8	0.525422	2.76541	3.41493	0.000670092	0.0102936	-0.65429	284184	chr17
high_vs_HC	GTF3C4	-0.345275	3.45882	-3.41453	0.000671064	0.0102982	-0.655587	9329	chr9
high_vs_HC	ZFAND2B	0.391305	4.99792	3.41442	0.000671311	0.0102982	-0.655916	130617	chr2
high_vs_HC	DCK	-0.736411	5.11937	-3.41377	0.000672901	0.0103123	-0.658035	1633	chr4
high_vs_HC	GZF1	-0.300552	3.09232	-3.41367	0.000673152	0.0103123	-0.658369	64412	chr20
high_vs_HC	GRAMD4	-0.55446	4.08769	-3.41333	0.000673978	0.0103179	-0.659466	23151	chr22
high_vs_HC	ARSK	-0.72933	1.04747	-3.41223	0.000676665	0.010352	-0.663029	153642	chr5
high_vs_HC	PPP1R35	0.31347	4.1219	3.41055	0.000680791	0.010408	-0.668471	221908	chr7
high_vs_HC	CWC15	0.409628	5.39562	3.41005	0.00068202	0.0104197	-0.670085	51503	chr11
high_vs_HC	LOC124902450	1.10938	1.77723	3.40831	0.000686307	0.0104721	-0.675695	124902450	chr10
high_vs_HC	STRIP1	-0.420463	4.37628	-3.40828	0.000686382	0.0104721	-0.675793	85369	chr1
high_vs_HC	ATP5MC1	0.552168	4.06526	3.40793	0.00068726	0.0104784	-0.676937	516	chr17
high_vs_HC	LOC124902363	1.49263	-3.74342	3.40735	0.000688696	0.0104857	-0.678805	124902363	chr10
high_vs_HC	ZBTB38	-0.698968	4.54928	-3.40719	0.000689101	0.0104857	-0.679332	253461	chr3
high_vs_HC	LOC124902253	0.906647	0.260416	3.40717	0.000689144	0.0104857	-0.679387	124902253	chr9
high_vs_HC	BTRC	-0.261094	3.40227	-3.40686	0.000689906	0.0104902	-0.680377	8945	chr10
high_vs_HC	TMUB1	0.334587	5.02944	3.40587	0.000692401	0.010521	-0.683607	83590	chr7
high_vs_HC	MYH9	-0.813465	9.66543	-3.40566	0.000692913	0.0105217	-0.68427	4627	chr22
high_vs_HC	PEX11A	-0.55391	0.562903	-3.40483	0.000694991	0.0105461	-0.686949	8800	chr15
high_vs_HC	NUDT14	0.686658	2.10812	3.40341	0.000698558	0.0105931	-0.691531	256281	chr14
high_vs_HC	DDX47	-0.34999	4.42565	-3.40274	0.000700255	0.0106116	-0.693703	51202	chr12
high_vs_HC	LOC124904529	-1.06747	-2.7056	-3.4025	0.000700862	0.0106123	-0.694478	124904529	chr1
high_vs_HC	LINC02980	0.824664	1.30938	3.40235	0.000701248	0.0106123	-0.694971	123706533	chr6
high_vs_HC	ARRDC5	0.482623	3.05456	3.40044	0.000706094	0.0106756	-0.701134	645432	chr19
high_vs_HC	COQ5	0.463795	3.81368	3.40033	0.000706378	0.0106756	-0.701494	84274	chr12
high_vs_HC	SLU7	0.375352	6.81976	3.39933	0.000708907	0.0107066	-0.704692	10569	chr5
high_vs_HC	CLCC1	-0.379297	3.20068	-3.39864	0.000710676	0.0107206	-0.706922	23155	chr1
high_vs_HC	ALKAL2	-1.88679	-3.6442	-3.3986	0.000710787	0.0107206	-0.707062	285016	chr2
high_vs_HC	SDHAF2	0.237194	5.39301	3.398	0.000712313	0.0107364	-0.708981	54949	chr11
high_vs_HC	LINC00528	0.746737	3.95696	3.39746	0.000713702	0.0107467	-0.710724	200298	chr22
high_vs_HC	FOXO3B	-0.6425	0.557474	-3.39736	0.000713958	0.0107467	-0.711045	2310	chr17
high_vs_HC	IL16	-0.385359	8.04015	-3.39669	0.000715693	0.0107656	-0.713217	3603	chr15
high_vs_HC	FBXL14	-0.642791	2.50536	-3.39604	0.000717374	0.0107758	-0.715316	144699	chr12
high_vs_HC	ESPNP	-1.99587	-6.28073	-3.39583	0.000717916	0.0107758	-0.715992	284729	chr1
high_vs_HC	ZNF234	-0.350595	2.30604	-3.39571	0.000718222	0.0107758	-0.716372	10780	chr19
high_vs_HC	WAPL	-0.358192	6.0507	-3.39568	0.000718289	0.0107758	-0.716456	23063	chr10
high_vs_HC	LYSMD3	-0.549429	4.62119	-3.39545	0.000718891	0.0107776	-0.717206	116068	chr5
high_vs_HC	DDX60	1.60959	6.46032	3.39508	0.000719863	0.010785	-0.718415	55601	chr4
high_vs_HC	AHCTF1	-0.530585	5.94269	-3.39325	0.000724613	0.0108489	-0.724298	25909	chr1
high_vs_HC	PPM1M	0.331704	6.31135	3.39262	0.00072625	0.0108604	-0.726318	132160	chr3
high_vs_HC	PER2	-0.37425	2.80476	-3.39224	0.000727255	0.0108604	-0.727555	8864	chr2
high_vs_HC	LOC107985568	1.99867	-5.17561	3.39222	0.000727308	0.0108604	-0.72762	107985568	chr22
high_vs_HC	FMC1-LUC7L2	0.377742	4.57484	3.39221	0.000727317	0.0108604	-0.727631	100996928	chr7
high_vs_HC	FAM81A	-1.33747	-1.795	-3.39148	0.000729247	0.010876	-0.730002	145773	chr15
high_vs_HC	LOC112268148	0.871909	1.36796	3.39145	0.00072933	0.010876	-0.730104	112268148	chr15
high_vs_HC	NAGK	0.637488	7.59182	3.39099	0.000730517	0.0108864	-0.731558	55577	chr2
high_vs_HC	TTLL11	-0.402193	1.66568	-3.39066	0.000731392	0.0108923	-0.732629	158135	chr9
high_vs_HC	INSL3	1.08057	0.629838	3.39008	0.000732931	0.0109079	-0.73451	3640	chr19
high_vs_HC	FRY-AS1	1.09304	0.408032	3.38984	0.000733548	0.0109099	-0.735263	100507099	chr13
high_vs_HC	ZNF143	-0.317474	4.57373	-3.38907	0.000735595	0.0109331	-0.737756	7702	chr11
high_vs_HC	LOC124901241	1.63607	-1.95624	3.38795	0.000738559	0.0109659	-0.741353	124901241	chr6
high_vs_HC	MTOR	-0.47809	4.46994	-3.38786	0.00073878	0.0109659	-0.74162	2475	chr1
high_vs_HC	IFIH1	1.24996	6.35001	3.38665	0.000742024	0.0110068	-0.745539	64135	chr2
high_vs_HC	ETV7	2.18502	3.37919	3.38626	0.000743042	0.0110146	-0.746765	51513	chr6
high_vs_HC	RRN3P3	0.551694	3.17458	3.38556	0.00074493	0.0110286	-0.749035	100131998	chr16
high_vs_HC	LOC124900731	2.39514	-3.03765	3.38554	0.00074497	0.0110286	-0.749083	124900731	chr4
high_vs_HC	MTX1	0.563032	5.25829	3.38461	0.000747471	0.0110555	-0.752081	4580	chr1
high_vs_HC	UBE2I	-0.362902	6.68963	-3.38427	0.000748373	0.0110555	-0.753159	7329	chr16
high_vs_HC	LOC107986401	1.4381	-3.29607	3.38407	0.00074893	0.0110555	-0.753824	107986401	chr5
high_vs_HC	OAS3	2.48287	7.61487	3.38398	0.000749148	0.0110555	-0.754085	4940	chr12
high_vs_HC	MTVR2	1.40017	-0.806264	3.38392	0.000749328	0.0110555	-0.7543	246754	chr17
high_vs_HC	PCK2	0.460646	4.3591	3.38368	0.000749973	0.0110555	-0.755069	5106	chr14
high_vs_HC	LYPLA2	0.268367	5.96696	3.38358	0.000750233	0.0110555	-0.755379	11313	chr1
high_vs_HC	UBE2E3	-0.425118	4.86571	-3.38311	0.000751518	0.0110671	-0.75691	10477	chr2
high_vs_HC	TRIM33	0.423358	6.78799	3.38283	0.000752268	0.0110709	-0.757802	51592	chr1
high_vs_HC	ZNF318	-0.363289	4.38716	-3.38251	0.000753122	0.0110762	-0.758817	24149	chr6
high_vs_HC	ALAD	-0.419992	4.59663	-3.38178	0.000755113	0.0110981	-0.761177	210	chr9
high_vs_HC	NPIPB15	3.08895	0.647016	3.3816	0.000755596	0.0110981	-0.76175	440348	chr16
high_vs_HC	PLCXD2	-0.692708	2.31254	-3.38103	0.000757125	0.0111132	-0.763557	257068	chr3
high_vs_HC	LOC112267855	1.03618	2.8335	3.38008	0.000759723	0.0111441	-0.76662	112267855	chr5
high_vs_HC	MAP4K5	-0.650064	3.92463	-3.37938	0.000761642	0.0111587	-0.768876	11183	chr14
high_vs_HC	NONO	-0.467128	7.26879	-3.37935	0.000761715	0.0111587	-0.768962	4841	chrX
high_vs_HC	DARS2	-0.348402	2.77737	-3.37911	0.00076237	0.011161	-0.769731	55157	chr1
high_vs_HC	SLC19A2	-0.758811	1.27527	-3.37873	0.000763411	0.011169	-0.770951	10560	chr1
high_vs_HC	AP1AR	-0.701069	3.01415	-3.37782	0.000765912	0.0111983	-0.773876	55435	chr4
high_vs_HC	SLC16A2	-2.18324	-4.45574	-3.37709	0.000767919	0.0112203	-0.776215	6567	chrX
high_vs_HC	LINC03057	2.20511	-0.97625	3.37585	0.000771318	0.0112626	-0.780163	127379715	chr17
high_vs_HC	GPR68	-0.907678	2.82179	-3.37538	0.000772618	0.0112743	-0.781669	8111	chr14
high_vs_HC	MFAP3L	-1.19311	3.4594	-3.37517	0.000773198	0.0112754	-0.782341	9848	chr4
high_vs_HC	LSM3	0.5116	5.02085	3.37402	0.000776403	0.0113085	-0.786039	27258	chr3
high_vs_HC	LOC105374965	1.29434	-2.84181	3.37382	0.000776958	0.0113085	-0.786677	105374965	chr6
high_vs_HC	AASDHPPT	-0.491252	4.27216	-3.37381	0.000776976	0.0113085	-0.786699	60496	chr11
high_vs_HC	PPP4R3B-DT	0.545293	0.660899	3.37128	0.000784054	0.0114016	-0.794805	107985885	chr2
high_vs_HC	SLC26A5	-2.34917	-5.93715	-3.371	0.000784846	0.0114016	-0.795708	375611	chr7
high_vs_HC	PKP4	-0.578152	3.24112	-3.37098	0.000784898	0.0114016	-0.795767	8502	chr2
high_vs_HC	NOSIP	0.612117	7.02665	3.37003	0.000787562	0.0114242	-0.798795	51070	chr19
high_vs_HC	U2AF1L4	0.473128	3.24557	3.37	0.000787647	0.0114242	-0.798892	199746	chr19
high_vs_HC	H2BC6-AS1	1.10189	0.64576	3.36988	0.000787982	0.0114242	-0.799272	128266838	chr6
high_vs_HC	ZNF221	0.573828	1.56604	3.36906	0.000790317	0.0114507	-0.801918	7638	chr19
high_vs_HC	CDKN2AIP	-0.456576	4.37908	-3.36739	0.000795053	0.0115118	-0.807257	55602	chr4
high_vs_HC	ANGPT4	-2.03408	-5.83594	-3.36721	0.00079556	0.0115118	-0.807827	51378	chr20
high_vs_HC	LOC124902980	1.53144	-3.22796	3.367	0.000796165	0.0115131	-0.808507	124902980	chr12
high_vs_HC	ASAP1-IT1	1.57839	-0.704113	3.36616	0.000798555	0.011539	-0.811185	29065	chr8
high_vs_HC	LOC124900985	1.07941	0.606952	3.36601	0.000798987	0.011539	-0.811668	124900985	chr5
high_vs_HC	HNRNPUL2	-0.435997	7.21987	-3.36415	0.000804311	0.0116085	-0.817604	221092	chr11
high_vs_HC	MEA1	0.325931	4.85069	3.36386	0.000805132	0.0116128	-0.818516	4201	chr6
high_vs_HC	MED17	-0.2209	4.49516	-3.36322	0.000806972	0.0116319	-0.820556	9440	chr11
high_vs_HC	LOC124901079	0.959925	-1.82728	3.36297	0.000807688	0.0116328	-0.821349	124901079	chr5
high_vs_HC	ZC3H14	-0.252321	4.21695	-3.36277	0.000808274	0.0116328	-0.821997	79882	chr14
high_vs_HC	JTB	0.324903	6.99968	3.36266	0.000808592	0.0116328	-0.822348	10899	chr1
high_vs_HC	ZNF609	-0.503293	4.52277	-3.36166	0.000811498	0.0116618	-0.825554	23060	chr15
high_vs_HC	MVB12A	0.397648	3.93525	3.36138	0.000812309	0.0116618	-0.826447	93343	chr19
high_vs_HC	NFKB1	-0.326971	6.35835	-3.36121	0.00081279	0.0116618	-0.826976	4790	chr4
high_vs_HC	NEO1	-0.887017	1.48509	-3.36118	0.000812873	0.0116618	-0.827067	4756	chr15
high_vs_HC	LOC105377524	2.05691	-2.03084	3.36107	0.000813203	0.0116618	-0.827429	105377524	chr4
high_vs_HC	STOML1	0.571467	2.45439	3.35984	0.000816762	0.0117054	-0.831332	9399	chr15
high_vs_HC	STAG1	-0.280546	5.16645	-3.35879	0.000819829	0.0117418	-0.834681	10274	chr3
high_vs_HC	CLIC5	-1.0163	1.00637	-3.35841	0.000820955	0.0117504	-0.835907	53405	chr6
high_vs_HC	CDC14A	-0.707655	3.69694	-3.35751	0.0008236	0.0117741	-0.838781	8556	chr1
high_vs_HC	KDM3B	-0.297662	6.33795	-3.35749	0.000823659	0.0117741	-0.838845	51780	chr5
high_vs_HC	NAP1L3	-1.28985	0.104168	-3.357	0.000825082	0.011787	-0.840387	4675	chrX
high_vs_HC	LOC122455341	0.917536	0.0686207	3.35674	0.000825857	0.0117905	-0.841226	122455341	chr22
high_vs_HC	PRDM10	-0.481083	3.06205	-3.35631	0.000827113	0.0117985	-0.842584	56980	chr11
high_vs_HC	UBE4B	-0.483313	5.20355	-3.3561	0.000827733	0.0117985	-0.843254	10277	chr1
high_vs_HC	ZCCHC2	1.36046	6.1325	3.35593	0.000828259	0.0117985	-0.843821	54877	chr18
high_vs_HC	AFF4	-0.410432	5.24855	-3.35584	0.000828521	0.0117985	-0.844104	27125	chr5
high_vs_HC	UQCC3	0.437227	2.51854	3.3541	0.000833665	0.011862	-0.849633	790955	chr11
high_vs_HC	CENPM	1.29521	0.436492	3.35396	0.000834093	0.011862	-0.850092	79019	chr22
high_vs_HC	PANK3	-0.541552	4.5073	-3.3538	0.000834562	0.011862	-0.850594	79646	chr5
high_vs_HC	TROAP	1.43616	-0.152922	3.35285	0.000837376	0.0118944	-0.853601	10024	chr12
high_vs_HC	ZNF614	-0.590282	2.33229	-3.35209	0.000839655	0.0119143	-0.856029	80110	chr19
high_vs_HC	YIF1B	0.375279	5.07509	3.35203	0.000839837	0.0119143	-0.856222	90522	chr19
high_vs_HC	ZBTB46	-0.848307	0.22967	-3.35178	0.000840575	0.0119173	-0.857007	140685	chr20
high_vs_HC	FCGR1CP	1.54254	3.16735	3.35103	0.000842821	0.0119416	-0.859391	100132417	chr1
high_vs_HC	CMTR1	0.776406	5.85258	3.35038	0.000844782	0.0119618	-0.861467	23070	chr6
high_vs_HC	ZNF770	-0.43763	4.9461	-3.34976	0.00084666	0.0119808	-0.86345	54989	chr15
high_vs_HC	DENND11	-0.611207	4.7082	-3.34895	0.000849093	0.0120077	-0.866013	57189	chr7
high_vs_HC	PHEX	-0.993599	-0.622833	-3.34779	0.000852615	0.0120486	-0.86971	5251	chrX
high_vs_HC	DHRS4-AS1	-0.455577	2.8778	-3.34764	0.000853061	0.0120486	-0.870177	55449	chr14
high_vs_HC	RERE-AS1	1.20672	0.173662	3.34741	0.000853755	0.0120508	-0.870904	102724552	chr1
high_vs_HC	LOC105371082	1.93791	-1.54956	3.34722	0.000854351	0.0120515	-0.871526	105371082	chr16
high_vs_HC	DRG1	0.419134	4.9906	3.34704	0.000854873	0.0120515	-0.872073	4733	chr22
high_vs_HC	FBXL9P	0.550784	0.804486	3.34637	0.000856913	0.0120726	-0.874201	26231	chr16
high_vs_HC	USP30	-0.333766	2.63774	-3.34539	0.000859932	0.0120863	-0.877342	84749	chr12
high_vs_HC	HTRA4	1.08764	-2.25256	3.34522	0.000860423	0.0120863	-0.877852	203100	chr8
high_vs_HC	TASP1	-0.500066	1.84942	-3.34516	0.000860608	0.0120863	-0.878044	55617	chr20
high_vs_HC	PRPSAP2	-0.29953	4.32632	-3.34516	0.000860631	0.0120863	-0.878067	5636	chr17
high_vs_HC	UPF2	0.421293	6.88999	3.34511	0.000860777	0.0120863	-0.878219	26019	chr10
high_vs_HC	LOC124904036	1.3613	-2.78186	3.345	0.000861115	0.0120863	-0.87857	124904036	chr17
high_vs_HC	MIRLET7BHG	0.803707	2.39537	3.34475	0.00086187	0.0120879	-0.879352	400931	chr22
high_vs_HC	CCDC117	-0.453951	4.39911	-3.34461	0.000862304	0.0120879	-0.879802	150275	chr22
high_vs_HC	CRYZL1	0.342481	3.10783	3.34317	0.000866745	0.0121396	-0.884389	9946	chr21
high_vs_HC	DDX20	-0.21119	4.06903	-3.34298	0.000867318	0.0121396	-0.884979	11218	chr1
high_vs_HC	CLASP1	-0.480433	4.53616	-3.34288	0.000867615	0.0121396	-0.885284	23332	chr2
high_vs_HC	RBMX2	0.448142	4.77945	3.34196	0.000870465	0.0121719	-0.888213	51634	chrX
high_vs_HC	STK10	-0.439762	8.26457	-3.34134	0.000872386	0.0121911	-0.890182	6793	chr5
high_vs_HC	TMEM43	-0.491906	6.15007	-3.34098	0.000873514	0.0121993	-0.891336	79188	chr3
high_vs_HC	MDM1	-0.495673	3.49324	-3.34053	0.000874897	0.012211	-0.892748	56890	chr12
high_vs_HC	SORBS1	-0.858654	-1.05802	-3.33999	0.000876577	0.0122133	-0.894461	10580	chr10
high_vs_HC	NSUN5	0.345424	4.89656	3.33986	0.000876968	0.0122133	-0.894859	55695	chr7
high_vs_HC	BATF	0.554621	4.25406	3.33983	0.000877062	0.0122133	-0.894954	10538	chr14
high_vs_HC	TMEM141	0.512389	3.60079	3.33978	0.000877237	0.0122133	-0.895133	85014	chr9
high_vs_HC	CD2BP2	0.253018	6.48701	3.33919	0.000879074	0.0122313	-0.897	10421	chr16
high_vs_HC	VPS13C	-0.545554	5.90587	-3.33868	0.000880665	0.01224	-0.898615	54832	chr15
high_vs_HC	RASSF7	0.473275	4.08335	3.33864	0.000880794	0.01224	-0.898745	8045	chr11
high_vs_HC	DBR1	-0.389498	3.55833	-3.33837	0.000881637	0.0122442	-0.8996	51163	chr3
high_vs_HC	CCDC17	1.1871	1.05747	3.33803	0.000882708	0.0122515	-0.900684	149483	chr1
high_vs_HC	SETD7	-0.569246	3.61015	-3.33765	0.0008839	0.0122604	-0.901889	80854	chr4
high_vs_HC	ZNF763	0.724169	2.78375	3.33693	0.000886163	0.0122842	-0.904171	284390	chr19
high_vs_HC	ARL16	0.572195	3.91759	3.33655	0.000887341	0.012293	-0.905357	339231	chr17
high_vs_HC	ATG4D	0.279203	4.37338	3.33595	0.000889234	0.0123116	-0.90726	84971	chr19
high_vs_HC	ASMT	1.17564	-2.58712	3.33521	0.000891583	0.0123234	-0.909615	438	chrX
high_vs_HC	LRRC26	-1.73896	-1.50764	-3.33511	0.000891892	0.0123234	-0.909924	389816	chr9
high_vs_HC	ZSCAN5A	-0.494893	0.397799	-3.33488	0.000892617	0.0123234	-0.91065	79149	chr19
high_vs_HC	ITGB8	-2.12555	-2.53701	-3.33472	0.00089311	0.0123234	-0.911142	3696	chr7
high_vs_HC	SUFU	-0.390227	3.81981	-3.33461	0.000893478	0.0123234	-0.91151	51684	chr10
high_vs_HC	RPRD2	-0.341367	5.17486	-3.3346	0.000893497	0.0123234	-0.911529	23248	chr1
high_vs_HC	BRMS1L	-0.688041	0.7745	-3.33446	0.000893933	0.0123234	-0.911965	84312	chr14
high_vs_HC	LOC124904537	0.743848	2.07517	3.33356	0.000896807	0.0123555	-0.91483	124904537	chr1
high_vs_HC	HEXIM1	-0.351926	5.56048	-3.33308	0.000898324	0.012368	-0.916339	10614	chr17
high_vs_HC	LOC105375402	-1.6327	-2.65441	-3.33293	0.000898819	0.012368	-0.91683	105375402	chr7
high_vs_HC	NUP107	-0.338285	4.24701	-3.33083	0.000905518	0.0124473	-0.923458	57122	chr12
high_vs_HC	C1orf174	-0.228622	4.22274	-3.33078	0.000905694	0.0124473	-0.923632	339448	chr1
high_vs_HC	EXOC4	-0.278832	5.09372	-3.3306	0.000906251	0.0124474	-0.924181	60412	chr7
high_vs_HC	DHFR	0.681402	4.59746	3.32801	0.000914624	0.0125547	-0.932389	1719	chr5
high_vs_HC	FBXW10B	1.13944	-2.6093	3.32755	0.000916099	0.0125672	-0.933826	374286	chr17
high_vs_HC	SEM1	0.596316	4.46336	3.32737	0.000916678	0.0125675	-0.934391	7979	chr7
high_vs_HC	SUPT4H1	0.323032	7.15952	3.32653	0.000919401	0.0125899	-0.937038	6827	chr17
high_vs_HC	LOC105371934	1.23794	3.55181	3.32633	0.000920065	0.0125899	-0.937682	105371934	chr17
high_vs_HC	COL13A1	-2.30308	-2.64585	-3.32621	0.000920454	0.0125899	-0.938059	1305	chr10
high_vs_HC	BEX1	1.65372	-1.31994	3.32608	0.000920886	0.0125899	-0.938478	55859	chrX
high_vs_HC	TOR1B	0.977858	5.62102	3.32601	0.000921115	0.0125899	-0.9387	27348	chr9
high_vs_HC	EEF2	-0.67614	10.5884	-3.32581	0.000921761	0.012591	-0.939326	1938	chr19
high_vs_HC	KCNA5	-1.70448	-2.84631	-3.32525	0.000923588	0.0126019	-0.941093	3741	chr12
high_vs_HC	ZFP30	-0.794627	1.96206	-3.32514	0.000923951	0.0126019	-0.941443	22835	chr19
high_vs_HC	REM2	1.11982	4.64042	3.325	0.000924393	0.0126019	-0.94187	161253	chr14
high_vs_HC	IFI16	0.791599	8.86639	3.32488	0.000924801	0.0126019	-0.942263	3428	chr1
high_vs_HC	NEK7	-0.667901	5.94848	-3.3247	0.000925401	0.0126024	-0.942843	140609	chr1
high_vs_HC	MT1X	0.678179	3.37526	3.32385	0.00092819	0.0126327	-0.945528	4501	chr16
high_vs_HC	SCML2	-0.854278	-1.13274	-3.32351	0.0009293	0.0126402	-0.946594	10389	chrX
high_vs_HC	IFT20	0.423058	4.32301	3.32286	0.000931445	0.0126617	-0.948651	90410	chr17
high_vs_HC	ZNF649	-0.591454	1.7116	-3.32268	0.000932012	0.0126617	-0.949194	65251	chr19
high_vs_HC	VPS72	0.234194	4.86985	3.32199	0.000934308	0.0126807	-0.95139	6944	chr1
high_vs_HC	YTHDC1	-0.201491	6.59374	-3.32192	0.000934538	0.0126807	-0.951609	91746	chr4
high_vs_HC	SPRED1	-1.18923	1.29427	-3.32163	0.000935481	0.0126836	-0.952509	161742	chr15
high_vs_HC	BAD	0.409006	3.82019	3.32135	0.000936421	0.0126836	-0.953405	572	chr11
high_vs_HC	ZZEF1	-0.512418	5.83874	-3.3213	0.000936574	0.0126836	-0.953551	23140	chr17
high_vs_HC	TTC21B	-0.359192	3.26695	-3.32117	0.000937011	0.0126836	-0.953967	79809	chr2
high_vs_HC	LOC105376959	1.08817	-1.28942	3.32067	0.000938657	0.0126942	-0.955534	105376959	chr3
high_vs_HC	GIHCG	0.588491	2.09417	3.32059	0.000938925	0.0126942	-0.955788	100506844	chr12
high_vs_HC	MTIF3	0.348492	4.9942	3.31977	0.00094167	0.0127236	-0.958392	219402	chr13
high_vs_HC	RNASEH2B	0.481873	5.00956	3.31893	0.000944465	0.0127537	-0.961037	79621	chr13
high_vs_HC	DTWD2	-0.566696	1.60165	-3.31859	0.000945597	0.0127613	-0.962105	285605	chr5
high_vs_HC	LOC112543491	0.799781	0.553992	3.31807	0.000947332	0.0127743	-0.963741	112543491	chr1
high_vs_HC	LOC124902025	1.10912	-0.476059	3.31796	0.000947698	0.0127743	-0.964085	124902025	chr8
high_vs_HC	ITPKB	-0.466545	6.45436	-3.31726	0.00095003	0.0127979	-0.966278	3707	chr1
high_vs_HC	POLR1B	-0.389848	3.83276	-3.3171	0.000950591	0.0127979	-0.966804	84172	chr2
high_vs_HC	DNAAF5	-0.411368	2.91806	-3.3168	0.000951585	0.0128036	-0.967737	54919	chr7
high_vs_HC	ATP13A3	-0.572297	4.83938	-3.31635	0.000953098	0.0128163	-0.969154	79572	chr3
high_vs_HC	LOC124900745	-1.2134	-1.51996	-3.31567	0.000955397	0.0128395	-0.971303	124900745	chr4
high_vs_HC	PHLDA3	1.32508	-0.333641	3.31298	0.000964494	0.012954	-0.979756	23612	chr1
high_vs_HC	HERC3	-0.45524	5.25794	-3.31277	0.00096522	0.012956	-0.980427	8916	chr4
high_vs_HC	SMOC1	-1.70871	-3.50047	-3.3114	0.000969885	0.0130069	-0.984727	64093	chr14
high_vs_HC	RPL32P3	0.356206	2.61713	3.31124	0.000970426	0.0130069	-0.985225	132241	chr3
high_vs_HC	LAMP1	-0.480605	7.17854	-3.31115	0.000970754	0.0130069	-0.985526	3916	chr13
high_vs_HC	GLIS3	-1.33112	-1.61289	-3.3107	0.000972281	0.0130172	-0.986928	169792	chr9
high_vs_HC	RASA3	-0.609274	6.73742	-3.31058	0.000972677	0.0130172	-0.987291	22821	chr13
high_vs_HC	ARMC8	-0.218026	5.16503	-3.31003	0.000974567	0.0130347	-0.989023	25852	chr3
high_vs_HC	TRMU	0.31631	3.18828	3.30954	0.000976257	0.0130445	-0.990568	55687	chr22
high_vs_HC	LOC124903844	1.03326	1.30056	3.30948	0.000976466	0.0130445	-0.990759	124903844	chr1
high_vs_HC	PDE1B	0.80903	2.88089	3.30926	0.000977237	0.0130471	-0.991463	5153	chr12
high_vs_HC	PPM1B	-0.386305	5.48672	-3.30805	0.000981417	0.0130951	-0.995269	5495	chr2
high_vs_HC	COX7B	0.593609	5.83129	3.30762	0.000982873	0.0131067	-0.996591	1349	chrX
high_vs_HC	CFAP58-DT	1.33282	2.78412	3.3057	0.000989546	0.0131861	-1.00262	100505869	chr10
high_vs_HC	MSANTD3-TMEFF1	-1.49097	-1.64776	-3.30557	0.000989998	0.0131861	-1.00303	100526694	chr9
high_vs_HC	CYP2U1	-0.631269	2.27091	-3.30433	0.000994331	0.0132359	-1.00693	113612	chr4
high_vs_HC	NDUFB2	0.658562	4.76582	3.30363	0.000996798	0.0132609	-1.00913	4708	chr7
high_vs_HC	TRAF3	-0.390202	4.69147	-3.30337	0.000997713	0.0132652	-1.00995	7187	chr14
high_vs_HC	ARHGEF7	-0.379798	4.66935	-3.30255	0.00100057	0.0132911	-1.0125	8874	chr13
high_vs_HC	QSOX2	-0.606606	3.05106	-3.30237	0.00100123	0.0132911	-1.01309	169714	chr9
high_vs_HC	ANP32A-IT1	0.829564	0.66718	3.30218	0.00100188	0.0132911	-1.01367	80035	chr15
high_vs_HC	TBL1X	-0.647455	5.93767	-3.30214	0.00100203	0.0132911	-1.0138	6907	chrX
high_vs_HC	GTF2IP1	-0.5408	5.80309	-3.30168	0.00100366	0.0133049	-1.01525	2970	chr7
high_vs_HC	PSMA3	0.608129	5.88718	3.30126	0.00100512	0.0133164	-1.01655	5684	chr14
high_vs_HC	WWOX	-0.41266	1.58588	-3.30022	0.00100882	0.0133575	-1.01982	51741	chr16
high_vs_HC	MMP17	0.797662	2.86189	3.2995	0.00101137	0.0133834	-1.02208	4326	chr12
high_vs_HC	LINC00487	3.30714	-1.18834	3.29905	0.00101298	0.0133947	-1.02349	400941	chr2
high_vs_HC	MAPK8	-0.379788	3.84875	-3.29892	0.00101342	0.0133947	-1.02388	5599	chr10
high_vs_HC	ERMP1	-0.419556	3.42038	-3.29848	0.00101499	0.0133997	-1.02526	79956	chr9
high_vs_HC	UBE2G1	-0.359164	5.46451	-3.29848	0.00101499	0.0133997	-1.02526	7326	chr17
high_vs_HC	SLF2	-0.258274	4.59524	-3.29798	0.00101678	0.013412	-1.02683	55719	chr10
high_vs_HC	RBFOX2	-1.37342	-2.17012	-3.29789	0.00101712	0.013412	-1.02713	23543	chr22
high_vs_HC	POLR3GL	0.339678	4.9711	3.29683	0.00102089	0.0134539	-1.03043	84265	chr1
high_vs_HC	LINC00847	0.405747	4.10594	3.29653	0.00102197	0.0134601	-1.03137	729678	chr5
high_vs_HC	KRAS	-0.398138	5.36537	-3.29583	0.00102451	0.0134856	-1.03358	3845	chr12
high_vs_HC	TCF12	-0.500298	4.40676	-3.29544	0.0010259	0.013496	-1.03479	6938	chr15
high_vs_HC	LOC124905999	0.71149	2.55475	3.29493	0.00102773	0.0135063	-1.03638	124905999	chr2
high_vs_HC	SMIM7	0.229907	5.11214	3.29487	0.00102797	0.0135063	-1.03659	79086	chr19
high_vs_HC	LOC105378620	0.802812	2.72253	3.29459	0.00102895	0.0135063	-1.03744	105378620	chr1
high_vs_HC	ARL2BP	-0.370879	4.97647	-3.29456	0.00102909	0.0135063	-1.03756	23568	chr16
high_vs_HC	USP30-AS1	0.624021	1.59034	3.29391	0.00103143	0.0135291	-1.03958	100131733	chr12
high_vs_HC	GRHL1	-1.35139	-0.334873	-3.29311	0.00103431	0.0135571	-1.04206	29841	chr2
high_vs_HC	GALK1	0.569494	4.74886	3.29288	0.00103518	0.0135571	-1.04281	2584	chr17
high_vs_HC	MAP7	-1.00876	1.85399	-3.29282	0.00103537	0.0135571	-1.04298	9053	chr6
high_vs_HC	CSTB	0.438326	6.20127	3.29216	0.00103776	0.0135805	-1.04504	1476	chr21
high_vs_HC	ZNF160	-0.346084	4.06245	-3.29198	0.00103843	0.0135813	-1.04561	90338	chr19
high_vs_HC	H2AC20	0.801001	0.0971039	3.29006	0.00104546	0.0136653	-1.05163	8338	chr1
high_vs_HC	SGPP1	-0.635108	3.9613	-3.28947	0.0010476	0.0136852	-1.05344	81537	chr14
high_vs_HC	MRPL42P5	0.890637	-1.74433	3.28926	0.00104838	0.0136875	-1.05411	359821	chr15
high_vs_HC	EIF4B	-0.73982	8.54964	-3.28904	0.00104918	0.0136898	-1.05478	1975	chr12
high_vs_HC	VLDLR	-1.45326	0.228688	-3.28888	0.00104977	0.0136898	-1.05529	7436	chr9
high_vs_HC	SSU72	0.22055	6.6234	3.28871	0.0010504	0.01369	-1.05582	29101	chr1
high_vs_HC	INO80C	0.290701	3.39712	3.28794	0.00105323	0.0137189	-1.05822	125476	chr18
high_vs_HC	SLC49A3	0.836441	2.56088	3.28726	0.00105577	0.0137354	-1.06037	84179	chr4
high_vs_HC	LOC124903366	0.953095	1.1024	3.28718	0.00105605	0.0137354	-1.0606	124903366	chr14
high_vs_HC	BAK1	0.54033	5.87517	3.28711	0.00105633	0.0137354	-1.06084	578	chr6
high_vs_HC	HSD17B4	-0.356757	5.56609	-3.28687	0.0010572	0.0137386	-1.06157	3295	chr5
high_vs_HC	NDUFC2-KCTD14	2.15943	-0.0926083	3.28671	0.00105781	0.0137387	-1.06209	100532726	chr11
high_vs_HC	NAPA	0.636416	7.61491	3.28637	0.00105906	0.0137469	-1.06314	8775	chr19
high_vs_HC	INPP5B	-0.329834	4.42025	-3.28594	0.00106065	0.0137569	-1.06447	3633	chr1
high_vs_HC	PNPT1	0.961573	4.35765	3.28583	0.00106105	0.0137569	-1.06481	87178	chr2
high_vs_HC	LOC124904608	1.13963	-1.86956	3.28558	0.00106198	0.013761	-1.06559	124904608	chr19
high_vs_HC	UBR7	-0.252217	4.27589	-3.28433	0.00106666	0.0138137	-1.06951	55148	chr14
high_vs_HC	GCSAML	-1.50018	0.00210519	-3.28286	0.00107214	0.0138766	-1.07407	148823	chr1
high_vs_HC	KMT2E-AS1	0.589863	3.33987	3.2812	0.00107839	0.0139474	-1.07926	100216545	chr7
high_vs_HC	TMEM258	0.560536	4.96156	3.28108	0.00107886	0.0139474	-1.07964	746	chr11
high_vs_HC	LOC124901061	-1.1884	-1.83503	-3.28066	0.00108042	0.0139516	-1.08093	124901061	chr5
high_vs_HC	LOC124902763	1.02468	2.79537	3.28066	0.00108042	0.0139516	-1.08093	124902763	chr11
high_vs_HC	LOC124906052	1.06468	5.01653	3.2789	0.0010871	0.0140297	-1.08642	124906052	chr2
high_vs_HC	PDE6D	0.274325	3.76852	3.27861	0.00108822	0.0140297	-1.08733	5147	chr2
high_vs_HC	MSI2	-0.365218	4.84865	-3.27855	0.00108842	0.0140297	-1.0875	124540	chr17
high_vs_HC	PJA2	-0.527817	6.89841	-3.27841	0.00108897	0.0140297	-1.08795	9867	chr5
high_vs_HC	HES4	2.15875	2.94127	3.27809	0.00109018	0.0140364	-1.08894	57801	chr1
high_vs_HC	UPF3B	0.528826	4.77031	3.27794	0.00109074	0.0140364	-1.0894	65109	chrX
high_vs_HC	ANKRD44-IT1	1.25228	0.870485	3.27764	0.00109191	0.0140434	-1.09035	101927547	chr2
high_vs_HC	MINDY2	0.537227	4.94031	3.27698	0.00109443	0.0140678	-1.09241	54629	chr15
high_vs_HC	ADGRG6	-1.47523	-2.18524	-3.27658	0.00109594	0.0140692	-1.09363	57211	chr6
high_vs_HC	RPS15AP10	0.888571	2.04417	3.27656	0.00109603	0.0140692	-1.09371	728963	chr1
high_vs_HC	DNAAF2	-0.558002	1.88321	-3.27632	0.00109696	0.0140692	-1.09446	55172	chr14
high_vs_HC	LYZ	-0.921559	12.2313	-3.27629	0.00109705	0.0140692	-1.09453	4069	chr12
high_vs_HC	DGCR6L	0.414366	4.66669	3.27583	0.00109883	0.0140769	-1.09598	85359	chr22
high_vs_HC	ZNF184	-0.430049	2.82956	-3.27581	0.0010989	0.0140769	-1.09604	7738	chr6
high_vs_HC	LY86-AS1	-1.1273	-2.38059	-3.27295	0.00110994	0.0142101	-1.10493	285780	chr6
high_vs_HC	BICD2	-0.413818	6.13591	-3.27181	0.00111437	0.0142587	-1.10848	23299	chr9
high_vs_HC	GMFG	0.451631	8.70161	3.271	0.00111753	0.0142886	-1.11101	9535	chr19
high_vs_HC	RIMS3	-0.595152	1.22345	-3.27067	0.00111879	0.0142886	-1.11201	9783	chr1
high_vs_HC	S1PR1	-0.80695	6.03426	-3.27053	0.00111935	0.0142886	-1.11246	1901	chr1
high_vs_HC	ESYT2	-0.517378	6.16866	-3.27046	0.00111963	0.0142886	-1.11267	57488	chr7
high_vs_HC	PIK3C2A	-0.411859	4.19631	-3.27039	0.00111989	0.0142886	-1.11288	5286	chr11
high_vs_HC	TOPBP1	-0.280059	4.70568	-3.26975	0.0011224	0.0143126	-1.11488	11073	chr3
high_vs_HC	TSPYL4	-0.433214	3.05417	-3.26918	0.00112464	0.0143329	-1.11665	23270	chr6
high_vs_HC	TMEM234	0.69882	3.06631	3.26848	0.00112737	0.0143546	-1.11881	56063	chr1
high_vs_HC	EID2	-0.343957	3.24802	-3.26842	0.00112762	0.0143546	-1.11901	163126	chr19
high_vs_HC	ANKRD36C	0.812891	5.01293	3.26814	0.0011287	0.0143584	-1.11986	400986	chr2
high_vs_HC	IKZF1	-0.424562	7.98964	-3.26802	0.0011292	0.0143584	-1.12025	10320	chr7
high_vs_HC	NDUFAF3	0.361439	4.14322	3.26766	0.0011306	0.0143681	-1.12136	25915	chr3
high_vs_HC	ZNF473	-0.290825	2.09933	-3.26728	0.0011321	0.0143714	-1.12254	25888	chr19
high_vs_HC	LOC105377622	1.35456	-1.63787	3.26727	0.00113214	0.0143714	-1.12257	105377622	chr4
high_vs_HC	PSMG3	0.279797	3.20652	3.26698	0.0011333	0.014378	-1.12348	84262	chr7
high_vs_HC	PPP4R3B	-0.427736	6.5465	-3.26674	0.00113422	0.0143816	-1.12421	57223	chr2
high_vs_HC	PARP4	-0.384836	6.52831	-3.26634	0.00113582	0.0143937	-1.12546	143	chr13
high_vs_HC	POLR2I	0.485664	2.44926	3.26461	0.0011427	0.0144727	-1.13084	5438	chr19
high_vs_HC	SH3RF1	-0.812939	0.441564	-3.2643	0.00114392	0.0144747	-1.13178	57630	chr4
high_vs_HC	PSMG4	0.354799	2.96639	3.26424	0.00114415	0.0144747	-1.13197	389362	chr6
high_vs_HC	ADPRS	0.352537	4.8044	3.26359	0.00114677	0.0144997	-1.134	54936	chr1
high_vs_HC	LOC124906071	0.740231	1.7504	3.26294	0.00114934	0.0145241	-1.136	124906071	chr2
high_vs_HC	CNOT4	-0.250575	3.76413	-3.2621	0.00115273	0.0145586	-1.13861	4850	chr7
high_vs_HC	NSD1	-0.449798	5.57001	-3.26049	0.00115918	0.0146319	-1.14358	64324	chr5
high_vs_HC	LOC112268225	0.51369	3.47902	3.26012	0.00116069	0.0146426	-1.14474	112268225	chr1
high_vs_HC	SECISBP2L	-0.406546	4.65722	-3.25985	0.00116178	0.0146434	-1.14558	9728	chr15
high_vs_HC	ARRB1	-0.449497	6.56931	-3.25978	0.00116205	0.0146434	-1.14579	408	chr11
high_vs_HC	HRAS	0.428293	3.02495	3.25816	0.00116862	0.0147157	-1.1508	3265	chr11
high_vs_HC	LOC124901311	1.35565	1.14694	3.25804	0.0011691	0.0147157	-1.15117	124901311	chr6
high_vs_HC	LIN54	-0.386878	3.63324	-3.25741	0.00117169	0.01474	-1.15314	132660	chr4
high_vs_HC	KIAA0087	-2.21495	-5.30315	-3.25672	0.0011745	0.0147671	-1.15527	9808	chr7
high_vs_HC	TRIT1	-0.366288	2.9996	-3.25597	0.00117755	0.0147972	-1.15758	54802	chr1
high_vs_HC	ITGA6	-0.750371	4.75588	-3.25578	0.00117833	0.0147986	-1.15816	3655	chr2
high_vs_HC	LOC105376286	0.519267	-0.444068	3.2556	0.00117909	0.0147999	-1.15874	105376286	chr9
high_vs_HC	SPDYE18	-0.805121	0.874845	-3.25539	0.00117994	0.0148024	-1.15938	100505767	chr7
high_vs_HC	LOC101927898	0.914229	1.13551	3.25458	0.00118326	0.0148357	-1.16188	101927898	chr17
high_vs_HC	POP4	0.249828	4.71998	3.2542	0.00118484	0.0148472	-1.16307	10775	chr19
high_vs_HC	PRR11	0.654747	3.62191	3.25346	0.00118787	0.0148769	-1.16534	55771	chr17
high_vs_HC	TRNAU1AP	0.259525	3.68306	3.25294	0.00119002	0.0148956	-1.16695	54952	chr1
high_vs_HC	S100A8	0.915033	11.4603	3.25219	0.00119314	0.0149262	-1.16928	6279	chr1
high_vs_HC	ATP6V0A2	-0.287035	4.23254	-3.25197	0.00119406	0.0149294	-1.16996	23545	chr12
high_vs_HC	TMEM138	0.313584	4.19087	3.25067	0.00119942	0.0149881	-1.17395	51524	chr11
high_vs_HC	GALNT12	-0.645819	1.65092	-3.24986	0.0012028	0.015022	-1.17646	79695	chr9
high_vs_HC	CYTOR	0.82897	4.44589	3.2482	0.00120975	0.0151004	-1.18158	112597	chr2
high_vs_HC	ASDURF	-0.955638	-0.761819	-3.24741	0.00121307	0.0151252	-1.18402	110599588	chr2
high_vs_HC	ADAM12	-1.44059	-0.149943	-3.24741	0.00121309	0.0151252	-1.18403	8038	chr10
high_vs_HC	AEBP2	-0.421714	3.9653	-3.24697	0.00121494	0.0151399	-1.18539	121536	chr12
high_vs_HC	LRP12	-0.900552	0.0497856	-3.24636	0.00121751	0.0151634	-1.18727	29967	chr8
high_vs_HC	LOC105375523	-0.978142	-0.742655	-3.24577	0.00121999	0.0151814	-1.18908	105375523	chr7
high_vs_HC	PRUNE1	-0.419334	4.58228	-3.2457	0.0012203	0.0151814	-1.18931	58497	chr1
high_vs_HC	LOC124902367	0.772577	0.596111	3.24535	0.00122179	0.0151915	-1.19039	124902367	chr10
high_vs_HC	LOC124904214	1.04729	4.49942	3.24501	0.00122321	0.0152007	-1.19142	124904214	chr1
high_vs_HC	MRPL40	0.559828	3.66076	3.24332	0.00123039	0.0152815	-1.19663	64976	chr22
high_vs_HC	LOC124906228	1.10627	-1.0496	3.24284	0.00123244	0.0152985	-1.19811	124906228	chr3
high_vs_HC	RAB14	-0.323921	6.52284	-3.24237	0.00123446	0.0153151	-1.19957	51552	chr9
high_vs_HC	CYP7B1	-1.45894	-1.5626	-3.24015	0.001244	0.0154223	-1.20641	9420	chr8
high_vs_HC	TFAP2A-AS1	2.01755	-5.66858	3.24003	0.00124448	0.0154223	-1.20675	100130275	chr6
high_vs_HC	SYNE3	-0.44364	5.1406	-3.23956	0.00124653	0.0154392	-1.20822	161176	chr14
high_vs_HC	RNA18SN2	1.16442	12.5488	3.23883	0.00124969	0.0154692	-1.21047	109864280	chr21
high_vs_HC	SIGLEC5	0.968654	7.29537	3.23866	0.0012504	0.0154692	-1.21098	8778	chr19
high_vs_HC	FFAR3	1.76524	1.60452	3.23831	0.00125191	0.0154692	-1.21205	2865	chr19
high_vs_HC	HMGCR	-0.517804	5.23104	-3.23824	0.00125225	0.0154692	-1.21229	3156	chr5
high_vs_HC	RELA-DT	0.609658	0.838792	3.2382	0.0012524	0.0154692	-1.2124	105369347	chr11
high_vs_HC	BRD10	0.462266	6.34668	3.23792	0.00125362	0.015475	-1.21326	158358	chr9
high_vs_HC	LOC102724965	1.04578	0.567634	3.23774	0.00125439	0.015475	-1.21381	102724965	chr2
high_vs_HC	ZNRD2	0.386529	2.90728	3.23762	0.00125494	0.015475	-1.2142	10534	chr11
high_vs_HC	LOC124902408	-1.90735	-6.01658	-3.23709	0.00125722	0.0154947	-1.21581	124902408	chr10
high_vs_HC	PICALM	-0.401121	8.42527	-3.23588	0.00126247	0.015547	-1.21952	8301	chr11
high_vs_HC	YTHDF1	-0.211266	5.037	-3.2358	0.00126285	0.015547	-1.21979	54915	chr20
high_vs_HC	SALL2	-0.891617	0.454927	-3.23547	0.00126428	0.015556	-1.22079	6297	chr14
high_vs_HC	PRKCE	0.748031	3.64136	3.23522	0.0012654	0.0155612	-1.22158	5581	chr2
high_vs_HC	SLC25A24	-0.755807	4.1446	-3.23444	0.00126878	0.0155893	-1.22395	29957	chr1
high_vs_HC	MYL6B	0.745724	1.60359	3.23433	0.00126929	0.0155893	-1.22431	140465	chr12
high_vs_HC	COX15	0.213965	5.02181	3.23417	0.00126998	0.0155893	-1.22479	1355	chr10
high_vs_HC	COMTD1	0.493505	1.93534	3.23402	0.00127064	0.0155893	-1.22526	118881	chr10
high_vs_HC	NARS1	-0.307315	6.24547	-3.2339	0.00127115	0.0155893	-1.22561	4677	chr18
high_vs_HC	CAND2	-1.38476	-1.124	-3.23281	0.00127594	0.0156346	-1.22896	23066	chr3
high_vs_HC	LOC102723331	0.669565	-1.27713	3.23275	0.00127624	0.0156346	-1.22916	102723331	chr4
high_vs_HC	LOC105370751	-2.30519	-6.13117	-3.23202	0.00127944	0.0156653	-1.23139	105370751	chr15
high_vs_HC	PCF11-AS1	0.53826	0.36613	3.23159	0.00128133	0.0156676	-1.23271	106736475	chr11
high_vs_HC	MAP6	1.80348	-3.76029	3.2314	0.00128217	0.0156676	-1.23329	4135	chr11
high_vs_HC	ASCC3	-0.405588	4.37285	-3.23139	0.00128223	0.0156676	-1.23333	10973	chr6
high_vs_HC	CDC23	-0.317149	3.80782	-3.23135	0.00128242	0.0156676	-1.23346	8697	chr5
high_vs_HC	IPMK	-0.854341	4.78928	-3.23119	0.00128313	0.0156678	-1.23395	253430	chr10
high_vs_HC	IBTK	-0.395838	4.39065	-3.23093	0.00128429	0.0156717	-1.23475	25998	chr6
high_vs_HC	GDPD3	1.00004	2.0759	3.2308	0.00128485	0.0156717	-1.23514	79153	chr16
high_vs_HC	SLC35B1	0.323391	3.97014	3.22995	0.00128862	0.0157039	-1.23774	10237	chr17
high_vs_HC	LOC124902455	0.846294	0.358821	3.22989	0.00128889	0.0157039	-1.23793	124902455	chr10
high_vs_HC	VPS13D	-0.428024	4.87148	-3.22857	0.00129478	0.0157624	-1.24199	55187	chr1
high_vs_HC	INTS2	-0.548719	2.70311	-3.22837	0.00129567	0.0157624	-1.24259	57508	chr17
high_vs_HC	MRPL36	0.45131	3.33537	3.22834	0.0012958	0.0157624	-1.24268	64979	chr5
high_vs_HC	LOC124901956	0.531509	-0.994791	3.22797	0.00129746	0.0157741	-1.24382	124901956	chr8
high_vs_HC	FAM120A	-0.249596	7.10427	-3.22738	0.0013001	0.0157892	-1.24563	23196	chr9
high_vs_HC	MT1E	1.36172	1.40299	3.22733	0.00130031	0.0157892	-1.24578	4493	chr16
high_vs_HC	LOC124900193	-2.65577	-3.27832	-3.22719	0.00130096	0.0157892	-1.24622	124900193	chr5
high_vs_HC	MLLT10	-0.368339	3.8372	-3.22706	0.00130152	0.0157892	-1.2466	8028	chr10
high_vs_HC	RIOX2	-0.367711	3.70008	-3.22687	0.00130237	0.015791	-1.24718	84864	chr3
high_vs_HC	ZNF556	-1.87008	-4.08671	-3.22613	0.00130573	0.0158232	-1.24947	80032	chr19
high_vs_HC	ZFP62	-0.424188	3.61961	-3.22526	0.00130964	0.015853	-1.25213	643836	chr5
high_vs_HC	KIF5B	0.363194	6.9802	3.22516	0.00131008	0.015853	-1.25243	3799	chr10
high_vs_HC	PTGER1	1.89389	-6.06299	3.22511	0.00131031	0.015853	-1.25258	5731	chr19
high_vs_HC	NDUFS8	0.435114	4.43578	3.22467	0.0013123	0.015863	-1.25393	4728	chr11
high_vs_HC	AACS	-0.381668	2.50077	-3.22462	0.00131255	0.015863	-1.2541	65985	chr12
high_vs_HC	LOC124906231	0.751448	1.32725	3.2244	0.00131353	0.0158663	-1.25477	124906231	chr3
high_vs_HC	SIRT1	-0.523855	4.4279	-3.22383	0.00131611	0.0158889	-1.25651	23411	chr10
high_vs_HC	POLR1H	0.342672	4.02487	3.22248	0.00132226	0.0159546	-1.26065	30834	chr6
high_vs_HC	NDUFA2	0.483681	5.09941	3.22188	0.00132498	0.0159787	-1.26248	4695	chr5
high_vs_HC	NIPA1	-0.606037	2.69313	-3.22159	0.00132632	0.0159841	-1.26338	123606	chr15
high_vs_HC	NDUFS4	0.529854	4.00696	3.22147	0.00132684	0.0159841	-1.26373	4724	chr5
high_vs_HC	CXXC4	-1.34081	-1.99401	-3.22101	0.00132895	0.0160009	-1.26514	80319	chr4
high_vs_HC	ZNF524	0.325089	4.57234	3.21989	0.0013341	0.0160542	-1.26857	147807	chr19
high_vs_HC	ANKRD54	0.219201	3.55676	3.219	0.00133819	0.0160949	-1.27129	129138	chr22
high_vs_HC	RDH5	1.31801	-1.89109	3.21755	0.0013449	0.016167	-1.27574	5959	chr12
high_vs_HC	CITED4	0.864941	2.99036	3.21702	0.00134734	0.0161875	-1.27735	163732	chr1
high_vs_HC	RAB5A	-0.379988	5.77123	-3.21657	0.00134942	0.0162039	-1.27872	5868	chr3
high_vs_HC	POLR3E	-0.351352	3.9204	-3.21574	0.00135331	0.0162419	-1.28128	55718	chr16
high_vs_HC	ZFR	-0.385263	5.70524	-3.21518	0.00135589	0.0162641	-1.28297	51663	chr5
high_vs_HC	UFM1	-0.517648	4.92446	-3.21469	0.0013582	0.0162832	-1.28448	51569	chr13
high_vs_HC	ARL6IP4	0.455185	6.33038	3.21432	0.00135994	0.0162895	-1.28562	51329	chr12
high_vs_HC	GPR39	-1.94809	-5.81405	-3.21426	0.00136018	0.0162895	-1.28577	2863	chr2
high_vs_HC	MTG1	0.441263	3.6882	3.21402	0.00136131	0.0162944	-1.28651	92170	chr10
high_vs_HC	LOC101928421	0.730352	1.35674	3.21386	0.00136206	0.0162946	-1.287	101928421	chr7
high_vs_HC	FLJ32255	0.445155	4.69715	3.21285	0.00136681	0.0163427	-1.29009	643977	chr5
high_vs_HC	CISD3	0.46162	3.69691	3.21259	0.00136804	0.0163487	-1.29089	284106	chr17
high_vs_HC	PER3	-0.834215	1.19362	-3.21167	0.00137236	0.0163899	-1.29369	8863	chr1
high_vs_HC	ARL2	0.373797	3.98445	3.21141	0.00137358	0.0163899	-1.29449	402	chr11
high_vs_HC	WNK1	-0.671571	7.18318	-3.21137	0.00137379	0.0163899	-1.29462	65125	chr12
high_vs_HC	LOC124900671	1.36492	-1.29391	3.21119	0.00137465	0.0163899	-1.29517	124900671	chr4
high_vs_HC	TENM4	-2.8172	-4.68269	-3.21108	0.00137514	0.0163899	-1.29549	26011	chr11
high_vs_HC	LAMP3	1.86339	2.71969	3.21059	0.00137748	0.0164091	-1.297	27074	chr3
high_vs_HC	CMPK2	2.41301	5.53755	3.21031	0.00137877	0.0164135	-1.29783	129607	chr2
high_vs_HC	ETFRF1	0.381035	4.3306	3.2102	0.00137931	0.0164135	-1.29818	144363	chr12
high_vs_HC	MYLK4	-0.999869	-0.694527	-3.20915	0.00138429	0.016464	-1.30138	340156	chr6
high_vs_HC	HELZ2	1.1394	7.05617	3.20872	0.00138633	0.0164795	-1.30269	85441	chr20
high_vs_HC	ZNF675	-0.595115	2.12619	-3.20791	0.00139019	0.0165167	-1.30516	171392	chr19
high_vs_HC	LOC105370034	1.37766	-3.34257	3.20673	0.00139583	0.016575	-1.30876	105370034	chr12
high_vs_HC	BCORL1	-0.75539	3.44292	-3.20605	0.00139911	0.0166051	-1.31084	63035	chrX
high_vs_HC	NUDT19	-0.436054	2.83372	-3.20563	0.00140113	0.0166149	-1.31212	390916	chr19
high_vs_HC	MED26	-0.27367	3.53556	-3.20557	0.00140141	0.0166149	-1.3123	9441	chr19
high_vs_HC	QRICH1	-0.371101	5.55539	-3.20516	0.00140336	0.0166292	-1.31353	54870	chr3
high_vs_HC	NCBP2AS2	0.255042	3.17853	3.20456	0.00140625	0.0166546	-1.31536	152217	chr3
high_vs_HC	ENTPD4-DT	-1.00752	-1.42056	-3.20437	0.00140719	0.0166569	-1.31595	121009645	chr8
high_vs_HC	U2AF2	-0.355111	6.90017	-3.20088	0.00142409	0.0168481	-1.32655	11338	chr19
high_vs_HC	NUDT11	-1.16183	-2.02862	-3.19967	0.00143003	0.0169086	-1.33025	55190	chrX
high_vs_HC	LOC124909347	0.61807	0.615671	3.19948	0.00143095	0.0169086	-1.33082	124909347	chr3
high_vs_HC	IL2	-2.04309	-5.49848	-3.19938	0.00143146	0.0169086	-1.33114	3558	chr4
high_vs_HC	LOC105374334	0.74834	0.385348	3.19902	0.00143321	0.0169134	-1.33222	105374334	chr2
high_vs_HC	LINC02080	1.24872	-2.82388	3.19899	0.00143338	0.0169134	-1.33232	101928514	chr17
high_vs_HC	PRKD3	-0.449468	4.64499	-3.19867	0.00143495	0.0169205	-1.3333	23683	chr2
high_vs_HC	CA8	-1.4279	-0.561894	-3.19856	0.00143548	0.0169205	-1.33363	767	chr8
high_vs_HC	PRMT3	-0.439226	2.5042	-3.19768	0.0014398	0.0169624	-1.33629	10196	chr11
high_vs_HC	BRCA2	0.925124	1.82681	3.19728	0.00144176	0.0169766	-1.3375	675	chr13
high_vs_HC	IRF8	-0.597618	5.97272	-3.19693	0.00144349	0.0169881	-1.33857	3394	chr16
high_vs_HC	TADA1	-0.531865	2.831	-3.19632	0.00144654	0.017015	-1.34044	117143	chr1
high_vs_HC	UBFD1	-0.327704	3.93672	-3.19602	0.00144801	0.017016	-1.34134	56061	chr16
high_vs_HC	ANKRD26	0.631824	4.73599	3.19599	0.00144814	0.017016	-1.34142	22852	chr10
high_vs_HC	LOC105379316	-1.96078	-5.85647	-3.19513	0.00145244	0.0170576	-1.34405	105379316	chr8
high_vs_HC	THAP5	-0.471533	4.4507	-3.19468	0.00145465	0.0170746	-1.3454	168451	chr7
high_vs_HC	LOC101927603	0.901697	0.883517	3.19426	0.00145677	0.0170833	-1.3467	101927603	chr9
high_vs_HC	KLF2	-0.465965	8.88889	-3.19423	0.00145691	0.0170833	-1.34678	10365	chr19
high_vs_HC	RREB1	-0.291562	4.44695	-3.19273	0.00146438	0.0171536	-1.35132	6239	chr6
high_vs_HC	DENND2B	-1.26361	-1.7369	-3.19272	0.00146444	0.0171536	-1.35135	6764	chr11
high_vs_HC	FBXO7	-1.2386	9.20249	-3.19233	0.00146638	0.0171675	-1.35253	25793	chr22
high_vs_HC	POLB	0.604201	5.10486	3.19191	0.00146849	0.0171831	-1.35381	5423	chr8
high_vs_HC	R3HDM2	-0.397546	5.49323	-3.19087	0.00147373	0.0172355	-1.35697	22864	chr12
high_vs_HC	COMMD3	0.39553	4.7302	3.19069	0.00147463	0.0172371	-1.35751	23412	chr10
high_vs_HC	ESM1	-1.62449	-2.26781	-3.19052	0.00147548	0.017238	-1.35802	11082	chr5
high_vs_HC	TEX2	-0.408904	3.22331	-3.19025	0.00147684	0.0172419	-1.35884	55852	chr17
high_vs_HC	ANO6	-0.530203	5.43751	-3.19015	0.00147735	0.0172419	-1.35915	196527	chr12
high_vs_HC	NEMF	0.529052	6.88064	3.18945	0.00148088	0.0172741	-1.36127	9147	chr14
high_vs_HC	PTPRM	-1.11555	0.854292	-3.18833	0.00148657	0.0173239	-1.36467	5797	chr18
high_vs_HC	PLEKHB2	-0.278701	6.62479	-3.18827	0.00148688	0.0173239	-1.36485	55041	chr2
high_vs_HC	ULK2	-0.495914	3.47221	-3.18816	0.00148746	0.0173239	-1.3652	9706	chr17
high_vs_HC	DEPDC5	-0.396585	3.46515	-3.18785	0.00148899	0.0173327	-1.36611	9681	chr22
high_vs_HC	BCL2A1	0.867141	6.59691	3.1876	0.00149027	0.0173386	-1.36687	597	chr15
high_vs_HC	CFB	1.88243	-2.56241	3.18729	0.00149188	0.0173483	-1.36783	629	chr6
high_vs_HC	ETS1	-0.852361	8.30433	-3.18712	0.00149273	0.0173493	-1.36834	2113	chr11
high_vs_HC	AFAP1	-1.03626	2.09108	-3.18676	0.00149457	0.0173605	-1.36943	60312	chr4
high_vs_HC	SLC8A2	2.16112	-4.54115	3.18663	0.00149525	0.0173605	-1.36983	6543	chr19
high_vs_HC	CHMP5	0.831412	6.28551	3.18611	0.00149791	0.0173699	-1.37141	51510	chr9
high_vs_HC	MRPL12	0.469982	4.3285	3.18599	0.0014985	0.0173699	-1.37176	6182	chr17
high_vs_HC	LEMD3	-0.564256	4.58278	-3.18597	0.0014986	0.0173699	-1.37182	23592	chr12
high_vs_HC	SPATA2L	0.564078	3.78014	3.18586	0.00149915	0.0173699	-1.37215	124044	chr16
high_vs_HC	LOC105374304	1.38959	-0.12555	3.18543	0.00150139	0.0173802	-1.37347	105374304	chr3
high_vs_HC	NMRAL1	0.488628	4.15122	3.18539	0.00150159	0.0173802	-1.37359	57407	chr16
high_vs_HC	POC1B-GALNT4	0.848245	3.58717	3.18421	0.00150762	0.017441	-1.37714	100528030	chr12
high_vs_HC	FIBP	0.376115	4.63022	3.18295	0.00151414	0.0175054	-1.38097	9158	chr11
high_vs_HC	ZNF761	-0.5217	2.49024	-3.18283	0.00151475	0.0175054	-1.38133	388561	chr19
high_vs_HC	JPX	0.575877	0.289522	3.18259	0.001516	0.0175109	-1.38206	554203	chrX
high_vs_HC	LOC124907988	0.919611	-1.47871	3.18222	0.0015179	0.0175237	-1.38317	124907988	chr2
high_vs_HC	LOC101927949	1.57568	-4.0449	3.18201	0.00151897	0.0175271	-1.3838	101927949	chr1
high_vs_HC	NOS1AP	1.33271	-2.39791	3.18106	0.00152393	0.0175753	-1.38669	9722	chr1
high_vs_HC	SPACA9	-0.486949	0.0950669	-3.18078	0.00152537	0.0175829	-1.38753	11092	chr9
high_vs_HC	ABHD16A	0.353339	5.26214	3.18036	0.00152755	0.017599	-1.38879	7920	chr6
high_vs_HC	CELSR2	-0.971709	0.020979	-3.17964	0.00153129	0.017633	-1.39096	1952	chr1
high_vs_HC	PLPPR4	-2.29364	-5.78708	-3.17945	0.0015323	0.0176356	-1.39155	9890	chr1
high_vs_HC	LOC729609	1.86509	-4.57762	3.17869	0.00153625	0.0176719	-1.39383	729609	chrX
high_vs_HC	LOC644634	1.17445	1.51429	3.17843	0.00153765	0.017679	-1.39464	644634	chr1
high_vs_HC	TRIM37	-0.362474	3.3997	-3.17778	0.00154106	0.0177091	-1.3966	4591	chr17
high_vs_HC	CRIM1	-0.802054	1.38594	-3.17636	0.00154852	0.0177858	-1.40089	51232	chr2
high_vs_HC	LINC02256	0.609733	0.655985	3.17348	0.00156374	0.0179515	-1.40957	100996255	chr15
high_vs_HC	EPB41L1	-1.52444	-3.99	-3.17329	0.00156476	0.0179539	-1.41014	2036	chr20
high_vs_HC	LOC100287467	-0.804699	-1.94062	-3.17297	0.00156646	0.0179642	-1.4111	100287467	chr6
high_vs_HC	CARD17P	1.33486	-0.0316509	3.17219	0.00157061	0.0180026	-1.41345	440068	chr11
high_vs_HC	LOC105379362	0.684712	1.87612	3.17195	0.00157192	0.0180085	-1.41419	105379362	chr8
high_vs_HC	PJA1	-0.472569	3.22943	-3.17076	0.00157826	0.0180719	-1.41776	64219	chrX
high_vs_HC	HEBP2	0.479299	6.1206	3.17015	0.00158154	0.0180928	-1.4196	23593	chr6
high_vs_HC	PYGM	0.860664	2.61276	3.17012	0.0015817	0.0180928	-1.41969	5837	chr11
high_vs_HC	PDE8A	-0.482373	3.07543	-3.1689	0.00158829	0.0181589	-1.42338	5151	chr15
high_vs_HC	IER5	-0.46359	5.51295	-3.16851	0.0015904	0.0181683	-1.42455	51278	chr1
high_vs_HC	TOMM40L	0.36487	3.14823	3.16845	0.00159073	0.0181683	-1.42474	84134	chr1
high_vs_HC	ADSS1	-0.726168	-0.550201	-3.16819	0.00159213	0.018175	-1.42552	122622	chr14
high_vs_HC	VKORC1	0.323031	4.28459	3.16796	0.00159335	0.0181798	-1.4262	79001	chr16
high_vs_HC	TAF11	0.226752	4.61659	3.16765	0.00159507	0.0181901	-1.42715	6882	chr6
high_vs_HC	SUN1	-0.45524	4.41786	-3.16724	0.00159727	0.0182059	-1.42837	23353	chr7
high_vs_HC	WAC-AS1	0.477971	5.22325	3.16691	0.00159906	0.0182171	-1.42937	220906	chr10
high_vs_HC	NME1	0.835945	3.64881	3.16675	0.00159995	0.018218	-1.42986	4830	chr17
high_vs_HC	LOC105373618	0.622389	0.459355	3.16609	0.0016035	0.0182491	-1.43182	105373618	chr2
high_vs_HC	MTR	-0.380328	4.20766	-3.16516	0.00160857	0.0182976	-1.43462	4548	chr1
high_vs_HC	RAC3	0.755608	-1.52875	3.16406	0.00161463	0.0183572	-1.43796	5881	chr17
high_vs_HC	NFAT5	0.301864	6.17064	3.16378	0.00161613	0.018361	-1.43878	10725	chr16
high_vs_HC	GLS	-0.671159	5.94134	-3.1637	0.0016166	0.018361	-1.43904	2744	chr2
high_vs_HC	ARHGEF26	1.43913	-3.85802	3.16345	0.00161797	0.0183631	-1.43979	26084	chr3
high_vs_HC	YIPF4	0.396319	6.98122	3.16336	0.00161842	0.0183631	-1.44004	84272	chr2
high_vs_HC	BMI1	-0.785063	4.41967	-3.16276	0.00162175	0.018382	-1.44186	648	chr10
high_vs_HC	CUL3	-0.238493	6.66767	-3.16262	0.0016225	0.018382	-1.44227	8452	chr2
high_vs_HC	MLKL	0.605823	5.88043	3.16261	0.00162254	0.018382	-1.44229	197259	chr16
high_vs_HC	PGBD5	-2.13728	-4.05507	-3.16152	0.00162858	0.0184411	-1.44559	79605	chr1
high_vs_HC	NDUFA12	0.490118	5.15175	3.16125	0.00163007	0.0184487	-1.4464	55967	chr12
high_vs_HC	LOC124903063	0.609075	-0.814708	3.16101	0.00163141	0.0184546	-1.44713	124903063	chr12
high_vs_HC	KIFBP	-0.28274	3.05891	-3.16038	0.00163487	0.0184844	-1.449	26128	chr10
high_vs_HC	LOC124902227	0.771635	-1.21303	3.15955	0.00163951	0.0185128	-1.45151	124902227	chr9
high_vs_HC	ST13	-0.618183	7.39004	-3.15951	0.00163969	0.0185128	-1.45161	6767	chr22
high_vs_HC	CBX1	-0.301049	5.43054	-3.15948	0.00163987	0.0185128	-1.45171	10951	chr17
high_vs_HC	LOC124902646	-1.37349	-3.65176	-3.15905	0.00164227	0.0185227	-1.45301	124902646	chr11
high_vs_HC	ECD	-0.186655	4.2367	-3.15903	0.00164239	0.0185227	-1.45307	11319	chr10
high_vs_HC	FMO5	-0.575911	1.18828	-3.15825	0.00164671	0.0185619	-1.4554	2330	chr1
high_vs_HC	PPP1R9B	-0.512507	7.51516	-3.15793	0.00164849	0.0185619	-1.45636	84687	chr17
high_vs_HC	LOC107986855	-0.805686	-0.440428	-3.15788	0.00164879	0.0185619	-1.45651	107986855	chr7
high_vs_HC	NTMT1	0.279565	3.48041	3.15779	0.00164929	0.0185619	-1.45678	28989	chr9
high_vs_HC	NUBP2	0.301327	4.71761	3.15766	0.00165	0.0185619	-1.45717	10101	chr16
high_vs_HC	MICAL2	-1.03558	6.49109	-3.15673	0.00165525	0.0186031	-1.45998	9645	chr11
high_vs_HC	LINC00597	0.888899	-0.793511	3.15671	0.00165533	0.0186031	-1.46002	81698	chr15
high_vs_HC	BBS10	-0.696585	2.70381	-3.15567	0.0016612	0.0186598	-1.46316	79738	chr12
[truncated: 65,331 more rows]

## Sheet: Olink
Supplementary Table 8B: DEA by XIST subgroup: XIST-high vs HC, XIST-low vs HC, and XIST-high vs XIST-low (Olink)
comparison	analyte	logFC	AveExpr	t	P.Value	adj.P.Val	B
high_vs_HC	CD80	1.72966	0.0202852	5.15932	3.12574e-07	0.000760804	6.32515
high_vs_HC	GHR	-0.901406	-0.00348147	-4.80804	1.81986e-06	0.00221477	4.724
high_vs_HC	MENT	-0.610858	-0.00388358	-4.55662	6.00678e-06	0.0048735	3.64328
high_vs_HC	PTN	-3.11665	-0.0295189	-4.48781	8.24797e-06	0.00501889	3.35706
high_vs_HC	DUSP13	-1.10325	0.0375106	-4.36454	1.4403e-05	0.00544711	2.85468
high_vs_HC	PSMD1	1.95852	-0.0887267	4.33015	1.67867e-05	0.00544711	2.71687
high_vs_HC	GBP2	2.71523	-0.101696	4.31188	1.82012e-05	0.00544711	2.64411
high_vs_HC	MSR1	1.52881	-0.0398117	4.29624	1.9502e-05	0.00544711	2.58204
high_vs_HC	CD74	1.09201	0.0353935	4.28892	2.01413e-05	0.00544711	2.55305
high_vs_HC	GGCT	-0.979688	0.093333	-4.22073	2.71334e-05	0.00649964	2.28538
high_vs_HC	IL2RA	1.2048	0.0246937	4.20241	2.93739e-05	0.00649964	2.21418
high_vs_HC	FOLR2	1.01368	0.0360302	4.14689	3.72915e-05	0.00653283	2.00016
high_vs_HC	SLAMF8	1.40552	-0.0130989	4.14642	3.73663e-05	0.00653283	1.99837
high_vs_HC	SIGLEC1	1.49843	-0.0720573	4.14511	3.75758e-05	0.00653283	1.99336
high_vs_HC	IL12RB1	1.21413	-0.020369	4.07986	4.95637e-05	0.00789272	1.74538
high_vs_HC	LGALS9	1.23663	-0.0357974	4.04991	5.62069e-05	0.00789272	1.63286
high_vs_HC	GIMAP7	-0.938301	0.0134142	-4.04116	5.83026e-05	0.00789272	1.60013
high_vs_HC	FGL1	2.08115	0.0682934	4.04089	5.83685e-05	0.00789272	1.59912
high_vs_HC	LILRB4	1.35479	0.0956153	4.02152	6.32787e-05	0.00810634	1.52691
high_vs_HC	ENPP6	-0.842533	0.00858022	-3.98566	7.34232e-05	0.0089356	1.39409
high_vs_HC	CD300C	0.935928	0.0192903	3.95739	8.2485e-05	0.00956041	1.29021
high_vs_HC	PSME2	1.06883	0.00577264	3.90917	0.000100434	0.0107227	1.11463
high_vs_HC	TNFSF8	0.874601	0.0375891	3.907	0.000101323	0.0107227	1.10677
high_vs_HC	ITGA2	-0.870808	0.0083444	-3.88632	0.000110175	0.0111736	1.03215
high_vs_HC	VSIG4	1.37461	0.0742055	3.81856	0.000144579	0.0140762	0.790301
high_vs_HC	NPR1	-0.687836	0.0271107	-3.77007	0.000175168	0.0163984	0.619772
high_vs_HC	TIE1	0.840101	-0.0538522	3.75198	0.000188072	0.0166362	0.55667
high_vs_HC	LAMP3	1.4251	-0.024158	3.74753	0.000191378	0.0166362	0.541208
high_vs_HC	BMP10	-0.642211	0.0146762	-3.71302	0.000218962	0.0183777	0.421781
high_vs_HC	PLXNA4	-1.26789	-0.01222	-3.70322	0.000227453	0.018454	0.388057
high_vs_HC	HAVCR2	1.10667	0.0174154	3.67651	0.00025218	0.0198002	0.29663
high_vs_HC	EIF5A	-0.923773	0.0328572	-3.65209	0.000276991	0.0209077	0.213555
high_vs_HC	CD163	0.901769	-0.0121315	3.64605	0.000283465	0.0209077	0.193113
high_vs_HC	ITGB1BP1	2.27878	-0.233092	3.6047	0.00033179	0.0237522	0.0539279
high_vs_HC	DAAM1	-1.45005	-0.0664459	-3.59126	0.000349102	0.0242775	0.00899404
high_vs_HC	TYMP	1.45465	0.0816969	3.5832	0.000359871	0.0243313	-0.0178396
high_vs_HC	ADA2	0.895125	0.00193532	3.57331	0.000373528	0.0245721	-0.0507229
high_vs_HC	CEACAM16	-1.5218	-0.0302685	-3.56523	0.000385036	0.0246626	-0.0775066
high_vs_HC	KIT	-0.808082	-0.0075852	-3.55673	0.000397506	0.0248084	-0.105631
high_vs_HC	PSME1	0.864421	0.0310693	3.51956	0.000456605	0.0277844	-0.22785
high_vs_HC	SDK2	-0.782771	0.0417081	-3.5027	0.000486028	0.0283189	-0.282865
high_vs_HC	CDCP1	1.24538	0.0616352	3.50124	0.000488657	0.0283189	-0.287616
high_vs_HC	EPHA4	-0.684393	0.0279808	-3.49	0.000509355	0.028326	-0.324143
high_vs_HC	SCP2	1.19139	0.127523	3.48857	0.000512055	0.028326	-0.328796
high_vs_HC	CD48	0.724012	0.0278301	3.46774	0.000552783	0.0293746	-0.396144
high_vs_HC	CXCL9	1.64611	0.104614	3.46658	0.000555149	0.0293746	-0.399901
high_vs_HC	LRRC25	0.875993	0.0348027	3.44666	0.000597074	0.0309208	-0.463919
high_vs_HC	SCGB3A1	-0.653826	0.00265187	-3.42516	0.000645643	0.0317463	-0.532637
high_vs_HC	GP5	-0.565432	-0.0308465	-3.42373	0.000648996	0.0317463	-0.537187
high_vs_HC	IL18BP	0.720777	0.0207068	3.4224	0.000652142	0.0317463	-0.541434
high_vs_HC	TNFRSF8	1.18475	0.0880194	3.4081	0.000686758	0.0327759	-0.586846
high_vs_HC	ITGA11	-0.816176	-0.00353507	-3.37723	0.000767435	0.0358686	-0.684291
high_vs_HC	IL10	1.82754	0.0820644	3.37233	0.000781034	0.0358686	-0.699691
high_vs_HC	SIGLEC8	0.960648	-0.0107795	3.3615	0.000811864	0.0362256	-0.733622
high_vs_HC	VCAM1	0.619055	0.0409474	3.3592	0.000818573	0.0362256	-0.740834
high_vs_HC	PDCD1	1.16163	0.0944193	3.3495	0.000847366	0.0368302	-0.77112
high_vs_HC	TPSAB1	-1.10049	-0.0309965	-3.33663	0.000886999	0.0378764	-0.811149
high_vs_HC	CCL19	1.59071	0.0669188	3.3001	0.00100914	0.042349	-0.924013
high_vs_HC	CD14	0.895336	0.0334888	3.28162	0.00107673	0.0444197	-0.980672
high_vs_HC	FGFBP1	-0.617381	-0.00971007	-3.26986	0.00112187	0.0455105	-1.01654
high_vs_HC	ERP29	-0.958136	0.0800461	-3.25943	0.00116338	0.0464208	-1.04826
high_vs_HC	CXCL10	1.81593	0.198069	3.21954	0.00133562	0.0517504	-1.16867
high_vs_HC	CILP	1.03425	0.0164376	3.2187	0.00133947	0.0517504	-1.17118
high_vs_HC	KLK7	-0.94414	0.0771114	-3.20567	0.00140081	0.0532746	-1.21018
high_vs_HC	TNFAIP8L2	-0.602161	0.0841214	-3.19252	0.00146532	0.0548706	-1.24938
high_vs_HC	CD207	-0.852631	-0.0267845	-3.186	0.00149832	0.0552561	-1.26876
high_vs_HC	ADAMTSL2	0.63788	0.0105675	3.17185	0.00157234	0.0568026	-1.31071
high_vs_HC	GDF15	0.974086	0.0649655	3.16913	0.00158693	0.0568026	-1.31874
high_vs_HC	SIGLEC10	0.726927	0.0250667	3.15502	0.00166472	0.0587236	-1.36034
high_vs_HC	NCR3LG1	0.632095	0.0141638	3.14398	0.00172798	0.0600843	-1.39274
high_vs_HC	RNASE3	-2.65778	-0.0782415	-3.13698	0.00176927	0.0606535	-1.41325
high_vs_HC	SSC4D	-1.93446	0.158076	-3.10836	0.00194762	0.0656712	-1.49659
high_vs_HC	JAM3	-0.600449	0.0156498	-3.10501	0.0019696	0.0656712	-1.50632
high_vs_HC	ITGAV	-0.478765	-0.0300823	-3.07105	0.00220502	0.0720489	-1.60414
high_vs_HC	TIMD4	0.887831	0.022506	3.06899	0.00222008	0.0720489	-1.61003
high_vs_HC	RAD51	0.899562	0.0496341	3.05822	0.00230052	0.0723441	-1.64083
high_vs_HC	SIRPB1	0.850968	0.0235485	3.05763	0.00230501	0.0723441	-1.64252
high_vs_HC	SERPINA3	0.372747	0.0277549	3.05588	0.00231834	0.0723441	-1.64751
high_vs_HC	SERPINE2	-0.938584	-0.132616	-3.05106	0.00235539	0.0725697	-1.66122
high_vs_HC	SLAMF7	1.04722	0.00526057	3.03071	0.00251813	0.0766142	-1.71898
high_vs_HC	TPSD1	-0.81004	0.0682998	-3.01979	0.00260965	0.0775776	-1.74981
high_vs_HC	TNFRSF1B	0.838875	0.0665807	3.01933	0.00261354	0.0775776	-1.7511
high_vs_HC	TREM2	1.05902	0.0296857	3.01309	0.00266729	0.0780413	-1.76867
high_vs_HC	MARCO	0.610658	-0.0138897	3.00804	0.00271153	0.0780413	-1.78287
high_vs_HC	SDC1	0.888097	0.127225	3.00648	0.00272535	0.0780413	-1.78726
high_vs_HC	CXCL13	1.46809	0.0754257	2.9935	0.00284263	0.0804532	-1.82361
high_vs_HC	UBE2L6	1.24424	0.118628	2.98092	0.00296067	0.0819157	-1.85869
high_vs_HC	PILRA	0.803423	-0.00361953	2.97044	0.00306242	0.0819157	-1.8878
high_vs_HC	IL6	1.88065	0.131569	2.96871	0.00307947	0.0819157	-1.89258
high_vs_HC	PLA2G15	0.50897	0.0179174	2.96632	0.00310327	0.0819157	-1.89922
high_vs_HC	NOS3	1.39015	0.125143	2.96583	0.0031082	0.0819157	-1.90058
high_vs_HC	CPA4	-0.71837	-0.012066	-2.9635	0.00313152	0.0819157	-1.90702
high_vs_HC	PLXDC1	-0.653768	0.030156	-2.9611	0.00315576	0.0819157	-1.91366
high_vs_HC	RP2	0.700168	0.0639305	2.95635	0.00320425	0.0819157	-1.92679
high_vs_HC	NAGPA	-0.457136	-0.00657127	-2.95596	0.00320832	0.0819157	-1.92788
high_vs_HC	GLA	-0.566337	-0.000949378	-2.95377	0.00323086	0.0819157	-1.93391
high_vs_HC	SUSD5	-0.62659	-0.00631754	-2.93961	0.00338053	0.084827	-1.97287
high_vs_HC	CD300E	0.900527	0.00856729	2.93277	0.00345506	0.0858125	-1.99162
high_vs_HC	CD63	-1.16156	-0.124467	-2.92584	0.00353216	0.0868412	-2.01059
high_vs_HC	IL17RB	0.89373	0.00621132	2.91755	0.00362638	0.0882661	-2.03321
high_vs_HC	SGSH	-0.829044	0.0366303	-2.90493	0.0037743	0.090145	-2.06754
high_vs_HC	TOP1MT	0.897725	-0.0207993	2.90465	0.00377765	0.090145	-2.06831
high_vs_HC	SFRP1	-1.19719	0.00933147	-2.88667	0.00399794	0.0938002	-2.11694
high_vs_HC	IL2	1.46214	-0.144845	2.88013	0.00408099	0.0938002	-2.13457
high_vs_HC	FNTA	0.60836	0.0484489	2.87802	0.00410808	0.0938002	-2.14024
high_vs_HC	DDX58	1.5336	0.0924984	2.87046	0.00420648	0.0938002	-2.16053
high_vs_HC	CSF1	0.594327	0.0302856	2.86961	0.00421779	0.0938002	-2.16283
high_vs_HC	REG3G	-0.815558	0.0472938	-2.86863	0.00423074	0.0938002	-2.16545
high_vs_HC	ICAM3	0.526838	0.00956542	2.86715	0.00425033	0.0938002	-2.16941
high_vs_HC	CEACAM1	0.526607	-0.041092	2.86608	0.00426464	0.0938002	-2.17229
high_vs_HC	FKBP4	0.825962	0.0408165	2.86389	0.00429394	0.0938002	-2.17816
high_vs_HC	ACHE	-0.499642	0.0369456	-2.86223	0.0043162	0.0938002	-2.18258
high_vs_HC	SHISA5	0.607961	0.0259669	2.84029	0.00462135	0.0990495	-2.24106
high_vs_HC	PPP1R14D	0.942411	0.0761733	2.83905	0.00463913	0.0990495	-2.24434
high_vs_HC	GAPDH	-0.951984	-0.0611067	-2.82454	0.00485225	0.102699	-2.28275
high_vs_HC	EBI3_IL27	0.600449	0.0309183	2.81601	0.00498168	0.104529	-2.30524
high_vs_HC	IL12B	1.13569	0.0514205	2.80992	0.00507595	0.105399	-2.32125
high_vs_HC	PHYKPL	-0.578402	0.045442	-2.80776	0.00510971	0.105399	-2.32691
high_vs_HC	GPR37	1.11047	-0.0796669	2.80236	0.00519523	0.106262	-2.34108
high_vs_HC	CCL3	1.46656	0.188966	2.79635	0.00529187	0.107337	-2.35681
high_vs_HC	DPP10	-0.669028	0.0563792	-2.792	0.00536279	0.107876	-2.36816
high_vs_HC	LPL	-0.822745	-0.0102354	-2.78631	0.00545699	0.10808	-2.38301
high_vs_HC	MXRA8	-0.5153	0.0112286	-2.78587	0.00546439	0.10808	-2.38417
high_vs_HC	LZTFL1	-0.771616	0.0723853	-2.78247	0.0055214	0.10808	-2.39302
high_vs_HC	IGDCC4	-0.48943	0.0117582	-2.78074	0.00555053	0.10808	-2.39751
high_vs_HC	RSPO3	-0.57351	0.0112199	-2.7682	0.00576659	0.111396	-2.43005
high_vs_HC	MZB1	0.926718	0.024372	2.76285	0.00586101	0.112328	-2.44388
high_vs_HC	DIPK2B	-0.4624	0.00329801	-2.75834	0.00594167	0.112479	-2.45552
high_vs_HC	CCN2	-0.690367	-0.0867998	-2.75726	0.00596127	0.112479	-2.45832
high_vs_HC	OLFM4	-1.96624	0.0226614	-2.74726	0.00614426	0.115039	-2.48405
high_vs_HC	SULT2A1	0.970903	0.131741	2.73842	0.00631021	0.117245	-2.50672
high_vs_HC	YWHAQ	-0.577488	0.0384235	-2.73361	0.00640238	0.118056	-2.51904
high_vs_HC	FNDC1	-0.820012	-0.0070347	-2.72465	0.00657711	0.120366	-2.54192
high_vs_HC	CD27	0.845336	0.0144703	2.71242	0.00682239	0.123157	-2.57302
high_vs_HC	TMPRSS15	-1.26462	0.0219438	-2.71201	0.00683084	0.123157	-2.57407
high_vs_HC	GNPDA2	-0.530338	-0.0105641	-2.70643	0.00694559	0.124306	-2.58821
high_vs_HC	TCN2	0.593158	0.0223623	2.70126	0.00705347	0.125315	-2.60128
high_vs_HC	NTRK2	-0.4562	0.0103994	-2.6984	0.00711377	0.12547	-2.6085
high_vs_HC	ANXA3	-1.11909	0.101889	-2.69109	0.00727011	0.127305	-2.62693
high_vs_HC	MMP3	1.28024	0.0066801	2.68449	0.00741383	0.128151	-2.64353
high_vs_HC	RET	-0.728014	0.0125322	-2.68404	0.00742371	0.128151	-2.64466
high_vs_HC	HLA-DRA	0.845492	0.0352764	2.67273	0.00767645	0.131581	-2.67301
high_vs_HC	CD83	0.67266	0.0414581	2.66741	0.00779781	0.132726	-2.68629
high_vs_HC	CCL28	-1.00064	0.0685611	-2.66501	0.00785318	0.132741	-2.69228
high_vs_HC	SCRN1	0.869994	0.0538132	2.64706	0.00827863	0.137343	-2.7369
high_vs_HC	ZNF75D	1.00791	0.0541041	2.64703	0.00827944	0.137343	-2.73698
high_vs_HC	CA14	-0.515325	-0.020867	-2.6464	0.00829472	0.137343	-2.73854
high_vs_HC	SPINT2	-0.551434	-0.0306061	-2.63805	0.00850003	0.138774	-2.7592
high_vs_HC	NRP2	0.515591	0.0307468	2.63489	0.00857877	0.138774	-2.76699
high_vs_HC	TNFRSF9	0.776897	0.0130142	2.63422	0.00859554	0.138774	-2.76864
high_vs_HC	ORM1	0.390628	0.0192623	2.63368	0.00860921	0.138774	-2.76998
high_vs_HC	CBLN4	-0.640414	-0.0267739	-2.6299	0.00870454	0.139387	-2.77928
high_vs_HC	CTSH	1.11216	-0.0297644	2.62565	0.00881299	0.140201	-2.78973
high_vs_HC	BCAT1	0.583363	0.0383101	2.6103	0.00921501	0.145244	-2.82736
high_vs_HC	GH1	2.3393	0.0165969	2.60902	0.00924929	0.145244	-2.83049
high_vs_HC	ZBTB17	0.856565	0.146831	2.58237	0.00998844	0.155845	-2.89525
high_vs_HC	CD1C	-0.64314	-0.0613679	-2.57722	0.0101372	0.157159	-2.90768
high_vs_HC	EFEMP1	0.460379	0.0115174	2.56851	0.0103934	0.160111	-2.92867
high_vs_HC	INPP5J	0.755806	0.0691297	2.56371	0.010537	0.161303	-2.94021
high_vs_HC	TNFRSF4	0.767014	0.0794042	2.56024	0.010642	0.161891	-2.94854
high_vs_HC	ZNRD2	0.960205	0.16619	2.54551	0.0110979	0.167778	-2.98376
high_vs_HC	COX5B	1.17939	0.057102	2.54002	0.011272	0.169359	-2.99682
high_vs_HC	CCL4	1.14154	0.17256	2.53419	0.0114599	0.170537	-3.01068
high_vs_HC	TRIM24	0.864492	0.0844198	2.53307	0.0114961	0.170537	-3.01333
high_vs_HC	IL15	0.674918	0.0596155	2.52768	0.0116726	0.170537	-3.02611
high_vs_HC	DTD1	-0.850558	0.121608	-2.52649	0.0117119	0.170537	-3.02892
high_vs_HC	IFIT3	1.12008	0.1187	2.52619	0.011722	0.170537	-3.02964
high_vs_HC	LRRC37A2	0.620587	0.000152488	2.52472	0.0117708	0.170537	-3.03313
high_vs_HC	AZU1	-1.34558	0.0876024	-2.50425	0.0124684	0.179574	-3.08133
high_vs_HC	TXNDC5	0.635167	0.0131308	2.4998	0.0126249	0.180759	-3.09177
high_vs_HC	RFC4	0.354685	-0.00396915	2.4901	0.0129721	0.183278	-3.11445
high_vs_HC	PTTG1	0.636255	0.0256322	2.48916	0.0130061	0.183278	-3.11664
high_vs_HC	LAP3	1.44416	-0.0515295	2.48859	0.0130267	0.183278	-3.11796
high_vs_HC	CCL18	0.912046	0.0150422	2.47346	0.013587	0.189116	-3.15313
high_vs_HC	CST3	0.472059	0.00981343	2.4732	0.0135971	0.189116	-3.15375
high_vs_HC	TNFSF11	1.13832	0.0432274	2.47057	0.0136964	0.1893	-3.15982
high_vs_HC	PYY	-1.18648	0.201218	-2.46875	0.0137659	0.1893	-3.16404
high_vs_HC	SH2D1A	1.14126	0.171271	2.46531	0.0138975	0.190037	-3.17198
high_vs_HC	BST2	1.1332	0.0669371	2.45765	0.0141953	0.192295	-3.18966
high_vs_HC	PILRB	0.813573	-0.0405248	2.45701	0.0142207	0.192295	-3.19115
high_vs_HC	IFNL1	1.60357	0.132906	2.45308	0.0143755	0.193315	-3.20018
high_vs_HC	HK2	1.87508	-0.323277	2.44467	0.0147125	0.195712	-3.21948
high_vs_HC	LILRB2	0.542412	-0.0192343	2.44462	0.0147146	0.195712	-3.21959
high_vs_HC	DNPEP	1.13148	0.000540672	2.43562	0.0150829	0.199521	-3.24017
high_vs_HC	HEG1	-0.390762	0.0222415	-2.43271	0.0152038	0.199758	-3.24682
high_vs_HC	IL3RA	0.487688	0.00550759	2.43124	0.015265	0.199758	-3.25016
high_vs_HC	HPCAL1	0.578919	0.0766083	2.42765	0.015416	0.200656	-3.25835
high_vs_HC	SFRP4	-0.641318	0.0132673	-2.42552	0.015506	0.200753	-3.26318
high_vs_HC	AGRN	0.519758	0.0510504	2.42192	0.0156595	0.201387	-3.27137
high_vs_HC	STC1	-0.83473	0.0754896	-2.42049	0.0157205	0.201387	-3.2746
high_vs_HC	EXOSC10	0.762907	0.124272	2.41786	0.0158337	0.201776	-3.28057
high_vs_HC	FKBP7	0.785952	0.0428187	2.41124	0.016122	0.20438	-3.29555
high_vs_HC	ITGB6	-0.476679	-0.0218743	-2.40707	0.016306	0.205642	-3.30498
high_vs_HC	CRTAM	0.723821	0.00729142	2.40026	0.01661	0.207885	-3.32031
high_vs_HC	DPY30	0.879187	0.110318	2.39927	0.0166547	0.207885	-3.32254
high_vs_HC	MSLN	0.851066	0.129375	2.3969	0.0167621	0.208043	-3.32787
high_vs_HC	MYOC	-0.756964	0.0312504	-2.39523	0.0168383	0.208043	-3.33163
high_vs_HC	AMOTL2	0.528029	0.0840301	2.37308	0.0178751	0.21705	-3.38114
high_vs_HC	MPHOSPH8	0.765015	0.0263381	2.36692	0.0181733	0.21705	-3.39483
high_vs_HC	TNFRSF13B	0.580169	0.0331547	2.36641	0.0181982	0.21705	-3.39596
high_vs_HC	IL1RL2	-0.592232	-0.0208505	-2.36616	0.0182101	0.21705	-3.39651
high_vs_HC	POLR2F	0.534416	0.051692	2.36586	0.0182247	0.21705	-3.39717
high_vs_HC	SFTPA1	0.922766	0.0924756	2.36583	0.0182265	0.21705	-3.39725
high_vs_HC	CPA2	-0.850113	0.0447428	-2.36245	0.0183923	0.21705	-3.40474
high_vs_HC	CHAD	-0.911191	-0.0445937	-2.36026	0.0185005	0.21705	-3.40959
high_vs_HC	SUSD1	-0.794962	-0.0465882	-2.35987	0.01852	0.21705	-3.41046
high_vs_HC	NPL	0.765505	0.0233178	2.35814	0.0186055	0.21705	-3.41427
high_vs_HC	CD79B	0.738712	0.0337025	2.35803	0.018611	0.21705	-3.41451
high_vs_HC	C9	0.51377	-0.0256907	2.3575	0.0186374	0.21705	-3.41568
high_vs_HC	PAGR1	0.711092	0.0604391	2.35393	0.0188162	0.218089	-3.42358
high_vs_HC	EDAR	-1.18255	0.0841119	-2.34711	0.0191618	0.221042	-3.43861
high_vs_HC	IL12A_IL12B	1.31259	0.0832098	2.34356	0.0193439	0.22209	-3.44642
high_vs_HC	LILRA5	0.447114	-0.022354	2.32587	0.0202738	0.231673	-3.48515
high_vs_HC	TFPI2	0.643656	0.0382506	2.31939	0.0206242	0.234576	-3.49928
high_vs_HC	ANGPT2	0.621988	0.0572241	2.31596	0.0208117	0.235608	-3.50673
high_vs_HC	SEL1L	0.403218	0.0233893	2.30966	0.0211602	0.238444	-3.5204
high_vs_HC	CCL23	0.526036	-0.000362811	2.30776	0.0212662	0.238534	-3.52452
high_vs_HC	LAG3	0.852706	0.0579616	2.30394	0.0214805	0.238677	-3.53277
high_vs_HC	MAD1L1	0.823449	0.0675126	2.30267	0.0215524	0.238677	-3.53552
high_vs_HC	CLEC6A	0.671008	-0.0070403	2.3023	0.0215731	0.238677	-3.5363
high_vs_HC	TNFRSF10A	0.486291	0.0182827	2.29728	0.0218595	0.240152	-3.54715
high_vs_HC	FGFBP2	-0.705389	0.0342009	-2.29651	0.0219037	0.240152	-3.54881
high_vs_HC	ANXA5	0.769836	-0.0409837	2.29469	0.0220083	0.240216	-3.55273
high_vs_HC	MARS1	-0.711079	0.0865305	-2.28751	0.0224257	0.243679	-3.56816
high_vs_HC	PODXL	-0.222443	0.0108361	-2.28405	0.0226287	0.243948	-3.57556
high_vs_HC	PPME1	1.0969	0.129557	2.28239	0.0227274	0.243948	-3.57914
high_vs_HC	CSTB	0.598417	0.0281698	2.28199	0.0227511	0.243948	-3.57999
high_vs_HC	RAB11FIP3	-1.05349	0.179527	-2.27694	0.0230523	0.244212	-3.59079
high_vs_HC	GBP1	1.06294	0.0811066	2.27458	0.0231942	0.244212	-3.59582
high_vs_HC	AXL	0.373482	0.00526592	2.2741	0.0232231	0.244212	-3.59684
high_vs_HC	ENDOU	-0.654008	0.0614297	-2.27335	0.0232683	0.244212	-3.59844
high_vs_HC	KLK1	-1.4936	0.403263	-2.2732	0.0232774	0.244212	-3.59876
high_vs_HC	SOD3	-0.788844	0.117248	-2.26494	0.023782	0.248024	-3.61634
high_vs_HC	FCN1	-1.21996	0.115559	-2.26393	0.0238445	0.248024	-3.6185
high_vs_HC	TXNDC15	0.397762	0.00281915	2.25245	0.0245632	0.254413	-3.64282
high_vs_HC	NFKB2	0.674788	0.103838	2.24744	0.0248827	0.256629	-3.6534
high_vs_HC	TREH	-1.29161	-0.175655	-2.24231	0.0252137	0.258946	-3.66421
high_vs_HC	PTH1R	-0.554603	0.0750682	-2.23481	0.0257043	0.260864	-3.67996
high_vs_HC	LCP1	0.719968	0.101034	2.23457	0.02572	0.260864	-3.68046
high_vs_HC	CD69	-0.977223	-0.0599396	-2.23109	0.0259509	0.260864	-3.68776
high_vs_HC	DHPS	0.659692	0.074128	2.22877	0.0261052	0.260864	-3.6926
high_vs_HC	MFAP4	-0.482227	0.0194403	-2.2286	0.0261165	0.260864	-3.69296
high_vs_HC	IL2RG	0.516864	0.0302799	2.2279	0.0261634	0.260864	-3.69442
high_vs_HC	CDON	-0.398832	0.0371409	-2.22668	0.0262456	0.260864	-3.69698
high_vs_HC	PSMG3	0.77374	0.0446379	2.22425	0.0264094	0.260864	-3.70206
high_vs_HC	CCL8	0.955962	-0.022706	2.22253	0.0265257	0.260864	-3.70565
high_vs_HC	INPP1	0.828621	0.0497689	2.22183	0.0265733	0.260864	-3.70711
high_vs_HC	MGLL	-0.77338	0.0394187	-2.22173	0.0265794	0.260864	-3.7073
high_vs_HC	COL2A1	-1.04473	-0.000334577	-2.21763	0.0268595	0.262554	-3.71585
high_vs_HC	GFRA2	0.263809	-0.0179357	2.21344	0.0271475	0.263195	-3.72456
high_vs_HC	SDC4	-0.613588	-0.0623622	-2.21222	0.0272325	0.263195	-3.7271
high_vs_HC	GPC1	-0.376725	-0.0106384	-2.21197	0.0272495	0.263195	-3.72761
high_vs_HC	SIGLEC5	2.02496	-0.435798	2.20834	0.0275026	0.26459	-3.73515
high_vs_HC	APPL2	-1.09281	0.050158	-2.20193	0.027954	0.267875	-3.74841
high_vs_HC	SMAD5	-0.400325	-0.0192886	-2.19799	0.0282344	0.2695	-3.75654
high_vs_HC	FOLR3	2.0742	-1.82361	2.19143	0.0287076	0.272213	-3.77007
high_vs_HC	HLA-E	0.40161	0.0623041	2.18999	0.0288118	0.272213	-3.77302
high_vs_HC	HBZ	1.07287	0.317417	2.18898	0.028886	0.272213	-3.77511
high_vs_HC	CDNF	-0.411564	0.0217346	-2.18788	0.0289659	0.272213	-3.77736
high_vs_HC	IGFBP2	0.894721	-0.0223785	2.18635	0.0290782	0.272217	-3.7805
high_vs_HC	FGF19	-0.891379	0.0471037	-2.18468	0.0292012	0.272321	-3.78394
high_vs_HC	IL15RA	0.63603	-0.0372688	2.18071	0.0294949	0.274009	-3.79207
high_vs_HC	VWF	0.593207	0.00933047	2.17737	0.0297439	0.275272	-3.7989
high_vs_HC	DNM3	0.679171	0.0853899	2.1754	0.0298916	0.275591	-3.80292
high_vs_HC	ANGPTL2	0.607634	-0.0241225	2.17274	0.0300916	0.276236	-3.80834
high_vs_HC	MORC3	0.443294	0.0947447	2.16986	0.0303099	0.276236	-3.81421
high_vs_HC	CLC	-0.942706	0.0933857	-2.16944	0.0303423	0.276236	-3.81508
high_vs_HC	TIGAR	-0.719025	0.00202239	-2.16848	0.0304155	0.276236	-3.81703
high_vs_HC	ZP4	0.487718	0.107115	2.16643	0.030572	0.276362	-3.8212
high_vs_HC	NCF2	-1.32531	0.069977	-2.16371	0.0307814	0.276362	-3.82674
high_vs_HC	TNIP1	-0.887006	0.0718796	-2.16366	0.0307851	0.276362	-3.82683
high_vs_HC	SLITRK6	-0.475905	0.00300908	-2.16238	0.0308835	0.276362	-3.82942
high_vs_HC	TNFRSF19	-0.408321	0.00613557	-2.1545	0.0314981	0.280158	-3.8454
high_vs_HC	DCN	-0.252066	0.0230511	-2.15399	0.0315379	0.280158	-3.84642
high_vs_HC	SLC9A3R2	0.730873	0.141336	2.15128	0.0317523	0.281036	-3.85191
high_vs_HC	HAVCR1	0.933114	0.0481813	2.14746	0.0320559	0.282696	-3.85962
high_vs_HC	AKAP12	-0.413699	0.0251818	-2.14392	0.0323389	0.284162	-3.86674
high_vs_HC	TJP3	-0.808761	0.0500305	-2.13704	0.0328966	0.287993	-3.88058
high_vs_HC	LGMN	0.433925	0.0298899	2.13458	0.0330975	0.287993	-3.8855
high_vs_HC	BPIFA2	-1.22017	0.151377	-2.13239	0.0332774	0.287993	-3.88988
high_vs_HC	GMPR2	-0.721329	0.0564198	-2.13239	0.0332775	0.287993	-3.88988
high_vs_HC	SRPX	0.549029	0.00998893	2.1302	0.0334588	0.287993	-3.89428
high_vs_HC	IFNG	1.51972	0.0232389	2.12912	0.0335483	0.287993	-3.89644
high_vs_HC	CCL2	0.772967	0.0642883	2.12523	0.0338727	0.287993	-3.90421
high_vs_HC	SKAP2	-1.29187	-0.0827601	-2.12375	0.0339965	0.287993	-3.90716
high_vs_HC	GALNT2	-0.320297	0.00344838	-2.1229	0.0340681	0.287993	-3.90886
high_vs_HC	SEPTIN3	1.05891	-0.0809072	2.12289	0.0340683	0.287993	-3.90886
high_vs_HC	FAP	-0.447756	0.0395978	-2.12093	0.0342335	0.287993	-3.91277
high_vs_HC	GATD3	0.725741	0.0436794	2.11972	0.0343358	0.287993	-3.91518
high_vs_HC	RABEPK	0.887123	0.140983	2.11912	0.0343869	0.287993	-3.91638
high_vs_HC	REN	0.887118	0.0209276	2.1186	0.0344313	0.287993	-3.91742
high_vs_HC	SLAMF6	0.745723	0.0471007	2.11299	0.0349098	0.290995	-3.92856
high_vs_HC	ASPSCR1	0.611101	0.0204425	2.11036	0.0351365	0.291885	-3.93378
high_vs_HC	GOLM2	0.354651	0.0125297	2.10894	0.0352594	0.291909	-3.9366
high_vs_HC	CLEC5A	0.457176	-0.00320821	2.10187	0.0358753	0.294178	-3.95056
high_vs_HC	CAT	0.699339	0.0722649	2.09744	0.0362668	0.294178	-3.9593
high_vs_HC	WFIKKN1	-0.489564	0.0189308	-2.09687	0.0363175	0.294178	-3.96042
high_vs_HC	CELSR2	-0.378153	-0.0208779	-2.09682	0.036322	0.294178	-3.96052
high_vs_HC	KIR2DL3	1.00582	-0.0655827	2.09431	0.0365455	0.294178	-3.96546
high_vs_HC	ADAM8	0.446665	0.0085699	2.09402	0.0365711	0.294178	-3.96603
high_vs_HC	FGR	-0.796047	0.126616	-2.09209	0.0367444	0.294178	-3.96983
high_vs_HC	CCL7	1.51716	0.392263	2.08937	0.0369885	0.294178	-3.97516
high_vs_HC	GAS6	0.330381	0.00151045	2.08879	0.0370409	0.294178	-3.9763
high_vs_HC	PTGR1	-1.15963	0.0564153	-2.08867	0.0370518	0.294178	-3.97654
high_vs_HC	ARHGAP45	-0.554259	0.0948137	-2.08857	0.0370612	0.294178	-3.97674
high_vs_HC	RBP2	0.904304	0.0734881	2.08636	0.0372615	0.294178	-3.98108
high_vs_HC	BATF	-1.00299	0.254686	-2.08614	0.0372814	0.294178	-3.98151
high_vs_HC	PINLYP	-0.623022	-0.049905	-2.08531	0.0373566	0.294178	-3.98313
high_vs_HC	HPGDS	-0.571456	-0.0311458	-2.08437	0.0374423	0.294178	-3.98497
high_vs_HC	TNFRSF1A	0.434492	0.0448947	2.0841	0.0374672	0.294178	-3.98551
high_vs_HC	HDDC2	0.394138	0.0578673	2.0813	0.0377232	0.295236	-3.99098
high_vs_HC	CD84	-0.402372	-0.0549958	-2.07765	0.0380594	0.296338	-3.99811
high_vs_HC	GPC5	-0.652075	0.0189613	-2.07712	0.0381076	0.296338	-3.99913
high_vs_HC	ENO3	-0.769705	0.156723	-2.07137	0.0386432	0.299546	-4.01034
high_vs_HC	CST7	1.07583	0.140315	2.06878	0.0388863	0.300474	-4.01537
high_vs_HC	ATP5PO	0.847579	-0.0345353	2.06321	0.0394142	0.302731	-4.02619
high_vs_HC	ACP6	0.573934	-0.0778848	2.06307	0.0394272	0.302731	-4.02646
high_vs_HC	GZMH	1.00401	0.0627085	2.0609	0.0396344	0.303365	-4.03066
high_vs_HC	TREML1	-1.04421	-0.161213	-2.05867	0.0398476	0.304041	-4.03496
high_vs_HC	FABP2	0.880221	0.050882	2.05612	0.0400934	0.304961	-4.03989
high_vs_HC	MDGA1	-0.796986	-0.0103821	-2.05383	0.0403153	0.305693	-4.04431
high_vs_HC	ICAM2	0.357018	-0.0198078	2.05149	0.0405428	0.306463	-4.04882
high_vs_HC	CASP8	0.860347	0.0238335	2.04991	0.0406973	0.306679	-4.05187
high_vs_HC	ANGPT1	-0.540274	-0.099107	-2.04703	0.0409801	0.307857	-4.05741
high_vs_HC	CLMP	-0.327985	0.00494428	-2.04478	0.0412023	0.308573	-4.06174
high_vs_HC	CNTN5	-0.515668	0.0291744	-2.04151	0.0415263	0.310004	-4.06801
high_vs_HC	CRELD2	0.510424	0.0506715	2.04029	0.0416481	0.310004	-4.07035
high_vs_HC	PDIA4	0.379492	-0.00342674	2.03423	0.0422571	0.313579	-4.08196
high_vs_HC	AMFR	0.728757	0.0129323	2.03054	0.0426312	0.315393	-4.08901
high_vs_HC	WFDC2	0.546779	0.0799606	2.02873	0.0428158	0.315417	-4.09246
high_vs_HC	TDO2	0.713271	0.126293	2.02797	0.0428936	0.315417	-4.09391
high_vs_HC	RRM2	1.02677	0.286257	2.02445	0.0432543	0.317112	-4.1006
high_vs_HC	DUT	1.09123	0.175488	2.02053	0.0436599	0.318668	-4.10805
high_vs_HC	BTN2A1	0.336099	0.0127489	2.01905	0.0438144	0.318668	-4.11087
high_vs_HC	PQBP1	0.769554	0.0949577	2.01861	0.0438595	0.318668	-4.11169
high_vs_HC	TPK1	0.399086	0.0412266	2.01616	0.0441163	0.31958	-4.11634
high_vs_HC	MTUS1	0.647008	0.0243506	2.01195	0.0445594	0.320691	-4.12431
high_vs_HC	IFNLR1	0.452919	0.0146494	2.0114	0.0446166	0.320691	-4.12534
high_vs_HC	ATP6V1F	0.981671	0.0588164	2.01095	0.0446648	0.320691	-4.1262
high_vs_HC	ISLR2	-0.457836	0.010519	-2.00247	0.0455701	0.325863	-4.14218
high_vs_HC	PRC1	0.746113	0.117006	2.0017	0.0456529	0.325863	-4.14363
high_vs_HC	CRYM	-0.753762	0.153762	-1.99993	0.0458441	0.326271	-4.14696
high_vs_HC	ADAMTS8	-0.473786	0.027424	-1.99847	0.0460026	0.326444	-4.1497
high_vs_HC	CLEC4M	0.443396	0.00417313	1.9957	0.0463042	0.327629	-4.1549
high_vs_HC	AHCY	0.617725	0.0280057	1.99306	0.0465935	0.327833	-4.15986
high_vs_HC	PSAP	0.374497	0.03113	1.99298	0.0466024	0.327833	-4.16001
high_vs_HC	SPTLC1	0.467605	0.0858302	1.98459	0.0475301	0.333395	-4.17567
high_vs_HC	DCTD	-0.708201	0.211519	-1.98055	0.0479826	0.334144	-4.1832
high_vs_HC	IFNAR1	-0.275245	0.0185772	-1.98021	0.0480208	0.334144	-4.18383
high_vs_HC	OSMR	0.234003	-0.0149859	1.97996	0.0480486	0.334144	-4.18429
high_vs_HC	DPEP1	0.534968	-0.0699286	1.97439	0.0486795	0.335389	-4.19465
high_vs_HC	KITLG	-0.457599	-0.0137665	-1.9742	0.048701	0.335389	-4.195
high_vs_HC	VNN1	-0.881018	-0.0841929	-1.97359	0.0487716	0.335389	-4.19614
high_vs_HC	COL5A1	-0.533986	0.0449136	-1.97325	0.0488097	0.335389	-4.19677
high_vs_HC	TXN	0.785577	0.217628	1.97231	0.0489167	0.335389	-4.1985
high_vs_HC	IDUA	-0.457368	0.0143825	-1.97099	0.0490681	0.335483	-4.20095
high_vs_HC	ARHGAP1	0.514033	0.0324238	1.96432	0.0498383	0.338661	-4.2133
high_vs_HC	CCAR2	0.623332	0.117065	1.96387	0.04989	0.338661	-4.21412
high_vs_HC	TIMP3	-1.14853	-0.0519826	-1.96191	0.0501177	0.338661	-4.21773
high_vs_HC	BOLA1	0.667885	0.0195488	1.96159	0.050155	0.338661	-4.21832
high_vs_HC	HBEGF	-0.707411	-0.0875642	-1.96096	0.0502287	0.338661	-4.21948
high_vs_HC	ATP6V1G1	0.632136	0.0317896	1.95718	0.050673	0.340713	-4.22645
high_vs_HC	MYH4	-0.819355	0.155402	-1.95571	0.0508457	0.340932	-4.22915
high_vs_HC	NECTIN2	0.365513	0.0208679	1.95026	0.0514935	0.344327	-4.23916
high_vs_HC	ST3GAL1	-0.465629	0.0468225	-1.94836	0.0517206	0.344899	-4.24264
high_vs_HC	MAP2K1	0.720988	0.0902629	1.94238	0.0524407	0.348745	-4.25357
high_vs_HC	PRKG1	-1.53566	0.323823	-1.93448	0.0534051	0.352119	-4.26796
high_vs_HC	RAB27B	-1.40402	-0.139881	-1.93437	0.0534183	0.352119	-4.26815
high_vs_HC	HMCN2	-0.570181	0.0419201	-1.93359	0.0535146	0.352119	-4.26957
high_vs_HC	TMSB10	0.866051	0.0485938	1.93349	0.0535267	0.352119	-4.26975
high_vs_HC	CD302	0.38266	0.00848532	1.93001	0.0539571	0.35324	-4.27607
high_vs_HC	ITGA5	0.307192	0.0119905	1.92826	0.054175	0.35324	-4.27925
high_vs_HC	HTRA2	0.469695	0.0253162	1.92629	0.0544216	0.35324	-4.28283
high_vs_HC	TCOF1	0.441209	0.0667444	1.92503	0.0545793	0.35324	-4.28511
high_vs_HC	IFI30	0.562658	0.0304705	1.92479	0.0546091	0.35324	-4.28554
high_vs_HC	STOML2	1.21181	-0.106608	1.9235	0.0547702	0.35324	-4.28786
high_vs_HC	USP28	0.40025	0.0772757	1.92231	0.05492	0.35324	-4.29002
high_vs_HC	CXCL8	0.874961	0.139126	1.92191	0.0549704	0.35324	-4.29074
high_vs_HC	NINJ1	-0.775166	0.124529	-1.92165	0.0550032	0.35324	-4.29121
high_vs_HC	PSMD9	0.702103	0.102909	1.91728	0.0555572	0.355477	-4.2991
high_vs_HC	KIAA1549	1.17104	-0.157928	1.9166	0.0556437	0.355477	-4.30033
high_vs_HC	ASAH2	-0.631989	-0.0911449	-1.91462	0.0558969	0.35616	-4.3039
high_vs_HC	DNAJC9	0.860507	0.115143	1.91059	0.0564133	0.358025	-4.31113
high_vs_HC	VTI1A	-0.683201	0.195723	-1.91004	0.0564839	0.358025	-4.31212
high_vs_HC	APOM	-0.309281	-0.0017954	-1.90837	0.0566999	0.358461	-4.31512
high_vs_HC	FABP1	1.00825	0.0688348	1.90491	0.057149	0.360364	-4.32132
high_vs_HC	LY9	0.362238	0.00698483	1.90366	0.0573123	0.36046	-4.32356
high_vs_HC	ROBO2	-0.291853	-0.00541505	-1.89809	0.0580421	0.364109	-4.3335
high_vs_HC	ADGRE1	0.686123	0.0193581	1.89485	0.0584713	0.365859	-4.33929
high_vs_HC	ITGB2	0.367173	0.0235205	1.89049	0.0590526	0.368376	-4.34705
high_vs_HC	AHSG	-0.315673	0.00103905	-1.88915	0.0592319	0.368376	-4.34943
high_vs_HC	TFRC	0.340269	0.0658169	1.88844	0.0593276	0.368376	-4.35069
high_vs_HC	ILKAP	0.81957	-0.0104213	1.8846	0.0598452	0.370645	-4.3575
high_vs_HC	MTIF3	0.629147	0.0003051	1.88101	0.0603321	0.372712	-4.36385
high_vs_HC	CTSS	0.220381	0.0118391	1.87933	0.0605613	0.37318	-4.36682
high_vs_HC	ODAM	0.734782	0.0141515	1.87668	0.0609252	0.373862	-4.37151
high_vs_HC	MATN3	0.469375	-0.00919639	1.87628	0.0609792	0.373862	-4.37221
high_vs_HC	ADAMTS16	-0.538922	0.0574536	-1.87334	0.0613853	0.375407	-4.3774
high_vs_HC	CLTA	0.653321	0.0387322	1.86912	0.0619702	0.376777	-4.38482
high_vs_HC	IL9	0.686453	0.0582114	1.86753	0.0621915	0.376777	-4.38761
high_vs_HC	TNC	0.488815	-0.0106113	1.8669	0.0622793	0.376777	-4.38871
high_vs_HC	AARSD1	0.783791	0.075669	1.86594	0.0624146	0.376777	-4.3904
high_vs_HC	FAM3B	-0.484781	-0.0438234	-1.86546	0.062482	0.376777	-4.39125
high_vs_HC	LRRN1	-0.497132	-0.0116088	-1.86479	0.0625752	0.376777	-4.39241
high_vs_HC	ADGRD1	-0.366834	0.0253568	-1.86395	0.062693	0.376777	-4.39388
high_vs_HC	VCAN	0.435022	0.0257226	1.85616	0.0637967	0.380827	-4.40751
high_vs_HC	P4HB	-0.326838	0.037359	-1.85506	0.0639539	0.380827	-4.40943
high_vs_HC	C1QTNF9	-0.547295	-0.0517845	-1.85485	0.0639836	0.380827	-4.40979
high_vs_HC	PTPRC	0.317823	0.0103459	1.85422	0.0640747	0.380827	-4.4109
high_vs_HC	TALDO1	0.4817	0.0886621	1.85286	0.0642698	0.380827	-4.41328
high_vs_HC	USP47	0.785099	0.107153	1.85245	0.0643287	0.380827	-4.41399
high_vs_HC	CRISP2	0.598483	-0.0166796	1.8511	0.0645219	0.380827	-4.41633
high_vs_HC	IFIT1	0.751771	0.00405398	1.85041	0.0646221	0.380827	-4.41754
high_vs_HC	MNDA	-1.23304	0.0833424	-1.84757	0.0650321	0.380827	-4.42247
high_vs_HC	PSTPIP2	-0.966309	0.129168	-1.84721	0.065084	0.380827	-4.42309
high_vs_HC	IL1RAP	-0.398156	0.0524928	-1.84712	0.065097	0.380827	-4.42325
high_vs_HC	RCC1	0.479843	0.0957986	1.84566	0.0653099	0.380827	-4.42579
high_vs_HC	KIR3DL1	2.16354	-0.470406	1.8441	0.0655369	0.380827	-4.4285
high_vs_HC	CA2	0.985094	0.108558	1.84252	0.0657683	0.380827	-4.43124
high_vs_HC	APOC1	-0.43455	0.0202862	-1.84131	0.0659451	0.380827	-4.43333
high_vs_HC	CD86	0.387803	0.022851	1.84021	0.0661069	0.380827	-4.43524
high_vs_HC	MCAM	-0.366253	0.00950373	-1.83957	0.0662005	0.380827	-4.43634
high_vs_HC	SCPEP1	-0.584067	-0.00897923	-1.83904	0.0662787	0.380827	-4.43726
high_vs_HC	NAPRT	0.459077	0.0568049	1.83863	0.0663396	0.380827	-4.43798
high_vs_HC	CNP	0.56044	0.0787914	1.83568	0.0667745	0.380964	-4.44306
high_vs_HC	TNFSF13B	0.627391	0.141846	1.83565	0.0667789	0.380964	-4.44311
high_vs_HC	TRIAP1	0.425942	0.0392618	1.83529	0.066833	0.380964	-4.44374
high_vs_HC	NDUFB7	0.246878	0.0134637	1.8334	0.0671131	0.381111	-4.447
high_vs_HC	SYAP1	-0.407825	0.0948149	-1.83301	0.067172	0.381111	-4.44768
high_vs_HC	CHRDL1	0.388438	-0.00331032	1.83177	0.0673568	0.381271	-4.44982
high_vs_HC	BDNF	-0.572337	-0.112547	-1.82875	0.0678082	0.382935	-4.45501
high_vs_HC	VSTM2L	0.677424	0.0904121	1.8277	0.0679661	0.382939	-4.45682
high_vs_HC	NCLN	-0.940367	0.126201	-1.82232	0.0687783	0.38662	-4.46604
high_vs_HC	MCFD2	0.300667	0.00447152	1.81759	0.0695001	0.389511	-4.47415
high_vs_HC	PLAUR	0.358729	0.0277629	1.81593	0.0697534	0.389511	-4.47697
high_vs_HC	FDX1	0.749486	0.101654	1.81495	0.0699045	0.389511	-4.47865
high_vs_HC	ADA	-0.361308	0.0223386	-1.81429	0.0700069	0.389511	-4.47978
high_vs_HC	PLXNB3	-0.476369	0.0427826	-1.81373	0.0700927	0.389511	-4.48073
high_vs_HC	ADAMTSL4	0.323124	0.0482673	1.81255	0.0702755	0.389637	-4.48275
high_vs_HC	BOC	-0.294853	0.0210485	-1.80956	0.0707385	0.390271	-4.48784
high_vs_HC	RASGRF1	1.34711	-0.272276	1.80835	0.0709264	0.390271	-4.4899
high_vs_HC	MASP1	0.290716	-0.00967873	1.80818	0.0709519	0.390271	-4.49018
high_vs_HC	CRTAC1	-0.359526	-0.0457343	-1.80653	0.0712094	0.390271	-4.49298
high_vs_HC	RSPO1	-0.401845	-0.00345473	-1.80625	0.0712539	0.390271	-4.49347
high_vs_HC	SEMA4C	0.572749	0.144395	1.80562	0.071352	0.390271	-4.49453
high_vs_HC	XRCC4	0.455676	0.0588412	1.80336	0.0717073	0.391335	-4.49838
high_vs_HC	SLC9A3R1	-0.624056	0.118545	-1.80178	0.0719546	0.391477	-4.50104
high_vs_HC	CDH17	-0.712706	0.110308	-1.80115	0.0720549	0.391477	-4.50212
high_vs_HC	MYL4	0.605905	0.119314	1.79929	0.0723478	0.39198	-4.50526
high_vs_HC	GPNMB	-0.289486	0.00236592	-1.79766	0.072606	0.39198	-4.50802
high_vs_HC	HSPB6	-0.469432	0.011718	-1.79751	0.0726307	0.39198	-4.50828
high_vs_HC	PON1	-0.272438	-0.0132988	-1.79636	0.0728126	0.392093	-4.51022
high_vs_HC	PVR	0.392798	0.0223289	1.79356	0.0732604	0.393633	-4.51496
high_vs_HC	COL15A1	-0.315731	0.0231004	-1.78967	0.0738843	0.395257	-4.52151
high_vs_HC	EPHB4	0.283828	0.0217725	1.78965	0.0738874	0.395257	-4.52154
high_vs_HC	SCT	-0.491244	0.0783688	-1.78333	0.0749106	0.399852	-4.53216
high_vs_HC	PRSS27	-0.373971	0.0251723	-1.78222	0.0750906	0.399935	-4.53401
high_vs_HC	CTSE	-0.492882	0.0369169	-1.77994	0.0754638	0.401046	-4.53784
high_vs_HC	HS3ST3B1	-0.438353	-0.00199453	-1.77403	0.0764379	0.405337	-4.54773
high_vs_HC	RAD23B	0.49467	0.0400158	1.7722	0.0767405	0.405838	-4.55077
high_vs_HC	OCLN	0.460483	0.0494245	1.77145	0.0768657	0.405838	-4.55203
high_vs_HC	ADAM22	-0.385195	0.0236016	-1.76886	0.0772976	0.406786	-4.55634
high_vs_HC	INSL5	0.954106	0.164147	1.76813	0.0774186	0.406786	-4.55754
high_vs_HC	ARSB	-0.575442	-0.00226555	-1.7667	0.0776585	0.406786	-4.55993
high_vs_HC	DSG3	-0.348558	0.00433993	-1.766	0.077776	0.406786	-4.56109
high_vs_HC	COMMD9	0.42766	0.0334887	1.76537	0.0778811	0.406786	-4.56213
high_vs_HC	CEBPB	-0.837574	0.126863	-1.76089	0.078637	0.409026	-4.56956
high_vs_HC	RASSF2	-0.929261	0.185929	-1.76084	0.078646	0.409026	-4.56965
high_vs_HC	EGFL7	-0.547699	0.022893	-1.75939	0.0788925	0.409433	-4.57205
high_vs_HC	HSBP1	-0.569268	0.0463695	-1.7564	0.0794006	0.411194	-4.57699
high_vs_HC	CIT	0.606514	0.0784544	1.75422	0.0797739	0.41225	-4.58059
high_vs_HC	SH3BP1	0.450108	0.106011	1.75104	0.0803216	0.414201	-4.58584
high_vs_HC	MUC16	-1.17676	-0.120624	-1.74828	0.0807982	0.415778	-4.59038
high_vs_HC	CXCL16	0.315722	0.0310618	1.74621	0.0811567	0.416273	-4.59378
high_vs_HC	LYN	0.403779	0.0103461	1.74575	0.0812365	0.416273	-4.59453
high_vs_HC	SSB	1.04734	0.166911	1.74443	0.0814676	0.41658	-4.59671
high_vs_HC	MMP7	0.213449	-0.0158933	1.74184	0.08192	0.416645	-4.60096
high_vs_HC	COL24A1	-0.567162	-0.0603817	-1.74114	0.0820429	0.416645	-4.60211
high_vs_HC	FCGR2B	-0.876858	-0.0720971	-1.74001	0.0822412	0.416645	-4.60396
high_vs_HC	CEP112	0.554328	0.128667	1.74	0.0822416	0.416645	-4.60396
high_vs_HC	IL10RA	0.706773	0.139442	1.73947	0.0823361	0.416645	-4.60484
high_vs_HC	CKB	0.631647	-0.00374863	1.73809	0.0825779	0.417001	-4.60709
high_vs_HC	TNFRSF11A	0.47736	0.0482364	1.7343	0.0832492	0.418083	-4.61329
high_vs_HC	IFNW1	0.478703	0.132527	1.73327	0.0834318	0.418083	-4.61496
high_vs_HC	TOP1	-1.24263	0.209794	-1.73232	0.0836012	0.418083	-4.61652
high_vs_HC	NEFL	0.643526	0.0236549	1.73171	0.0837095	0.418083	-4.61751
high_vs_HC	BGLAP	-1.14418	-0.160115	-1.7316	0.0837288	0.418083	-4.61768
high_vs_HC	FLT4	0.356423	-0.0224683	1.73108	0.0838226	0.418083	-4.61854
high_vs_HC	MYOM3	-0.921388	0.0581614	-1.72607	0.08472	0.421472	-4.62668
high_vs_HC	CHGB	0.447771	-0.000852736	1.72535	0.0848485	0.421472	-4.62784
high_vs_HC	DNAJB6	-0.968634	0.149537	-1.7182	0.0861461	0.426967	-4.63944
high_vs_HC	LBP	0.581406	0.00370336	1.71652	0.0864521	0.426967	-4.64214
high_vs_HC	PRTG	-0.284954	0.00644067	-1.71528	0.0866794	0.426967	-4.64415
high_vs_HC	CCL24	-0.725738	0.0942496	-1.71454	0.0868149	0.426967	-4.64534
high_vs_HC	PDGFC	-0.332805	-0.0334588	-1.71445	0.0868318	0.426967	-4.64549
high_vs_HC	CWC15	0.546931	0.0927219	1.7114	0.0873934	0.427407	-4.6504
high_vs_HC	FAS	0.324079	0.00657612	1.71073	0.0875181	0.427407	-4.65149
high_vs_HC	NUDT16	0.47521	0.0609444	1.7101	0.0876339	0.427407	-4.6525
high_vs_HC	CXCL6	-0.650397	0.0544731	-1.70946	0.0877532	0.427407	-4.65354
high_vs_HC	SERPINA11	0.380859	-0.0077097	1.70921	0.0877992	0.427407	-4.65394
high_vs_HC	ITGB5	-0.256572	0.00884005	-1.70682	0.0882426	0.428519	-4.65777
high_vs_HC	SOD2	0.390118	-0.028904	1.70608	0.0883797	0.428519	-4.65896
high_vs_HC	BMP6	-0.373092	-0.00444254	-1.70425	0.0887218	0.42882	-4.6619
high_vs_HC	ICAM5	-0.443229	-0.0418315	-1.70386	0.0887943	0.42882	-4.66252
high_vs_HC	BRME1	0.502075	0.0404447	1.70264	0.0890231	0.429074	-4.66448
high_vs_HC	CEACAM20	0.543614	0.0557381	1.70128	0.0892781	0.429452	-4.66666
high_vs_HC	AMBP	-0.244289	-0.00879664	-1.69838	0.089823	0.431221	-4.67129
high_vs_HC	PCDH12	0.25624	0.0154796	1.69708	0.0900696	0.431554	-4.67337
high_vs_HC	IGFBP1	1.0926	-0.168421	1.69379	0.0906932	0.433688	-4.67862
high_vs_HC	IDS	-0.118434	-0.0196419	-1.692	0.0910333	0.434069	-4.68146
high_vs_HC	NME3	0.240267	0.00911455	1.6915	0.0911295	0.434069	-4.68227
high_vs_HC	GOPC	0.650037	0.0848892	1.69031	0.0913572	0.434304	-4.68416
high_vs_HC	IL17A	0.890906	0.0289675	1.68843	0.0917172	0.434505	-4.68715
high_vs_HC	FOSB	0.600124	0.0541461	1.68751	0.0918937	0.434505	-4.68861
high_vs_HC	CNDP1	-0.430852	-0.0978892	-1.6873	0.0919351	0.434505	-4.68895
high_vs_HC	CENPF	0.576797	-0.00664291	1.68586	0.092212	0.434719	-4.69123
high_vs_HC	ELAVL4	0.800821	0.093753	1.68521	0.0923376	0.434719	-4.69227
high_vs_HC	LAMP2	-0.191762	-0.00494689	-1.6841	0.0925518	0.434886	-4.69403
high_vs_HC	MPIG6B	-0.86894	-0.121254	-1.68083	0.0931844	0.435304	-4.69919
high_vs_HC	MSMB	0.519123	0.0109444	1.68073	0.0932039	0.435304	-4.69935
high_vs_HC	SETMAR	0.384229	0.0459884	1.68039	0.0932703	0.435304	-4.69989
high_vs_HC	RABEP1	-0.748244	0.265927	-1.67995	0.0933561	0.435304	-4.70059
high_vs_HC	ACAA1	1.03519	0.108086	1.67846	0.0936476	0.435828	-4.70295
high_vs_HC	DIABLO	-0.775621	-0.0252889	-1.67622	0.0940838	0.436226	-4.70647
high_vs_HC	CLEC4G	0.327066	-0.0202147	1.67618	0.0940914	0.436226	-4.70653
high_vs_HC	MMP9	-0.681108	-0.112959	-1.67257	0.0948014	0.438682	-4.71223
high_vs_HC	CCN4	-0.4465	0.0911337	-1.67042	0.0952263	0.4387	-4.71561
high_vs_HC	ID4	0.533879	0.0782198	1.67031	0.095248	0.4387	-4.71579
high_vs_HC	KDR	0.247318	-0.0272544	1.66981	0.095346	0.4387	-4.71657
high_vs_HC	EPHA10	1.05477	0.119828	1.66622	0.0960607	0.441154	-4.72221
high_vs_HC	CCL21	0.546282	0.0327947	1.66259	0.0967847	0.443171	-4.72789
high_vs_HC	FOS	0.517771	0.0213257	1.6622	0.096864	0.443171	-4.72851
high_vs_HC	HS1BP3	0.611896	0.0667555	1.65925	0.0974553	0.444254	-4.73311
high_vs_HC	RBFOX3	0.414427	0.0290169	1.6592	0.0974657	0.444254	-4.73319
high_vs_HC	ERBB3	-0.192544	0.00380323	-1.65672	0.097967	0.445704	-4.73706
high_vs_HC	IL18	0.516025	0.0214854	1.65421	0.098476	0.446996	-4.74097
high_vs_HC	TNFAIP8	1.26428	-0.34195	1.65281	0.0987612	0.446996	-4.74316
high_vs_HC	DLL1	0.318934	0.0453904	1.65235	0.0988546	0.446996	-4.74387
high_vs_HC	OLR1	-0.776205	0.0527095	-1.65086	0.0991587	0.446996	-4.74619
high_vs_HC	SORD	0.774124	0.0455216	1.65081	0.0991692	0.446996	-4.74627
high_vs_HC	CLIC5	0.380323	0.0284356	1.64929	0.0994799	0.447334	-4.74863
high_vs_HC	KIR2DL2	0.835597	0.0103328	1.64864	0.0996118	0.447334	-4.74962
high_vs_HC	SERPINI1	-0.276512	0.0261495	-1.64691	0.0999673	0.448104	-4.75231
high_vs_HC	ITGBL1	0.333398	0.00731381	1.64567	0.100224	0.448427	-4.75424
high_vs_HC	CD200	-0.243957	0.00182475	-1.64307	0.100761	0.44939	-4.75827
high_vs_HC	CA1	0.805365	0.0218769	1.64284	0.100808	0.44939	-4.75862
high_vs_HC	CRHR1	1.24766	-0.118984	1.63872	0.101663	0.45205	-4.76498
high_vs_HC	RUVBL1	0.996734	0.205445	1.63758	0.101902	0.45205	-4.76674
high_vs_HC	IL10RB	0.27643	0.0193295	1.63729	0.101962	0.45205	-4.76718
high_vs_HC	OSCAR	0.351903	0.00687637	1.63573	0.102288	0.452672	-4.76959
high_vs_HC	DDT	0.381937	0.0463738	1.63444	0.102559	0.453048	-4.77158
high_vs_HC	ENO2	-0.33954	0.0477379	-1.63249	0.102968	0.454027	-4.77456
high_vs_HC	PGF	0.283253	0.0102812	1.62973	0.103551	0.454149	-4.77881
high_vs_HC	UGDH	-0.855429	0.275105	-1.62972	0.103554	0.454149	-4.77883
high_vs_HC	TNFSF13	0.261405	0.0238953	1.62902	0.103701	0.454149	-4.77989
high_vs_HC	WASHC3	0.376269	0.0564578	1.62883	0.103742	0.454149	-4.78019
high_vs_HC	DNAJB2	-0.680649	0.201898	-1.62617	0.104305	0.45509	-4.78426
high_vs_HC	CD34	-0.228447	-0.00991381	-1.62606	0.10433	0.45509	-4.78444
high_vs_HC	HIP1R	-0.393259	0.0946444	-1.62166	0.105269	0.457732	-4.79116
high_vs_HC	ICAM1	0.290554	0.0217478	1.62146	0.105312	0.457732	-4.79146
high_vs_HC	CSF3	0.495595	-0.00762326	1.61887	0.105869	0.459331	-4.79542
high_vs_HC	MSTN	-0.581042	0.0128331	-1.61766	0.10613	0.459644	-4.79726
high_vs_HC	ENPP7	-0.803736	-0.0160623	-1.61501	0.106701	0.461298	-4.80128
high_vs_HC	EIF4EBP1	0.613317	0.0782256	1.61243	0.107262	0.462902	-4.80521
high_vs_HC	HHEX	0.478453	0.0500081	1.60732	0.108378	0.466889	-4.81295
high_vs_HC	SLITRK2	-0.395234	0.00515423	-1.60415	0.109074	0.468639	-4.81774
high_vs_HC	CRIM1	0.218782	0.0304754	1.60372	0.109169	0.468639	-4.81839
high_vs_HC	FYB1	-0.696608	0.0558948	-1.60206	0.109536	0.469383	-4.82089
high_vs_HC	BTN3A2	0.362204	0.017447	1.59859	0.110305	0.47185	-4.82612
high_vs_HC	LRG1	0.353761	0.0723685	1.59642	0.110789	0.472426	-4.82939
high_vs_HC	CD40LG	-0.780498	-0.313843	-1.59624	0.110828	0.472426	-4.82965
high_vs_HC	GPI	0.540454	0.103964	1.59429	0.111265	0.47346	-4.83259
high_vs_HC	GNGT1	-0.762423	0.131372	-1.5934	0.111464	0.473478	-4.83392
high_vs_HC	PLA2G1B	0.39406	-0.0113766	1.5924	0.111689	0.473608	-4.83542
high_vs_HC	SERPINB9	0.369907	0.0370073	1.58948	0.112345	0.475562	-4.83979
high_vs_HC	C2CD2L	0.702157	0.248657	1.58584	0.113169	0.478217	-4.84523
high_vs_HC	KIFBP	0.621149	0.00418221	1.5842	0.113543	0.478966	-4.84769
high_vs_HC	RNASE6	0.469655	0.0479323	1.58029	0.114433	0.479502	-4.8535
high_vs_HC	CCN1	-0.424588	0.011156	-1.57963	0.114585	0.479502	-4.85449
high_vs_HC	ADD1	-0.605062	0.0334163	-1.57934	0.114652	0.479502	-4.85492
high_vs_HC	MYH9	-0.686409	0.134892	-1.5793	0.114662	0.479502	-4.85498
high_vs_HC	CDK1	0.599215	-0.113956	1.57862	0.114818	0.479502	-4.856
high_vs_HC	DENND2B	0.474074	0.103987	1.57701	0.115188	0.479502	-4.85839
high_vs_HC	F10	-0.308716	0.0325438	-1.57675	0.115246	0.479502	-4.85876
high_vs_HC	SEMA3F	0.284582	0.013995	1.57414	0.115848	0.479502	-4.86264
high_vs_HC	BANK1	-1.03986	0.123989	-1.57343	0.116013	0.479502	-4.86369
high_vs_HC	KYNU	0.451844	0.0732912	1.57327	0.11605	0.479502	-4.86393
high_vs_HC	RBM19	0.587047	0.0769953	1.5732	0.116067	0.479502	-4.86404
high_vs_HC	FETUB	-0.317534	0.00960498	-1.57253	0.116223	0.479502	-4.86503
high_vs_HC	MEGF10	-0.319594	0.0128532	-1.57058	0.116675	0.479502	-4.86791
high_vs_HC	BCHE	-0.279423	-0.00266803	-1.56901	0.117039	0.479502	-4.87022
high_vs_HC	ARHGEF1	-0.75147	0.0969891	-1.56767	0.117351	0.479502	-4.8722
high_vs_HC	CSF1R	0.468919	0.053207	1.56708	0.117489	0.479502	-4.87308
high_vs_HC	RGMA	-0.278277	-0.00579005	-1.56685	0.117544	0.479502	-4.87342
high_vs_HC	IL6R	0.288523	-0.0116877	1.56679	0.117557	0.479502	-4.8735
high_vs_HC	TNFSF12	-0.266718	-0.00549266	-1.56637	0.117656	0.479502	-4.87413
high_vs_HC	NTRK3	-0.245763	0.00330597	-1.56624	0.117687	0.479502	-4.87432
high_vs_HC	B3GNT7	0.363578	0.0027398	1.56512	0.117948	0.479502	-4.87597
high_vs_HC	CHCHD10	0.408219	0.0257944	1.5647	0.118048	0.479502	-4.87659
high_vs_HC	SDHB	0.469942	0.13023	1.56382	0.118254	0.479502	-4.87789
high_vs_HC	ACVRL1	0.258127	0.0181822	1.56294	0.118461	0.479502	-4.87918
high_vs_HC	LYPD3	-0.313712	0.0262029	-1.56164	0.118768	0.479502	-4.8811
high_vs_HC	MIA	0.336718	0.0376415	1.56048	0.11904	0.479502	-4.88279
high_vs_HC	STX3	0.341892	0.057527	1.55981	0.119198	0.479502	-4.88378
high_vs_HC	HGFAC	-0.286477	-0.00982139	-1.55935	0.119308	0.479502	-4.88446
high_vs_HC	CD4	0.274563	0.00760012	1.55903	0.119383	0.479502	-4.88492
high_vs_HC	GSTM4	0.770197	0.186252	1.55546	0.120231	0.480766	-4.89016
high_vs_HC	RTN4R	-0.305577	0.0177815	-1.55455	0.120447	0.480766	-4.89149
high_vs_HC	TNFSF14	-0.573936	-0.00828396	-1.55359	0.120676	0.480766	-4.8929
high_vs_HC	IL22	0.695829	0.104868	1.55332	0.12074	0.480766	-4.89329
high_vs_HC	NID2	-0.509914	-0.0559924	-1.55307	0.1208	0.480766	-4.89366
high_vs_HC	KLK13	-0.45101	-0.0113961	-1.55273	0.120883	0.480766	-4.89416
high_vs_HC	ITGAM	-0.389418	0.0630795	-1.55144	0.121191	0.481207	-4.89605
high_vs_HC	CLEC11A	0.317672	0.00414764	1.54844	0.12191	0.482569	-4.90042
high_vs_HC	PTPRF	0.271092	-0.0109206	1.54836	0.121931	0.482569	-4.90054
high_vs_HC	GNPDA1	0.352898	0.0471889	1.54422	0.12293	0.485734	-4.90657
high_vs_HC	IL11	-1.00461	0.0603138	-1.5426	0.123322	0.48631	-4.90892
high_vs_HC	RABGAP1L	0.527488	0.0998442	1.54197	0.123476	0.48631	-4.90984
high_vs_HC	RGMB	-0.240067	0.00884366	-1.53869	0.124273	0.48673	-4.91458
high_vs_HC	GAS2	-0.442944	0.0728859	-1.53844	0.124334	0.48673	-4.91495
high_vs_HC	ANGPTL4	0.443316	-0.00181231	1.5383	0.12437	0.48673	-4.91516
high_vs_HC	PLIN1	-0.39	0.0259435	-1.53825	0.124382	0.48673	-4.91523
high_vs_HC	JCHAIN	0.341868	-0.0377684	1.53252	0.125788	0.49068	-4.92351
high_vs_HC	PBXIP1	-0.257449	0.00550423	-1.53249	0.125795	0.49068	-4.92355
high_vs_HC	ANXA4	-0.400362	0.0852397	-1.53152	0.126035	0.490706	-4.92496
high_vs_HC	CD200R1	0.365193	0.0331846	1.5307	0.126237	0.490706	-4.92614
high_vs_HC	CCL20	0.813671	0.157824	1.53002	0.126406	0.490706	-4.92712
high_vs_HC	LEFTY2	-0.496507	0.00844266	-1.52804	0.126897	0.491313	-4.92997
high_vs_HC	LSM1	1.16082	-0.177761	1.52776	0.126966	0.491313	-4.93037
high_vs_HC	GADD45GIP1	0.245604	0.0124669	1.52663	0.127246	0.491613	-4.93199
high_vs_HC	PRSS2	0.433675	0.0464396	1.52378	0.127957	0.493579	-4.93609
high_vs_HC	GNE	0.472382	0.049392	1.5214	0.128553	0.495091	-4.9395
high_vs_HC	BAX	1.00154	-0.0879603	1.51967	0.128987	0.495192	-4.94198
high_vs_HC	RALY	0.511527	0.0686012	1.51919	0.129108	0.495192	-4.94267
high_vs_HC	PKD1	-0.245719	0.00576604	-1.51728	0.12959	0.495192	-4.9454
high_vs_HC	EIF4B	0.734281	-0.00672761	1.51696	0.129671	0.495192	-4.94586
high_vs_HC	PON3	-0.341053	-0.0795817	-1.51635	0.129825	0.495192	-4.94673
high_vs_HC	ISM1	-0.392631	0.002874	-1.51604	0.129903	0.495192	-4.94717
high_vs_HC	TGFBI	0.216259	0.0131226	1.51547	0.130046	0.495192	-4.94798
high_vs_HC	GABARAP	0.557451	-0.0203623	1.51484	0.130206	0.495192	-4.94888
high_vs_HC	VSTM1	0.582516	-0.00772351	1.51216	0.130886	0.496513	-4.9527
high_vs_HC	CALCOCO1	-0.831897	0.155807	-1.51186	0.130962	0.496513	-4.95312
high_vs_HC	HMBS	0.637936	0.0716815	1.50807	0.13193	0.498995	-4.95852
high_vs_HC	NRP1	0.238413	0.0182466	1.50769	0.132027	0.498995	-4.95905
high_vs_HC	CEP43	0.722215	-0.0538184	1.50655	0.13232	0.499328	-4.96068
high_vs_HC	VPS28	0.414471	0.0328703	1.5049	0.132744	0.500153	-4.96302
high_vs_HC	NUDC	0.421847	0.0715593	1.5025	0.133362	0.501197	-4.96642
high_vs_HC	SPINK5	-0.247323	0.0328201	-1.50101	0.133746	0.501197	-4.96852
high_vs_HC	PTPRB	-0.237159	0.00461418	-1.49993	0.134025	0.501197	-4.97004
high_vs_HC	KRT8	0.724612	0.0520165	1.49967	0.134092	0.501197	-4.97041
high_vs_HC	MB	-0.451971	0.07079	-1.49923	0.134207	0.501197	-4.97104
high_vs_HC	SPON2	0.317136	0.00933209	1.49904	0.134257	0.501197	-4.97131
high_vs_HC	CD28	0.415115	0.0669586	1.49646	0.134928	0.50207	-4.97495
high_vs_HC	ERN1	0.320712	0.0182505	1.49633	0.134962	0.50207	-4.97513
high_vs_HC	VSIG2	0.524459	0.0749114	1.49491	0.135332	0.50207	-4.97713
high_vs_HC	ALMS1	0.50667	0.0152167	1.49481	0.135357	0.50207	-4.97727
high_vs_HC	PAK4	0.69091	0.0812428	1.49418	0.135522	0.50207	-4.97816
high_vs_HC	PFKFB2	-0.857085	0.00448694	-1.49326	0.135763	0.502198	-4.97945
high_vs_HC	CERT	0.94437	-0.223193	1.49185	0.136131	0.502795	-4.98143
high_vs_HC	IL1R2	-0.213624	-0.00963619	-1.48991	0.136641	0.503917	-4.98416
high_vs_HC	SWAP70	0.382388	0.0513966	1.48872	0.136954	0.504306	-4.98582
high_vs_HC	THPO	-0.334096	-0.00831032	-1.48773	0.137216	0.504507	-4.98722
high_vs_HC	RNASE10	0.452601	-0.0294851	1.48581	0.137723	0.50521	-4.98991
high_vs_HC	PRG3	-0.480032	-0.0588093	-1.48543	0.137822	0.50521	-4.99043
high_vs_HC	HYOU1	0.199388	-0.000964179	1.48204	0.138721	0.50651	-4.99517
high_vs_HC	SNAPIN	0.422992	0.0756896	1.48173	0.138806	0.50651	-4.99561
high_vs_HC	IL34	-0.465421	-0.0632154	-1.4811	0.138973	0.50651	-4.99649
high_vs_HC	AMY2A	0.383857	-0.00358333	1.47979	0.139321	0.50651	-4.99831
high_vs_HC	PDCD5	0.433792	0.0309585	1.47973	0.139338	0.50651	-4.99839
high_vs_HC	CTSO	0.295354	-0.000801493	1.47926	0.139463	0.50651	-4.99905
high_vs_HC	RANBP1	0.687419	0.06695	1.47856	0.139649	0.50651	-5.00002
high_vs_HC	APOA2	0.448088	-0.0190998	1.47784	0.139842	0.50651	-5.00102
high_vs_HC	HSPA2	-0.296363	0.0426088	-1.47598	0.140342	0.507567	-5.00361
high_vs_HC	SPART	-0.798253	0.255536	-1.47438	0.140772	0.508367	-5.00584
high_vs_HC	DGCR6	0.471977	0.042465	1.47226	0.141343	0.509673	-5.00878
high_vs_HC	SLK	0.643891	0.244643	1.4642	0.143531	0.515951	-5.01993
high_vs_HC	THBS2	0.311732	0.0431969	1.46223	0.14407	0.515951	-5.02264
high_vs_HC	BECN1	0.403501	0.0161653	1.46219	0.14408	0.515951	-5.02269
high_vs_HC	PMVK	-1.21706	0.323382	-1.46172	0.14421	0.515951	-5.02334
high_vs_HC	UBQLN3	0.534247	0.0721593	1.4617	0.144214	0.515951	-5.02336
high_vs_HC	FXN	0.324574	0.0659853	1.46009	0.144656	0.515951	-5.02558
high_vs_HC	OXCT1	0.384527	0.0536563	1.45912	0.144925	0.515951	-5.02692
high_vs_HC	EBAG9	0.455968	0.107022	1.45821	0.145173	0.515951	-5.02816
high_vs_HC	SCG3	0.348705	0.0307228	1.45727	0.145434	0.515951	-5.02946
high_vs_HC	TNFRSF21	0.256359	0.0113882	1.45722	0.145447	0.515951	-5.02953
high_vs_HC	TTF2	0.896344	-0.0938735	1.45654	0.145634	0.515951	-5.03046
high_vs_HC	EFNA1	0.252912	0.013033	1.45539	0.145951	0.515951	-5.03203
high_vs_HC	SMPD1	0.427081	0.0667646	1.45532	0.145972	0.515951	-5.03214
high_vs_HC	DECR1	-0.513034	0.0813306	-1.45464	0.146159	0.515951	-5.03306
high_vs_HC	FGF21	1.14649	0.0438789	1.45405	0.146323	0.515951	-5.03387
high_vs_HC	IL1RL1	0.467353	0.00998184	1.4535	0.146476	0.515951	-5.03463
high_vs_HC	CADPS	0.50139	0.0663168	1.45244	0.146769	0.516237	-5.03607
high_vs_HC	RNASE1	0.402026	0.0704607	1.4479	0.148034	0.518679	-5.04227
high_vs_HC	LGALS4	0.393459	0.0318578	1.44778	0.14807	0.518679	-5.04245
high_vs_HC	BIN2	-0.847156	0.255539	-1.44766	0.148103	0.518679	-5.04261
high_vs_HC	WARS	0.408767	0.0737917	1.44627	0.148491	0.519292	-5.0445
high_vs_HC	GP1BA	-0.260363	-0.00198607	-1.44535	0.14875	0.519453	-5.04576
high_vs_HC	FOXO1	-0.571173	0.170947	-1.44263	0.149514	0.520113	-5.04945
high_vs_HC	GCG	-0.959013	0.120463	-1.4425	0.149551	0.520113	-5.04963
high_vs_HC	ABHD14B	0.551208	0.0748262	1.4424	0.14958	0.520113	-5.04977
high_vs_HC	TPR	0.500254	0.0726294	1.43577	0.151458	0.525889	-5.05876
high_vs_HC	ECI2	0.567609	0.135648	1.43162	0.152641	0.528482	-5.06435
high_vs_HC	GCLM	0.417108	0.116286	1.42925	0.153322	0.528482	-5.06756
high_vs_HC	AOC3	0.272262	-0.00514515	1.42905	0.153379	0.528482	-5.06782
high_vs_HC	TRIM5	0.760708	0.240497	1.42898	0.153398	0.528482	-5.06791
high_vs_HC	CCL14	0.263702	-0.0436356	1.42864	0.153497	0.528482	-5.06837
high_vs_HC	USP8	-0.588806	0.0474981	-1.4286	0.153507	0.528482	-5.06842
high_vs_HC	PDGFA	-0.375421	-0.0449259	-1.42764	0.153785	0.52869	-5.06972
high_vs_HC	LILRB1	0.248594	-0.0112455	1.42599	0.154261	0.529274	-5.07194
high_vs_HC	LRCH4	-0.731075	0.0700822	-1.42474	0.154621	0.529274	-5.07362
high_vs_HC	CES3	0.538651	0.0541277	1.42378	0.154898	0.529274	-5.0749
high_vs_HC	PPCDC	0.313895	0.0419697	1.42319	0.155068	0.529274	-5.07569
high_vs_HC	CNTN1	-0.263091	0.00315112	-1.42271	0.15521	0.529274	-5.07634
high_vs_HC	ASPN	-0.273165	0.0175331	-1.42181	0.155468	0.529274	-5.07754
high_vs_HC	GFRA1	0.267453	0.016466	1.42109	0.15568	0.529274	-5.07851
high_vs_HC	PROC	-0.250751	-0.0242511	-1.42104	0.155694	0.529274	-5.07858
high_vs_HC	PON2	-0.387973	0.0531409	-1.4173	0.156784	0.532234	-5.08358
high_vs_HC	CELA2A	0.452019	-0.00408682	1.41506	0.157439	0.533233	-5.08657
high_vs_HC	SAT2	0.475258	0.0804464	1.4148	0.157516	0.533233	-5.08692
high_vs_HC	SIGLEC9	0.253026	-0.00872376	1.41104	0.158619	0.536222	-5.09191
high_vs_HC	CRELD1	-0.287514	-0.00748943	-1.40948	0.15908	0.537031	-5.09398
high_vs_HC	NHLRC3	-0.239775	0.0102718	-1.4068	0.159873	0.538472	-5.09754
high_vs_HC	TYRO3	0.22837	-0.00640211	1.40655	0.159949	0.538472	-5.09788
high_vs_HC	FLT1	0.178852	0.0206693	1.40456	0.160539	0.538535	-5.10051
high_vs_HC	EGFR	-0.150999	0.0024459	-1.40345	0.160869	0.538535	-5.10198
high_vs_HC	SNED1	-0.304438	0.0396428	-1.40339	0.160887	0.538535	-5.10206
high_vs_HC	CNTN3	-0.356824	-0.0454556	-1.40335	0.160901	0.538535	-5.10212
high_vs_HC	SPP1	0.419003	0.00336617	1.40243	0.161172	0.538535	-5.10332
high_vs_HC	SCIN	-0.567021	0.0286267	-1.40202	0.161295	0.538535	-5.10386
high_vs_HC	MPRIP	-0.32923	-0.0528454	-1.39941	0.162076	0.540402	-5.10731
high_vs_HC	LEP	-0.856871	-0.159357	-1.3976	0.16262	0.541229	-5.1097
high_vs_HC	NECAP2	0.510405	0.124321	1.39666	0.162901	0.541229	-5.11093
high_vs_HC	CTSL	0.239413	0.00187338	1.39636	0.162991	0.541229	-5.11133
high_vs_HC	RAB10	-0.279602	-0.00735784	-1.39467	0.1635	0.542179	-5.11355
high_vs_HC	CRYBB1	0.352655	0.0534633	1.39233	0.164208	0.543714	-5.11662
high_vs_HC	OMD	-0.387616	0.0123853	-1.39065	0.164716	0.543714	-5.11882
high_vs_HC	LTBR	0.237873	0.0355734	1.39046	0.164775	0.543714	-5.11908
high_vs_HC	SAFB2	0.284195	0.075556	1.39019	0.164857	0.543714	-5.11943
high_vs_HC	TARM1	0.773521	0.186322	1.3869	0.165858	0.54603	-5.12374
high_vs_HC	UPK3A	0.732182	-0.122228	1.38641	0.166007	0.54603	-5.12438
high_vs_HC	MBL2	0.879831	0.0217131	1.38494	0.166457	0.546259	-5.1263
high_vs_HC	EDEM2	0.470008	0.0963066	1.38471	0.166526	0.546259	-5.12659
high_vs_HC	ARL13B	0.62514	0.199212	1.38287	0.167089	0.547369	-5.12899
high_vs_HC	MEP1A	-0.474569	0.0905175	-1.38145	0.167526	0.548062	-5.13084
high_vs_HC	STK11	0.411742	-0.00544826	1.37905	0.168264	0.549068	-5.13396
high_vs_HC	FLRT2	-0.263551	0.0189899	-1.37898	0.168285	0.549068	-5.13405
high_vs_HC	GUCA2A	-0.309856	0.0157859	-1.37414	0.169782	0.553213	-5.14033
high_vs_HC	PGD	0.450239	-0.000505597	1.37009	0.171042	0.556571	-5.14557
high_vs_HC	AGR3	-0.884196	-0.0489194	-1.3691	0.171352	0.556838	-5.14685
high_vs_HC	KLK8	-0.259196	0.0144155	-1.36384	0.173	0.560968	-5.15361
high_vs_HC	MOCS2	-0.284256	0.0397454	-1.36357	0.173084	0.560968	-5.15396
high_vs_HC	DPP6	-0.305685	-0.00664888	-1.36074	0.173978	0.5627	-5.1576
high_vs_HC	ST6GAL1	0.247349	0.00406629	1.36041	0.174081	0.5627	-5.15801
high_vs_HC	LRPAP1	-0.41246	0.116359	-1.35594	0.175498	0.565027	-5.16373
high_vs_HC	CCL25	0.404203	0.00486468	1.35567	0.175587	0.565027	-5.16409
high_vs_HC	CSF2	0.350853	0.012666	1.35508	0.175774	0.565027	-5.16484
high_vs_HC	CD209	0.268618	0.008274	1.35483	0.175854	0.565027	-5.16516
high_vs_HC	CD274	0.292775	0.0272891	1.35449	0.175962	0.565027	-5.16559
high_vs_HC	FGFBP3	-0.308914	-0.0199386	-1.3535	0.176276	0.56529	-5.16685
high_vs_HC	PLA2G7	-0.314717	-0.0343998	-1.35265	0.176547	0.565381	-5.16793
high_vs_HC	LMNB2	0.369914	0.0739066	1.35196	0.176769	0.565381	-5.16882
high_vs_HC	GPR15L	0.417336	0.0314479	1.35123	0.177004	0.565391	-5.16975
high_vs_HC	ALDH3A1	-0.495021	0.136511	-1.349	0.177716	0.56559	-5.17258
high_vs_HC	MAP3K5	-0.914952	0.324099	-1.34897	0.177727	0.56559	-5.17262
high_vs_HC	PDE5A	-0.438677	0.124892	-1.34852	0.177873	0.56559	-5.1732
high_vs_HC	FUT8	-0.403009	0.0400514	-1.34813	0.177996	0.56559	-5.17369
high_vs_HC	AMOT	-0.398167	0.0480991	-1.34615	0.178633	0.566168	-5.1762
high_vs_HC	ERBB4	-0.214859	0.0108308	-1.34612	0.178643	0.566168	-5.17624
high_vs_HC	PENK	-0.235692	0.0430516	-1.34333	0.179544	0.566465	-5.17977
high_vs_HC	SCGN	0.393072	0.039104	1.34288	0.17969	0.566465	-5.18035
high_vs_HC	ITPR1	0.344086	-0.0177236	1.34212	0.179937	0.566465	-5.18131
high_vs_HC	SMARCA2	0.59415	0.0601985	1.34166	0.180087	0.566465	-5.18189
high_vs_HC	CCL13	-0.456353	-0.000784701	-1.34147	0.180146	0.566465	-5.18213
high_vs_HC	HEPACAM2	-0.322841	0.000678607	-1.34115	0.180252	0.566465	-5.18254
high_vs_HC	IGLON5	0.741593	0.272722	1.3408	0.180366	0.566465	-5.18298
high_vs_HC	AGER	-0.322001	-0.00325435	-1.33902	0.180943	0.567545	-5.18522
high_vs_HC	RTN4IP1	0.463231	0.0617958	1.33811	0.181241	0.567588	-5.18638
high_vs_HC	C2orf69	0.51751	0.126399	1.33711	0.181566	0.567588	-5.18763
high_vs_HC	FUCA1	0.472567	-0.110468	1.33551	0.182088	0.567588	-5.18965
high_vs_HC	CA9	-0.369855	0.0457279	-1.33533	0.182147	0.567588	-5.18987
high_vs_HC	TRAF3IP2	0.465238	0.116268	1.33523	0.182178	0.567588	-5.19
high_vs_HC	GFRA3	-0.252749	0.00482363	-1.33425	0.182501	0.567588	-5.19123
high_vs_HC	FCGR2A	0.374146	-0.0460588	1.33353	0.182737	0.567588	-5.19214
high_vs_HC	TSPAN8	-0.689951	0.110992	-1.33327	0.182822	0.567588	-5.19247
high_vs_HC	SUSD2	0.255301	0.0260759	1.33161	0.183366	0.567929	-5.19455
high_vs_HC	PRKAB1	-0.604499	0.261843	-1.33151	0.183399	0.567929	-5.19467
high_vs_HC	TINAGL1	0.236156	0.0057454	1.32776	0.184633	0.570697	-5.19937
high_vs_HC	MGMT	0.577371	0.108028	1.3268	0.184952	0.570697	-5.20057
high_vs_HC	LYSMD3	0.809553	0.311349	1.32667	0.184996	0.570697	-5.20074
high_vs_HC	CLEC1A	0.262751	0.0283825	1.325	0.18555	0.571639	-5.20283
high_vs_HC	DXO	0.313201	0.0325933	1.32404	0.185866	0.571639	-5.20402
high_vs_HC	GLOD4	0.283034	0.036656	1.3232	0.186144	0.571639	-5.20506
high_vs_HC	TPD52L2	-0.558434	0.127273	-1.32211	0.186507	0.571639	-5.20642
high_vs_HC	ABCA2	0.31432	-0.0115796	1.32173	0.186636	0.571639	-5.2069
high_vs_HC	MEPE	-0.234254	-0.0153667	-1.3215	0.18671	0.571639	-5.20718
high_vs_HC	GIPC3	-0.957892	0.225753	-1.3184	0.187745	0.573624	-5.21104
high_vs_HC	DNPH1	0.466266	0.0862522	1.31815	0.18783	0.573624	-5.21136
high_vs_HC	AMY2B	0.335385	-0.00681555	1.31328	0.189462	0.577884	-5.21739
high_vs_HC	PLB1	-0.481347	-0.00296294	-1.31177	0.189973	0.577995	-5.21926
high_vs_HC	GRPEL1	0.464493	0.10515	1.31065	0.190351	0.577995	-5.22065
high_vs_HC	TMEM106A	-0.464399	-0.0443382	-1.30992	0.190599	0.577995	-5.22155
high_vs_HC	CLGN	0.411536	0.0664818	1.30983	0.190628	0.577995	-5.22166
high_vs_HC	IGFBP7	0.205513	0.0072194	1.30966	0.190686	0.577995	-5.22187
high_vs_HC	C3	0.706642	0.220131	1.30854	0.191066	0.578425	-5.22325
high_vs_HC	LTB	0.267606	0.0199506	1.30635	0.191809	0.579954	-5.22595
high_vs_HC	EZR	0.185717	0.00154677	1.30472	0.192363	0.580103	-5.22796
high_vs_HC	LHPP	0.460396	0.0576623	1.30444	0.192457	0.580103	-5.2283
high_vs_HC	PODXL2	0.264447	0.002275	1.30266	0.193066	0.580103	-5.23049
high_vs_HC	ASAH1	0.424219	0.0242481	1.30225	0.193206	0.580103	-5.23099
high_vs_HC	FGF7	0.504144	0.11912	1.3021	0.193254	0.580103	-5.23117
high_vs_HC	TARS1	0.377536	0.117398	1.302	0.193288	0.580103	-5.23129
high_vs_HC	CD2	0.356724	0.0190006	1.30088	0.193672	0.580539	-5.23267
high_vs_HC	DCTN2	0.509417	0.0633498	1.29937	0.194192	0.581381	-5.23452
high_vs_HC	CHEK2	0.463468	0.0573805	1.29619	0.195282	0.583927	-5.23841
high_vs_HC	PGLYRP4	-0.460182	0.10559	-1.29543	0.195544	0.583943	-5.23933
high_vs_HC	ARHGEF12	-0.823939	0.336719	-1.29478	0.195767	0.583943	-5.24013
high_vs_HC	ENTPD5	0.157432	-0.0127062	1.29379	0.196109	0.584246	-5.24133
high_vs_HC	PECAM1	-0.187661	0.0113073	-1.29278	0.196458	0.58457	-5.24256
high_vs_HC	HS6ST1	-0.282051	0.00714751	-1.29102	0.197067	0.585667	-5.24471
high_vs_HC	GP1BB	-0.624781	-0.137689	-1.28989	0.197462	0.58605	-5.24609
high_vs_HC	ANXA11	-0.771269	0.210801	-1.28926	0.197678	0.58605	-5.24685
high_vs_HC	SF3B4	0.456346	0.169536	1.28761	0.198253	0.586989	-5.24885
high_vs_HC	PAMR1	-0.213305	0.00543831	-1.28697	0.198477	0.586989	-5.24963
high_vs_HC	REG1B	0.428654	0.0892869	1.28621	0.198739	0.587053	-5.25055
high_vs_HC	MRC1	0.35819	0.0645093	1.28396	0.199525	0.588659	-5.25327
high_vs_HC	UROD	-0.431057	0.108088	-1.28158	0.200361	0.59041	-5.25616
high_vs_HC	DCTPP1	0.327646	0.0411699	1.27686	0.202022	0.594142	-5.26185
high_vs_HC	SPINK1	0.398868	0.13109	1.27659	0.202116	0.594142	-5.26217
high_vs_HC	FHIP2A	0.384695	0.0637673	1.27579	0.202399	0.594257	-5.26314
high_vs_HC	TPT1	1.17992	-0.0428989	1.27268	0.203498	0.596548	-5.26686
high_vs_HC	CRHBP	0.216339	-0.0240823	1.2722	0.20367	0.596548	-5.26744
high_vs_HC	FRZB	-0.310368	-0.0808794	-1.26989	0.204493	0.597534	-5.27022
high_vs_HC	B4GAT1	-0.171981	-0.0140241	-1.26988	0.204497	0.597534	-5.27023
high_vs_HC	AIF1L	-0.34399	0.111972	-1.269	0.204809	0.597728	-5.27128
high_vs_HC	VEGFC	-0.223256	-0.0582173	-1.26812	0.205123	0.597927	-5.27233
high_vs_HC	ASRGL1	-0.449482	0.0464203	-1.26563	0.206013	0.59911	-5.2753
high_vs_HC	NUDT2	0.486826	0.0922822	1.26507	0.206212	0.59911	-5.27597
high_vs_HC	CNGB3	0.416969	0.13047	1.26492	0.206267	0.59911	-5.27615
high_vs_HC	TBC1D5	-0.584892	0.256312	-1.26334	0.206833	0.599978	-5.27803
high_vs_HC	NPTN	0.739438	0.266186	1.26117	0.207613	0.599978	-5.28061
high_vs_HC	TNFSF10	0.244499	-0.00167002	1.26095	0.207692	0.599978	-5.28087
high_vs_HC	CD3E	0.320922	0.0681966	1.26021	0.207959	0.599978	-5.28175
high_vs_HC	EIF1AX	0.534239	0.23155	1.26015	0.207981	0.599978	-5.28182
high_vs_HC	CLEC4A	-0.279721	0.0016296	-1.25982	0.208099	0.599978	-5.28222
high_vs_HC	ADH1B	-0.536003	0.0939862	-1.25929	0.208292	0.599978	-5.28285
high_vs_HC	COMMD1	0.290288	0.0632524	1.25711	0.209081	0.601539	-5.28544
high_vs_HC	TIGIT	0.318456	0.0583224	1.25572	0.209584	0.601623	-5.28708
high_vs_HC	FCRL2	0.42581	0.00956741	1.25566	0.209604	0.601623	-5.28715
high_vs_HC	LYPLA2	0.718199	0.312716	1.25482	0.209909	0.601788	-5.28814
high_vs_HC	GGT5	0.210634	0.00543097	1.25409	0.210174	0.60181	-5.28901
high_vs_HC	HRC	-0.228752	0.0412591	-1.25193	0.210958	0.60181	-5.29155
high_vs_HC	KLHL41	-0.397747	0.0472951	-1.25168	0.211052	0.60181	-5.29186
high_vs_HC	CACYBP	-0.775849	0.298337	-1.25146	0.211131	0.60181	-5.29211
high_vs_HC	NDRG1	0.638962	0.280551	1.2514	0.211153	0.60181	-5.29218
high_vs_HC	SCN4B	-0.298099	0.0467511	-1.25004	0.211649	0.601907	-5.29379
high_vs_HC	MEGF11	-0.220473	0.0171789	-1.24976	0.211752	0.601907	-5.29412
high_vs_HC	LRP2	0.419322	0.0301429	1.24927	0.211929	0.601907	-5.29469
high_vs_HC	LMOD2	0.705731	0.0265377	1.24855	0.212194	0.601959	-5.29554
high_vs_HC	CD300LF	0.511505	-0.138786	1.24775	0.212487	0.602018	-5.29648
high_vs_HC	SART1	0.452681	0.122904	1.24563	0.213264	0.602018	-5.29897
high_vs_HC	AK2	0.542069	0.175039	1.24376	0.213951	0.602018	-5.30117
high_vs_HC	SEMA4D	-0.21909	-0.0573001	-1.24345	0.214064	0.602018	-5.30153
high_vs_HC	SYT1	0.346658	0.0747746	1.24341	0.214079	0.602018	-5.30158
high_vs_HC	THOP1	0.25819	0.0293898	1.24336	0.214097	0.602018	-5.30163
high_vs_HC	PPP1R12A	-0.487296	0.142961	-1.24323	0.214145	0.602018	-5.30179
high_vs_HC	CLEC7A	0.397054	-0.026441	1.24284	0.21429	0.602018	-5.30225
high_vs_HC	BLOC1S2	0.754349	0.0543498	1.24186	0.21465	0.602018	-5.30339
high_vs_HC	PRKRA	-0.48463	0.0489556	-1.23958	0.215493	0.602018	-5.30606
high_vs_HC	IL20RA	-0.404096	0.0203318	-1.23943	0.215548	0.602018	-5.30624
high_vs_HC	SERPINB8	0.453084	0.0265153	1.23932	0.21559	0.602018	-5.30637
high_vs_HC	PRDX6	0.417203	0.0985208	1.23876	0.215795	0.602018	-5.30702
high_vs_HC	MERTK	0.243563	0.00785734	1.23748	0.21627	0.602018	-5.30851
high_vs_HC	TMEM132A	-0.546724	-0.0666687	-1.23657	0.216608	0.602018	-5.30957
high_vs_HC	CCS	0.437366	0.0391842	1.23602	0.216812	0.602018	-5.31021
high_vs_HC	KLK4	0.527092	0.117769	1.23444	0.217399	0.602018	-5.31205
high_vs_HC	SEPTIN9	0.203364	0.0447256	1.23369	0.217678	0.602018	-5.31293
high_vs_HC	PDIA3	-0.272732	0.0225646	-1.23346	0.217767	0.602018	-5.3132
high_vs_HC	CA6	-0.420662	0.00904789	-1.23299	0.217941	0.602018	-5.31374
high_vs_HC	FDX2	0.531827	-0.0596456	1.23253	0.218114	0.602018	-5.31428
high_vs_HC	SLC16A1	0.497931	0.0579653	1.23232	0.218191	0.602018	-5.31452
high_vs_HC	SCGB3A2	0.55633	0.0797902	1.23213	0.21826	0.602018	-5.31474
high_vs_HC	NPC2	0.254193	0.046481	1.23189	0.218353	0.602018	-5.31503
high_vs_HC	OGFR	0.327658	0.0623081	1.23147	0.21851	0.602018	-5.31551
high_vs_HC	HGS	0.456461	0.0923524	1.22999	0.219062	0.602018	-5.31723
high_vs_HC	SYNGAP1	0.519107	0.107638	1.2298	0.219132	0.602018	-5.31744
high_vs_HC	VIM	0.462779	0.0380005	1.22978	0.219141	0.602018	-5.31747
high_vs_HC	AKR1B1	0.645818	0.13329	1.2282	0.219732	0.602962	-5.3193
high_vs_HC	ITGAX	0.484214	-0.0465713	1.22628	0.220452	0.603586	-5.32152
high_vs_HC	C9orf40	0.736034	0.108743	1.22627	0.220455	0.603586	-5.32153
high_vs_HC	XCL1	0.430319	0.0708291	1.22555	0.220729	0.603657	-5.32237
high_vs_HC	FKBPL	0.295603	0.0564828	1.22386	0.221365	0.604298	-5.32432
high_vs_HC	OSM	-0.597816	-0.0503096	-1.22333	0.221564	0.604298	-5.32493
high_vs_HC	IL20	0.34837	-0.0120903	1.22295	0.221708	0.604298	-5.32537
high_vs_HC	MAPK9	0.254093	0.00542313	1.22061	0.222592	0.605538	-5.32806
high_vs_HC	MMP8	-0.709371	0.0741078	-1.22018	0.222755	0.605538	-5.32856
high_vs_HC	ADGRE2	0.229445	0.0122751	1.21963	0.222964	0.605538	-5.32919
high_vs_HC	SIGLEC7	0.195588	0.00364179	1.21912	0.223158	0.605538	-5.32978
high_vs_HC	PTS	0.441723	0.102927	1.21663	0.224104	0.607426	-5.33264
high_vs_HC	NMNAT1	-0.635265	0.0945262	-1.21454	0.224898	0.608614	-5.33503
high_vs_HC	KIRREL2	0.317575	-0.00365236	1.21416	0.225042	0.608614	-5.33546
high_vs_HC	EGF	-0.708075	-0.310474	-1.20833	0.227275	0.612071	-5.34212
high_vs_HC	MFAP3	0.431504	0.0669711	1.20833	0.227275	0.612071	-5.34212
high_vs_HC	BTLA	0.875131	-0.141289	1.20792	0.227433	0.612071	-5.34258
high_vs_HC	VSIR	-0.370521	0.0896357	-1.20776	0.227496	0.612071	-5.34277
high_vs_HC	DNAJB14	0.417505	0.165728	1.20755	0.227578	0.612071	-5.34301
high_vs_HC	LEO1	0.268496	0.0610415	1.20554	0.228351	0.613066	-5.3453
high_vs_HC	AFP	-0.399387	0.0592449	-1.20528	0.228452	0.613066	-5.34559
high_vs_HC	SIT1	-0.343847	0.0205542	-1.20412	0.228899	0.613177	-5.34691
high_vs_HC	CCER2	-0.377729	0.0612153	-1.20387	0.228997	0.613177	-5.3472
high_vs_HC	IGHMBP2	0.526462	0.12714	1.20294	0.229356	0.613463	-5.34825
high_vs_HC	ATP6V1G2	-0.569482	-0.060817	-1.20185	0.229775	0.613736	-5.34948
high_vs_HC	PTRHD1	-0.443227	0.145041	-1.20106	0.230081	0.613736	-5.35037
high_vs_HC	SRC	-0.672232	0.165628	-1.19993	0.230521	0.613736	-5.35166
high_vs_HC	CTSV	-0.352347	0.0453466	-1.19904	0.230866	0.613736	-5.35266
high_vs_HC	DKK1	-0.274155	-0.0620332	-1.199	0.23088	0.613736	-5.3527
high_vs_HC	FCRL3	0.56371	-0.0617252	1.19877	0.23097	0.613736	-5.35297
high_vs_HC	LY96	0.267063	-0.0245832	1.19782	0.23134	0.614047	-5.35404
high_vs_HC	CCL26	-0.543158	-0.00687413	-1.19707	0.231634	0.614158	-5.35489
high_vs_HC	C2	-0.40536	-0.139105	-1.1952	0.232362	0.615418	-5.357
high_vs_HC	C7	0.429863	0.072344	1.19355	0.233005	0.61645	-5.35885
high_vs_HC	PM20D1	-1.38499	-0.543937	-1.19172	0.233723	0.617679	-5.36091
high_vs_HC	EPHA1	-0.315668	-0.0545723	-1.18799	0.235188	0.620508	-5.36509
high_vs_HC	ZP3	-1.24247	-0.814292	-1.1877	0.235304	0.620508	-5.36542
high_vs_HC	ZHX2	0.253239	0.0758336	1.18466	0.236502	0.620973	-5.36882
high_vs_HC	AP3B1	0.461808	0.20104	1.18442	0.236596	0.620973	-5.36909
high_vs_HC	UPB1	-0.615416	0.0944632	-1.18435	0.236624	0.620973	-5.36917
high_vs_HC	C1QTNF5	-0.307747	0.034454	-1.18397	0.236777	0.620973	-5.3696
high_vs_HC	CCDC50	0.456453	0.209641	1.18247	0.23737	0.620973	-5.37127
high_vs_HC	GLYR1	-0.393853	0.167273	-1.18243	0.237387	0.620973	-5.37131
high_vs_HC	GNAS	-0.254702	0.0828665	-1.18204	0.237538	0.620973	-5.37174
high_vs_HC	MAEA	0.429337	-0.016673	1.18166	0.237692	0.620973	-5.37217
high_vs_HC	GHRHR	0.674924	0.138407	1.18144	0.237776	0.620973	-5.37241
high_vs_HC	TCL1B	-0.719731	0.279186	-1.17973	0.238457	0.622083	-5.37431
high_vs_HC	BRDT	-0.281805	-0.0153292	-1.17834	0.239011	0.622861	-5.37586
high_vs_HC	HEPH	0.188144	0.01526	1.17475	0.240443	0.625785	-5.37984
high_vs_HC	ARL2BP	0.301185	0.0372041	1.17424	0.240647	0.625785	-5.38041
high_vs_HC	GC	-0.180718	0.0721797	-1.16933	0.242618	0.629148	-5.38583
high_vs_HC	STX6	-0.59883	0.149888	-1.16921	0.242668	0.629148	-5.38597
high_vs_HC	NCS1	-0.215994	0.00376791	-1.16909	0.242716	0.629148	-5.3861
high_vs_HC	CSPG5	0.355003	0.0271757	1.16808	0.243121	0.629528	-5.38721
high_vs_HC	ERVV-1	-0.361811	0.0312133	-1.16621	0.243875	0.630049	-5.38927
high_vs_HC	NAAA	-0.409495	0.0369495	-1.16574	0.244064	0.630049	-5.38978
high_vs_HC	TEX101	-0.353732	0.061156	-1.16539	0.244207	0.630049	-5.39017
high_vs_HC	REG4	0.315758	0.00638271	1.16455	0.244546	0.630049	-5.39109
high_vs_HC	CD72	-0.447271	0.058121	-1.16438	0.244616	0.630049	-5.39128
high_vs_HC	DNAJA4	0.433177	0.0775317	1.16064	0.246134	0.633131	-5.39538
high_vs_HC	CXCL5	-0.645325	0.168938	-1.16015	0.246333	0.633131	-5.39592
high_vs_HC	PMS1	0.495139	0.0138438	1.15883	0.246872	0.633846	-5.39736
high_vs_HC	REG1A	0.312801	0.0716182	1.15765	0.24735	0.634405	-5.39864
high_vs_HC	TNFRSF6B	0.47417	0.0647165	1.15219	0.249584	0.638208	-5.40459
high_vs_HC	ICAM4	-0.290386	-0.00631816	-1.15207	0.249637	0.638208	-5.40473
high_vs_HC	PSPN	0.666405	0.106186	1.15157	0.249842	0.638208	-5.40527
high_vs_HC	CDH5	0.190451	0.0365044	1.15086	0.250131	0.638208	-5.40603
high_vs_HC	SCARA5	-0.25949	0.00293955	-1.15083	0.250144	0.638208	-5.40607
high_vs_HC	CKAP4	0.233894	0.0400925	1.14927	0.250786	0.638523	-5.40776
high_vs_HC	MFGE8	-0.353166	0.0763087	-1.14917	0.250829	0.638523	-5.40787
high_vs_HC	NFKB1	-0.479127	0.0878194	-1.14862	0.251054	0.638523	-5.40846
high_vs_HC	CES1	0.51984	0.159916	1.14779	0.251397	0.638728	-5.40936
high_vs_HC	SLIT2	-0.389701	0.0138103	-1.14711	0.251678	0.638775	-5.4101
high_vs_HC	BMPER	-0.179294	0.0194114	-1.1464	0.251971	0.638851	-5.41087
high_vs_HC	MESD	-0.383098	0.182625	-1.14439	0.252803	0.640295	-5.41304
high_vs_HC	GFAP	0.368663	0.0169825	1.14195	0.253814	0.641084	-5.41567
high_vs_HC	NOS2	0.404778	0.0946873	1.14083	0.254279	0.641084	-5.41687
high_vs_HC	PDE4D	0.616845	0.339479	1.14069	0.254338	0.641084	-5.41702
high_vs_HC	KAZALD1	-0.302608	0.0134418	-1.14014	0.254567	0.641084	-5.41761
high_vs_HC	SCGB1A1	0.402211	-0.0537504	1.13929	0.254922	0.641084	-5.41853
high_vs_HC	COL18A1	0.16561	-0.0172913	1.13903	0.25503	0.641084	-5.41881
high_vs_HC	COL3A1	0.193323	0.0241447	1.13902	0.255036	0.641084	-5.41882
high_vs_HC	EEF1D	-0.623711	0.229041	-1.13857	0.255222	0.641084	-5.4193
high_vs_HC	ATF2	0.585161	0.260265	1.13751	0.255665	0.641535	-5.42044
high_vs_HC	ZPR1	0.549948	0.281569	1.13456	0.256898	0.643965	-5.4236
high_vs_HC	GPKOW	0.213314	0.0427333	1.13337	0.257397	0.644552	-5.42487
high_vs_HC	GUCY2C	0.521736	0.148754	1.13239	0.25781	0.644923	-5.42592
high_vs_HC	GALNT3	0.315801	-0.0034592	1.13017	0.258744	0.645974	-5.42829
high_vs_HC	DFFA	0.31547	0.0632046	1.12968	0.258947	0.645974	-5.42881
high_vs_HC	ADIPOQ	0.523232	-0.0207802	1.12946	0.259043	0.645974	-5.42905
high_vs_HC	FLI1	-0.386541	0.0739109	-1.12779	0.259746	0.645974	-5.43082
high_vs_HC	PKN3	0.382071	0.0316146	1.12765	0.259804	0.645974	-5.43097
high_vs_HC	EIF2AK2	0.658088	0.186632	1.12761	0.259823	0.645974	-5.43102
high_vs_HC	MRPL58	0.335155	0.135574	1.12642	0.260326	0.64615	-5.43228
high_vs_HC	FCAMR	0.493829	0.0276189	1.12516	0.260858	0.64615	-5.43362
high_vs_HC	KIF20B	0.560133	0.100904	1.12407	0.261321	0.64615	-5.43478
high_vs_HC	APOE	0.493928	0.122678	1.12397	0.261361	0.64615	-5.43488
high_vs_HC	RAB37	0.565119	0.117172	1.12378	0.261442	0.64615	-5.43508
high_vs_HC	WDR46	0.259563	0.0153816	1.12328	0.261656	0.64615	-5.43561
high_vs_HC	FSTL3	0.231328	0.0349343	1.12262	0.261935	0.64615	-5.43631
high_vs_HC	PPP2R5A	0.462018	0.114405	1.12242	0.262017	0.64615	-5.43651
high_vs_HC	RPE	0.446146	0.156155	1.12054	0.26282	0.647034	-5.43851
high_vs_HC	ENPP5	-0.225969	-0.0358358	-1.12025	0.262944	0.647034	-5.43882
high_vs_HC	ANPEP	0.155767	0.030116	1.11816	0.263834	0.647034	-5.44102
high_vs_HC	PFDN2	-0.500935	-0.117582	-1.11804	0.263885	0.647034	-5.44115
high_vs_HC	ZFYVE19	0.36746	0.0737808	1.11782	0.263977	0.647034	-5.44137
high_vs_HC	COL9A2	0.422014	-0.0197529	1.11768	0.264037	0.647034	-5.44152
high_vs_HC	OTUD7B	0.246088	0.0198445	1.11722	0.264236	0.647034	-5.44202
high_vs_HC	ATG4A	0.511595	0.0359429	1.11616	0.264688	0.647488	-5.44313
high_vs_HC	ABO	1.10292	-0.11354	1.11454	0.265382	0.648535	-5.44483
high_vs_HC	TJAP1	-0.384922	0.134336	-1.11284	0.26611	0.649661	-5.44662
high_vs_HC	IL18R1	0.228103	0.0103433	1.11177	0.266571	0.650135	-5.44774
high_vs_HC	APLP1	0.271432	-0.0206223	1.10892	0.267796	0.652467	-5.45072
high_vs_HC	CD82	0.444734	0.0816718	1.10579	0.269148	0.654746	-5.45399
high_vs_HC	RELT	0.20359	0.0241582	1.10544	0.269299	0.654746	-5.45435
high_vs_HC	UHRF2	-0.306023	0.0386056	-1.10489	0.269538	0.654746	-5.45493
high_vs_HC	LGALS3BP	0.44972	0.134092	1.10233	0.270648	0.656786	-5.45759
high_vs_HC	KIF1C	0.23892	0.0124275	1.09907	0.272067	0.658553	-5.46098
high_vs_HC	ITGA6	-0.254631	0.025151	-1.09845	0.272339	0.658553	-5.46162
high_vs_HC	IL17C	0.47177	0.0991114	1.09828	0.272409	0.658553	-5.46179
high_vs_HC	HMGCL	0.322569	0.0894516	1.09728	0.272846	0.658553	-5.46283
high_vs_HC	MAP2K6	-0.810736	0.264397	-1.09704	0.272954	0.658553	-5.46308
high_vs_HC	CD58	-0.13144	0.0008301	-1.09693	0.272999	0.658553	-5.46319
high_vs_HC	GAST	0.413651	0.257821	1.09577	0.273507	0.658629	-5.46439
high_vs_HC	TEF	0.261748	0.0272969	1.09562	0.273572	0.658629	-5.46454
high_vs_HC	CCL17	-0.457673	-0.0473408	-1.09347	0.274516	0.659786	-5.46677
high_vs_HC	ENTPD2	-0.280659	0.00959552	-1.09329	0.274595	0.659786	-5.46695
high_vs_HC	HRAS	0.560921	0.30749	1.08994	0.276067	0.662516	-5.4704
high_vs_HC	ACYP1	-0.416403	0.15649	-1.0893	0.276348	0.662516	-5.47106
high_vs_HC	BRK1	0.287336	-0.0119685	1.08885	0.276548	0.662516	-5.47152
high_vs_HC	OGT	0.440507	0.0583757	1.08719	0.277279	0.663615	-5.47323
high_vs_HC	CA13	-0.687826	0.215444	-1.08572	0.277929	0.663877	-5.47473
high_vs_HC	NOTCH2	0.17059	0.0681427	1.08571	0.277934	0.663877	-5.47474
high_vs_HC	PRSS53	0.305621	0.0909266	1.08223	0.279475	0.666905	-5.4783
high_vs_HC	MRI1	0.360678	0.0859647	1.08153	0.279785	0.666991	-5.47901
high_vs_HC	CHIT1	-1.17384	-0.70471	-1.07836	0.281199	0.669241	-5.48225
high_vs_HC	UBXN1	-0.264721	0.0645317	-1.07818	0.281279	0.669241	-5.48243
high_vs_HC	GIP	-0.255342	0.0317455	-1.07729	0.281675	0.669529	-5.48333
high_vs_HC	LILRA2	0.329774	-0.0864669	1.0742	0.283055	0.672153	-5.48646
high_vs_HC	PRR4	-0.441415	0.0938342	-1.07352	0.283359	0.672217	-5.48715
high_vs_HC	QDPR	0.231953	0.0494502	1.07122	0.284392	0.674012	-5.48948
high_vs_HC	IL4	-1.1856	-0.759696	-1.06646	0.286538	0.675263	-5.49428
high_vs_HC	PRDX3	0.335061	0.0111009	1.06569	0.286883	0.675263	-5.49505
high_vs_HC	CLEC10A	0.243979	-0.00662799	1.06538	0.287024	0.675263	-5.49536
high_vs_HC	EFNA4	0.19969	0.0283668	1.06513	0.287138	0.675263	-5.49562
high_vs_HC	STXBP1	-0.381602	-0.0239609	-1.06484	0.287269	0.675263	-5.49591
high_vs_HC	CX3CL1	0.272427	0.0242581	1.06476	0.287305	0.675263	-5.49599
high_vs_HC	IRAG2	0.440662	0.100131	1.06336	0.28794	0.675263	-5.4974
high_vs_HC	CXCL12	-0.281744	0.0079898	-1.0631	0.288057	0.675263	-5.49766
high_vs_HC	HNRNPUL1	0.397483	0.118768	1.06291	0.288141	0.675263	-5.49784
high_vs_HC	MET	-0.124364	-0.00673234	-1.0621	0.288508	0.675263	-5.49865
high_vs_HC	NT5C1A	0.264698	0.036097	1.06188	0.28861	0.675263	-5.49888
high_vs_HC	CDC26	0.231177	-0.00441368	1.06135	0.288849	0.675263	-5.4994
high_vs_HC	CEACAM8	-0.490647	0.04557	-1.06016	0.289392	0.675263	-5.5006
high_vs_HC	UBE2B	-0.29974	0.0914764	-1.05935	0.289758	0.675263	-5.5014
high_vs_HC	LAMA4	-0.18241	0.0214582	-1.05922	0.289817	0.675263	-5.50153
high_vs_HC	THY1	0.200129	0.023303	1.05797	0.290385	0.675263	-5.50278
high_vs_HC	ARID4B	0.339019	0.0795245	1.05724	0.290721	0.675263	-5.50352
high_vs_HC	MAP2	0.202303	0.114856	1.05718	0.290747	0.675263	-5.50357
high_vs_HC	LAMTOR5	0.211184	0.0152368	1.05686	0.290894	0.675263	-5.50389
high_vs_HC	ATXN10	0.738028	-0.200293	1.05672	0.290956	0.675263	-5.50403
high_vs_HC	TSHB	0.489745	0.0104265	1.05635	0.291126	0.675263	-5.5044
high_vs_HC	IGFBP4	0.255279	0.0331958	1.05621	0.291192	0.675263	-5.50454
high_vs_HC	PTX3	0.309318	-0.0461755	1.05597	0.291301	0.675263	-5.50478
high_vs_HC	NOMO1	0.156776	0.00505323	1.05246	0.292906	0.678337	-5.50827
high_vs_HC	LSP1	-0.412381	0.0174582	-1.0476	0.295136	0.682463	-5.51308
high_vs_HC	PPY	0.543443	0.10815	1.04736	0.295248	0.682463	-5.51332
high_vs_HC	IFT20	0.32048	0.0580517	1.04538	0.296161	0.682662	-5.51527
high_vs_HC	NFKBIE	0.347492	0.0187929	1.04506	0.296311	0.682662	-5.51559
high_vs_HC	HMOX2	0.292271	0.109436	1.04462	0.296513	0.682662	-5.51602
high_vs_HC	DSCAM	0.289812	0.00242799	1.04345	0.297056	0.682662	-5.51718
high_vs_HC	EPHA2	0.195005	0.029021	1.04343	0.297065	0.682662	-5.5172
high_vs_HC	AHNAK	0.238484	0.0116988	1.04262	0.297439	0.682662	-5.51799
high_vs_HC	NAP1L4	0.419949	0.0517447	1.04233	0.297573	0.682662	-5.51828
high_vs_HC	PKLR	0.411871	0.0461517	1.04171	0.297858	0.682662	-5.51888
high_vs_HC	ADGRE5	0.195403	0.0231403	1.04171	0.297858	0.682662	-5.51888
high_vs_HC	ADGRV1	0.445901	0.124091	1.04069	0.298334	0.683033	-5.51989
high_vs_HC	MINDY1	-0.834066	0.220144	-1.03961	0.298836	0.683033	-5.52095
high_vs_HC	DNAJB8	-0.428562	0.220014	-1.03955	0.298862	0.683033	-5.52101
high_vs_HC	ARAF	-0.421301	0.140786	-1.03601	0.300508	0.686151	-5.52447
high_vs_HC	KRT19	0.38006	0.0636944	1.03539	0.300798	0.68617	-5.52508
high_vs_HC	PRELP	-0.168203	-0.0391312	-1.03306	0.301885	0.688003	-5.52735
high_vs_HC	BMP4	-0.224786	0.0445697	-1.03228	0.302254	0.6882	-5.52811
high_vs_HC	CACNB3	-0.332048	0.0286772	-1.03144	0.302646	0.688448	-5.52893
high_vs_HC	CLEC1B	-0.367823	0.0234736	-1.02947	0.303569	0.689904	-5.53084
high_vs_HC	SEPTIN7	0.519084	0.327809	1.02851	0.304019	0.690282	-5.53177
high_vs_HC	POMC	-0.405853	0.0405637	-1.02728	0.304598	0.690896	-5.53297
high_vs_HC	DKK3	0.212292	0.0213662	1.02673	0.304857	0.690896	-5.5335
high_vs_HC	NCR1	-0.296821	-0.0469061	-1.02514	0.305606	0.691948	-5.53504
high_vs_HC	CPPED1	0.292319	0.0481991	1.02216	0.307011	0.693882	-5.53791
high_vs_HC	NBL1	-0.17225	0.0150971	-1.02212	0.30703	0.693882	-5.53795
high_vs_HC	KLF4	0.312932	0.0332703	1.0209	0.307609	0.694094	-5.53913
high_vs_HC	CORO6	-0.251875	0.0205442	-1.01848	0.308758	0.694094	-5.54146
high_vs_HC	AHSP	0.568577	0.0288752	1.01736	0.309287	0.694094	-5.54253
high_vs_HC	GTPBP2	-0.535531	0.382406	-1.01706	0.309433	0.694094	-5.54282
high_vs_HC	ESM1	0.231673	-0.0093	1.01697	0.309475	0.694094	-5.54291
high_vs_HC	FCRLB	0.37712	0.0732848	1.01664	0.309633	0.694094	-5.54323
high_vs_HC	C1QTNF6	0.341581	0.0384287	1.01645	0.309722	0.694094	-5.54341
high_vs_HC	OTOA	0.355321	0.148829	1.01629	0.3098	0.694094	-5.54356
high_vs_HC	NGFR	0.188489	-0.00820808	1.01559	0.310133	0.694094	-5.54423
high_vs_HC	CDKN1A	0.418131	0.0757555	1.01535	0.310245	0.694094	-5.54446
high_vs_HC	CDK5RAP3	0.282464	0.0638935	1.01532	0.310261	0.694094	-5.54449
high_vs_HC	CD38	0.227537	0.0143767	1.01222	0.311739	0.69428	-5.54746
high_vs_HC	PRAP1	0.259671	-0.0573095	1.01182	0.311927	0.69428	-5.54783
high_vs_HC	SNU13	0.302655	0.108066	1.01144	0.312112	0.69428	-5.5482
high_vs_HC	ALDH5A1	-0.373916	0.126867	-1.01134	0.31216	0.69428	-5.5483
high_vs_HC	PLA2G2A	0.492745	0.175521	1.01074	0.312444	0.69428	-5.54886
high_vs_HC	IGSF3	-0.247103	0.0955169	-1.01053	0.312545	0.69428	-5.54906
high_vs_HC	GRIK2	-0.222608	0.0579777	-1.00976	0.312913	0.69428	-5.5498
high_vs_HC	GLRX5	-0.275768	0.03125	-1.00947	0.313052	0.69428	-5.55007
high_vs_HC	CD59	0.151039	0.0237955	1.00939	0.313093	0.69428	-5.55015
high_vs_HC	LGALS1	-0.215929	-0.0066541	-1.00808	0.313721	0.69428	-5.5514
high_vs_HC	ECE1	-0.192053	-0.00515012	-1.00737	0.31406	0.69428	-5.55207
high_vs_HC	CD5	0.256803	0.0454631	1.00577	0.314827	0.69428	-5.55359
high_vs_HC	NT5E	0.28095	0.082724	1.00559	0.314918	0.69428	-5.55377
high_vs_HC	EDF1	0.474073	0.170731	1.00553	0.314945	0.69428	-5.55382
high_vs_HC	NGRN	0.112832	0.0211709	1.0049	0.315247	0.69428	-5.55442
high_vs_HC	CEACAM6	0.275645	0.0639453	1.00458	0.315402	0.69428	-5.55472
high_vs_HC	GTF2IRD1	0.442474	0.249553	1.00457	0.315407	0.69428	-5.55473
high_vs_HC	CDC37	0.241008	0.0329776	1.00442	0.315478	0.69428	-5.55487
high_vs_HC	SMOC2	-0.229095	0.040578	-1.00318	0.316074	0.69441	-5.55604
high_vs_HC	SERPING1	0.143599	0.0195872	1.00311	0.316108	0.69441	-5.55611
high_vs_HC	RAB39B	0.44327	0.222703	1.00212	0.316588	0.694837	-5.55705
high_vs_HC	MMP1	-0.33302	-0.121718	-0.99794	0.318609	0.697568	-5.56099
high_vs_HC	IL1R1	-0.139181	-0.0035597	-0.996966	0.319081	0.697568	-5.56191
high_vs_HC	CEACAM18	0.355197	0.178882	0.995947	0.319576	0.697568	-5.56287
high_vs_HC	CARHSP1	0.411025	0.0205374	0.994175	0.320437	0.697568	-5.56453
high_vs_HC	NPY	-0.384775	-0.0152718	-0.993619	0.320708	0.697568	-5.56505
high_vs_HC	ITIH5	-0.389806	-0.0281639	-0.993565	0.320734	0.697568	-5.5651
high_vs_HC	ELAC1	0.323883	0.063635	0.993548	0.320743	0.697568	-5.56512
high_vs_HC	CD164	-0.233813	0.0573598	-0.993436	0.320797	0.697568	-5.56522
high_vs_HC	PDCD1LG2	0.186404	-0.0134251	0.993352	0.320838	0.697568	-5.5653
high_vs_HC	IL17F	0.501479	0.120925	0.993201	0.320912	0.697568	-5.56544
high_vs_HC	NAGK	0.327686	0.0358363	0.992708	0.321152	0.697568	-5.5659
high_vs_HC	CALCA	0.32954	0.0914185	0.992463	0.321271	0.697568	-5.56613
high_vs_HC	SEZ6	-0.23769	0.0115046	-0.990887	0.322039	0.698216	-5.56761
high_vs_HC	AHNAK2	-0.212364	0.00810112	-0.990096	0.322425	0.698216	-5.56835
high_vs_HC	SH3GLB2	0.401204	0.0646627	0.990043	0.322451	0.698216	-5.5684
high_vs_HC	CHGA	0.491241	0.206884	0.989499	0.322717	0.698216	-5.5689
high_vs_HC	GZMA	0.236772	0.0234131	0.986139	0.324362	0.701153	-5.57204
high_vs_HC	FHIT	0.595151	-0.0173149	0.985038	0.324902	0.701697	-5.57306
high_vs_HC	LRTM2	0.175125	0.0220848	0.983722	0.325549	0.70215	-5.57428
high_vs_HC	ARNTL	-0.273055	0.126981	-0.983437	0.325689	0.70215	-5.57455
high_vs_HC	KRT18	0.453844	0.0874617	0.981635	0.326576	0.703127	-5.57622
high_vs_HC	ACTA2	0.327264	0.0621369	0.981342	0.32672	0.703127	-5.57649
high_vs_HC	FAM171B	0.162197	0.0428206	0.979376	0.327689	0.704589	-5.57831
high_vs_HC	TNFRSF10B	0.248949	0.043715	0.978295	0.328223	0.705115	-5.5793
high_vs_HC	ANXA2	-0.2877	0.102065	-0.977064	0.328832	0.705799	-5.58044
high_vs_HC	TMPRSS11D	-0.22031	0.0236017	-0.976083	0.329317	0.705885	-5.58134
high_vs_HC	LAT	-0.253544	-0.0455782	-0.97543	0.329641	0.705885	-5.58195
high_vs_HC	SPINK8	0.292755	0.0158315	0.973797	0.330451	0.705885	-5.58345
high_vs_HC	MUC2	-0.570219	0.0394005	-0.973646	0.330526	0.705885	-5.58358
high_vs_HC	ITIH4	0.322877	0.172411	0.972581	0.331055	0.705885	-5.58456
high_vs_HC	NIT1	0.324393	0.125094	0.972456	0.331117	0.705885	-5.58468
high_vs_HC	TANK	-0.844349	-0.424606	-0.971993	0.331347	0.705885	-5.5851
high_vs_HC	FOLR1	0.240588	0.0155597	0.971928	0.331379	0.705885	-5.58516
high_vs_HC	SCRG1	0.20477	0.00628371	0.971722	0.331482	0.705885	-5.58535
high_vs_HC	ALDH2	0.281045	0.152903	0.970952	0.331865	0.706083	-5.58606
high_vs_HC	CETN2	0.548321	0.0190088	0.970126	0.332276	0.706341	-5.58681
high_vs_HC	PMCH	0.339107	0.142665	0.968793	0.33294	0.706963	-5.58803
high_vs_HC	MUC13	-0.307504	-0.0340034	-0.968373	0.33315	0.706963	-5.58842
high_vs_HC	GSTP1	-0.468816	-0.040365	-0.967782	0.333445	0.706973	-5.58895
high_vs_HC	SEC31A	0.252839	0.0325251	0.966946	0.333862	0.707242	-5.58972
high_vs_HC	PLEKHO1	0.192647	0.0417838	0.965643	0.334514	0.708006	-5.59091
high_vs_HC	ITPA	0.314467	0.0554437	0.963037	0.335819	0.71015	-5.59328
high_vs_HC	NBN	0.436129	0.138605	0.962293	0.336192	0.710323	-5.59395
high_vs_HC	CDSN	-0.237675	-0.0262816	-0.960791	0.336947	0.711299	-5.59532
high_vs_HC	PALM3	0.414298	0.102333	0.959595	0.337548	0.711951	-5.5964
high_vs_HC	RBP5	0.347934	0.0645177	0.958494	0.338103	0.712504	-5.59739
high_vs_HC	PADI4	-0.549242	0.00387251	-0.957485	0.338611	0.712958	-5.59831
high_vs_HC	YOD1	0.541624	0.166814	0.956452	0.339132	0.713324	-5.59924
high_vs_HC	SMPDL3B	0.36568	0.152189	0.955978	0.339371	0.713324	-5.59967
high_vs_HC	PHLDB2	0.469573	0.10787	0.951398	0.341689	0.716971	-5.60379
high_vs_HC	CCL27	0.239584	-0.0382601	0.951385	0.341695	0.716971	-5.6038
high_vs_HC	LTBP2	0.230921	0.016145	0.95013	0.342332	0.717587	-5.60493
high_vs_HC	MILR1	0.303658	0.0399163	0.949645	0.342579	0.717587	-5.60536
high_vs_HC	SELPLG	-0.166327	-0.063771	-0.948375	0.343224	0.718321	-5.6065
high_vs_HC	BRD2	-0.263953	0.102639	-0.947411	0.343715	0.71873	-5.60736
high_vs_HC	CYB5R2	-0.282935	0.0364083	-0.945697	0.344588	0.719937	-5.60889
high_vs_HC	NAMPT	0.419056	0.113186	0.944883	0.345003	0.720181	-5.60962
high_vs_HC	ECHDC3	-0.489394	0.177704	-0.944308	0.345296	0.720181	-5.61013
high_vs_HC	KIAA0319	0.178586	0.00673781	0.943459	0.34573	0.720468	-5.61088
high_vs_HC	SUOX	0.365534	0.195584	0.941784	0.346586	0.721635	-5.61237
high_vs_HC	LBR	0.395931	0.0508718	0.940307	0.347343	0.722592	-5.61369
high_vs_HC	MYBPC1	-0.453865	0.120129	-0.938293	0.348376	0.723525	-5.61547
high_vs_HC	CDH2	0.244681	0.0147703	0.937788	0.348636	0.723525	-5.61592
high_vs_HC	BCAT2	-0.386598	0.0651883	-0.937645	0.348709	0.723525	-5.61604
high_vs_HC	NTF4	-0.287262	0.0430163	-0.937117	0.34898	0.723525	-5.61651
high_vs_HC	FST	0.254977	0.0331581	0.936095	0.349506	0.723997	-5.61741
high_vs_HC	CRX	-0.608085	0.357921	-0.932975	0.351113	0.725699	-5.62016
high_vs_HC	GYS1	-0.546386	0.149419	-0.932827	0.35119	0.725699	-5.6203
high_vs_HC	CDHR1	-0.264919	0.0288017	-0.932765	0.351222	0.725699	-5.62035
high_vs_HC	CTSC	0.214534	0.00802749	0.931803	0.351719	0.72611	-5.6212
high_vs_HC	ACADSB	-0.319409	0.125394	-0.929362	0.352981	0.727529	-5.62334
high_vs_HC	BCL2	0.253557	-0.020416	0.929317	0.353004	0.727529	-5.62338
high_vs_HC	MTSS2	0.427934	0.0423034	0.927746	0.353818	0.72859	-5.62475
high_vs_HC	ADAMTS13	-0.125357	-0.00682898	-0.925493	0.354988	0.72976	-5.62672
high_vs_HC	ELOA	0.294319	0.100104	0.925439	0.355016	0.72976	-5.62677
high_vs_HC	PIBF1	0.385157	0.0552311	0.924919	0.355286	0.72976	-5.62722
high_vs_HC	CSRP3	-0.574244	0.207178	-0.922518	0.356536	0.73171	-5.62932
high_vs_HC	MANSC1	0.160917	0.00896107	0.920207	0.357741	0.732627	-5.63133
high_vs_HC	STAU1	-0.336103	0.0106876	-0.920142	0.357775	0.732627	-5.63138
high_vs_HC	TPP1	0.196238	0.022465	0.919864	0.35792	0.732627	-5.63162
high_vs_HC	ADM	0.329842	-0.0837447	0.919059	0.358341	0.732627	-5.63232
high_vs_HC	TPMT	0.348108	0.0787363	0.918335	0.358719	0.732627	-5.63295
high_vs_HC	APOF	0.212086	-0.13152	0.918203	0.358788	0.732627	-5.63307
high_vs_HC	ACTN4	0.248239	0.10196	0.91704	0.359397	0.7327	-5.63407
high_vs_HC	EREG	-0.547606	-0.0882	-0.916984	0.359426	0.7327	-5.63412
high_vs_HC	TIMM8A	0.194984	-0.00372736	0.916057	0.359912	0.733076	-5.63492
high_vs_HC	XG	-0.199047	0.00491754	-0.914882	0.360528	0.733718	-5.63594
high_vs_HC	GDNF	0.25253	-0.0271369	0.913982	0.361001	0.733956	-5.63671
high_vs_HC	SH2B3	-0.434295	0.087646	-0.91351	0.361249	0.733956	-5.63712
high_vs_HC	RNASEH2A	0.278614	0.140738	0.912227	0.361923	0.734117	-5.63823
high_vs_HC	POSTN	-0.223782	0.0439511	-0.912212	0.361931	0.734117	-5.63824
high_vs_HC	GZMB	0.363381	0.0371346	0.911594	0.362256	0.734164	-5.63877
high_vs_HC	CD70	0.260236	0.00780249	0.910676	0.36274	0.734397	-5.63956
high_vs_HC	RBPMS2	-0.705447	0.159072	-0.909953	0.363121	0.734397	-5.64018
high_vs_HC	TNFRSF13C	-0.291792	0.0130522	-0.909658	0.363276	0.734397	-5.64043
high_vs_HC	MSLNL	0.317276	0.0344434	0.907593	0.364366	0.73511	-5.6422
high_vs_HC	MLN	-0.494243	-0.0293764	-0.906526	0.36493	0.73511	-5.64312
high_vs_HC	M6PR	-0.186668	0.0491796	-0.905583	0.365428	0.73511	-5.64392
high_vs_HC	TGM2	0.359959	0.0332944	0.905192	0.365636	0.73511	-5.64426
high_vs_HC	CTF1	0.445007	0.184389	0.904848	0.365817	0.73511	-5.64455
high_vs_HC	SPINT3	0.361588	0.344065	0.90426	0.366129	0.73511	-5.64505
high_vs_HC	GALNT7	-0.156076	0.0259208	-0.903817	0.366364	0.73511	-5.64543
high_vs_HC	HLA-A	0.178821	-0.0393827	0.90212	0.367264	0.73511	-5.64688
high_vs_HC	ZCCHC8	0.351179	0.0479052	0.902076	0.367287	0.73511	-5.64691
high_vs_HC	AREG	0.282609	0.0956944	0.901629	0.367525	0.73511	-5.64729
high_vs_HC	BCAN	-0.164071	-0.00752699	-0.901334	0.367681	0.73511	-5.64755
high_vs_HC	FUOM	-0.328694	0.0537857	-0.900781	0.367975	0.73511	-5.64802
high_vs_HC	CCDC134	0.310992	-0.065319	0.900712	0.368012	0.73511	-5.64807
high_vs_HC	NAA80	0.277195	0.0468284	0.900338	0.368211	0.73511	-5.64839
high_vs_HC	F7	-0.157229	-0.0147192	-0.900025	0.368377	0.73511	-5.64866
high_vs_HC	VWA5A	0.351266	0.15562	0.899867	0.368461	0.73511	-5.64879
high_vs_HC	PDCL2	0.245044	0.0422493	0.898554	0.36916	0.735735	-5.64991
high_vs_HC	EFNB2	-0.29681	0.0179169	-0.896962	0.370008	0.735735	-5.65125
high_vs_HC	CASP2	-0.516453	0.254818	-0.896803	0.370093	0.735735	-5.65139
high_vs_HC	MMP10	0.27181	0.0694103	0.896783	0.370103	0.735735	-5.65141
high_vs_HC	SAMD9L	0.438506	0.0820031	0.896441	0.370286	0.735735	-5.6517
high_vs_HC	NENF	0.478516	0.299894	0.893747	0.371725	0.737276	-5.65397
high_vs_HC	INHBC	0.212053	-0.0137943	0.893486	0.371865	0.737276	-5.65419
high_vs_HC	PI16	-0.203692	0.0404371	-0.8932	0.372018	0.737276	-5.65443
high_vs_HC	CHCHD6	0.155727	0.031555	0.892724	0.372273	0.737276	-5.65483
high_vs_HC	BSG	0.110193	0.0116832	0.89196	0.372682	0.737485	-5.65548
high_vs_HC	BCL2L1	0.326109	-0.00520858	0.890348	0.373546	0.738595	-5.65683
high_vs_HC	GDF2	-0.179977	0.0254568	-0.885846	0.375966	0.742363	-5.66061
high_vs_HC	LTBP3	0.308927	0.0921481	0.885668	0.376062	0.742363	-5.66075
high_vs_HC	CPVL	0.19239	-0.0248296	0.884774	0.376544	0.742712	-5.6615
high_vs_HC	PLIN3	0.216253	0.0358738	0.8822	0.377933	0.744422	-5.66365
high_vs_HC	EIF4G1	0.419867	0.145788	0.880669	0.378761	0.744422	-5.66492
high_vs_HC	LDLR	-0.267494	0.0232693	-0.878812	0.379766	0.744422	-5.66646
high_vs_HC	FZD8	0.250623	0.0307922	0.87848	0.379946	0.744422	-5.66674
high_vs_HC	FGF23	0.411684	0.200714	0.878221	0.380087	0.744422	-5.66695
high_vs_HC	HEXIM1	0.266491	0.0699067	0.877182	0.38065	0.744422	-5.66781
high_vs_HC	CLSTN3	0.197236	0.0171672	0.876948	0.380777	0.744422	-5.66801
high_vs_HC	VSIG10L	-0.200908	-0.0269738	-0.87682	0.380847	0.744422	-5.66811
high_vs_HC	VAV3	-0.705183	0.308708	-0.876812	0.380851	0.744422	-5.66812
high_vs_HC	DTNB	0.224458	0.0534231	0.876429	0.381059	0.744422	-5.66843
high_vs_HC	CPE	0.204833	-0.0283689	0.875964	0.381312	0.744422	-5.66882
high_vs_HC	GIMAP8	0.237612	0.0126546	0.875928	0.381331	0.744422	-5.66885
high_vs_HC	NPDC1	0.182529	0.0113454	0.875823	0.381388	0.744422	-5.66894
high_vs_HC	PNLIPRP2	-1.39674	-1.63476	-0.875201	0.381727	0.744422	-5.66945
high_vs_HC	DUOX2	0.516215	0.175694	0.874416	0.382153	0.744422	-5.6701
high_vs_HC	SMTN	-0.686052	0.163433	-0.874139	0.382304	0.744422	-5.67033
high_vs_HC	DCDC2C	-0.392445	-0.0587218	-0.873273	0.382775	0.744744	-5.67104
high_vs_HC	RNF43	0.30566	0.159633	0.872612	0.383136	0.74485	-5.67158
high_vs_HC	MMP13	0.361751	-0.0318235	0.868604	0.385323	0.746617	-5.67488
high_vs_HC	GIPC2	0.202187	0.0313085	0.867888	0.385715	0.746617	-5.67546
high_vs_HC	SOWAHA	0.295008	0.0758791	0.86674	0.386344	0.746617	-5.6764
high_vs_HC	KLRB1	-0.237111	0.0123337	-0.866701	0.386365	0.746617	-5.67644
high_vs_HC	STK24	-0.396879	0.00129677	-0.866054	0.386719	0.746617	-5.67696
high_vs_HC	COL9A1	0.364331	0.207201	0.86598	0.38676	0.746617	-5.67702
high_vs_HC	NXPH1	0.208016	-0.0147799	0.865946	0.386779	0.746617	-5.67705
high_vs_HC	HBQ1	0.263992	0.121838	0.865795	0.386861	0.746617	-5.67718
high_vs_HC	HAGH	0.44573	-0.0837091	0.865605	0.386966	0.746617	-5.67733
high_vs_HC	OPTC	0.215874	0.0244575	0.865058	0.387266	0.746617	-5.67778
high_vs_HC	AP3S2	-0.273036	0.188743	-0.864779	0.387419	0.746617	-5.67801
high_vs_HC	KLKB1	-0.249979	0.0865153	-0.863771	0.387972	0.747091	-5.67883
high_vs_HC	UMOD	-0.273633	-0.0619316	-0.86263	0.388599	0.747707	-5.67976
high_vs_HC	ANGPTL3	0.168554	-0.0231021	0.860376	0.389839	0.749197	-5.68159
high_vs_HC	DAG1	-0.217668	0.0345963	-0.860103	0.389989	0.749197	-5.68181
high_vs_HC	ARSA	0.235349	0.0206641	0.858856	0.390676	0.749926	-5.68282
high_vs_HC	FCAR	0.25939	0.0321274	0.856509	0.391972	0.75182	-5.68472
high_vs_HC	LGALS8	0.189219	0.0631546	0.854964	0.392826	0.752866	-5.68597
high_vs_HC	C4BPB	0.231374	0.0611057	0.852601	0.394135	0.754033	-5.68787
high_vs_HC	GORASP2	0.228242	0.11861	0.852332	0.394284	0.754033	-5.68809
high_vs_HC	ALCAM	-0.10111	0.0209802	-0.852187	0.394365	0.754033	-5.68821
high_vs_HC	PDLIM5	-0.420221	0.271417	-0.850716	0.395181	0.755	-5.68939
high_vs_HC	STAT5B	0.46977	0.168146	0.848494	0.396416	0.755856	-5.69117
high_vs_HC	PRKD2	0.194716	0.0456077	0.848179	0.396591	0.755856	-5.69142
high_vs_HC	LRRC59	-0.215501	0.0969315	-0.847795	0.396805	0.755856	-5.69173
high_vs_HC	VAT1	0.12156	0.0192981	0.847676	0.396871	0.755856	-5.69182
high_vs_HC	SCG2	-0.174681	0.0263675	-0.846389	0.397588	0.756082	-5.69285
high_vs_HC	CGREF1	-0.199714	-0.00903806	-0.846348	0.397611	0.756082	-5.69289
high_vs_HC	ITGB1	-0.092263	0.00543881	-0.843839	0.399011	0.758152	-5.69489
high_vs_HC	IDI2	-0.324824	0.0086597	-0.841623	0.40025	0.75937	-5.69665
high_vs_HC	GFER	0.26416	0.0634078	0.840467	0.400897	0.75937	-5.69757
high_vs_HC	THBD	0.152167	0.0168969	0.840025	0.401144	0.75937	-5.69792
high_vs_HC	SIAE	-0.206895	-0.0314359	-0.839481	0.401449	0.75937	-5.69835
high_vs_HC	SHD	0.410929	0.211787	0.838804	0.401829	0.75937	-5.69888
high_vs_HC	IMPG1	0.171651	0.0318322	0.836698	0.403012	0.75937	-5.70055
high_vs_HC	AMIGO1	0.305065	-0.00330945	0.836307	0.403231	0.75937	-5.70086
high_vs_HC	HRG	-0.295214	0.126779	-0.836274	0.40325	0.75937	-5.70088
high_vs_HC	NELL2	-0.166041	0.0315341	-0.836231	0.403274	0.75937	-5.70092
high_vs_HC	AK1	0.370607	0.151288	0.836005	0.403401	0.75937	-5.7011
high_vs_HC	RTBDN	0.150439	0.00185746	0.834712	0.404129	0.75937	-5.70212
high_vs_HC	EGLN1	-0.377862	0.154735	-0.834295	0.404363	0.75937	-5.70244
high_vs_HC	PLPBP	0.268611	0.104019	0.834174	0.404431	0.75937	-5.70254
high_vs_HC	F12	-0.380918	0.103671	-0.834013	0.404522	0.75937	-5.70267
high_vs_HC	FGFR2	0.113266	0.0354897	0.833963	0.40455	0.75937	-5.70271
high_vs_HC	PCYT2	0.292561	0.0745884	0.833762	0.404663	0.75937	-5.70286
high_vs_HC	SLA2	0.305864	0.127067	0.832305	0.405484	0.75937	-5.70401
high_vs_HC	UBAC1	0.211062	0.0391947	0.831772	0.405785	0.75937	-5.70443
high_vs_HC	NMT1	0.350575	0.221444	0.831096	0.406166	0.75937	-5.70496
high_vs_HC	UPK3BL1	0.390849	-0.00414602	0.831085	0.406173	0.75937	-5.70497
high_vs_HC	IGBP1	0.319921	0.00627413	0.83103	0.406204	0.75937	-5.70501
high_vs_HC	PHOSPHO1	0.150668	0.00355286	0.827961	0.407939	0.761792	-5.70741
high_vs_HC	CDH6	-0.184929	0.0165787	-0.827632	0.408125	0.761792	-5.70767
high_vs_HC	ANG	0.146902	-0.0110243	0.825707	0.409216	0.763242	-5.70917
high_vs_HC	SHMT1	0.373223	0.0998378	0.82403	0.410167	0.764431	-5.71048
high_vs_HC	RLN2	-0.713461	0.683465	-0.821177	0.411789	0.766775	-5.71269
high_vs_HC	SIL1	0.145464	0.0236251	0.82071	0.412055	0.766775	-5.71305
high_vs_HC	LIFR	0.108615	0.00664341	0.819282	0.412869	0.76741	-5.71416
high_vs_HC	ENG	0.0838214	0.0197245	0.819005	0.413027	0.76741	-5.71437
high_vs_HC	FUS	0.2186	0.0654433	0.81643	0.414497	0.769121	-5.71636
high_vs_HC	CD177	-0.453635	-0.0950476	-0.816284	0.41458	0.769121	-5.71647
high_vs_HC	CLPP	0.259116	0.101016	0.815573	0.414987	0.76929	-5.71702
high_vs_HC	EFHD1	0.185383	0.0274689	0.814872	0.415387	0.769446	-5.71756
high_vs_HC	GPD1	0.283864	0.051275	0.813454	0.416199	0.769639	-5.71865
high_vs_HC	PROK1	-0.371242	0.162388	-0.813016	0.41645	0.769639	-5.71898
high_vs_HC	SNAP25	-0.200568	0.0256437	-0.81289	0.416522	0.769639	-5.71908
high_vs_HC	DBNL	-0.500866	0.186903	-0.812482	0.416756	0.769639	-5.71939
high_vs_HC	PRSS8	0.211968	0.0343743	0.811878	0.417102	0.769695	-5.71986
high_vs_HC	AGBL2	-0.488607	-0.185093	-0.810655	0.417804	0.770406	-5.72079
high_vs_HC	DLL4	-0.436968	-0.0045092	-0.809133	0.418679	0.771434	-5.72196
high_vs_HC	ADH4	-0.386325	0.0737813	-0.807228	0.419774	0.771474	-5.72341
high_vs_HC	SLC13A1	0.272065	0.145887	0.807022	0.419893	0.771474	-5.72357
high_vs_HC	CALCB	0.189202	0.0590498	0.806761	0.420043	0.771474	-5.72377
high_vs_HC	ALPP	0.566994	0.24927	0.806471	0.42021	0.771474	-5.72399
high_vs_HC	RAB3GAP1	0.257262	0.062546	0.806341	0.420285	0.771474	-5.72409
high_vs_HC	EIF5	0.315814	0.0848899	0.803894	0.421696	0.771847	-5.72595
high_vs_HC	PFDN6	0.300969	0.00514652	0.802998	0.422214	0.771847	-5.72662
high_vs_HC	PRL	0.356334	0.0250847	0.801802	0.422905	0.771847	-5.72753
high_vs_HC	PTPRZ1	-0.178276	0.0261881	-0.801456	0.423105	0.771847	-5.72779
high_vs_HC	NECTIN4	0.159774	0.0430958	0.801321	0.423183	0.771847	-5.72789
high_vs_HC	MECR	0.239364	0.0654138	0.800992	0.423373	0.771847	-5.72814
high_vs_HC	CLEC12A	-0.18754	0.0601568	-0.800694	0.423546	0.771847	-5.72837
high_vs_HC	PAG1	0.278056	0.111307	0.800626	0.423585	0.771847	-5.72842
high_vs_HC	FURIN	0.160911	-0.00240784	0.80037	0.423734	0.771847	-5.72861
high_vs_HC	CDH3	-0.164085	0.00358595	-0.800174	0.423847	0.771847	-5.72876
high_vs_HC	JUN	0.328003	0.0918874	0.79995	0.423977	0.771847	-5.72893
high_vs_HC	CRNN	-0.307984	0.0158545	-0.798438	0.424853	0.771949	-5.73007
high_vs_HC	DARS1	0.397618	0.233986	0.798212	0.424984	0.771949	-5.73024
high_vs_HC	NADK	0.355248	0.0964817	0.79821	0.424984	0.771949	-5.73024
high_vs_HC	TGFA	-0.291227	0.0899774	-0.796529	0.42596	0.773144	-5.73151
high_vs_HC	CSF2RA	-0.263057	-0.028335	-0.792804	0.428126	0.776498	-5.7343
high_vs_HC	TGFBR3	0.164732	-0.00862251	0.792121	0.428524	0.77664	-5.73481
high_vs_HC	APOB	0.13946	0.0146848	0.790744	0.429327	0.777264	-5.73584
high_vs_HC	PPP3R1	0.183581	-0.00371132	0.789962	0.429783	0.777264	-5.73642
high_vs_HC	FGF5	0.165682	0.0151792	0.789889	0.429826	0.777264	-5.73648
high_vs_HC	DLGAP5	0.29337	0.247892	0.788202	0.430811	0.777787	-5.73773
high_vs_HC	AMBN	0.155037	0.0233014	0.787612	0.431156	0.777787	-5.73817
high_vs_HC	PLA2G4A	-0.183916	0.0712634	-0.786766	0.431651	0.777787	-5.7388
high_vs_HC	SPOCK1	0.145036	0.00429055	0.786307	0.43192	0.777787	-5.73914
high_vs_HC	SERPINA12	0.631179	0.513762	0.786106	0.432038	0.777787	-5.73929
high_vs_HC	CD300LG	-0.159577	0.035735	-0.785993	0.432104	0.777787	-5.73938
high_vs_HC	ST13	-0.300777	0.0760565	-0.784029	0.433255	0.777787	-5.74083
high_vs_HC	CHMP6	-0.14464	-0.0140448	-0.783151	0.433769	0.777787	-5.74148
high_vs_HC	VWC2	-0.185958	0.00506766	-0.782835	0.433955	0.777787	-5.74171
high_vs_HC	KIRREL1	0.332244	0.240558	0.781804	0.434561	0.777787	-5.74247
high_vs_HC	CNTN4	-0.11655	0.00341368	-0.780665	0.43523	0.777787	-5.74331
high_vs_HC	ERP44	-0.0926805	0.0186832	-0.780302	0.435443	0.777787	-5.74358
high_vs_HC	CETN3	0.187605	0.114577	0.780142	0.435537	0.777787	-5.7437
high_vs_HC	RILP	0.317615	0.090132	0.779332	0.436014	0.777787	-5.7443
high_vs_HC	ARID3A	0.21921	0.036831	0.779126	0.436135	0.777787	-5.74445
high_vs_HC	SPRR3	-0.283073	0.074808	-0.779109	0.436145	0.777787	-5.74446
high_vs_HC	TNNI3	-0.660021	-0.0997199	-0.778811	0.43632	0.777787	-5.74468
high_vs_HC	IFNGR1	0.104237	0.01125	0.77849	0.43651	0.777787	-5.74491
high_vs_HC	GLB1	0.228352	-0.030859	0.777411	0.437146	0.777787	-5.74571
high_vs_HC	NFU1	0.251179	0.0581655	0.777134	0.437309	0.777787	-5.74591
high_vs_HC	CLNS1A	0.188994	-0.00329565	0.776043	0.437952	0.777787	-5.74671
high_vs_HC	TREML2	-0.154458	-6.44279e-05	-0.775772	0.438112	0.777787	-5.74691
high_vs_HC	CDH15	0.206495	0.078408	0.775315	0.438382	0.777787	-5.74724
high_vs_HC	DSG2	-0.112779	0.0150831	-0.775188	0.438457	0.777787	-5.74734
high_vs_HC	NFATC1	-0.322755	0.197986	-0.774702	0.438744	0.777787	-5.74769
high_vs_HC	TMPRSS5	-0.171876	0.0133785	-0.774263	0.439003	0.777787	-5.74801
high_vs_HC	ITIH3	0.18012	-0.0174407	0.773965	0.43918	0.777787	-5.74823
high_vs_HC	CFH	0.197347	0.0927413	0.773756	0.439303	0.777787	-5.74838
high_vs_HC	FAM13A	0.258912	0.132595	0.773621	0.439383	0.777787	-5.74848
high_vs_HC	PDP1	-0.546379	-0.0529307	-0.772539	0.440022	0.777995	-5.74927
high_vs_HC	L3HYPDH	-0.221885	0.0763971	-0.772264	0.440185	0.777995	-5.74947
high_vs_HC	SUGT1	-0.273539	0.0712775	-0.771791	0.440465	0.777995	-5.74982
high_vs_HC	KIF22	-0.439251	-0.0283576	-0.770899	0.440994	0.777995	-5.75047
high_vs_HC	ITM2A	0.202079	-0.00960833	0.770722	0.441098	0.777995	-5.75059
high_vs_HC	NRGN	-0.29301	0.156315	-0.769535	0.441802	0.778672	-5.75146
high_vs_HC	LPCAT2	0.197826	0.127032	0.766465	0.443625	0.780672	-5.75368
high_vs_HC	MEGF9	-0.104359	0.0141459	-0.76589	0.443967	0.780672	-5.7541
high_vs_HC	SELL	0.25141	0.0949086	0.764972	0.444513	0.780672	-5.75476
high_vs_HC	TOMM20	0.184381	0.0568106	0.76462	0.444722	0.780672	-5.75501
high_vs_HC	MAN2B2	0.248606	-0.00225498	0.764504	0.444792	0.780672	-5.7551
high_vs_HC	DYNC1H1	0.165929	0.0682307	0.763905	0.445148	0.780672	-5.75553
high_vs_HC	PLTP	-0.130452	-0.0242585	-0.763553	0.445358	0.780672	-5.75578
high_vs_HC	NACC1	0.223885	0.0744568	0.762513	0.445978	0.780672	-5.75653
high_vs_HC	CRYZL1	0.26157	0.107815	0.761946	0.446316	0.780672	-5.75694
high_vs_HC	PMM2	-0.254712	0.0851394	-0.761363	0.446664	0.780672	-5.75736
high_vs_HC	PLAT	0.277975	-0.138517	0.760814	0.446992	0.780672	-5.75776
high_vs_HC	BTC	-0.355864	0.0522813	-0.760744	0.447033	0.780672	-5.75781
high_vs_HC	EPS8L2	-0.141202	0.0224517	-0.759736	0.447635	0.780672	-5.75853
high_vs_HC	SORT1	-0.151258	-0.0150966	-0.75938	0.447848	0.780672	-5.75878
high_vs_HC	IL22RA1	-0.241987	0.0224108	-0.759044	0.448049	0.780672	-5.75902
high_vs_HC	CYTL1	0.143155	-0.00197873	0.759011	0.448069	0.780672	-5.75905
high_vs_HC	ATP1B3	0.237021	0.0246662	0.757624	0.448899	0.780856	-5.76004
high_vs_HC	SPARC	0.186801	-0.120861	0.757377	0.449046	0.780856	-5.76022
high_vs_HC	BST1	0.168374	-0.113776	0.756579	0.449524	0.780856	-5.76079
high_vs_HC	BCAM	-0.109948	0.0335133	-0.756256	0.449717	0.780856	-5.76102
high_vs_HC	MTPN	0.255769	0.150093	0.755788	0.449998	0.780856	-5.76135
high_vs_HC	BIRC2	-0.270667	0.0378694	-0.755619	0.450099	0.780856	-5.76147
high_vs_HC	COL1A1	-0.233615	-0.00431331	-0.754771	0.450608	0.781182	-5.76208
high_vs_HC	DRG2	-0.168503	0.0939414	-0.752785	0.4518	0.782295	-5.76349
high_vs_HC	SERPINA4	-0.183614	0.0439026	-0.751997	0.452274	0.782295	-5.76405
high_vs_HC	DPP7	0.282997	-0.050798	0.751561	0.452535	0.782295	-5.76436
high_vs_HC	KHK	-0.343727	0.107268	-0.750221	0.453341	0.782295	-5.76531
high_vs_HC	ARHGEF10	-0.278229	0.150073	-0.749668	0.453674	0.782295	-5.7657
high_vs_HC	B4GALT1	0.131174	0.000672637	0.749533	0.453756	0.782295	-5.7658
high_vs_HC	RIDA	-0.249093	0.0954619	-0.749236	0.453934	0.782295	-5.76601
high_vs_HC	CTRB1	0.217828	-0.00546866	0.748854	0.454165	0.782295	-5.76628
high_vs_HC	GSR	0.200195	0.0974886	0.748083	0.454629	0.782295	-5.76682
high_vs_HC	SPARCL1	-0.107551	-0.000791045	-0.746852	0.455372	0.782295	-5.76769
high_vs_HC	LRRFIP1	-0.217371	0.127236	-0.746267	0.455725	0.782295	-5.7681
high_vs_HC	OFD1	-0.24143	0.0782746	-0.746261	0.455728	0.782295	-5.76811
high_vs_HC	CDC27	0.359619	0.0850439	0.746252	0.455734	0.782295	-5.76811
high_vs_HC	IL18RAP	-0.63568	0.252679	-0.746226	0.45575	0.782295	-5.76813
high_vs_HC	PDRG1	0.259443	0.102853	0.744233	0.456953	0.783809	-5.76953
high_vs_HC	SH3BGRL2	0.301377	0.131945	0.743447	0.457429	0.784071	-5.77008
high_vs_HC	STX1B	0.228788	-0.0176525	0.742112	0.458237	0.784671	-5.77102
high_vs_HC	ERBIN	-0.374894	0.164901	-0.741804	0.458423	0.784671	-5.77124
high_vs_HC	EDDM3B	-0.171036	0.102475	-0.739527	0.459803	0.786317	-5.77283
high_vs_HC	MYO9B	0.28536	0.119963	0.738855	0.460211	0.786317	-5.7733
high_vs_HC	KIAA2013	0.227879	0.121093	0.737764	0.460873	0.786317	-5.77406
high_vs_HC	SPACA5_SPACA5B	-0.138961	-0.00772077	-0.737574	0.460989	0.786317	-5.77419
high_vs_HC	CDC42BPB	-0.229752	0.105429	-0.737283	0.461166	0.786317	-5.77439
high_vs_HC	FMNL1	-0.322981	0.0875394	-0.736508	0.461637	0.786317	-5.77493
high_vs_HC	MAMDC2	0.148462	0.0381248	0.736492	0.461646	0.786317	-5.77494
high_vs_HC	SRP14	-0.306419	0.0873675	-0.735268	0.462391	0.787034	-5.77579
high_vs_HC	GMPR	0.266037	0.113136	0.733843	0.463259	0.787961	-5.77678
high_vs_HC	LIPF	-0.281492	0.000776368	-0.732804	0.463892	0.788487	-5.7775
high_vs_HC	ITGB7	-0.165206	0.0410914	-0.729016	0.466204	0.790942	-5.78011
high_vs_HC	SERPINA9	0.370695	0.156517	0.728714	0.466389	0.790942	-5.78032
high_vs_HC	ZNRF4	0.210934	0.116767	0.728346	0.466614	0.790942	-5.78057
high_vs_HC	CXCL17	0.286011	0.0497199	0.72831	0.466636	0.790942	-5.7806
high_vs_HC	ESPL1	0.316453	0.18448	0.727579	0.467084	0.791149	-5.7811
high_vs_HC	BCL2L11	-0.166645	-0.0810245	-0.725825	0.468158	0.792417	-5.7823
high_vs_HC	FLT3LG	0.181999	0.0317879	0.724686	0.468856	0.792661	-5.78308
high_vs_HC	BLVRB	0.259181	0.119492	0.724527	0.468953	0.792661	-5.78319
high_vs_HC	ERC2	0.308433	0.136989	0.722503	0.470195	0.794058	-5.78457
high_vs_HC	STX16	-0.410577	0.156413	-0.722014	0.470496	0.794058	-5.78491
high_vs_HC	SMPDL3A	0.238653	-0.00985896	0.721588	0.470758	0.794058	-5.7852
high_vs_HC	NRTN	-0.395775	-0.0862777	-0.720469	0.471446	0.794667	-5.78596
high_vs_HC	MANEAL	-0.212736	-0.00700796	-0.719275	0.472181	0.795355	-5.78677
high_vs_HC	CLEC14A	0.153911	0.0103678	0.717946	0.472999	0.796183	-5.78767
high_vs_HC	AGT	-0.0612474	-0.000972886	-0.716627	0.473813	0.797001	-5.78857
high_vs_HC	AMPD3	-0.302101	0.0116864	-0.71542	0.474558	0.797703	-5.78938
high_vs_HC	PTPRN2	0.139695	0.00530821	0.714304	0.475247	0.797867	-5.79013
high_vs_HC	TRIM21	0.535375	-0.399807	0.714062	0.475397	0.797867	-5.7903
high_vs_HC	PAFAH2	0.258938	-0.0185439	0.713217	0.475919	0.797867	-5.79087
high_vs_HC	GSN	-0.104877	0.00928607	-0.71314	0.475967	0.797867	-5.79092
high_vs_HC	ERBB2	-0.0998831	0.0052648	-0.71101	0.477284	0.79868	-5.79235
high_vs_HC	CHMP1A	-0.23914	0.0913437	-0.710815	0.477405	0.79868	-5.79248
high_vs_HC	SNAP29	-0.402699	0.198303	-0.710599	0.477539	0.79868	-5.79263
high_vs_HC	IGSF21	-0.158648	0.0589127	-0.710236	0.477764	0.79868	-5.79287
high_vs_HC	AXIN1	-0.316728	0.120018	-0.709448	0.478253	0.798948	-5.7934
high_vs_HC	DSG4	-0.230718	-0.068568	-0.708815	0.478645	0.799055	-5.79382
high_vs_HC	RILPL2	-0.225946	0.0614128	-0.707442	0.479497	0.799929	-5.79474
high_vs_HC	CASP10	0.429628	-0.0756264	0.706882	0.479845	0.799961	-5.79511
high_vs_HC	FAM3C	0.118905	-0.00150261	0.70563	0.480623	0.80071	-5.79595
high_vs_HC	KLK14	-0.193461	0.0331652	-0.700913	0.48356	0.805052	-5.79908
high_vs_HC	ACTN2	-0.271935	0.105061	-0.698524	0.485052	0.806983	-5.80066
high_vs_HC	KAZN	-0.289268	0.128273	-0.696628	0.486237	0.807476	-5.80191
high_vs_HC	PPP1R9B	-0.284819	0.100862	-0.696592	0.48626	0.807476	-5.80193
high_vs_HC	PCNA	0.240101	0.146918	0.69642	0.486368	0.807476	-5.80204
high_vs_HC	IGFBP6	0.122225	0.0376874	0.695928	0.486675	0.807476	-5.80237
high_vs_HC	TNXB	-0.161242	-0.00607998	-0.693425	0.488244	0.808912	-5.80401
high_vs_HC	SERPINE1	-0.142681	-0.0543465	-0.693354	0.488288	0.808912	-5.80405
high_vs_HC	EGFLAM	-0.124177	0.0304547	-0.692956	0.488537	0.808912	-5.80431
high_vs_HC	COLEC12	0.126309	0.0318984	0.689782	0.49053	0.810547	-5.80639
high_vs_HC	FAM20A	0.136502	-0.0114262	0.689304	0.490831	0.810547	-5.8067
high_vs_HC	SUSD4	0.202381	0.0605174	0.689266	0.490855	0.810547	-5.80672
high_vs_HC	CFHR5	-0.173426	-0.0398418	-0.689263	0.490857	0.810547	-5.80672
high_vs_HC	TXNRD1	0.0979312	0.0420694	0.688008	0.491647	0.8113	-5.80754
high_vs_HC	CA3	-0.266637	0.0717187	-0.68537	0.493309	0.812487	-5.80925
high_vs_HC	APOA1	-0.149427	0.0657591	-0.684705	0.493728	0.812487	-5.80968
high_vs_HC	MAP4K5	-0.299499	0.217383	-0.684624	0.493779	0.812487	-5.80973
high_vs_HC	BTN1A1	0.196812	0.0793662	0.684275	0.493999	0.812487	-5.80996
high_vs_HC	DDI2	-0.32484	0.0358495	-0.683896	0.494238	0.812487	-5.8102
high_vs_HC	CENPJ	-0.285971	0.0882478	-0.683278	0.494629	0.812487	-5.8106
high_vs_HC	PPP1R12B	-0.326742	0.102782	-0.681432	0.495794	0.812487	-5.81179
high_vs_HC	CD276	-0.156594	0.00325622	-0.681119	0.495993	0.812487	-5.81199
high_vs_HC	BPIFB2	-0.299619	0.19719	-0.68077	0.496213	0.812487	-5.81222
high_vs_HC	SLC4A1	-0.308669	0.199049	-0.680587	0.496329	0.812487	-5.81233
high_vs_HC	LYZL2	-0.136785	0.0409287	-0.679874	0.496781	0.812487	-5.81279
high_vs_HC	AHSA1	0.263608	0.121282	0.679596	0.496956	0.812487	-5.81297
high_vs_HC	CCL15	0.197538	0.112336	0.67958	0.496966	0.812487	-5.81298
high_vs_HC	ATP2B4	0.299066	0.157187	0.679465	0.497039	0.812487	-5.81305
high_vs_HC	PTPRK	0.10496	0.00953433	0.678031	0.497947	0.813375	-5.81397
high_vs_HC	DNAJB1	0.291774	0.0942396	0.677428	0.49833	0.813375	-5.81436
high_vs_HC	IL1B	0.375976	0.18214	0.677026	0.498585	0.813375	-5.81461
high_vs_HC	FABP6	0.234598	0.0186233	0.674467	0.500209	0.814414	-5.81625
high_vs_HC	FGFR4	-0.202269	0.0244285	-0.674449	0.50022	0.814414	-5.81626
high_vs_HC	FCGR3B	0.17251	-0.0340877	0.67444	0.500226	0.814414	-5.81626
high_vs_HC	DDAH1	0.170168	0.0683913	0.67272	0.501319	0.814472	-5.81736
high_vs_HC	HDGFL2	0.229336	0.101343	0.672689	0.501339	0.814472	-5.81738
high_vs_HC	GPR101	0.246464	0.104907	0.672352	0.501553	0.814472	-5.81759
high_vs_HC	CRISP3	-0.111337	0.0115854	-0.672208	0.501645	0.814472	-5.81768
high_vs_HC	PLA2G10	-0.209236	0.0206052	-0.671074	0.502367	0.814472	-5.8184
high_vs_HC	KLRC1	0.284774	0.142501	0.670419	0.502783	0.814472	-5.81882
high_vs_HC	IGFBP3	-0.11781	-0.0230998	-0.67035	0.502827	0.814472	-5.81886
high_vs_HC	MITD1	-0.223141	0.0872813	-0.669745	0.503213	0.814472	-5.81924
high_vs_HC	KIR2DS4	0.598129	0.982303	0.66943	0.503414	0.814472	-5.81944
high_vs_HC	CD8A	0.202446	0.0169718	0.668488	0.504015	0.814472	-5.82004
high_vs_HC	IL17RA	0.162366	-0.00667711	0.668475	0.504022	0.814472	-5.82005
high_vs_HC	TARBP2	0.241128	0.0939835	0.668077	0.504277	0.814472	-5.8203
high_vs_HC	TRIM58	0.283063	0.0585208	0.666935	0.505005	0.814637	-5.82102
high_vs_HC	ROR1	-0.124377	0.00270634	-0.666708	0.50515	0.814637	-5.82116
high_vs_HC	TLR3	-0.204566	-0.0929894	-0.66616	0.5055	0.814637	-5.8215
high_vs_HC	GSAP	-0.413703	0.295479	-0.66582	0.505717	0.814637	-5.82172
high_vs_HC	SCARB1	-0.381923	0.147044	-0.665093	0.506182	0.814846	-5.82217
high_vs_HC	HNRNPK	0.362609	0.107651	0.663291	0.507335	0.816162	-5.8233
high_vs_HC	DCBLD2	-0.143682	0.0261791	-0.661028	0.508784	0.817607	-5.82472
high_vs_HC	CASP3	-0.223134	0.0938461	-0.66084	0.508905	0.817607	-5.82484
high_vs_HC	EVI2B	-0.186344	0.0398862	-0.658844	0.510185	0.819123	-5.82608
high_vs_HC	SAA4	0.195308	0.121158	0.654358	0.513068	0.823209	-5.82886
high_vs_HC	MRPL28	0.178631	0.0612529	0.653465	0.513644	0.823589	-5.82941
high_vs_HC	CAPG	0.251236	-0.0509219	0.651404	0.514972	0.824694	-5.83068
high_vs_HC	COQ7	0.143766	0.0515139	0.650604	0.515488	0.824694	-5.83117
high_vs_HC	BAG3	-0.179971	-0.0436621	-0.650165	0.515772	0.824694	-5.83144
high_vs_HC	CEP170	-0.377202	0.272301	-0.650062	0.515838	0.824694	-5.83151
high_vs_HC	ASS1	-0.273599	0.0592244	-0.64977	0.516026	0.824694	-5.83168
high_vs_HC	TGFB1	-0.105853	-0.0188928	-0.648688	0.516726	0.824967	-5.83235
high_vs_HC	IFNGR2	-0.209524	0.163579	-0.648456	0.516875	0.824967	-5.83249
high_vs_HC	ATOX1	0.281379	0.133839	0.646784	0.517957	0.826066	-5.83351
high_vs_HC	SKAP1	0.23256	0.107523	0.646046	0.518435	0.826066	-5.83396
high_vs_HC	DNAJA2	-0.420693	0.275338	-0.645818	0.518582	0.826066	-5.8341
high_vs_HC	VWC2L	0.158556	0.0488073	0.645066	0.519069	0.826253	-5.83456
high_vs_HC	CSDE1	0.368599	0.211116	0.644587	0.519379	0.826253	-5.83485
high_vs_HC	NUDT15	0.206897	0.0727408	0.64403	0.51974	0.826288	-5.83519
high_vs_HC	IKBKG	-0.257468	0.124515	-0.641791	0.521192	0.827768	-5.83655
high_vs_HC	IGFBPL1	0.133161	0.0277848	0.641102	0.521639	0.827768	-5.83697
high_vs_HC	S100P	-0.249062	0.099892	-0.640481	0.522043	0.827768	-5.83734
high_vs_HC	YAP1	0.115098	0.0297183	0.639985	0.522365	0.827768	-5.83764
high_vs_HC	PDZD2	-0.243541	0.160266	-0.639602	0.522614	0.827768	-5.83787
high_vs_HC	CCND2	0.252005	-0.0882201	0.638555	0.523295	0.827768	-5.8385
high_vs_HC	PCDH7	-0.122832	0.0569896	-0.637405	0.524043	0.827768	-5.8392
high_vs_HC	FAM171A2	0.492086	0.434784	0.636755	0.524466	0.827768	-5.83959
high_vs_HC	IL13	-0.467133	0.0357724	-0.636527	0.524614	0.827768	-5.83972
high_vs_HC	CTRL	0.240923	0.00813197	0.636428	0.524679	0.827768	-5.83978
high_vs_HC	TDGF1	0.685559	0.442723	0.636113	0.524884	0.827768	-5.83997
high_vs_HC	PPP1R2	0.178681	0.035118	0.636046	0.524928	0.827768	-5.84001
high_vs_HC	DDC	-0.190183	0.0146765	-0.635794	0.525092	0.827768	-5.84017
high_vs_HC	INSL4	0.202677	0.0705606	0.634381	0.526013	0.82815	-5.84101
high_vs_HC	CRLF1	0.102188	0.0189435	0.633979	0.526275	0.82815	-5.84125
high_vs_HC	CRACR2A	-0.45884	0.162839	-0.633599	0.526523	0.82815	-5.84148
high_vs_HC	INHBB	0.216403	0.0661673	0.633335	0.526695	0.82815	-5.84164
high_vs_HC	F2	-0.126427	0.0471387	-0.632312	0.527363	0.828665	-5.84225
high_vs_HC	ARTN	-0.165629	0.0453097	-0.631404	0.527956	0.829061	-5.84279
high_vs_HC	CHAC2	0.252464	0.137916	0.628293	0.529991	0.83069	-5.84464
high_vs_HC	MTHFSD	-0.179226	0.0555871	-0.628057	0.530145	0.83069	-5.84478
high_vs_HC	TSPAN1	-0.129355	0.0740685	-0.627806	0.530309	0.83069	-5.84493
high_vs_HC	DLK1	-0.214626	0.0198065	-0.627731	0.530359	0.83069	-5.84497
high_vs_HC	FXYD5	-0.223458	-0.0618368	-0.626468	0.531186	0.830823	-5.84572
high_vs_HC	CPA1	0.18971	0.0376192	0.626274	0.531313	0.830823	-5.84584
high_vs_HC	GADD45B	0.252866	0.168887	0.626039	0.531467	0.830823	-5.84598
high_vs_HC	PPIE	0.255384	0.139021	0.623258	0.533292	0.833141	-5.84762
high_vs_HC	TFF2	0.233429	0.0788086	0.622698	0.53366	0.833181	-5.84795
high_vs_HC	PCSK7	0.143356	-0.00747065	0.621705	0.534313	0.83328	-5.84853
high_vs_HC	TEK	0.080174	0.019974	0.62153	0.534427	0.83328	-5.84863
high_vs_HC	EDA2R	0.158527	0.031406	0.621038	0.534751	0.83328	-5.84892
high_vs_HC	CD40	0.109513	0.00268893	0.618709	0.536284	0.835134	-5.85028
high_vs_HC	TGOLN2	-0.126449	0.0373449	-0.617037	0.537386	0.836315	-5.85126
high_vs_HC	PACS2	0.218068	0.0459136	0.616204	0.537935	0.836635	-5.85174
high_vs_HC	GGT1	0.171248	0.0739999	0.615508	0.538394	0.836814	-5.85215
high_vs_HC	LDLRAP1	-0.239683	-0.0229112	-0.613717	0.539576	0.837318	-5.85319
high_vs_HC	APOA4	-0.222112	0.110843	-0.613374	0.539803	0.837318	-5.85339
high_vs_HC	CFHR4	-0.242164	0.0525835	-0.612616	0.540304	0.837318	-5.85382
high_vs_HC	MCEE	0.143453	0.026909	0.612066	0.540667	0.837318	-5.85414
high_vs_HC	AGR2	-0.402301	0.0165989	-0.611707	0.540905	0.837318	-5.85435
high_vs_HC	KCNIP4	0.252959	0.0571076	0.610953	0.541404	0.837318	-5.85479
high_vs_HC	LCAT	-0.102169	0.0107614	-0.610928	0.541421	0.837318	-5.8548
high_vs_HC	TACC3	-0.352531	0.28213	-0.610852	0.54147	0.837318	-5.85484
high_vs_HC	FASLG	-0.164427	-0.0437294	-0.608792	0.542834	0.838418	-5.85603
high_vs_HC	CXCL3	-0.310827	0.234749	-0.608738	0.54287	0.838418	-5.85606
high_vs_HC	CDA	0.205605	0.0664698	0.6074	0.543757	0.839255	-5.85683
high_vs_HC	ROBO4	-0.0725844	0.00244627	-0.604493	0.545687	0.840902	-5.85849
high_vs_HC	DOC2B	0.155375	0.0209882	0.603955	0.546044	0.840902	-5.8588
high_vs_HC	GRP	0.162525	-0.0211449	0.602482	0.547023	0.840902	-5.85964
high_vs_HC	TFPI	-0.116201	-0.0139769	-0.602319	0.547132	0.840902	-5.85973
high_vs_HC	CDC123	0.288754	0.0733585	0.601439	0.547717	0.840902	-5.86023
high_vs_HC	CCN5	-0.141224	0.00272052	-0.601288	0.547818	0.840902	-5.86032
high_vs_HC	BACH1	-0.203377	0.118776	-0.601001	0.548009	0.840902	-5.86048
high_vs_HC	GLO1	0.181201	0.0729496	0.600217	0.548531	0.840902	-5.86092
high_vs_HC	GRIN2B	0.184709	0.132872	0.599899	0.548743	0.840902	-5.8611
high_vs_HC	C5	0.169263	0.0944867	0.599013	0.549333	0.840902	-5.8616
high_vs_HC	CD99	-0.0716818	0.0112795	-0.597794	0.550146	0.840902	-5.86229
high_vs_HC	CD160	-0.196858	-0.0140845	-0.597407	0.550404	0.840902	-5.86251
high_vs_HC	FCER2	0.22354	-0.0392019	0.597252	0.550508	0.840902	-5.8626
high_vs_HC	SEZ6L2	-0.101314	0.0183825	-0.596857	0.550771	0.840902	-5.86282
high_vs_HC	CD6	0.190755	0.0255928	0.596596	0.550945	0.840902	-5.86297
high_vs_HC	CFP	-0.195624	0.100938	-0.596049	0.55131	0.840902	-5.86328
high_vs_HC	PLXDC2	-0.148949	-0.0191608	-0.595828	0.551458	0.840902	-5.8634
high_vs_HC	GPRC5C	0.261323	0.198529	0.595685	0.551553	0.840902	-5.86348
high_vs_HC	NOTCH1	0.0662396	0.00894353	0.595431	0.551723	0.840902	-5.86362
high_vs_HC	ITPRIP	0.174338	0.0217815	0.595415	0.551734	0.840902	-5.86363
high_vs_HC	COCH	-0.150325	0.000426617	-0.594258	0.552507	0.841156	-5.86428
high_vs_HC	PZP	0.255494	0.0845719	0.594132	0.552592	0.841156	-5.86435
high_vs_HC	COPB2	-0.270221	-0.00250833	-0.591861	0.55411	0.842567	-5.86563
high_vs_HC	MLLT1	0.24371	-0.028121	0.591711	0.554211	0.842567	-5.86571
high_vs_HC	TCL1A	0.345618	-0.00557774	0.589777	0.555506	0.843189	-5.86679
high_vs_HC	TSPAN15	-0.2483	0.107269	-0.589739	0.555531	0.843189	-5.86681
high_vs_HC	COL4A1	0.16226	0.0193004	0.589205	0.55589	0.843189	-5.86711
high_vs_HC	DOK2	-0.338705	0.252864	-0.588543	0.556334	0.843189	-5.86747
high_vs_HC	PAPPA	-0.271243	0.0306808	-0.588515	0.556352	0.843189	-5.86749
high_vs_HC	ADGRB3	-0.096926	0.00451878	-0.587635	0.556943	0.843559	-5.86798
high_vs_HC	PTH	-0.264295	0.0972655	-0.587004	0.557366	0.843675	-5.86833
high_vs_HC	LIF	-0.289518	0.0379541	-0.584998	0.558714	0.845189	-5.86944
high_vs_HC	ENAH	0.164233	0.000987313	0.583245	0.559892	0.846424	-5.87041
high_vs_HC	CCDC80	-0.152216	0.0461481	-0.582257	0.560557	0.846424	-5.87095
high_vs_HC	LPA	-0.473884	0.0308243	-0.582233	0.560573	0.846424	-5.87096
high_vs_HC	GGA1	0.234355	0.0333767	0.581169	0.56129	0.84698	-5.87155
high_vs_HC	SDCCAG8	-0.259315	0.0683689	-0.578976	0.562768	0.848341	-5.87275
high_vs_HC	CTBS	0.155693	0.0353831	0.578797	0.562888	0.848341	-5.87284
high_vs_HC	KCNH2	0.331232	0.267465	0.577336	0.563874	0.848795	-5.87364
high_vs_HC	PDGFB	-0.16465	-0.0629902	-0.577317	0.563887	0.848795	-5.87365
high_vs_HC	MORF4L1	0.153555	0.0435516	0.575369	0.565203	0.848959	-5.87471
high_vs_HC	MYDGF	-0.260068	0.209416	-0.575159	0.565345	0.848959	-5.87483
high_vs_HC	VSNL1	0.130377	0.0335167	0.575067	0.565407	0.848959	-5.87488
high_vs_HC	ATP1B1	-0.174386	0.0650004	-0.574615	0.565713	0.848959	-5.87512
high_vs_HC	LGALS3	0.100082	0.00578221	0.574123	0.566046	0.848959	-5.87539
high_vs_HC	TAFA5	-0.129648	0.0175542	-0.573952	0.566161	0.848959	-5.87548
high_vs_HC	TNFRSF14	0.108449	-0.0279034	0.573351	0.566568	0.848959	-5.87581
high_vs_HC	PDCD6	0.213359	-0.154568	0.573027	0.566787	0.848959	-5.87598
high_vs_HC	YARS1	-0.27659	0.2004	-0.572182	0.567359	0.849052	-5.87644
high_vs_HC	GSTA1	-0.299997	0.103257	-0.571596	0.567756	0.849052	-5.87676
high_vs_HC	GMFG	-0.220481	0.157289	-0.570621	0.568416	0.849052	-5.87728
high_vs_HC	HARS1	-0.125084	0.07038	-0.570237	0.568677	0.849052	-5.87749
high_vs_HC	VEGFA	0.188966	-0.000490672	0.569284	0.569323	0.849052	-5.878
high_vs_HC	PTPRH	-0.183589	-0.0128954	-0.568818	0.569639	0.849052	-5.87825
high_vs_HC	CA5A	-0.307725	0.132755	-0.567951	0.570227	0.849052	-5.87872
high_vs_HC	ADGRG1	0.20432	0.148574	0.567946	0.57023	0.849052	-5.87872
high_vs_HC	PREB	-0.107377	-0.0034041	-0.567614	0.570456	0.849052	-5.8789
high_vs_HC	RBKS	0.165288	0.0555027	0.56721	0.57073	0.849052	-5.87911
high_vs_HC	CD3D	0.14374	0.0402289	0.566708	0.571071	0.849052	-5.87938
high_vs_HC	SV2A	0.270318	0.118232	0.564598	0.572505	0.849052	-5.88051
high_vs_HC	LILRA6	0.2858	-0.0729531	0.564573	0.572522	0.849052	-5.88052
high_vs_HC	FARSA	-0.207037	0.139618	-0.564174	0.572793	0.849052	-5.88074
high_vs_HC	GET3	0.215745	0.172854	0.564088	0.572852	0.849052	-5.88078
high_vs_HC	TXK	0.241601	0.259456	0.563524	0.573236	0.849052	-5.88108
high_vs_HC	NTproBNP	0.325362	-0.00735361	0.56346	0.573279	0.849052	-5.88112
high_vs_HC	LEPR	-0.0905481	-0.000733458	-0.56318	0.57347	0.849052	-5.88126
high_vs_HC	CASP1	0.238116	0.0202301	0.562902	0.573659	0.849052	-5.88141
high_vs_HC	LHB	-0.329811	0.141436	-0.562657	0.573826	0.849052	-5.88154
high_vs_HC	CLEC4D	-0.227377	-7.00249e-05	-0.561379	0.574696	0.849824	-5.88222
high_vs_HC	RGL2	0.271312	0.0875327	0.560832	0.575069	0.849836	-5.88251
high_vs_HC	APOBR	0.134952	-0.0576291	0.560342	0.575403	0.849836	-5.88277
high_vs_HC	NPTX2	0.129029	0.00508383	0.559017	0.576306	0.850206	-5.88347
high_vs_HC	PSIP1	0.239155	0.151386	0.558568	0.576612	0.850206	-5.88371
high_vs_HC	YES1	-0.298884	0.160348	-0.557588	0.577281	0.850206	-5.88422
high_vs_HC	FABP4	-0.2161	0.0407286	-0.556621	0.577942	0.850206	-5.88473
high_vs_HC	ELOB	0.14914	0.0610581	0.555959	0.578394	0.850206	-5.88508
high_vs_HC	NDST1	0.183786	0.0743419	0.5556	0.578639	0.850206	-5.88527
high_vs_HC	GM2A	0.160151	0.0773323	0.554692	0.57926	0.850206	-5.88574
high_vs_HC	TPM3	-0.187215	0.0618333	-0.553552	0.580039	0.850206	-5.88634
high_vs_HC	APRT	0.228553	0.115189	0.553144	0.580319	0.850206	-5.88655
high_vs_HC	FBLN2	0.134071	0.0517966	0.552884	0.580496	0.850206	-5.88669
high_vs_HC	TOR1AIP1	0.213879	0.0793561	0.552345	0.580866	0.850206	-5.88697
high_vs_HC	FUT1	0.156049	0.0289405	0.551774	0.581257	0.850206	-5.88727
high_vs_HC	MAVS	0.237508	0.217751	0.551706	0.581303	0.850206	-5.8873
high_vs_HC	CBLN1	-0.284025	0.139125	-0.55165	0.581341	0.850206	-5.88733
high_vs_HC	PLSCR3	-0.239801	0.198025	-0.551517	0.581433	0.850206	-5.8874
high_vs_HC	PPP1CC	0.151423	0.137058	0.550383	0.58221	0.850206	-5.88799
high_vs_HC	KIR3DL2	0.194083	0.175935	0.550333	0.582244	0.850206	-5.88802
high_vs_HC	IGF1R	-0.0874916	-0.0119673	-0.550237	0.58231	0.850206	-5.88807
high_vs_HC	CASQ2	0.187185	0.0949894	0.549902	0.582539	0.850206	-5.88824
high_vs_HC	COMP	0.115563	-0.00134627	0.548891	0.583233	0.850206	-5.88877
high_vs_HC	NFYA	0.1396	0.0454565	0.547915	0.583903	0.850206	-5.88927
high_vs_HC	IGF2R	0.0824786	0.00132177	0.546922	0.584585	0.850206	-5.88979
high_vs_HC	CFD	0.192276	0.11464	0.546763	0.584693	0.850206	-5.88987
high_vs_HC	NPPB	0.581802	-0.487378	0.545973	0.585236	0.850206	-5.89027
high_vs_HC	CEP20	0.185168	0.0573499	0.545828	0.585336	0.850206	-5.89035
high_vs_HC	METAP2	0.191957	0.137013	0.544966	0.585928	0.850206	-5.89079
high_vs_HC	CNPY2	0.274149	0.207883	0.544876	0.585991	0.850206	-5.89084
high_vs_HC	S100A12	0.336416	-0.0279549	0.544354	0.586349	0.850206	-5.89111
high_vs_HC	TSLP	0.27968	0.15282	0.544019	0.58658	0.850206	-5.89128
high_vs_HC	MZT1	0.199026	0.164859	0.543997	0.586595	0.850206	-5.89129
high_vs_HC	CA12	-0.105239	0.00712761	-0.543314	0.587064	0.850206	-5.89164
high_vs_HC	WFIKKN2	0.11234	0.0225715	0.543006	0.587276	0.850206	-5.8918
high_vs_HC	PGA4	0.248879	0.096447	0.542512	0.587617	0.850206	-5.89205
high_vs_HC	SPTBN2	0.146669	0.0289899	0.542295	0.587766	0.850206	-5.89216
high_vs_HC	TDP1	0.213829	0.073342	0.542131	0.587879	0.850206	-5.89225
high_vs_HC	WIF1	0.100134	0.00757525	0.540715	0.588854	0.850668	-5.89297
high_vs_HC	KLK10	-0.120444	0.0186044	-0.540539	0.588975	0.850668	-5.89306
high_vs_HC	GPR158	0.132549	0.0437332	0.540145	0.589247	0.850668	-5.89326
high_vs_HC	SULT1A1	-0.400067	0.366721	-0.53962	0.589609	0.850686	-5.89353
high_vs_HC	RAB44	0.231277	0.12015	0.538842	0.590145	0.850956	-5.89393
high_vs_HC	C1S	0.199495	0.1299	0.536945	0.591455	0.852339	-5.89489
high_vs_HC	ARHGAP30	0.178614	0.144611	0.535777	0.592261	0.852996	-5.89548
high_vs_HC	HNMT	0.160018	0.0324843	0.533754	0.593659	0.853951	-5.8965
high_vs_HC	SNX9	0.188377	0.19674	0.533135	0.594088	0.853951	-5.89682
high_vs_HC	RARRES2	-0.119776	0.017147	-0.532848	0.594287	0.853951	-5.89696
high_vs_HC	KLB	-0.217188	-0.040419	-0.53242	0.594583	0.853951	-5.89717
high_vs_HC	CA11	0.101553	0.058232	0.532282	0.594678	0.853951	-5.89724
high_vs_HC	MYLPF	-0.229501	0.162274	-0.530602	0.595842	0.854716	-5.89809
high_vs_HC	EDIL3	-0.13201	0.0309265	-0.530498	0.595913	0.854716	-5.89814
high_vs_HC	TRAF2	0.177022	0.0571856	0.529656	0.596497	0.854743	-5.89856
high_vs_HC	MEP1B	-0.298902	-0.11349	-0.529458	0.596634	0.854743	-5.89866
high_vs_HC	TCP11	-0.229861	0.177205	-0.52796	0.597673	0.855727	-5.89941
high_vs_HC	PHACTR2	0.189475	0.126306	0.525832	0.59915	0.857337	-5.90047
high_vs_HC	FEN1	0.270663	0.0781172	0.523646	0.600669	0.859007	-5.90155
high_vs_HC	SNCG	-0.233262	-0.0199195	-0.522467	0.60149	0.859448	-5.90213
high_vs_HC	IGSF8	-0.0849987	-0.00260634	-0.522187	0.601684	0.859448	-5.90227
high_vs_HC	CRIP2	0.139276	0.0203435	0.51977	0.603367	0.861347	-5.90346
high_vs_HC	CCL11	-0.109631	-0.037848	-0.518987	0.603913	0.861587	-5.90384
high_vs_HC	FCRL1	0.206366	-0.00968905	0.518513	0.604243	0.861587	-5.90407
high_vs_HC	FBP1	-0.331259	-0.0918501	-0.517907	0.604666	0.861684	-5.90437
high_vs_HC	DNMBP	-0.22308	0.238982	-0.516971	0.605319	0.861854	-5.90483
high_vs_HC	IL24	-0.357869	-0.132287	-0.516246	0.605825	0.861854	-5.90518
high_vs_HC	MORN4	0.236123	0.0897106	0.515967	0.60602	0.861854	-5.90532
high_vs_HC	ENO1	0.135427	0.0458363	0.515404	0.606412	0.861854	-5.90559
high_vs_HC	DBH	0.322232	-0.298906	0.515197	0.606557	0.861854	-5.90569
high_vs_HC	SSNA1	0.132622	0.0792373	0.514581	0.606987	0.861854	-5.90599
high_vs_HC	TACSTD2	-0.0795649	0.00879677	-0.513502	0.607742	0.861854	-5.90652
high_vs_HC	COL6A3	0.123334	0.0536864	0.512558	0.608401	0.861854	-5.90697
high_vs_HC	APEX1	-0.262769	0.0508305	-0.511677	0.609018	0.861854	-5.9074
high_vs_HC	MYOM1	-0.122854	0.0257346	-0.511001	0.609491	0.861854	-5.90773
high_vs_HC	GCHFR	0.154205	0.0856736	0.510798	0.609633	0.861854	-5.90782
high_vs_HC	CRH	-0.287601	0.129155	-0.509431	0.61059	0.861854	-5.90848
high_vs_HC	HCG22	0.154722	0.0265644	0.509393	0.610617	0.861854	-5.9085
high_vs_HC	PTPRR	0.104494	0.0305624	0.509104	0.610819	0.861854	-5.90864
high_vs_HC	IQGAP2	0.268549	0.190588	0.508997	0.610894	0.861854	-5.90869
high_vs_HC	IMMT	0.146035	0.051077	0.508853	0.610995	0.861854	-5.90876
high_vs_HC	ATRAID	0.0937292	0.021405	0.507988	0.611601	0.861854	-5.90918
high_vs_HC	RRM2B	0.157304	0.0542956	0.507654	0.611836	0.861854	-5.90934
high_vs_HC	MAPKAPK2	-0.197581	0.161706	-0.507082	0.612237	0.861854	-5.90961
high_vs_HC	CTRC	0.189045	0.044583	0.50671	0.612498	0.861854	-5.90979
high_vs_HC	NEK7	0.197929	0.18769	0.506448	0.612682	0.861854	-5.90991
high_vs_HC	ITIH1	-0.14379	0.107288	-0.506446	0.612683	0.861854	-5.90991
high_vs_HC	FABP5	0.196699	0.0978526	0.505874	0.613084	0.861854	-5.91019
high_vs_HC	LAIR2	0.303312	0.0112947	0.504525	0.614031	0.861854	-5.91083
high_vs_HC	LSM8	0.231936	0.290952	0.504511	0.614041	0.861854	-5.91084
high_vs_HC	ASGR2	0.152012	0.0414035	0.504435	0.614094	0.861854	-5.91087
high_vs_HC	FSHB	0.264243	0.5791	0.50392	0.614456	0.861854	-5.91112
high_vs_HC	CRADD	-0.246559	0.210392	-0.503574	0.614699	0.861854	-5.91128
high_vs_HC	CRKL	-0.298582	0.290013	-0.502068	0.615758	0.862353	-5.912
high_vs_HC	MYL6B	0.293997	0.134845	0.502059	0.615764	0.862353	-5.912
high_vs_HC	ICA1	-0.204441	0.0580638	-0.500533	0.616837	0.862979	-5.91273
high_vs_HC	ACRBP	0.0774675	0.00617799	0.499787	0.617362	0.862979	-5.91308
high_vs_HC	F2R	-0.0957688	0.0210652	-0.499344	0.617674	0.862979	-5.91329
high_vs_HC	CLU	0.162503	0.174679	0.499102	0.617844	0.862979	-5.9134
high_vs_HC	MAN1A2	-0.0778903	-0.0160127	-0.498904	0.617984	0.862979	-5.91349
high_vs_HC	PCBD1	-0.138531	0.0928705	-0.497748	0.618798	0.863609	-5.91404
high_vs_HC	COL28A1	-0.194551	0.128849	-0.496831	0.619444	0.863609	-5.91447
high_vs_HC	OMP	0.15696	0.057783	0.496466	0.619702	0.863609	-5.91464
high_vs_HC	SEMA7A	0.0806032	0.0295902	0.495862	0.620128	0.863609	-5.91492
high_vs_HC	HSPA1A	0.132112	0.0826973	0.495059	0.620694	0.863609	-5.9153
high_vs_HC	CTSF	-0.118718	-0.0188524	-0.494798	0.620878	0.863609	-5.91542
high_vs_HC	AGRP	0.162802	0.0100432	0.494598	0.621019	0.863609	-5.91551
high_vs_HC	ITGB1BP2	-0.342738	-0.105223	-0.494213	0.621291	0.863609	-5.91569
high_vs_HC	IL13RA1	0.0648318	0.0183292	0.493736	0.621628	0.863609	-5.91592
high_vs_HC	TNFRSF10C	-0.128365	-0.000839303	-0.492632	0.622407	0.863798	-5.91643
high_vs_HC	CASP7	0.117931	0.0259498	0.491462	0.623234	0.863798	-5.91697
high_vs_HC	ENPEP	0.150653	0.0203561	0.491287	0.623358	0.863798	-5.91705
high_vs_HC	PDGFRB	0.0879513	-0.0220214	0.490895	0.623635	0.863798	-5.91724
high_vs_HC	IL7	0.145401	-0.0312463	0.490045	0.624236	0.863798	-5.91763
high_vs_HC	HSD17B3	-0.163018	0.03213	-0.489149	0.62487	0.863798	-5.91804
high_vs_HC	ESAM	-0.0701299	-0.0253567	-0.488557	0.625289	0.863798	-5.91832
high_vs_HC	PGLYRP2	-0.116029	0.0119871	-0.488269	0.625493	0.863798	-5.91845
high_vs_HC	AFM	-0.147469	0.0752302	-0.487921	0.625739	0.863798	-5.91861
high_vs_HC	IVD	0.484762	-0.411606	0.487487	0.626047	0.863798	-5.91881
high_vs_HC	LGALS7_LGALS7B	0.113201	0.0417991	0.487227	0.62623	0.863798	-5.91893
high_vs_HC	IMPACT	0.16816	0.0976986	0.486766	0.626557	0.863798	-5.91914
high_vs_HC	IL2RB	0.196527	-0.0103792	0.486532	0.626723	0.863798	-5.91925
high_vs_HC	AP1G2	-0.290262	0.250773	-0.486518	0.626733	0.863798	-5.91926
high_vs_HC	TBCC	0.150916	0.0884026	0.485168	0.62769	0.864627	-5.91988
high_vs_HC	QSOX1	0.179947	0.148632	0.482442	0.629624	0.866218	-5.92112
high_vs_HC	PRUNE2	-0.113236	0.0120995	-0.482236	0.62977	0.866218	-5.92122
high_vs_HC	INPPL1	0.187509	0.0942199	0.481834	0.630055	0.866218	-5.9214
high_vs_HC	RWDD1	0.149413	0.0891935	0.481214	0.630496	0.866218	-5.92168
high_vs_HC	NLGN1	0.202177	0.143103	0.481028	0.630628	0.866218	-5.92176
high_vs_HC	SCN2A	0.145521	0.00754055	0.479792	0.631506	0.866218	-5.92233
high_vs_HC	ATXN2L	0.0954045	0.045517	0.479667	0.631595	0.866218	-5.92238
high_vs_HC	CEND1	0.151414	0.0991305	0.479531	0.631691	0.866218	-5.92244
high_vs_HC	EPHX2	0.197969	0.114877	0.478347	0.632533	0.866884	-5.92298
high_vs_HC	FKBP1B	-0.303695	0.330548	-0.47696	0.63352	0.867269	-5.9236
high_vs_HC	BID	-0.224907	0.235716	-0.476951	0.633527	0.867269	-5.92361
high_vs_HC	CEACAM5	-0.215127	0.0590673	-0.474601	0.635201	0.868733	-5.92466
high_vs_HC	RIPK4	-0.239171	0.245574	-0.474447	0.63531	0.868733	-5.92473
high_vs_HC	NRCAM	0.0939955	0.0345547	0.471234	0.637602	0.870317	-5.92617
high_vs_HC	NPTX1	-0.10541	0.0107883	-0.470822	0.637896	0.870317	-5.92635
high_vs_HC	ACE	0.117754	0.050374	0.469851	0.638589	0.870317	-5.92678
high_vs_HC	ANKRD54	0.187632	0.116036	0.469584	0.63878	0.870317	-5.9269
high_vs_HC	SMOC1	-0.120028	-0.0251318	-0.469439	0.638883	0.870317	-5.92697
high_vs_HC	SHC1	0.297396	0.14228	0.46886	0.639297	0.870317	-5.92722
high_vs_HC	DRAXIN	-0.128397	0.0323409	-0.468613	0.639473	0.870317	-5.92733
high_vs_HC	CD46	0.0704286	0.0321225	0.468141	0.639811	0.870317	-5.92754
high_vs_HC	UNC79	-0.159193	0.0587087	-0.467894	0.639988	0.870317	-5.92765
high_vs_HC	TMED1	-0.168603	0.00196779	-0.467806	0.64005	0.870317	-5.92769
high_vs_HC	GALNT10	-0.0776273	-0.00215249	-0.467112	0.640546	0.870317	-5.92799
high_vs_HC	CLINT1	0.144278	0.07058	0.46677	0.640791	0.870317	-5.92815
high_vs_HC	SERPINB5	0.395881	-0.48852	0.466314	0.641117	0.870317	-5.92835
high_vs_HC	TBC1D23	-0.269163	0.306015	-0.465801	0.641484	0.870331	-5.92857
high_vs_HC	FAM172A	0.0893903	0.0329738	0.464385	0.642498	0.87086	-5.92919
high_vs_HC	LILRB5	0.155718	-0.150935	0.464256	0.64259	0.87086	-5.92925
high_vs_HC	IGSF9	-0.223326	0.148442	-0.462409	0.643913	0.872168	-5.93006
high_vs_HC	HIP1	0.109527	0.0461527	0.461373	0.644656	0.872345	-5.93051
high_vs_HC	CIRBP	-0.231147	0.211853	-0.461226	0.644761	0.872345	-5.93057
high_vs_HC	SLC39A14	-0.113785	0.0137781	-0.460544	0.645251	0.872522	-5.93087
high_vs_HC	CANT1	-0.0549851	-0.0129766	-0.458378	0.646805	0.874018	-5.93181
high_vs_HC	UFD1	0.159211	0.0815577	0.457527	0.647416	0.874018	-5.93218
high_vs_HC	SOST	0.116802	-0.00427276	0.45744	0.647478	0.874018	-5.93222
high_vs_HC	PRND	-0.212668	0.176953	-0.457002	0.647793	0.874018	-5.93241
high_vs_HC	VASN	-0.0661448	0.011355	-0.456481	0.648168	0.874039	-5.93263
high_vs_HC	LXN	-0.0926578	0.000607587	-0.4552	0.649089	0.874412	-5.93318
high_vs_HC	PPT1	0.198332	0.229547	0.454195	0.649811	0.874412	-5.93361
high_vs_HC	HSDL2	0.114466	0.0521341	0.453954	0.649985	0.874412	-5.93372
high_vs_HC	LRP11	0.0939026	0.0389014	0.453773	0.650115	0.874412	-5.93379
high_vs_HC	CD164L2	0.146972	0.00642363	0.453598	0.650241	0.874412	-5.93387
high_vs_HC	BAG6	-0.105281	0.0643847	-0.452711	0.65088	0.874547	-5.93425
high_vs_HC	DCTN6	0.266985	0.10065	0.45246	0.65106	0.874547	-5.93436
high_vs_HC	CPXM2	0.0808409	0.0157454	0.448369	0.654008	0.878023	-5.9361
high_vs_HC	NSFL1C	0.209497	0.165089	0.447245	0.654819	0.878575	-5.93657
high_vs_HC	PVALB	-0.251892	0.274812	-0.445895	0.655793	0.878575	-5.93714
high_vs_HC	NXPE4	0.116075	0.0507784	0.445196	0.656298	0.878575	-5.93743
high_vs_HC	SIRT2	0.185331	0.168295	0.444453	0.656835	0.878575	-5.93775
high_vs_HC	LTA	0.113289	0.0245206	0.44432	0.656931	0.878575	-5.9378
high_vs_HC	DNER	-0.0725942	0.00824826	-0.443999	0.657163	0.878575	-5.93794
high_vs_HC	ADCYAP1R1	0.116781	0.0160318	0.443887	0.657244	0.878575	-5.93798
high_vs_HC	LACTB2	0.118031	0.0802679	0.443348	0.657633	0.878575	-5.93821
high_vs_HC	SPESP1	0.115227	0.0544134	0.441802	0.658752	0.878575	-5.93886
high_vs_HC	RNF5	-0.121199	0.0444828	-0.441573	0.658917	0.878575	-5.93895
high_vs_HC	HSD11B1	0.107949	0.00155	0.441536	0.658944	0.878575	-5.93897
high_vs_HC	TET2	0.216608	0.184004	0.440828	0.659456	0.878575	-5.93926
high_vs_HC	UXS1	-0.129584	-0.0409944	-0.440274	0.659857	0.878575	-5.93949
high_vs_HC	PEPD	-0.140386	0.0296832	-0.440086	0.659994	0.878575	-5.93957
high_vs_HC	PALM2	0.126	0.0518172	0.439898	0.660129	0.878575	-5.93965
high_vs_HC	TBCB	0.299597	0.316445	0.439644	0.660314	0.878575	-5.93975
high_vs_HC	CHP1	0.206462	0.0179197	0.43931	0.660555	0.878575	-5.93989
high_vs_HC	MYL3	-0.215492	0.0845826	-0.438568	0.661093	0.878809	-5.9402
high_vs_HC	LRP1	-0.0686123	0.0280245	-0.437962	0.661532	0.878913	-5.94045
high_vs_HC	RNASE4	0.101692	0.0386153	0.434593	0.663975	0.881599	-5.94184
high_vs_HC	SFTPD	0.187633	0.0263627	0.433237	0.664959	0.881599	-5.9424
high_vs_HC	RCOR1	0.129739	0.114401	0.433056	0.665091	0.881599	-5.94247
high_vs_HC	LY75	0.0921636	0.00865535	0.432828	0.665256	0.881599	-5.94256
high_vs_HC	IL16	0.133794	-0.00897301	0.432524	0.665477	0.881599	-5.94269
high_vs_HC	PNMA1	0.113612	0.0702221	0.43218	0.665727	0.881599	-5.94283
high_vs_HC	TBCA	-0.171554	0.1237	-0.430799	0.66673	0.882447	-5.94339
high_vs_HC	TAX1BP1	-0.104229	0.0551132	-0.430089	0.667246	0.882543	-5.94368
high_vs_HC	SSC5D	0.123664	-0.0518736	0.429232	0.66787	0.882543	-5.94403
high_vs_HC	MICB_MICA	-0.451736	-0.916594	-0.42912	0.667951	0.882543	-5.94407
high_vs_HC	EHD3	-0.209697	0.243165	-0.427832	0.668888	0.882543	-5.94459
high_vs_HC	PIK3AP1	-0.213125	0.0221382	-0.427189	0.669356	0.882543	-5.94485
high_vs_HC	EPCAM	-0.187345	0.114462	-0.426203	0.670074	0.882543	-5.94525
high_vs_HC	TMEM25	-0.135706	0.106203	-0.426024	0.670205	0.882543	-5.94532
high_vs_HC	JPT2	0.152346	0.0353945	0.424958	0.670981	0.882543	-5.94575
high_vs_HC	GRHPR	-0.139337	0.0812005	-0.424467	0.671339	0.882543	-5.94595
high_vs_HC	NDUFS6	0.247552	-0.0211124	0.424287	0.67147	0.882543	-5.94602
high_vs_HC	SPINK2	0.119242	0.0487177	0.423502	0.672043	0.882543	-5.94633
high_vs_HC	SARG	-0.142473	0.0999612	-0.422345	0.672886	0.882543	-5.9468
high_vs_HC	ENTR1	0.130413	0.101532	0.421989	0.673146	0.882543	-5.94694
high_vs_HC	GPHA2	0.0944812	0.066802	0.421958	0.673169	0.882543	-5.94695
high_vs_HC	MANF	-0.210668	0.12904	-0.421511	0.673495	0.882543	-5.94713
high_vs_HC	ISM2	0.0689279	-0.00300037	0.421346	0.673616	0.882543	-5.94719
high_vs_HC	WAS	0.229525	0.10177	0.421226	0.673703	0.882543	-5.94724
high_vs_HC	SRPK2	-0.0984929	0.133079	-0.420414	0.674296	0.882543	-5.94756
high_vs_HC	STX4	-0.196199	0.252184	-0.420377	0.674322	0.882543	-5.94758
high_vs_HC	PNLIPRP1	-0.177153	-0.0465735	-0.420266	0.674404	0.882543	-5.94762
high_vs_HC	S100G	0.137206	0.101751	0.41993	0.674649	0.882543	-5.94776
high_vs_HC	CLIP2	-0.218651	0.129313	-0.419331	0.675087	0.882543	-5.94799
high_vs_HC	SPRING1	0.138638	0.0667595	0.419255	0.675142	0.882543	-5.94802
high_vs_HC	WASF1	-0.145068	0.0416534	-0.417448	0.676462	0.883714	-5.94874
high_vs_HC	CDH4	0.143368	-0.0101001	0.416789	0.676944	0.883714	-5.949
high_vs_HC	NMRK2	-0.116543	0.1259	-0.415919	0.67758	0.883714	-5.94934
high_vs_HC	DMP1	0.14094	0.0214269	0.415157	0.678138	0.883714	-5.94964
high_vs_HC	OMG	-0.146266	0.0126871	-0.415157	0.678138	0.883714	-5.94964
high_vs_HC	CORO1A	-0.277435	0.264978	-0.414276	0.678783	0.883714	-5.94998
high_vs_HC	PRDX2	0.109777	0.0893881	0.414206	0.678834	0.883714	-5.95001
high_vs_HC	DUSP3	0.332194	0.219531	0.414058	0.678942	0.883714	-5.95007
high_vs_HC	KLRD1	0.129372	-0.0114725	0.410157	0.6818	0.886597	-5.95159
high_vs_HC	JMJD1C	-0.137736	0.0176096	-0.409705	0.682132	0.886597	-5.95176
high_vs_HC	PTGDS	0.0719643	0.0443591	0.409363	0.682383	0.886597	-5.95189
high_vs_HC	ELN	-0.130857	-0.0182001	-0.409047	0.682614	0.886597	-5.95202
high_vs_HC	NCAN	0.100605	-0.000780846	0.408489	0.683024	0.886656	-5.95223
high_vs_HC	TBC1D17	0.153673	0.14791	0.407892	0.683462	0.886751	-5.95246
high_vs_HC	DIPK1C	-0.150549	0.00959229	-0.406778	0.684279	0.887157	-5.95289
high_vs_HC	PTEN	0.399032	-0.582844	0.405349	0.685329	0.887157	-5.95344
high_vs_HC	DDR1	-0.052761	0.0242063	-0.405299	0.685365	0.887157	-5.95346
high_vs_HC	CNTNAP4	0.191104	0.259345	0.405144	0.68548	0.887157	-5.95352
high_vs_HC	MDH1	-0.109049	0.123682	-0.404985	0.685596	0.887157	-5.95358
high_vs_HC	PAIP2B	0.131606	0.0333315	0.402307	0.687565	0.88838	-5.9546
high_vs_HC	ATP6AP2	-0.115343	0.0505362	-0.401272	0.688326	0.88838	-5.95499
high_vs_HC	NEB	0.118465	0.0568168	0.400804	0.688671	0.88838	-5.95517
high_vs_HC	EPPK1	0.143166	0.071051	0.400583	0.688834	0.88838	-5.95525
high_vs_HC	EXTL1	0.0973552	0.016143	0.400474	0.688914	0.88838	-5.95529
high_vs_HC	NPPC	-0.118426	0.0158488	-0.400337	0.689015	0.88838	-5.95534
high_vs_HC	PSCA	-0.470239	-1.06206	-0.400226	0.689096	0.88838	-5.95539
high_vs_HC	MED18	0.123856	0.0907954	0.399588	0.689566	0.888515	-5.95563
high_vs_HC	IL17D	-0.0952097	0.0177104	-0.397688	0.690966	0.889847	-5.95634
high_vs_HC	RPL14	-0.135235	0.0292046	-0.396851	0.691583	0.890171	-5.95666
high_vs_HC	PRTFDC1	-0.416134	-0.522377	-0.396289	0.691997	0.890233	-5.95687
high_vs_HC	CLSTN1	-0.12103	-0.00185585	-0.395206	0.692796	0.890355	-5.95727
high_vs_HC	PCARE	0.183729	0.237892	0.394719	0.693155	0.890355	-5.95745
high_vs_HC	BRSK2	-0.121402	0.121505	-0.394434	0.693366	0.890355	-5.95756
high_vs_HC	CNTN2	-0.0968468	0.016266	-0.394177	0.693555	0.890355	-5.95766
high_vs_HC	NT5C3A	0.222329	0.167068	0.393672	0.693927	0.890363	-5.95784
high_vs_HC	SERPINA6	-0.106405	0.0828871	-0.392829	0.69455	0.890401	-5.95816
high_vs_HC	LAIR1	0.121897	0.0536337	0.392062	0.695116	0.890401	-5.95844
high_vs_HC	CFI	0.115827	0.072026	0.391881	0.69525	0.890401	-5.95851
high_vs_HC	TNFRSF17	-0.106641	0.0473956	-0.391651	0.69542	0.890401	-5.95859
high_vs_HC	SLURP1	0.107461	0.103312	0.390219	0.696478	0.890792	-5.95912
high_vs_HC	MAX	-0.223564	-0.133957	-0.389981	0.696654	0.890792	-5.95921
high_vs_HC	SBSN	0.083839	0.0711659	0.389752	0.696823	0.890792	-5.95929
high_vs_HC	RBP7	-0.144381	0.0737072	-0.389095	0.697309	0.890945	-5.95954
high_vs_HC	TTR	-0.0756727	0.0123872	-0.388352	0.697859	0.89118	-5.95981
high_vs_HC	ROBO1	0.0597156	0.0500631	0.385953	0.699633	0.892977	-5.96068
high_vs_HC	HSD17B14	-0.148831	-0.0132556	-0.38533	0.700095	0.893098	-5.96091
high_vs_HC	DCTN1	0.139664	0.06459	0.383571	0.701398	0.894012	-5.96155
high_vs_HC	PGLYRP1	0.107294	0.0380739	0.383371	0.701546	0.894012	-5.96162
high_vs_HC	SPON1	-0.0751351	-0.000751493	-0.382876	0.701913	0.894012	-5.9618
high_vs_HC	VEGFD	-0.0773409	-0.0189985	-0.381708	0.702779	0.894646	-5.96222
high_vs_HC	ABL1	0.12616	0.0975939	0.380774	0.703471	0.89506	-5.96256
high_vs_HC	WNT9A	0.0895805	0.00753396	0.377993	0.705536	0.896887	-5.96356
high_vs_HC	SNCA	0.265247	0.182983	0.377847	0.705644	0.896887	-5.96361
high_vs_HC	CPB2	-0.13231	0.118053	-0.375594	0.707318	0.898545	-5.96441
high_vs_HC	TIMP4	-0.0947253	-0.00797201	-0.373825	0.708633	0.899746	-5.96504
high_vs_HC	MPI	0.0772662	0.0419621	0.372439	0.709664	0.900252	-5.96552
high_vs_HC	TBL1X	0.144536	0.147582	0.372162	0.70987	0.900252	-5.96562
high_vs_HC	MME	-0.166064	0.178891	-0.37138	0.710453	0.900252	-5.9659
high_vs_HC	MN1	0.146621	0.0434857	0.371288	0.710521	0.900252	-5.96593
high_vs_HC	CLUL1	-0.0955123	-0.00793881	-0.370805	0.710881	0.900252	-5.9661
high_vs_HC	ASGR1	0.0746909	-0.0118989	0.368811	0.712366	0.90143	-5.96679
high_vs_HC	ESYT2	-0.203103	0.304285	-0.368561	0.712552	0.90143	-5.96688
high_vs_HC	CGA	0.196921	0.157135	0.367828	0.713099	0.901653	-5.96714
high_vs_HC	PLCB2	0.183291	0.0204985	0.366927	0.71377	0.901683	-5.96745
high_vs_HC	KLK15	-0.0990734	0.0424354	-0.366802	0.713863	0.901683	-5.96749
high_vs_HC	PRKAR2A	-0.154381	0.193535	-0.3635	0.716327	0.904325	-5.96863
high_vs_HC	DDHD2	0.0783604	0.0344433	0.362492	0.71708	0.904405	-5.96898
high_vs_HC	TF	-0.0599227	0.0225295	-0.362017	0.717435	0.904405	-5.96914
high_vs_HC	HDAC9	0.130559	0.083921	0.360876	0.718287	0.904405	-5.96953
high_vs_HC	APOD	0.133208	0.0969066	0.359998	0.718944	0.904405	-5.96983
high_vs_HC	CMIP	-0.134349	0.175527	-0.359911	0.719008	0.904405	-5.96986
high_vs_HC	IL4R	0.082287	0.0531381	0.359842	0.71906	0.904405	-5.96988
high_vs_HC	ART3	0.0724351	-0.0235006	0.359777	0.719109	0.904405	-5.9699
high_vs_HC	CDH23	-0.0637279	0.0111818	-0.359437	0.719363	0.904405	-5.97002
high_vs_HC	MSRA	-0.118581	0.101821	-0.358271	0.720234	0.905034	-5.97041
high_vs_HC	OTUD6B	0.125531	0.213581	0.357093	0.721116	0.905674	-5.97081
high_vs_HC	TGFB2	0.123027	-0.0259771	0.356485	0.721571	0.905779	-5.97102
high_vs_HC	DTX2	-0.170897	0.177422	-0.355728	0.722137	0.906022	-5.97127
high_vs_HC	FKBP14	-0.108044	0.0657326	-0.355107	0.722603	0.906123	-5.97148
high_vs_HC	SNAP23	-0.255684	0.0811459	-0.354626	0.722963	0.906123	-5.97164
high_vs_HC	S100A16	-0.138059	0.0702117	-0.353664	0.723684	0.90656	-5.97196
high_vs_HC	C1RL	0.132406	0.112149	0.352552	0.724517	0.907137	-5.97233
high_vs_HC	CHRDL2	0.10698	0.0428295	0.348546	0.727522	0.909135	-5.97366
high_vs_HC	PRRT3	0.0839201	0.00760771	0.348527	0.727536	0.909135	-5.97367
high_vs_HC	HTR1A	0.149242	0.177502	0.348506	0.727552	0.909135	-5.97367
high_vs_HC	LAYN	0.0797182	0.0371701	0.348433	0.727607	0.909135	-5.9737
high_vs_HC	PRTN3	0.139531	0.0978119	0.346944	0.728725	0.910064	-5.97419
high_vs_HC	AGXT	0.156829	0.167591	0.3459	0.729509	0.910362	-5.97453
high_vs_HC	ARF6	-0.248164	0.320454	-0.344991	0.730192	0.910362	-5.97482
high_vs_HC	VAMP5	0.111386	0.111759	0.344243	0.730753	0.910362	-5.97507
high_vs_HC	FH	0.142842	0.152638	0.34423	0.730763	0.910362	-5.97507
high_vs_HC	CSPG4	0.0673994	0.00947251	0.343333	0.731438	0.910362	-5.97536
high_vs_HC	ATP5IF1	-0.121697	0.0330484	-0.343117	0.7316	0.910362	-5.97543
high_vs_HC	LRRC38	0.110268	-0.0179602	0.343062	0.731642	0.910362	-5.97545
high_vs_HC	APCS	0.0974266	0.0281593	0.341991	0.732448	0.910362	-5.9758
high_vs_HC	GOT1	0.0855571	0.0552713	0.341889	0.732524	0.910362	-5.97583
high_vs_HC	DMD	0.0784935	0.0592435	0.341276	0.732985	0.910362	-5.97603
high_vs_HC	TTN	-0.155684	0.141858	-0.341153	0.733077	0.910362	-5.97607
high_vs_HC	VASP	0.0883377	0.102344	0.34038	0.733659	0.91062	-5.97632
high_vs_HC	SLAMF1	0.110968	-0.0180797	0.339422	0.73438	0.910976	-5.97662
high_vs_HC	RAB2B	0.141829	0.247163	0.339006	0.734694	0.910976	-5.97676
high_vs_HC	NAA10	0.227356	-0.0729219	0.336966	0.736231	0.912063	-5.97741
high_vs_HC	APOH	-0.149227	0.110083	-0.336847	0.73632	0.912063	-5.97745
high_vs_HC	PFDN4	0.0986429	0.0424388	0.335337	0.737459	0.912357	-5.97792
high_vs_HC	NPTXR	0.0807032	0.0684845	0.335293	0.737492	0.912357	-5.97794
high_vs_HC	SCGB2A2	-0.0945948	0.124002	-0.33504	0.737682	0.912357	-5.97802
high_vs_HC	METAP1D	0.117877	0.0781643	0.334393	0.73817	0.912497	-5.97822
high_vs_HC	TPPP3	-0.154934	-0.00572338	-0.333433	0.738894	0.912928	-5.97853
high_vs_HC	UROS	-0.162286	0.0718056	-0.332275	0.739769	0.913545	-5.97889
high_vs_HC	EPB41L5	-0.132749	0.0217289	-0.330463	0.741137	0.913843	-5.97946
high_vs_HC	CCT5	0.0826208	0.0556643	0.330389	0.741192	0.913843	-5.97948
high_vs_HC	IL32	0.103901	0.0617292	0.33004	0.741456	0.913843	-5.97959
high_vs_HC	NFATC3	-0.136997	0.158204	-0.329965	0.741512	0.913843	-5.97961
high_vs_HC	DPT	-0.0855987	-0.011702	-0.328951	0.742278	0.914014	-5.97993
high_vs_HC	PARP1	-0.100423	0.0742602	-0.328789	0.742401	0.914014	-5.97998
high_vs_HC	SIGLEC6	-0.151217	-0.152076	-0.32776	0.743178	0.914133	-5.9803
high_vs_HC	AIFM1	-0.132369	0.110093	-0.327666	0.743249	0.914133	-5.98033
high_vs_HC	PXN	-0.144198	0.129345	-0.326616	0.744043	0.914257	-5.98065
high_vs_HC	SCARF1	-0.0730013	0.0286759	-0.326539	0.744101	0.914257	-5.98067
high_vs_HC	GCC1	-0.104766	0.144804	-0.324015	0.746011	0.915891	-5.98145
high_vs_HC	BAP18	-0.131494	0.120209	-0.322566	0.747108	0.915891	-5.98189
high_vs_HC	CFC1	0.0928838	0.0218129	0.322058	0.747493	0.915891	-5.98205
high_vs_HC	GKN1	0.0551935	-0.0319266	0.321755	0.747722	0.915891	-5.98214
high_vs_HC	PADI2	0.198285	0.100002	0.321595	0.747843	0.915891	-5.98219
high_vs_HC	ANXA10	-0.174639	0.175482	-0.32122	0.748127	0.915891	-5.9823
high_vs_HC	PSRC1	0.072563	0.0555065	0.320894	0.748374	0.915891	-5.9824
high_vs_HC	CINP	-0.0820123	0.0514868	-0.320794	0.74845	0.915891	-5.98243
high_vs_HC	ULBP2	0.0806851	0.0200996	0.319917	0.749114	0.915891	-5.9827
high_vs_HC	NUP50	0.0663026	0.0540017	0.319812	0.749194	0.915891	-5.98273
high_vs_HC	FSTL1	0.0365221	-0.00477015	0.319099	0.749734	0.915922	-5.98294
high_vs_HC	SPRY2	0.12967	-0.0454685	0.318785	0.749973	0.915922	-5.98304
high_vs_HC	CD300A	0.0601162	0.00386269	0.316066	0.752034	0.917514	-5.98385
high_vs_HC	APBB1IP	0.113623	0.0836719	0.315461	0.752494	0.917514	-5.98403
high_vs_HC	ICOSLG	0.0401974	0.00400386	0.315094	0.752772	0.917514	-5.98414
high_vs_HC	LARP1	0.14008	0.0569975	0.314712	0.753062	0.917514	-5.98426
high_vs_HC	SLC39A5	-0.110432	-0.0212269	-0.313379	0.754074	0.917514	-5.98465
[truncated: 5,304 more rows]
