# Supplementary material for: XIST expression and hypermethylation of the X chromosome in males with systemic lupus erythematosus
Source: Front Immunol. 2026 Apr 6;17:1743606. doi: 10.3389/fimmu.2026.1743606 (PMC13103550; doi:10.3389/fimmu.2026.1743606)
Supplement: Supplementary file 10 [file Table9.xlsx]

## Sheet: mPromoters
Supplementary Table 9A: DEA by XIST subgroup: XIST-high vs HC, XIST-low vs HC, and XIST-high vs XIST-low (Promoter Methylation)
comparison	analyte	logFC	AveExpr	t	P.Value	adj.P.Val	B	Name	seqnames	start	end	description
high_vs_HC	gene48885	1.74213	2.50049	8.58667	4.62932e-17	1.67442e-12	26.0126	ZNF630-AS1	chrX	48054310	48056509	ZNF630 antisense RNA 1
high_vs_HC	gene50027	1.925	3.59101	7.25779	9.36951e-13	1.69448e-08	17.1438	LOC100128416	chrX	136845197	136847396	RAB28, member RAS oncogene family pseudogene
high_vs_HC	gene49916	1.48522	1.17424	7.17503	1.65657e-12	1.99727e-08	16.6709	LOC102388891	chrX	131795971	131798170	family with sequence similarity 195, member A pseudogene
high_vs_HC	gene49498	0.935751	2.75218	6.82702	1.71269e-11	1.5487e-07	14.6774	HNRNPA1P26	chrX	100856242	100858441	heterogeneous nuclear ribonucleoprotein A1 pseudogene 26
high_vs_HC	gene49851	1.04536	2.63201	6.62296	6.45267e-11	4.66786e-07	13.5082	LOC392536	chrX	125327822	125330021	filamin binding LIM protein 1 pseudogene
high_vs_HC	gene48876	0.799771	1.66398	6.54314	1.074e-10	5.62428e-07	13.0593	CXXC1P1	chrX	47705191	47707390	CXXC finger protein 1 pseudogene 1
high_vs_HC	gene48854	-1.72782	4.78854	-6.54237	1.08847e-10	5.62428e-07	12.8891	LOC100421108	chrX	47158000	47160199	inositol 1,3,4-triphosphate 5/6 kinase pseudogene
high_vs_HC	gene48634	1.01983	2.64161	6.50015	1.41005e-10	6.3752e-07	12.8196	SCARNA23	chrX	24742441	24744640	small Cajal body-specific RNA 23
high_vs_HC	gene48498	1.42673	3.28335	6.15813	1.1657e-09	4.68481e-06	10.9476	LINC01203	chrX	13333241	13335440	long intergenic non-protein coding RNA 1203
high_vs_HC	gene49230	1.16388	3.31145	6.11198	1.53556e-09	5.55412e-06	10.7191	NUTF2P7	chrX	71016771	71018970	nuclear transport factor 2 pseudogene 7
high_vs_HC	gene48887	1.21313	2.54283	6.05608	2.14328e-09	7.0475e-06	10.4262	SSX6	chrX	48105982	48108181	synovial sarcoma, X breakpoint 6 (pseudogene)
high_vs_HC	gene48888	1.51211	3.16588	5.90731	5.13834e-09	1.54878e-05	9.65856	SPACA5B	chrX	48128657	48130856	sperm acrosome associated 5B
high_vs_HC	gene49304	0.773129	1.82592	5.87913	6.05125e-09	1.68364e-05	9.51508	DDX3P1	chrX	74119043	74121242	DEAD (Asp-Glu-Ala-Asp) box polypeptide 3, pseudogene 1
high_vs_HC	gene49072	0.982106	3.228	5.69747	1.70821e-08	4.41328e-05	8.60531	RPL7AP71	chrX	54221303	54223502	ribosomal protein L7a pseudogene 71
high_vs_HC	gene48632	0.997064	3.34503	5.55342	3.81356e-08	9.19577e-05	7.89198	LOC100288233	chrX	24679936	24682135	ribosomal protein L23 pseudogene
high_vs_HC	gene49553	-0.815783	2.71352	-5.51292	4.76191e-08	0.000107649	7.70787	MTND2P2	chrX	102784814	102787013	MT-ND2 pseudogene 2
high_vs_HC	gene49789	0.85778	1.80661	5.45346	6.58449e-08	0.000140095	7.42449	SFR1P1	chrX	120202579	120204778	SWI5-dependent recombination repair 1 pseudogene
high_vs_HC	gene48878	0.9334	2.43011	5.42941	7.50022e-08	0.000148114	7.31067	LOC100419908	chrX	47741076	47743275	zinc finger protein 585A pseudogene
high_vs_HC	gene48612	0.921908	1.9625	5.42095	7.85105e-08	0.000148114	7.27072	LOC100217367	chrX	23348995	23351194	chromosome 11 open reading frame 73 pseudogene
high_vs_HC	gene49552	-0.808683	2.74458	-5.41311	8.18988e-08	0.000148114	7.23379	MTND1P32	chrX	102783678	102785877	MT-ND1 pseudogene 32
high_vs_HC	gene49362	0.821867	2.0355	4.95198	8.96402e-07	0.00154395	5.14068	FNDC3CP	chrX	78169938	78172137	fibronectin type III domain containing 3C, pseudogene
high_vs_HC	gene48786	-1.2405	4.20456	-4.89913	1.16553e-06	0.00191623	4.91954	LOC100506654	chrX	41472454	41474653	gem (nuclear organelle) associated protein 7 pseudogene
high_vs_HC	gene48822	0.750839	2.97021	4.86654	1.36847e-06	0.00215207	4.77348	LOC392452	chrX	45729088	45731287	mitochondrial fission factor pseudogene
high_vs_HC	gene49272	1.1704	2.74645	4.78601	2.02886e-06	0.00305766	4.35389	LOC100499496	chrX	72658457	72660656	matrin 3 pseudogene
high_vs_HC	gene49365	0.830265	1.70705	4.76341	2.25944e-06	0.00326896	4.34493	ZCCHC5	chrX	78659303	78661502	zinc finger, CCHC domain containing 5
high_vs_HC	gene49565	0.650305	1.82748	4.72901	2.66568e-06	0.00359705	4.20158	LOC100420653	chrX	103259119	103261318	guanosine monophosphate reductase pseudogene
high_vs_HC	gene49845	0.895407	3.45013	4.72754	2.68511e-06	0.00359705	4.18932	LOC100132015	chrX	124330918	124333117	testis expressed sequence 13-like pseudogene
high_vs_HC	gene50042	0.583863	1.65639	4.71777	2.81304e-06	0.00363384	4.15494	MIR504	chrX	138667594	138669793	microRNA 504
high_vs_HC	gene48821	1.09822	2.94831	4.70445	2.99833e-06	0.00373964	4.09967	KRT8P14	chrX	45633611	45635810	keratin 8 pseudogene 14
high_vs_HC	gene49917	0.786964	2.42007	4.65832	3.73178e-06	0.00435414	3.91011	PNKDP1	chrX	131803557	131805756	PNKD pseudogene 1
high_vs_HC	gene49166	1.1794	3.76745	4.67052	3.52799e-06	0.00425358	3.90137	NANOGP9	chrX	65773633	65775832	Nanog homeobox pseudogene 9
high_vs_HC	gene48771	0.962103	3.32099	4.5974	4.96948e-06	0.00561706	3.66221	DPRXP6	chrX	40756431	40758630	divergent-paired related homeobox pseudogene 6
high_vs_HC	gene48677	0.652844	2.19793	4.58347	5.30329e-06	0.00581273	3.60597	LOC100420324	chrX	30207387	30209586	melanoma antigen family A, 10 pseudogene
high_vs_HC	gene50114	1.75928	1.02802	4.56651	5.73878e-06	0.00610505	3.53773	CXorf51B	chrX	146807784	146809983	chromosome X open reading frame 51B
high_vs_HC	gene48721	0.646322	2.25079	4.55541	6.04226e-06	0.00624424	3.49317	MOB1AP2	chrX	37289205	37291404	MOB kinase activator 1A pseudogene 2
high_vs_HC	gene49191	0.607527	1.9633	4.52969	6.80563e-06	0.00683777	3.39034	ACTR3P2	chrX	68769322	68771521	ACTR3 pseudogene 2
high_vs_HC	gene18760	0.283519	-0.244961	4.51625	7.24058e-06	0.00689189	3.33682	RBAK-RBAKDN	chr7	5043821	5046020	RBAK-RBAKDN readthrough
high_vs_HC	gene18761	0.283519	-0.244961	4.51625	7.24058e-06	0.00689189	3.33682	RBAK	chr7	5043821	5046020	RB-associated KRAB zinc finger
high_vs_HC	gene50068	0.978617	2.83171	4.39234	1.27199e-05	0.0117969	2.85052	SPANXC	chrX	141242351	141244550	SPANX family, member C
high_vs_HC	gene49149	0.688729	2.71734	4.37603	1.36851e-05	0.0123747	2.78748	SHC1P1	chrX	64430183	64432382	SHC (Src homology 2 domain containing) transforming protein 1 pseudogene 1
high_vs_HC	gene49844	0.771942	2.80946	4.3566	1.49266e-05	0.0131682	2.71265	NPM1P34	chrX	124278435	124280634	nucleophosmin 1 (nucleolar phosphoprotein B23, numatrin) pseudogene 34
high_vs_HC	gene49306	-0.95979	3.84752	-4.33011	1.67985e-05	0.0144667	2.61091	MKRN5P	chrX	74162472	74164671	makorin ring finger protein 5, pseudogene
high_vs_HC	gene50002	1.47488	2.14345	4.31106	1.82765e-05	0.0153736	2.53421	CT45A2	chrX	135829149	135831348	cancer/testis antigen family 45, member A2
high_vs_HC	gene48690	0.939874	3.38942	4.30369	1.88765e-05	0.0155174	2.51049	FTHL17	chrX	31071854	31074053	ferritin, heavy polypeptide-like 17
high_vs_HC	gene49219	-0.755129	2.35157	-4.27278	2.16264e-05	0.0173828	2.39347	LOC100421462	chrX	70362175	70364374	trafficking protein particle complex 2-like pseudogene
high_vs_HC	gene48495	0.897105	2.8745	4.26506	2.23989e-05	0.0176123	2.35026	GS1-600G8.3	chrX	13308652	13310851	unknown transcript
high_vs_HC	gene49713	0.581041	2.11656	4.23472	2.55382e-05	0.0196535	2.25052	TMSB4XP7	chrX	115130913	115133112	thymosin beta 4, X-linked pseudogene 7
high_vs_HC	gene49173	-1.03678	2.25139	-4.22059	2.71556e-05	0.0204629	2.19774	EIF4BP9	chrX	66076164	66078363	eukaryotic translation initiation factor 4B pseudogene 9
high_vs_HC	gene10011	-0.390289	-1.87289	-4.20471	2.90892e-05	0.0214726	2.13865	DTX3L	chr3	122562338	122564537	deltex 3 like, E3 ubiquitin ligase
high_vs_HC	gene48924	0.76388	2.52119	4.18924	3.10995e-05	0.0224974	2.08125	LOC100420869	chrX	48776771	48778970	acetyl-CoA acyltransferase 2 pseudogene
high_vs_HC	gene5884	-0.36544	-2.22557	-4.16824	3.40393e-05	0.0241412	2.00371	FNBP1P1	chr2	74118683	74120882	formin binding protein 1 pseudogene 1
high_vs_HC	gene49776	0.795149	3.11907	4.16287	3.48545e-05	0.024244	1.96131	LOC100422368	chrX	119822847	119825046	UPF3 regulator of nonsense transcripts homolog B (yeast) pseudogene
high_vs_HC	gene18339	-0.379065	-1.3365	-4.15361	3.62422e-05	0.0247336	1.94989	RAET1L	chr6	150025397	150027596	retinoic acid early transcript 1L
high_vs_HC	gene49761	0.710443	2.38529	4.13863	3.86387e-05	0.0257875	1.89495	AKAP17BP	chrX	119257459	119259658	A kinase (PRKA) anchor protein 17B, pseudogene
high_vs_HC	gene49021	0.511118	1.98947	4.13517	3.92124e-05	0.0257875	1.88231	LOC100421603	chrX	52324166	52326365	family with sequence similarity 156, member A pseudogene
high_vs_HC	gene48984	0.670105	2.85064	4.12638	4.07085e-05	0.0262933	1.8502	CCNB3	chrX	50279421	50281620	cyclin B3
high_vs_HC	gene50160	3.63419	3.65728	4.12325	4.16419e-05	0.0264243	1.78899	MAGEA9	chrX	149779921	149782120	melanoma antigen family A, 9
high_vs_HC	gene48838	0.997446	2.92504	4.08997	4.752e-05	0.0296344	1.71442	RNU6-50P	chrX	46515523	46517722	RNA, U6 small nuclear 50, pseudogene
high_vs_HC	gene48981	0.540599	2.17221	4.07694	5.01856e-05	0.0307663	1.6708	MIR502	chrX	50012598	50014797	microRNA 502
high_vs_HC	gene49187	0.65352	3.05231	4.05465	5.51125e-05	0.0327116	1.5906	LOC100128467	chrX	68472611	68474810	nuclear distribution protein nudE-like 1-like
high_vs_HC	gene50049	-0.657564	3.35728	-4.05252	5.56065e-05	0.0327116	1.58296	BCYRN1P1	chrX	139718579	139720778	brain cytoplasmic RNA 1, pseudogene 1
high_vs_HC	gene50032	0.638368	2.05426	4.05053	5.60718e-05	0.0327116	1.57582	LOC100420958	chrX	136959917	136962116	transmembrane 9 superfamily member 2 pseudogene
high_vs_HC	gene36359	0.248941	-3.17426	4.03555	5.9696e-05	0.0342731	1.52221	PGBD4	chr15	34100073	34102272	piggyBac transposable element derived 4
high_vs_HC	gene49206	0.560643	2.56817	4.02864	6.14413e-05	0.0347239	1.49755	AWAT2	chrX	70049766	70051965	acyl-CoA wax alcohol acyltransferase 2
high_vs_HC	gene48988	0.513114	2.02133	4.00411	6.80362e-05	0.0378595	1.41032	BMP15	chrX	50908735	50910934	bone morphogenetic protein 15
high_vs_HC	gene50109	0.527442	2.11189	3.98376	7.40131e-05	0.0405614	1.33833	MIR891A	chrX	146027673	146029872	microRNA 891a
high_vs_HC	gene48523	0.603309	1.27165	3.97662	7.62266e-05	0.041151	1.31314	FIGF	chrX	15384214	15386413	c-fos induced growth factor (vascular endothelial growth factor D)
high_vs_HC	gene47550	0.442837	1.44457	3.96892	7.86823e-05	0.0418521	1.28604	IGLVI-42	chr22	22395032	22397231	immunoglobulin lambda variable (I)-42 (pseudogene)
high_vs_HC	gene49797	0.965634	2.69689	3.95693	8.2663e-05	0.0433322	1.24124	RNU7-68P	chrX	120502898	120505097	RNA, U7 small nuclear 68 pseudogene
high_vs_HC	gene38891	-0.506857	-2.4815	-3.95171	8.44448e-05	0.0436338	1.22565	NLRC5	chr16	56987547	56989746	NLR family, CARD domain containing 5
high_vs_HC	gene49249	1.01691	0.101338	3.94673	8.61861e-05	0.0439064	1.20822	INGX	chrX	71492250	71494449	inhibitor of growth family, X-linked, pseudogene
high_vs_HC	gene18600	-0.450335	-2.19088	-3.93741	8.95349e-05	0.0449789	1.17567	FRMD1	chr6	168101315	168103514	FERM domain containing 1
high_vs_HC	gene49319	0.619512	3.16628	3.91596	9.77158e-05	0.0484162	1.10103	RPS7P14	chrX	74407483	74409682	ribosomal protein S7 pseudogene 14
high_vs_HC	gene49918	0.555941	2.39812	3.90555	0.000101938	0.0498258	1.06493	RNA5SP514	chrX	131938757	131940956	RNA, 5S ribosomal pseudogene 514
high_vs_HC	gene49820	0.501369	2.07671	3.88646	0.000110127	0.0524119	0.999016	HSPA8P1	chrX	121204893	121207092	heat shock 70kDa protein 8 pseudogene 1
high_vs_HC	gene48600	0.881068	3.17442	3.90022	0.000104289	0.0502951	0.993144	LOC100418871	chrX	21937479	21939678	cytohesin 1 pseudogene
high_vs_HC	gene50011	0.501856	1.8357	3.87065	0.000117381	0.0551387	0.944625	GAPDHP67	chrX	136075877	136078076	glyceraldehyde 3 phosphate dehydrogenase pseudogene 67
high_vs_HC	gene39111	-0.66191	2.93423	-3.86068	0.000122186	0.0559425	0.910434	MIR140	chr16	69931081	69933280	microRNA 140
high_vs_HC	gene38110	5.71641	3.00274	3.86588	0.000121161	0.0559425	0.899461	NPIPA2	chr16	14743595	14745794	nuclear pore complex interacting protein family, member A2
high_vs_HC	gene48638	0.409384	2.02469	3.83587	0.000134955	0.0610165	0.825748	LOC441487	chrX	25195041	25197240	methyltransferase like 1 pseudogene
high_vs_HC	gene48628	0.734077	2.53081	3.82992	0.000138199	0.0614279	0.805516	SNRPEP9	chrX	24511407	24513606	small nuclear ribonucleoprotein polypeptide E pseudogene 9
high_vs_HC	gene16197	0.355229	-0.777872	3.82599	0.000140384	0.0614279	0.792159	GMNN	chr6	24772931	24775130	geminin, DNA replication inhibitor
high_vs_HC	gene50184	1.02459	4.93172	3.82496	0.00014096	0.0614279	0.788676	PASD1	chrX	151561535	151563734	PAS domain containing 1
high_vs_HC	gene49701	-0.439037	1.37457	-3.82	0.000143774	0.0619082	0.771848	MIR764	chrX	114637435	114639634	microRNA 764
high_vs_HC	gene50020	0.684882	2.63049	3.81492	0.000146764	0.061996	0.752265	MIR934	chrX	136548878	136551077	microRNA 934
high_vs_HC	gene50703	1.17897	1.14585	3.81341	0.000147604	0.061996	0.749472	TSPY21P	chrY	22402621	22404820	testis specific protein, Y-linked 21, pseudogene
high_vs_HC	gene50314	-0.763429	3.79969	-3.81084	0.000149119	0.061996	0.738704	MIR664B	chrX	154766596	154768795	microRNA 664b
high_vs_HC	gene49119	0.506752	1.83725	3.79519	0.000158656	0.0648105	0.68802	PPP1R11P2	chrX	57227034	57229233	protein phosphatase 1, regulatory (inhibitor) subunit 11 pseudogene 2
high_vs_HC	gene49368	0.728813	3.03917	3.79385	0.0001595	0.0648105	0.683508	RPL7P54	chrX	78761142	78763341	ribosomal protein L7 pseudogene 54
high_vs_HC	gene1740	-1.20998	-0.660394	-3.78732	0.000163669	0.0648105	0.661556	IFI44L	chr1	78618382	78620581	interferon-induced protein 44-like
high_vs_HC	gene50157	0.64037	3.04454	3.7858	0.000164659	0.0648105	0.656426	LOC100420334	chrX	149758770	149760969	melanoma antigen family A, 11 pseudogene
high_vs_HC	gene48830	0.61458	2.74425	3.78551	0.000164848	0.0648105	0.65545	PCNAP3	chrX	46059458	46061657	proliferating cell nuclear antigen pseudogene 3
high_vs_HC	gene49675	0.479699	0.955119	3.77993	0.00016852	0.0649242	0.636717	CAPN6	chrX	111270347	111272546	calpain 6
high_vs_HC	gene49176	0.377209	1.50951	3.77962	0.000168728	0.0649242	0.635668	GPR165P	chrX	66435967	66438166	G protein-coupled receptor 165 pseudogene
high_vs_HC	gene48765	0.57943	3.43992	3.76882	0.000176061	0.0670331	0.59949	IMPDH1P2	chrX	40360610	40362809	IMP (inosine monophosphate) dehydrogenase 1 pseudogene 2
high_vs_HC	gene48980	0.553834	2.60037	3.7655	0.000178371	0.0672051	0.58841	MIR660	chrX	50011241	50013440	microRNA 660
high_vs_HC	gene49896	0.586449	2.36307	3.75706	0.000184388	0.068756	0.560209	LOC100130170	chrX	130643601	130645800	chromosome 12 open reading frame 49 pseudogene
high_vs_HC	gene49959	0.573021	3.03584	3.74483	0.000193461	0.0714029	0.517576	RPS7P12	chrX	134648783	134650982	ribosomal protein S7 pseudogene 12
high_vs_HC	gene49456	0.604359	2.27057	3.74078	0.000196533	0.0718039	0.506012	PAICSP7	chrX	94639400	94641599	phosphoribosylaminoimidazole carboxylase, phosphoribosylaminoimidazole succinocarboxamide synthetase pseudogene 7
high_vs_HC	gene48901	0.609441	2.37276	3.73304	0.000202562	0.0725879	0.480347	SSXP9	chrX	48320193	48322392	SSX family pseudogene 9
high_vs_HC	gene49208	-0.743102	1.99198	-3.73288	0.000202692	0.0725879	0.479799	MTND4P31	chrX	70128897	70131096	MT-ND4 pseudogene 31
high_vs_HC	gene46840	0.803346	3.58108	3.71926	0.000213741	0.0757942	0.43473	KRTAP21-3	chr21	30718578	30720777	keratin associated protein 21-3
high_vs_HC	gene48900	0.571692	3.15847	3.70833	0.000223012	0.078314	0.398687	LOC791092	chrX	48306191	48308390	ornithine aminotransferase pseudogene
high_vs_HC	gene37288	-1.37157	1.92105	-3.68465	0.000244443	0.0842048	0.320846	GOLGA6L10	chr15	82349276	82351475	golgin A6 family-like 10
high_vs_HC	gene49682	0.911842	4.13299	3.68714	0.000242159	0.0842048	0.304191	ALG13	chrX	111678742	111680941	ALG13, UDP-N-acetylglucosaminyltransferase subunit
high_vs_HC	gene33086	0.338608	1.65675	3.67844	0.000250346	0.0854247	0.3006	RNU6-57P	chr13	41354460	41356659	RNA, U6 small nuclear 57, pseudogene
high_vs_HC	gene49989	0.488886	1.9996	3.67227	0.000256365	0.086661	0.280456	LOC100130607	chrX	135465285	135467484	WD repeat domain 4 pseudogene
high_vs_HC	gene48910	0.593804	2.75037	3.65846	0.000270338	0.0905383	0.235469	LOC791096	chrX	48448710	48450909	ornithine aminotransferase pseudogene
high_vs_HC	gene48836	-0.532146	2.4466	-3.65591	0.000272998	0.0905902	0.227173	LOC100113397	chrX	46457045	46459244	vezatin, adherens junctions transmembrane protein pseudogene
high_vs_HC	gene11433	0.186851	-1.95431	3.65271	0.000276365	0.090874	0.216784	FAM86MP	chr4	9691097	9693296	family with sequence similarity 86, member M, pseudogene
high_vs_HC	gene28769	-0.0892997	-1.74647	-3.63555	0.000295108	0.0947314	0.161197	FADS1	chr11	61816858	61819057	fatty acid desaturase 1
high_vs_HC	gene48577	0.61275	3.10594	3.63339	0.000297546	0.0947314	0.154231	HAUS1P2	chrX	18863370	18865569	HAUS augmin-like complex, subunit 1 pseudogene 2
high_vs_HC	gene49002	0.442678	2.08263	3.63131	0.000299914	0.0947314	0.147518	TRE-CTC18-1	chrX	51563132	51565331	transfer RNA-Glu (CTC) 18-1
high_vs_HC	gene49691	0.727247	3.45283	3.63102	0.000300251	0.0947314	0.146568	MIR4329	chrX	112780589	112782788	microRNA 4329
high_vs_HC	gene48978	0.683286	2.28469	3.63022	0.000301192	0.0947314	0.143925	MIR501	chrX	50007722	50009921	microRNA 501
high_vs_HC	gene50005	-0.59495	0.170329	-3.62005	0.000313056	0.097614	0.111209	CT45A9	chrX	135880967	135883166	cancer/testis antigen family 45, member A9
high_vs_HC	gene21999	1.05764	4.55014	3.60396	0.000332767	0.102873	0.0595329	LOC100288666	chr8	42726029	42728228	ribosomal protein L7-like 1 pseudogene
high_vs_HC	gene7156	0.240147	-3.31757	3.59107	0.000349391	0.107097	0.0182946	PKP4	chr2	158454880	158457079	plakophilin 4
high_vs_HC	gene50064	0.641566	2.73315	3.5725	0.000374715	0.113894	-0.0408665	MIR320D2	chrX	140926020	140928219	microRNA 320d-2
high_vs_HC	gene49779	0.755823	3.33848	3.56932	0.000379247	0.114311	-0.0522085	AKAP14	chrX	119893973	119896172	A kinase (PRKA) anchor protein 14
high_vs_HC	gene48723	0.599252	3.23931	3.56656	0.000383165	0.114538	-0.0597145	LOC100420326	chrX	37439441	37441640	ferritin, heavy polypeptide 1 pseudogene
high_vs_HC	gene10010	-0.297941	-0.290194	-3.5605	0.000391983	0.116213	-0.0789404	PARP9	chr3	122564477	122566676	poly (ADP-ribose) polymerase family, member 9
high_vs_HC	gene33121	0.721394	3.47517	3.55511	0.000399978	0.117298	-0.0959985	ENOX1-AS2	chr13	43446852	43449051	ENOX1 antisense RNA 2
high_vs_HC	gene48882	-0.614388	2.91254	-3.55368	0.000402128	0.117298	-0.100528	RPL7P57	chrX	47841511	47843710	ribosomal protein L7 pseudogene 57
high_vs_HC	gene49475	0.913457	3.28619	3.54707	0.000412351	0.119318	-0.129308	LOC100422431	chrX	96953996	96956195	NADH dehydrogenase (ubiquinone) 1 beta subcomplex, 5, 16kDa pseudogene
high_vs_HC	gene21686	0.352161	0.183359	3.53411	0.000432611	0.124187	-0.162233	BIN3-IT1	chr8	22642010	22644209	BIN3 intronic transcript 1 (non-protein coding)
high_vs_HC	gene28844	0.739433	3.05392	3.53026	0.000438848	0.124985	-0.174316	SLC22A24	chr11	63144022	63146221	solute carrier family 22, member 24
high_vs_HC	gene41739	0.612946	2.46666	3.51827	0.00045885	0.128743	-0.211931	KIAA1731NL	chr17	78903018	78905217	KIAA1731 N-terminal like
high_vs_HC	gene40136	0.10074	-1.34585	3.51808	0.000459162	0.128743	-0.212505	MIEF2	chr17	18258534	18260733	mitochondrial elongation factor 2
high_vs_HC	gene40177	-1.00991	3.84951	-3.50466	0.000482572	0.134266	-0.254453	KYNUP2	chr17	19080861	19083060	kynureninase pseudogene 2
high_vs_HC	gene48999	0.632384	3.40239	3.50138	0.000488468	0.134869	-0.264695	CXorf67	chrX	51404915	51407114	chromosome X open reading frame 67
high_vs_HC	gene10268	0.908365	4.26471	3.49739	0.000495707	0.135831	-0.277098	HMGB3P13	chr3	134435502	134437701	high mobility group box 3 pseudogene 13
high_vs_HC	gene29622	0.532655	1.89834	3.49091	0.000507711	0.138074	-0.297271	MIR3920	chr11	101519706	101521905	microRNA 3920
high_vs_HC	gene48340	-1.30698	1.88375	-3.48564	0.000517657	0.139461	-0.313625	KLHDC7B	chr22	50546033	50548232	kelch domain containing 7B
high_vs_HC	gene49501	0.543872	2.83742	3.48414	0.000520521	0.139461	-0.318275	LOC100132658	chrX	100908614	100910813	NSA2 ribosome biogenesis homolog (S. cerevisiae) pseudogene
high_vs_HC	gene49186	0.513548	2.32472	3.47964	0.00052921	0.140343	-0.332228	PGK1P1	chrX	68071651	68073850	phosphoglycerate kinase 1, pseudogene 1
high_vs_HC	gene50102	0.372974	0.571622	3.47747	0.000533446	0.140343	-0.338945	TMEM257	chrX	145825410	145827609	transmembrane protein 257
high_vs_HC	gene44214	0.370287	1.37867	3.47404	0.000540216	0.140343	-0.349571	CLC	chr19	39737830	39740029	Charcot-Leyden crystal galectin
high_vs_HC	gene41237	-0.381624	0.500586	-3.47279	0.000542692	0.140343	-0.353424	RNF126P1	chr17	57043478	57045677	ring finger protein 126 pseudogene 1
high_vs_HC	gene34826	0.745749	3.07379	3.47253	0.000543213	0.140343	-0.354232	LOC100420347	chr14	58098985	58101184	polycomb group ring finger 3 pseudogene
high_vs_HC	gene50177	0.481436	2.5792	3.46811	0.000552096	0.141626	-0.367896	RPL19P21	chrX	150991465	150993664	ribosomal protein L19 pseudogene 21
high_vs_HC	gene50173	0.704139	3.21719	3.465	0.000558487	0.142099	-0.378398	MTM1	chrX	150560658	150562857	myotubularin 1
high_vs_HC	gene50035	-0.519955	2.07697	-3.46336	0.000561796	0.142099	-0.382566	RAC1P4	chrX	137441832	137444031	ras-related C3 botulinum toxin substrate 1 pseudogene 4
high_vs_HC	gene5762	0.148587	-2.31711	3.45488	0.000579486	0.144751	-0.408673	WDR92	chr2	68157361	68159560	WD repeat domain 92
high_vs_HC	gene47551	0.449622	1.92372	3.4545	0.000580285	0.144751	-0.409833	IGLVVII-41-1	chr22	22396284	22398483	immunoglobulin lambda variable (VII)-41-1 (pseudogene)
high_vs_HC	gene34217	0.371062	0.738757	3.44854	0.000593057	0.146924	-0.428162	TRDD3	chr14	22447113	22449312	T cell receptor delta diversity 3
high_vs_HC	gene50199	0.401372	1.61909	3.44533	0.000600037	0.147642	-0.438011	MIR105-1	chrX	152392100	152394299	microRNA 105-1
high_vs_HC	gene48744	0.351137	-0.370755	3.43735	0.000617722	0.150166	-0.462456	RNU7-7P	chrX	38606218	38608417	RNA, U7 small nuclear 7 pseudogene
high_vs_HC	gene34113	0.542194	2.92404	3.43696	0.000618599	0.150166	-0.463649	SLC39A2	chr14	20997255	20999454	solute carrier family 39 (zinc transporter), member 2
high_vs_HC	gene48574	0.579556	3.01349	3.43343	0.000626608	0.151096	-0.474473	PPEF1-AS1	chrX	18692488	18694687	PPEF1 antisense RNA 1
high_vs_HC	gene19448	0.484336	2.77364	3.42809	0.000638865	0.153031	-0.49077	RNU1-14P	chr7	53364058	53366257	RNA, U1 small nuclear 14, pseudogene
high_vs_HC	gene10269	0.73893	4.07465	3.41192	0.000677408	0.160397	-0.540033	MIR4788	chr3	134435827	134438026	microRNA 4788
high_vs_HC	gene50774	1.37495	0.310983	3.4115	0.000678484	0.160397	-0.541359	TRIM60P11Y	chrY	24689782	24691981	tripartite motif containing 60 pseudogene 11, Y-linked
high_vs_HC	gene30264	0.230463	-3.13678	3.39786	0.000712677	0.167387	-0.582691	B4GALNT3	chr12	458377	460576	beta-1,4-N-acetyl-galactosaminyl transferase 3
high_vs_HC	gene49763	0.553426	3.12315	3.39049	0.000731878	0.168612	-0.605019	MRPS17P9	chrX	119377687	119379886	mitochondrial ribosomal protein S17 pseudogene 9
high_vs_HC	gene6874	-2.33624	5.08609	-3.39164	0.000731122	0.168612	-0.612653	TUBA3D	chr2	131474007	131476206	tubulin, alpha 3d
high_vs_HC	gene34227	0.454837	1.24961	3.38245	0.000753292	0.172447	-0.629249	TRAJ59	chr14	22474553	22476752	T cell receptor alpha joining 59 (non-functional)
high_vs_HC	gene33794	0.595109	3.58618	3.37534	0.000772744	0.173691	-0.650657	FGF14-AS1	chr13	102365530	102367729	FGF14 antisense RNA 1
high_vs_HC	gene49472	0.607551	3.14343	3.37511	0.000773368	0.173691	-0.651335	LOC100130500	chrX	96618552	96620751	S-phase kinase-associated protein 2, E3 ubiquitin protein ligase pseudogene
high_vs_HC	gene27700	0.736684	2.22757	3.37482	0.000774174	0.173691	-0.652209	OR51B6	chr11	5349508	5351707	olfactory receptor, family 51, subfamily B, member 6
high_vs_HC	gene34226	0.451511	1.20714	3.37347	0.000777937	0.173691	-0.65628	TRAJ60	chr14	22474306	22476505	T cell receptor alpha joining 60 (pseudogene)
high_vs_HC	gene49971	0.470225	1.92878	3.36803	0.000793222	0.176017	-0.672614	NCLP2	chrX	135076398	135078597	nucleolin pseudogene 2
high_vs_HC	gene49250	-0.988022	3.94878	-3.39249	0.000727527	0.168612	-0.675045	LOC100420759	chrX	71528436	71530635	suppressor of cytokine signaling 6 pseudogene
high_vs_HC	gene40707	0.685901	3.63929	3.35608	0.000827791	0.181795	-0.708411	GSDMA	chr17	39960973	39963172	gasdermin A
high_vs_HC	gene29571	0.992503	3.61544	3.35557	0.000829311	0.181795	-0.70995	LOC100129053	chr11	95047080	95049279	lysine (K)-specific demethylase 4E pseudogene
high_vs_HC	gene48860	0.475413	3.15263	3.35069	0.000843862	0.182769	-0.724541	NICN2P	chrX	47274263	47276462	nicolin 2, pseudogene
high_vs_HC	gene48544	0.86709	3.05731	3.35107	0.000842911	0.182769	-0.724541	MIR548AM	chrX	16626886	16629085	microRNA 548am
high_vs_HC	gene33970	0.393064	-2.72852	3.34476	0.000861848	0.185165	-0.74223	UPF3A	chr13	114279584	114281783	UPF3 regulator of nonsense transcripts homolog A (yeast)
high_vs_HC	gene12473	1.10262	4.38993	3.34368	0.000865161	0.185165	-0.745447	RPL6P14	chr4	104886756	104888955	ribosomal protein L6 pseudogene 14
high_vs_HC	gene49870	0.658843	3.95977	3.33839	0.000881565	0.1874	-0.761197	LOC392539	chrX	129043213	129045412	tight junction associated protein 1 pseudogene
high_vs_HC	gene48550	0.509508	2.21209	3.33699	0.000885967	0.1874	-0.765374	RNU4-6P	chrX	16875121	16877320	RNA, U4 small nuclear 6, pseudogene
high_vs_HC	gene49669	0.490089	2.28619	3.32787	0.000915057	0.192428	-0.792454	RGAG1	chrX	110356776	110358975	retrotransposon gag domain containing 1
high_vs_HC	gene40251	-0.789599	2.57373	-3.32593	0.000921378	0.192637	-0.798223	CCDC144NL	chr17	20896448	20898647	coiled-coil domain containing 144 family, N-terminal like
high_vs_HC	gene34849	0.683452	3.87896	3.32169	0.000935292	0.194422	-0.810782	PPIAP5	chr14	59179571	59181770	peptidylprolyl isomerase A (cyclophilin A) pseudogene 5
high_vs_HC	gene25630	0.357202	1.01062	3.31803	0.000947468	0.195828	-0.82162	MIR4293	chr10	14383078	14385277	microRNA 4293
high_vs_HC	gene49562	0.598305	2.11833	3.31307	0.00096419	0.198152	-0.836276	RPSAP59	chrX	103206700	103208899	ribosomal protein SA pseudogene 59
high_vs_HC	gene48989	0.475751	1.39087	3.30902	0.000978057	0.199866	-0.848235	HMGB1P15	chrX	50931349	50933548	high mobility group box 1 pseudogene 15
high_vs_HC	gene34304	0.210767	-1.82437	3.30101	0.00100602	0.203718	-0.871836	PRMT5-AS1	chr14	22917456	22919655	PRMT5 antisense RNA 1
high_vs_HC	gene23803	1.14089	4.04854	3.29876	0.001014	0.203718	-0.87845	TCEA1P3	chr9	38476474	38478673	transcription elongation factor A (SII), 1 pseudogene 3
high_vs_HC	gene27405	0.264602	-0.90226	3.29702	0.00102022	0.203718	-0.88357	CALY	chr10	133336772	133338971	calcyon neuron-specific vesicular protein
high_vs_HC	gene34054	0.590213	2.2402	3.29554	0.00102555	0.203718	-0.887933	OR11H6	chr14	20221710	20223909	olfactory receptor, family 11, subfamily H, member 6
high_vs_HC	gene22031	0.431362	2.68751	3.29327	0.00103373	0.203718	-0.894581	MAPK6PS4	chr8	46975198	46977397	mitogen-activated protein kinase 6 pseudogene 4
high_vs_HC	gene27218	0.678788	3.4373	3.29218	0.00103769	0.203718	-0.897789	LINC01561	chr10	120595949	120598148	long intergenic non-protein coding RNA 1561
high_vs_HC	gene50047	0.405139	2.03779	3.29123	0.00104115	0.203718	-0.900568	F9	chrX	139528734	139530933	coagulation factor IX
high_vs_HC	gene30649	1.18048	5.18518	3.29101	0.00104196	0.203718	-0.901224	RPL37AP9	chr12	12840880	12843079	ribosomal protein L37a pseudogene 9
high_vs_HC	gene17910	0.272221	-2.76596	3.2883	0.00105192	0.203833	-0.909186	DSE	chr6	116278120	116280319	dermatan sulfate epimerase
high_vs_HC	gene49205	0.530293	3.00237	3.28778	0.00105382	0.203833	-0.910695	MIR676	chrX	70020857	70023056	microRNA 676
high_vs_HC	gene41950	0.655744	4.04121	3.28025	0.00108198	0.206892	-0.932756	MYOM1	chr18	3219909	3222108	myomesin 1
high_vs_HC	gene49381	-0.6916	2.49532	-3.27928	0.00108565	0.206892	-0.935592	HK2P1	chrX	80574839	80577038	hexokinase 2 pseudogene 1
high_vs_HC	gene32929	0.754223	4.16288	3.27788	0.00109098	0.206892	-0.93969	RBM22P2	chr13	30540385	30542584	RNA binding motif protein 22 pseudogene 2
high_vs_HC	gene31712	-0.402608	-1.30886	-3.27701	0.0010943	0.206892	-0.942227	GLIPR1	chr12	75478733	75480932	GLI pathogenesis-related 1
high_vs_HC	gene13327	0.115989	-1.31643	3.27598	0.00109824	0.206892	-0.945232	CENPU	chr4	184733933	184736132	centromere protein U
high_vs_HC	gene43227	0.522928	2.0963	3.27251	0.00111165	0.208333	-0.955382	OR7D4	chr19	9214672	9216871	olfactory receptor, family 7, subfamily D, member 4
high_vs_HC	gene22363	0.676872	4.05239	3.25911	0.00116475	0.216801	-0.994398	GYG1P1	chr8	73914907	73917106	glycogenin 1 pseudogene 1
high_vs_HC	gene49448	0.597349	2.73949	3.25532	0.00118023	0.216801	-1.00543	RPL26P36	chrX	92676853	92679052	ribosomal protein L26 pseudogene 36
high_vs_HC	gene49192	0.484715	2.86539	3.25422	0.00118476	0.216801	-1.00863	SERBP1P1	chrX	68781373	68783572	SERPINE1 mRNA binding protein 1 pseudogene 1
high_vs_HC	gene48976	0.645351	2.33996	3.25373	0.0011868	0.216801	-1.01006	MIR500A	chrX	50006431	50008630	microRNA 500a
high_vs_HC	gene49947	-0.683905	2.77623	-3.2539	0.00118618	0.216801	-1.01418	HPRT1	chrX	134450842	134453041	hypoxanthine phosphoribosyltransferase 1
high_vs_HC	gene12217	0.887253	4.1487	3.25054	0.00119998	0.218108	-1.0193	OR7E94P	chr4	79587884	79590083	olfactory receptor, family 7, subfamily E, member 94 pseudogene
high_vs_HC	gene49628	-0.674883	2.93798	-3.24807	0.00121028	0.218879	-1.02644	LOC644563	chrX	107129574	107131773	general transcription factor IIIC, polypeptide 6, alpha 35kDa pseudogene
high_vs_HC	gene30546	1.68828	5.23306	3.24634	0.00121829	0.219231	-1.03187	KLRF1	chr12	9825392	9827591	killer cell lectin-like receptor subfamily F, member 1
high_vs_HC	gene31702	0.349823	1.89033	3.24327	0.00123062	0.220354	-1.04036	LOC100128673	chr12	74728760	74730959	TAF9 RNA polymerase II, TATA box binding protein (TBP)-associated factor, 32kDa pseudogene
high_vs_HC	gene14069	0.626239	3.417	3.24098	0.00124042	0.221015	-1.04699	RPL5P15	chr5	58820427	58822626	ribosomal protein L5 pseudogene 15
high_vs_HC	gene25913	0.896598	4.28444	3.23761	0.00125494	0.222102	-1.05671	SS18L2P1	chr10	34873161	34875360	synovial sarcoma translocation gene on chromosome 18-like 2 pseudogene 1
high_vs_HC	gene14284	0.815696	3.46973	3.2367	0.00125891	0.222102	-1.05935	LINC01335	chr5	74308126	74310325	long intergenic non-protein coding RNA 1335
high_vs_HC	gene48811	0.742004	3.92702	3.23404	0.00127056	0.222102	-1.06703	CHTF8P1	chrX	44631330	44633529	CHTF8 pseudogene 1
high_vs_HC	gene31868	0.523458	2.47094	3.23392	0.00127108	0.222102	-1.06738	DCN	chr12	91182830	91185029	decorin
high_vs_HC	gene48977	0.607727	2.31357	3.23252	0.0012773	0.222114	-1.07144	MIR362	chrX	50006964	50009163	microRNA 362
high_vs_HC	gene13427	-3.19412	0.210557	-3.22986	0.00129269	0.223645	-1.08118	DUX4L6	chr4	190072525	190074724	double homeobox 4 like 6
high_vs_HC	gene49252	-0.691035	3.76851	-3.22774	0.00129846	0.223645	-1.08517	ACRC	chrX	71576024	71578223	acidic repeat containing
high_vs_HC	gene34218	0.351523	0.993989	3.22511	0.00131031	0.224616	-1.09276	TRDJ1	chr14	22448089	22450288	T cell receptor delta joining 1
high_vs_HC	gene11734	0.595698	3.96234	3.22064	0.00133065	0.226204	-1.10561	PABPC1P1	chr4	39971436	39973635	poly(A) binding protein, cytoplasmic 1 pseudogene 1
high_vs_HC	gene2153	0.573237	2.80564	3.22033	0.00133208	0.226204	-1.10651	EPS8L3	chr1	109763823	109766022	EPS8-like 3
high_vs_HC	gene48074	0.0915368	-0.263604	3.21815	0.00134213	0.226844	-1.11278	SGSM3	chr22	40368562	40370761	small G protein signaling modulator 3
high_vs_HC	gene15751	1.07669	5.71141	3.21002	0.00138017	0.230794	-1.13609	MIR1229	chr5	179798147	179800346	microRNA 1229
high_vs_HC	gene35737	0.740285	3.15006	3.20971	0.00138162	0.230794	-1.13697	IGHGP	chr14	105669841	105672040	immunoglobulin heavy constant gamma P (non-functional)
high_vs_HC	gene15052	0.433138	1.11218	3.20774	0.00139099	0.230794	-1.14261	RNA5SP195	chr5	139297852	139300051	RNA, 5S ribosomal pseudogene 195
high_vs_HC	gene47503	0.120306	-1.00743	3.20774	0.00139102	0.230794	-1.14263	PPM1F	chr22	21952679	21954878	protein phosphatase, Mg2+/Mn2+ dependent, 1F
high_vs_HC	gene12337	0.757775	4.42333	3.20492	0.00140451	0.231968	-1.15068	LOC728333	chr4	88510288	88512487	nuclear receptor coactivator 4 pseudogene
high_vs_HC	gene49239	-0.452391	2.19163	-3.19482	0.00145394	0.236911	-1.17952	GJB1	chrX	71213212	71215411	gap junction protein, beta 1, 32kDa
high_vs_HC	gene2435	0.201948	-0.686978	3.19416	0.00145723	0.236911	-1.1814	EMBP1	chr1	121517112	121519311	embigin pseudogene 1
high_vs_HC	gene18971	0.772939	4.0235	3.19297	0.00146319	0.236911	-1.18481	EEF1A1P6	chr7	22511851	22514050	eukaryotic translation elongation factor 1 alpha 1 pseudogene 6
high_vs_HC	gene41984	-2.01008	6.5348	-3.19455	0.00146206	0.236911	-1.18629	LOC100422274	chr18	5240947	5243146	transforming, acidic coiled-coil containing protein 3 pseudogene
high_vs_HC	gene49115	-0.462764	1.42182	-3.1909	0.00147356	0.236911	-1.19069	LOC100129997	chrX	57069486	57071685	spindlin family, member 2B pseudogene
high_vs_HC	gene40714	0.385739	2.28405	3.19087	0.00147373	0.236911	-1.19079	THRA	chr17	40060193	40062392	thyroid hormone receptor, alpha
high_vs_HC	gene37856	-0.553289	3.6941	-3.18856	0.00148541	0.237731	-1.19737	MIR6768	chr16	2461967	2464166	microRNA 6768
high_vs_HC	gene22021	0.374774	1.48287	3.18038	0.00152744	0.242505	-1.22062	LOC100130861	chr8	46782791	46784990	zinc finger protein 736 pseudogene
high_vs_HC	gene17016	-0.473541	-2.96378	-3.18015	0.00152865	0.242505	-1.22128	DNAH8	chr6	38713332	38715531	dynein, axonemal, heavy chain 8
high_vs_HC	gene50221	0.535089	1.75571	3.17665	0.00154695	0.243776	-1.23119	LOC100129956	chrX	153052306	153054505	high mobility group nucleosomal binding domain 2 pseudogene
high_vs_HC	gene15464	0.365191	1.64113	3.17605	0.00155014	0.243776	-1.23291	GABRA6	chr5	161683652	161685851	gamma-aminobutyric acid (GABA) A receptor, alpha 6
high_vs_HC	gene47917	0.357102	1.51691	3.17225	0.0015703	0.245823	-1.24367	HMGXB4	chr22	35239535	35241734	HMG box domain containing 4
high_vs_HC	gene48684	0.339584	1.60803	3.17105	0.00157674	0.245823	-1.24708	CXorf21	chrX	30577717	30579916	chromosome X open reading frame 21
high_vs_HC	gene47291	0.625203	2.79049	3.16823	0.00159192	0.247123	-1.25506	IGKV3OR22-2	chr22	16926245	16928444	immunoglobulin kappa variable 3/OR22-2 (pseudogene)
high_vs_HC	gene46651	-0.510873	0.618448	-3.16314	0.00161965	0.249734	-1.26943	ABCC13	chr21	14271799	14273998	ATP-binding cassette, sub-family C (CFTR/MRP), member 13, pseudogene
high_vs_HC	gene28973	0.588779	4.62932	3.16261	0.00162254	0.249734	-1.27092	MIR4690	chr11	65634310	65636509	microRNA 4690
high_vs_HC	gene21535	0.813631	2.42743	3.1595	0.00163979	0.250464	-1.27972	DEFB109P1	chr8	12400166	12402365	defensin, beta 109, pseudogene 1
high_vs_HC	gene41454	0.146695	-3.14117	3.15925	0.00164114	0.250464	-1.28041	PRKCA	chr17	66300782	66302981	protein kinase C, alpha
high_vs_HC	gene50044	0.436236	1.69353	3.15643	0.00165688	0.251246	-1.28835	LOC100130620	chrX	138804374	138806573	tropomyosin 1 (alpha) pseudogene
high_vs_HC	gene45084	-0.113795	-1.31068	-3.15585	0.00166016	0.251246	-1.28999	ISOC2	chr19	55461483	55463682	isochorismatase domain containing 2
high_vs_HC	gene49393	0.397689	1.75357	3.15199	0.00168201	0.252666	-1.30088	RPL22P22	chrX	82506613	82508812	ribosomal protein L22 pseudogene 22
high_vs_HC	gene28690	-0.561553	2.45868	-3.15107	0.00168724	0.252666	-1.30346	OR10Y1P	chr11	59726520	59728719	olfactory receptor, family 10, subfamily Y, member 1 pseudogene
high_vs_HC	gene21052	0.605217	2.41202	3.14995	0.00169365	0.252666	-1.30662	TRY-GTA11-1	chr7	149356530	149358729	transfer RNA-Tyr (GTA) 11-1
high_vs_HC	gene46040	0.374205	-3.25763	3.14908	0.0016986	0.252666	-1.30904	STK4-AS1	chr20	44966259	44968458	STK4 antisense RNA 1 (head to head)
high_vs_HC	gene50050	0.645358	2.82156	3.14809	0.00170446	0.252666	-1.3119	ATP11C	chrX	139945035	139947234	ATPase, class VI, type 11C
high_vs_HC	gene4164	0.45579	2.94836	3.1434	0.0017315	0.254638	-1.325	RPS26P17	chr1	218336546	218338745	ribosomal protein S26 pseudogene 17
high_vs_HC	gene4435	0.809971	4.34242	3.14334	0.00173185	0.254638	-1.32517	C1orf198	chr1	230869390	230871589	chromosome 1 open reading frame 198
high_vs_HC	gene11310	0.584189	2.77902	3.14171	0.00174139	0.255005	-1.32974	OR7E43P	chr4	4174852	4177051	olfactory receptor, family 7, subfamily E, member 43 pseudogene
high_vs_HC	gene30119	0.424868	2.10939	3.13957	0.00175405	0.255468	-1.33577	PATE3	chr11	125786111	125788310	prostate and testis expressed 3
high_vs_HC	gene32005	0.897086	4.581	3.1388	0.00175868	0.255468	-1.33795	MIR1827	chr12	100187884	100190083	microRNA 1827
high_vs_HC	gene12049	0.507272	2.44858	3.13622	0.00177396	0.256656	-1.34515	UGT2A1	chr4	69653050	69655249	UDP glucuronosyltransferase 2 family, polypeptide A1, complex locus
high_vs_HC	gene13024	0.421737	2.10395	3.13204	0.00179911	0.258625	-1.35685	LOC100419960	chr4	154371789	154373988	kelch domain containing 4 pseudogene
high_vs_HC	gene49322	-0.538793	2.58536	-3.13158	0.00180187	0.258625	-1.35813	HNRNPA1P25	chrX	74473814	74476013	heterogeneous nuclear ribonucleoprotein A1 pseudogene 25
high_vs_HC	gene49574	0.429624	2.05066	3.1269	0.00183042	0.261686	-1.3712	TCEAL4	chrX	103574231	103576430	transcription elongation factor A (SII)-like 4
high_vs_HC	gene6172	0.941439	4.5662	3.12462	0.00184462	0.262677	-1.37732	IGKV2-38	chr2	89309943	89312142	immunoglobulin kappa variable 2-38 (pseudogene)
high_vs_HC	gene43221	0.410114	2.10355	3.11924	0.00187808	0.265633	-1.39256	OR7G3	chr19	9126751	9128950	olfactory receptor, family 7, subfamily G, member 3
high_vs_HC	gene12688	0.435949	3.08852	3.11724	0.00189071	0.265633	-1.39813	LOC100418710	chr4	121370089	121372288	KIAA1191 pseudogene
high_vs_HC	gene17868	0.634395	3.524	3.11657	0.00189497	0.265633	-1.4	KRT18P65	chr6	112362568	112364767	keratin 18 pseudogene 65
high_vs_HC	gene37700	0.143645	-0.0798034	3.11612	0.00189786	0.265633	-1.40126	HBQ1	chr16	178334	180533	hemoglobin, theta 1
high_vs_HC	gene29587	0.616865	3.83639	3.11508	0.00190446	0.265633	-1.40415	RPL32P25	chr11	95961219	95963418	ribosomal protein L32 pseudogene 25
high_vs_HC	gene40912	0.877137	4.47727	3.1138	0.00191274	0.265633	-1.40775	RPL29P31	chr17	43474154	43476353	ribosomal protein L29 pseudogene 31
high_vs_HC	gene48578	0.359011	1.86872	3.11316	0.00191678	0.265633	-1.40951	PHKA2-AS1	chrX	18888296	18890495	PHKA2 antisense RNA 1
high_vs_HC	gene41081	-0.520619	-1.5355	-3.10692	0.0019572	0.269185	-1.42684	MIR10A	chr17	48579748	48581947	microRNA 10a
high_vs_HC	gene21803	0.0762944	-1.11894	3.10647	0.0019601	0.269185	-1.42807	HMBOX1	chr8	28888394	28890593	homeobox containing 1
high_vs_HC	gene5148	-1.1399	4.16797	-3.10578	0.00196475	0.269185	-1.43002	TPM3P7	chr2	25810528	25812727	tropomyosin 3 pseudogene 7
high_vs_HC	gene43982	0.466615	2.77398	3.10418	0.00197517	0.269592	-1.43443	LOC100130632	chr19	34635933	34638132	zinc finger protein 530-like
high_vs_HC	gene20867	0.861872	3.96613	3.10191	0.00199018	0.270447	-1.44071	TRBV7-6	chr7	142490177	142492376	T cell receptor beta variable 7-6
high_vs_HC	gene37866	-0.146258	-0.453623	-3.10053	0.00199941	0.270447	-1.44455	LOC652276	chr16	2601384	2603583	potassium channel tetramerization domain containing 5 pseudogene
high_vs_HC	gene49028	0.418235	1.85567	3.09943	0.00200672	0.270447	-1.44758	SSXP4	chrX	52595942	52598141	SSX family pseudogene 4
high_vs_HC	gene5606	-0.384398	2.06279	-3.09874	0.00201135	0.270447	-1.44949	VRK2	chr2	57905651	57907850	vaccinia related kinase 2
high_vs_HC	gene27623	0.656668	3.26863	3.09731	0.00202099	0.270738	-1.45347	SSU72P6	chr11	4276697	4278896	SSU72 pseudogene 6
high_vs_HC	gene33015	0.634677	3.84225	3.09522	0.00203508	0.271619	-1.45923	RPL29P28	chr13	36926632	36928831	ribosomal protein L29 pseudogene 28
high_vs_HC	gene18378	0.538875	3.05094	3.08891	0.00207832	0.276371	-1.47668	VIP	chr6	152745923	152748122	vasoactive intestinal peptide
high_vs_HC	gene17810	0.753998	3.26222	3.08594	0.00209892	0.276731	-1.48486	CCDC162P	chr6	109292303	109294502	coiled-coil domain containing 162, pseudogene
high_vs_HC	gene22841	0.448633	2.01752	3.08468	0.00210773	0.276731	-1.48833	MIR2053	chr8	112641493	112643692	microRNA 2053
high_vs_HC	gene48983	0.797087	2.6948	3.08437	0.00211005	0.276731	-1.48842	AKAP4	chrX	50200814	50203013	A kinase (PRKA) anchor protein 4
high_vs_HC	gene50755	-1.13723	1.015	-3.08203	0.00212646	0.276731	-1.49524	CSPG4P3Y	chrY	24188644	24190843	chondroitin sulfate proteoglycan 4 pseudogene 3, Y-linked
high_vs_HC	gene43628	0.211117	-2.60676	3.08167	0.0021289	0.276731	-1.49663	PIK3R2	chr19	18151178	18153377	phosphoinositide-3-kinase, regulatory subunit 2 (beta)
high_vs_HC	gene49177	0.387072	2.37197	3.07928	0.00214585	0.276731	-1.5032	PKMP2	chrX	66495711	66497910	pyruvate kinase, muscle pseudogene 2
high_vs_HC	gene49412	0.321637	0.835899	3.07879	0.00214934	0.276731	-1.50455	POF1B	chrX	85379544	85381743	premature ovarian failure, 1B
high_vs_HC	gene48625	0.569782	3.15149	3.07853	0.00215118	0.276731	-1.50526	SUPT20HL1	chrX	24360761	24362960	suppressor of Ty 20 homolog (S. cerevisiae)-like 1
high_vs_HC	gene48490	0.453822	-1.3925	3.07801	0.0021549	0.276731	-1.5067	TMSB4X	chrX	12973107	12975306	thymosin beta 4, X-linked
high_vs_HC	gene43920	0.517723	3.48676	3.0772	0.00216068	0.276731	-1.50892	RNA5SP471	chr19	31655262	31657461	RNA, 5S ribosomal pseudogene 471
high_vs_HC	gene4581	0.412091	2.77623	3.07656	0.00216529	0.276731	-1.51068	LOC100128958	chr1	240652114	240654313	ferredoxin 1-like pseudogene
high_vs_HC	gene45861	0.994744	4.76499	3.07553	0.00217284	0.276731	-1.51356	MT1P3	chr20	35216009	35218208	metallothionein 1 pseudogene 3
high_vs_HC	gene49369	0.447456	2.123	3.07102	0.00220547	0.279902	-1.52546	MIR4328	chrX	78901050	78903249	microRNA 4328
high_vs_HC	gene49315	0.857555	3.73039	3.06598	0.0022427	0.283632	-1.53885	ZCCHC13	chrX	74302190	74304389	zinc finger, CCHC domain containing 13
high_vs_HC	gene21028	1.01551	4.68502	3.06394	0.00225758	0.284472	-1.54529	LOC100301516	chr7	148647476	148649675	acyl-CoA thioesterase 13 pseudogene
high_vs_HC	gene23741	1.04961	4.9435	3.06295	0.00226508	0.284472	-1.54803	NDUFA5P4	chr9	35875009	35877208	NADH dehydrogenase (ubiquinone) 1 alpha subcomplex, 5 pseudogene 4
high_vs_HC	gene40739	0.485005	1.17856	3.06085	0.00228074	0.285239	-1.55374	CCR7	chr17	40565285	40567484	chemokine (C-C motif) receptor 7
high_vs_HC	gene6323	0.84396	3.83431	3.05953	0.00229083	0.285239	-1.55739	LOC100420569	chr2	97001385	97003584	ribosomal L24 domain containing 1 pseudogene
high_vs_HC	gene32416	-0.182751	-0.636871	-3.05899	0.00229484	0.285239	-1.55885	WDR66	chr12	121916557	121918756	WD repeat domain 66
high_vs_HC	gene48831	0.505565	2.78359	3.05505	0.00232479	0.287971	-1.56959	ACTBP1	chrX	46289007	46291206	actin, beta pseudogene 1
high_vs_HC	gene25137	0.56767	3.8235	3.05356	0.00233624	0.288058	-1.57367	PRRC2B	chr9	131428090	131430289	proline-rich coiled-coil 2B
high_vs_HC	gene50075	-0.508242	2.55467	-3.0515	0.00235218	0.288058	-1.5793	SPANXD	chrX	141698540	141700739	SPANX family, member D
high_vs_HC	gene39038	0.221801	-1.93254	3.05063	0.00235892	0.288058	-1.58167	ATP6V0D1	chr16	67480987	67483186	ATPase, H+ transporting, lysosomal 38kDa, V0 subunit d1
high_vs_HC	gene48665	0.3527	2.17946	3.04999	0.00236391	0.288058	-1.58342	LOC392436	chrX	27852192	27854391	melanoma antigen family B, 4 pseudogene
high_vs_HC	gene21493	0.456939	1.92611	3.04877	0.0023734	0.288058	-1.58674	BLK	chr8	11491991	11494190	BLK proto-oncogene, Src family tyrosine kinase
high_vs_HC	gene14976	0.868788	5.04893	3.04791	0.00238012	0.288058	-1.58908	TXNDC15	chr5	134871770	134873969	thioredoxin domain containing 15
high_vs_HC	gene36662	0.208771	-1.64143	3.04777	0.00238124	0.288058	-1.58947	MIR4716	chr15	49168954	49171153	microRNA 4716
high_vs_HC	gene13983	0.781123	4.80663	3.04568	0.00239766	0.289078	-1.59516	MIR581	chr5	53951400	53953599	microRNA 581
high_vs_HC	gene50136	0.431987	2.05442	3.04374	0.00241296	0.289956	-1.60042	LOC100287757	chrX	147798972	147801171	SRA stem-loop interacting RNA binding protein pseudogene
high_vs_HC	gene26307	0.923022	4.21841	3.03793	0.00245941	0.29456	-1.61621	AKR1B10P1	chr10	67748229	67750428	aldo-keto reductase family 1, member B10 pseudogene 1
high_vs_HC	gene12550	0.671941	3.11284	3.03047	0.00252028	0.299924	-1.63644	ZNF969P	chr4	110414260	110416459	zinc finger protein 969, pseudogene
high_vs_HC	gene4885	-0.442814	-3.44942	-3.02945	0.00252874	0.299924	-1.63922	RSAD2	chr2	6863840	6866039	radical S-adenosyl methionine domain containing 2
high_vs_HC	gene49644	0.397546	2.77304	3.02853	0.00253631	0.299924	-1.64169	TEX13B	chrX	107982171	107984370	testis expressed 13B
high_vs_HC	gene42844	0.50565	2.9077	3.02841	0.00253737	0.299924	-1.64203	OR4G1P	chr19	102602	104801	olfactory receptor, family 4, subfamily G, member 1 pseudogene
high_vs_HC	gene38705	-0.122514	-2.38094	-3.02679	0.00255079	0.300061	-1.6464	C16orf87	chr16	46830963	46833162	chromosome 16 open reading frame 87
high_vs_HC	gene45873	0.106654	-1.21275	3.02446	0.00257034	0.300061	-1.65272	ERGIC3	chr20	35540029	35542228	ERGIC and golgi 3
high_vs_HC	gene11617	0.184124	-2.71471	3.02435	0.00257124	0.300061	-1.653	STIM2	chr4	26858691	26860890	stromal interaction molecule 2
high_vs_HC	gene1868	0.380047	2.40234	3.02402	0.00257398	0.300061	-1.65389	CAPNS1P1	chr1	89392021	89394220	calpain, small subunit 1 pseudogene 1
high_vs_HC	gene48503	0.416015	2.14424	3.02331	0.00258001	0.300061	-1.65582	MIR6086	chrX	13588292	13590491	microRNA 6086
high_vs_HC	gene2960	-0.103358	-1.95848	-3.01784	0.00262645	0.304262	-1.67058	PKLR	chr1	155308510	155310709	pyruvate kinase, liver and RBC
high_vs_HC	gene49323	-0.550921	3.28631	-3.01711	0.00263296	0.304262	-1.67199	PABPC1P3	chrX	74583348	74585547	poly(A) binding protein, cytoplasmic 1 pseudogene 3
high_vs_HC	gene33347	0.427859	2.44978	3.01475	0.00265309	0.30443	-1.67892	POLR3KP1	chr13	59071641	59073840	polymerase (RNA) III (DNA directed) polypeptide K, 12.3 kDa pseudogene 1
high_vs_HC	gene28231	0.435663	2.24796	3.01389	0.0026605	0.30443	-1.68123	RPL7AP56	chr11	37723645	37725844	ribosomal protein L7a pseudogene 56
high_vs_HC	gene5499	0.461099	3.3024	3.01355	0.00266344	0.30443	-1.68214	LOC100289315	chr2	47703468	47705667	NME/NM23 nucleoside diphosphate kinase 2 pseudogene
high_vs_HC	gene32182	0.123842	-1.65672	3.01205	0.00267649	0.30443	-1.68618	GPN3	chr12	110468522	110470721	GPN-loop GTPase 3
high_vs_HC	gene5410	0.577015	3.52557	3.01025	0.00269227	0.305265	-1.69104	VDAC1P13	chr2	42463798	42465997	voltage-dependent anion channel 1 pseudogene 13
high_vs_HC	gene48635	-0.412241	2.0273	-3.00927	0.00270084	0.305279	-1.69367	EEF1B2P3	chrX	24788893	24791092	eukaryotic translation elongation factor 1 beta 2 pseudogene 3
high_vs_HC	gene43225	0.585687	2.28173	3.00819	0.00271036	0.305401	-1.69658	OR7E16P	chr19	9189429	9191628	olfactory receptor, family 7, subfamily E, member 16 pseudogene
high_vs_HC	gene49717	0.413606	2.30423	3.00709	0.00272012	0.305549	-1.69955	LOC100129818	chrX	115425495	115427694	tubulin, alpha 1a pseudogene
high_vs_HC	gene49873	0.433463	1.56658	3.00587	0.00273091	0.305811	-1.70282	RNA5SP513	chrX	129436448	129438647	RNA, 5S ribosomal pseudogene 513
high_vs_HC	gene48833	0.591292	2.40303	3.00335	0.00275332	0.306168	-1.70958	LOC392456	chrX	46419898	46422097	catenin, beta like 1 pseudogene
high_vs_HC	gene47493	-3.5091	2.07232	-3.00221	0.00277204	0.306168	-1.70971	UBE2L3	chr22	21547447	21549646	ubiquitin-conjugating enzyme E2L 3
high_vs_HC	gene15378	0.620718	4.32181	3.00317	0.00275493	0.306168	-1.71006	MIR378H	chr5	154827458	154829657	microRNA 378h
high_vs_HC	gene49312	0.603895	2.52322	3.00105	0.0027741	0.306168	-1.71511	MIR374C	chrX	74216549	74218748	microRNA 374c
high_vs_HC	gene1738	0.53445	2.63132	3.00078	0.00277642	0.306168	-1.71648	RNA5SP23	chr1	78375069	78377268	RNA, 5S ribosomal pseudogene 23
high_vs_HC	gene49293	0.385656	1.85666	2.99736	0.00280746	0.307769	-1.72566	RPL7P53	chrX	73533503	73535702	ribosomal protein L7 pseudogene 53
high_vs_HC	gene50206	0.554712	2.68335	2.99638	0.00281647	0.307769	-1.72762	MAGEA3	chrX	152696732	152698931	melanoma antigen family A3
high_vs_HC	gene34228	0.39812	1.74661	2.99661	0.00281426	0.307769	-1.72766	TRAJ58	chr14	22475707	22477906	T cell receptor alpha joining 58 (non-functional)
high_vs_HC	gene12172	0.880183	4.73286	2.99086	0.00286717	0.312366	-1.74305	LOC100421494	chr4	76886355	76888554	MAP/microtubule affinity-regulating kinase 2 pseudogene
high_vs_HC	gene50162	0.368237	1.98502	2.9883	0.002891	0.312783	-1.74988	DUTP4	chrX	149815172	149817371	deoxyuridine triphosphatase pseudogene 4
high_vs_HC	gene30089	0.0942605	-0.769714	2.98794	0.00289443	0.312783	-1.75086	NRGN	chr11	124737933	124740132	neurogranin (protein kinase C substrate, RC3)
high_vs_HC	gene37475	0.595478	4.55568	2.98767	0.00289694	0.312783	-1.75158	GABARAPL3	chr15	90349248	90351447	GABA(A) receptors associated protein like 3, pseudogene
high_vs_HC	gene2504	0.710998	-2.63981	2.98664	0.00290658	0.31289	-1.75432	FAM72D	chr1	145091798	145093997	family with sequence similarity 72, member D
high_vs_HC	gene12170	0.639885	4.23411	2.9818	0.00295243	0.316883	-1.76724	SUMO2P11	chr4	76666169	76668368	SUMO2 pseudogene 11
high_vs_HC	gene17948	0.824081	4.85734	2.97803	0.00298856	0.318986	-1.77728	PLN	chr6	118546279	118548478	phospholamban
high_vs_HC	gene42082	-0.72912	0.980353	-2.97725	0.00299608	0.318986	-1.77935	LOC100996333	chr18	12076651	12078850	G protein-coupled receptor 125 pseudogene
high_vs_HC	gene48668	0.456919	2.86765	2.977	0.00299849	0.318986	-1.78002	DCAF8L1	chrX	27981250	27983449	DDB1 and CUL4 associated factor 8-like 1
high_vs_HC	gene49386	0.477876	-1.36009	2.97424	0.00302537	0.320902	-1.78738	HMGN5	chrX	81201743	81203942	high mobility group nucleosome binding domain 5
high_vs_HC	gene21043	-2.11558	7.3094	-2.96548	0.00312908	0.327361	-1.80793	LOC100420549	chr7	149162428	149164627	centrosomal protein 83kDa pseudogene
high_vs_HC	gene32155	0.0706558	-0.0274538	2.96571	0.00310956	0.327361	-1.81003	ALKBH2	chr12	109093432	109095631	alkB, alkylation repair homolog 2 (E. coli)
high_vs_HC	gene50566	0.856418	1.11593	2.96392	0.0031283	0.327361	-1.81175	PSIP1P2	chrY	13718638	13720837	PC4 and SFRS1 interacting protein 1 pseudogene 2
high_vs_HC	gene22679	0.634272	3.8172	2.9635	0.00313175	0.327361	-1.81589	MIR599	chr8	99536531	99538730	microRNA 599
high_vs_HC	gene12016	0.52863	3.48472	2.96346	0.0031321	0.327361	-1.81598	UGT2B15	chr4	68670577	68672776	UDP glucuronosyltransferase 2 family, polypeptide B15
high_vs_HC	gene47470	0.479522	2.8007	2.96203	0.00314651	0.327361	-1.81977	TUBA3GP	chr22	21063467	21065666	tubulin, alpha 3g, pseudogene
high_vs_HC	gene45122	0.745339	3.84735	2.96173	0.00314961	0.327361	-1.82058	ZSCAN5D	chr19	56241925	56244124	zinc finger and SCAN domain containing 5D
high_vs_HC	gene7405	1.25076	5.34385	2.95869	0.00318055	0.328345	-1.82864	RNA5SP112	chr2	177136699	177138898	RNA, 5S ribosomal pseudogene 112
high_vs_HC	gene50746	-0.973298	0.99184	-2.95738	0.00319382	0.328345	-1.83208	OFD1P12Y	chrY	23981300	23983499	OFD1 pseudogene 12, Y-linked
high_vs_HC	gene17985	0.60488	2.4967	2.95726	0.00319511	0.328345	-1.83241	ATP5LP2	chr6	122859814	122862013	ATP synthase, H+ transporting, mitochondrial Fo complex, subunit g, pseudogene 2
high_vs_HC	gene19419	-0.470332	-0.652549	-2.95649	0.00320303	0.328345	-1.83445	ZPBP	chr7	50093065	50095264	zona pellucida binding protein
high_vs_HC	gene43983	0.451421	2.9786	2.95557	0.00321242	0.328345	-1.83686	SCGB2B3P	chr19	34643873	34646072	secretoglobin, family 2B, member 3, pseudogene
high_vs_HC	gene43599	-1.01412	-3.58214	-2.95486	0.00321979	0.328345	-1.83875	BST2	chr19	17405449	17407648	bone marrow stromal cell antigen 2
high_vs_HC	gene49904	0.362729	1.98204	2.95377	0.00323111	0.328345	-1.84164	OR5AW1P	chrX	131342253	131344452	olfactory receptor, family 5, subfamily AW, member 1 pseudogene
high_vs_HC	gene49291	0.406573	2.01604	2.95371	0.00323171	0.328345	-1.8418	MORF4L1P6	chrX	73472563	73474762	mortality factor 4 like 1 pseudogene 6
high_vs_HC	gene27400	0.459764	3.52406	2.94969	0.00327356	0.329007	-1.8524	MIR202HG	chr10	133247686	133249885	MIR202 host gene (non-protein coding)
high_vs_HC	gene43633	0.516208	2.79392	2.94918	0.00327896	0.329007	-1.85376	PDE4C	chr19	18248001	18250200	phosphodiesterase 4C, cAMP-specific
high_vs_HC	gene11154	0.491943	2.01908	2.94848	0.00328631	0.329007	-1.85561	BDH1	chr3	197573124	197575323	3-hydroxybutyrate dehydrogenase, type 1
high_vs_HC	gene48733	0.372839	2.31772	2.94837	0.00328744	0.329007	-1.85589	HYPM	chrX	37988817	37991016	huntingtin interacting protein M
high_vs_HC	gene49358	0.471936	1.8017	2.94831	0.00328804	0.329007	-1.85604	LOC101241901	chrX	77960541	77962740	chromosome 4 open reading frame 46 pseudogene
high_vs_HC	gene11397	-1.97579	2.2546	-2.94806	0.0032928	0.329007	-1.85711	FAM90A26	chr4	9168388	9170587	family with sequence similarity 90, member A26
high_vs_HC	gene47038	-0.250486	0.536994	-2.94598	0.00331262	0.329252	-1.86218	PCP4	chr21	39865421	39867620	Purkinje cell protein 4
high_vs_HC	gene48589	0.479778	3.23893	2.9459	0.00331346	0.329252	-1.86239	MIR23C	chrX	20016988	20019187	microRNA 23c
high_vs_HC	gene48389	-0.510892	0.26656	-2.94211	0.00335388	0.332356	-1.87238	CSF2RA	chrX	1266800	1268999	colony stimulating factor 2 receptor, alpha, low-affinity (granulocyte-macrophage)
high_vs_HC	gene48806	-0.70508	4.31329	-2.93916	0.00338569	0.334432	-1.88015	TATDN2P1	chrX	44282066	44284265	TatD DNase domain containing 2 pseudogene 1
high_vs_HC	gene27701	0.73701	2.75656	2.93845	0.00339332	0.334432	-1.88201	LOC100418885	chr11	5352692	5354891	amphiphysin pseudogene
high_vs_HC	gene49507	0.471558	0.352375	2.93674	0.00341187	0.335346	-1.8865	YWHAQP8	chrX	101191273	101193472	YWHAQ pseudogene 8
high_vs_HC	gene49654	0.673038	3.47717	2.93323	0.00345049	0.33765	-1.89488	NXT2	chrX	109533781	109535980	nuclear transport factor 2-like export factor 2
high_vs_HC	gene30049	0.494834	2.57516	2.93289	0.00345398	0.33765	-1.8966	OR10D5P	chr11	124052793	124054992	olfactory receptor, family 10, subfamily D, member 5 pseudogene
high_vs_HC	gene22669	0.701018	4.19694	2.9302	0.00348366	0.339634	-1.90364	LOC643494	chr8	98905537	98907736	RNA binding motif protein 4B pseudogene
high_vs_HC	gene21409	0.768174	2.71141	2.92852	0.00350239	0.340163	-1.90806	HSPD1P2	chr8	7892558	7894757	heat shock 60kDa protein 1 (chaperonin) pseudogene 2
high_vs_HC	gene18019	0.438522	3.35007	2.92645	0.00352553	0.340163	-1.91348	RPS4XP9	chr6	126681013	126683212	ribosomal protein S4X pseudogene 9
high_vs_HC	gene2879	0.0884482	0.502923	2.92633	0.00352688	0.340163	-1.91379	SNAPIN	chr1	153656654	153658853	SNAP-associated protein
high_vs_HC	gene46960	-0.311555	-0.692212	-2.92443	0.00354827	0.340163	-1.91877	MEMO1P1	chr21	36128072	36130271	mediator of cell motility 1 pseudogene 1
high_vs_HC	gene13927	0.125658	-0.90173	2.9241	0.00355195	0.340163	-1.91962	ZNF131	chr5	43118888	43121087	zinc finger protein 131
high_vs_HC	gene8220	0.528672	2.85158	2.9238	0.0035553	0.340163	-1.9204	UGT1A4	chr2	233716792	233718991	UDP glucuronosyltransferase 1 family, polypeptide A4
high_vs_HC	gene16182	0.445997	2.67426	2.92192	0.00357666	0.340163	-1.92533	LOC100128365	chr6	23969766	23971965	interferon stimulated exonuclease gene 20kDa-like 2 pseudogene
high_vs_HC	gene1739	-0.455784	1.34041	-2.91981	0.00360074	0.340163	-1.93085	PTGFR	chr1	78474240	78476439	prostaglandin F receptor (FP)
high_vs_HC	gene10360	-4.69971	8.14964	-3.0232	0.00267178	0.30443	-1.93092	YWHAQP6	chr3	141600494	141602693	YWHAQ pseudogene 6
high_vs_HC	gene40223	0.645729	4.23648	2.91962	0.00360289	0.340163	-1.93134	SRP68P3	chr17	20416496	20418695	signal recognition particle 68kDa pseudogene 3
high_vs_HC	gene43321	0.111088	0.297112	2.91909	0.00360893	0.340163	-1.93272	SPC24	chr19	11155803	11158002	SPC24, NDC80 kinetochore complex component
high_vs_HC	gene48979	0.510934	2.50606	2.9177	0.00362497	0.340163	-1.93544	MIR500B	chrX	50008672	50010871	microRNA 500b
high_vs_HC	gene46734	0.569222	3.22064	2.918	0.00362142	0.340163	-1.93556	RNA5SP489	chr21	25200207	25202406	RNA, 5S ribosomal pseudogene 489
high_vs_HC	gene22081	0.471668	2.88834	2.91762	0.00362577	0.340163	-1.93655	BTF3P1	chr8	51722847	51725046	basic transcription factor 3, pseudogene 1
high_vs_HC	gene13076	-0.0926516	-2.87458	-2.91518	0.00365393	0.340163	-1.94292	ETFDH	chr4	158670101	158672300	electron-transferring-flavoprotein dehydrogenase
high_vs_HC	gene49067	0.468428	2.81853	2.91425	0.00366477	0.340163	-1.94535	LOC100288560	chrX	53823867	53826066	mitochondrial ribosomal protein S18C pseudogene
high_vs_HC	gene13914	1.3305	5.14092	2.91249	0.00368546	0.340163	-1.94904	LOC100132940	chr5	42915414	42917613	slowmo homolog 2 (Drosophila) pseudogene
high_vs_HC	gene15602	0.886367	5.2612	2.91272	0.00368267	0.340163	-1.94935	C5orf47	chr5	173987159	173989358	chromosome 5 open reading frame 47
high_vs_HC	gene45219	1.38349	5.44117	2.91223	0.00369017	0.340163	-1.95093	RPS15AP36	chr19	58214147	58216346	ribosomal protein S15a pseudogene 36
high_vs_HC	gene5245	-0.125867	-1.07689	-2.91176	0.00369383	0.340163	-1.95185	TRMT61B	chr2	28870110	28872309	tRNA methyltransferase 61B
high_vs_HC	gene1918	-0.358972	-2.53363	-2.91148	0.0036971	0.340163	-1.95258	GFI1	chr1	92486677	92488876	growth factor independent 1 transcription repressor
high_vs_HC	gene43601	-1.15184	-2.94819	-2.9113	0.00369915	0.340163	-1.95303	BISPR	chr19	17403686	17405885	BST2 interferon stimulated positive regulator (non-protein coding)
high_vs_HC	gene43600	-1.15184	-2.94819	-2.9113	0.00369915	0.340163	-1.95303	MVB12A	chr19	17403686	17405885	multivesicular body subunit 12A
high_vs_HC	gene9922	0.396047	2.31298	2.90999	0.00371453	0.340163	-1.95645	TUSC7	chr3	116707788	116709987	tumor suppressor candidate 7 (non-protein coding)
high_vs_HC	gene46689	0.145665	-2.84766	2.90997	0.0037148	0.340163	-1.95651	C21orf91	chr21	17819187	17821386	chromosome 21 open reading frame 91
high_vs_HC	gene44265	0.608578	3.19161	2.90895	0.00372678	0.340398	-1.95915	CYP2F1	chr19	41112292	41114491	cytochrome P450, family 2, subfamily F, polypeptide 1
high_vs_HC	gene48605	0.355428	2.46533	2.90411	0.00378423	0.344775	-1.97173	PTCHD1-AS	chrX	23292947	23295146	PTCHD1 antisense RNA (head to head)
high_vs_HC	gene592	0.13123	-0.0771386	2.90117	0.00381962	0.347125	-1.97938	ALPL	chr1	21506982	21509181	alkaline phosphatase, liver/bone/kidney
high_vs_HC	gene37215	0.0948035	-0.257892	2.89949	0.00383987	0.34809	-1.98373	PSMA4	chr15	78538405	78540604	proteasome (prosome, macropain) subunit, alpha type, 4
high_vs_HC	gene24201	-0.202263	-1.89955	-2.89582	0.00388462	0.351266	-1.99325	GNA14	chr9	77648117	77650316	guanine nucleotide binding protein (G protein), alpha 14
high_vs_HC	gene34047	0.402373	1.84125	2.89178	0.00393444	0.353919	-2.00372	OR4K17	chr14	20115407	20117606	olfactory receptor, family 4, subfamily K, member 17
high_vs_HC	gene43876	-0.666189	2.74239	-2.89113	0.00394244	0.353919	-2.00539	VN1R95P	chr19	27801541	27803740	vomeronasal 1 receptor 95 pseudogene
high_vs_HC	gene36449	0.222447	-1.81128	2.89008	0.00395544	0.35413	-2.0081	SRP14	chr15	40038989	40041188	signal recognition particle 14kDa (homologous Alu RNA binding protein)
high_vs_HC	gene25253	0.717227	3.22514	2.88597	0.004007	0.357024	-2.01874	GLT6D1	chr9	135641017	135643216	glycosyltransferase 6 domain containing 1
high_vs_HC	gene49418	0.383183	1.34598	2.88593	0.00400751	0.357024	-2.01884	TPMTP4	chrX	86129431	86131630	thiopurine S-methyltransferase pseudogene 4
high_vs_HC	gene11643	0.386233	2.44634	2.88484	0.00402119	0.357362	-2.02164	RPS3AP17	chr4	29963557	29965756	ribosomal protein S3a pseudogene 17
high_vs_HC	gene5416	0.709099	4.3277	2.88347	0.00403856	0.358026	-2.02518	FTOP1	chr2	42798513	42800712	fat mass and obesity associated pseudogene 1
high_vs_HC	gene30282	0.462761	3.49012	2.88201	0.00405719	0.358045	-2.02896	LOC100533654	chr12	1697845	1700044	SDA1 domain containing 1 pseudogene
high_vs_HC	gene22680	0.62033	3.86582	2.8819	0.00405857	0.358045	-2.02924	MIR875	chr8	99536662	99538861	microRNA 875
high_vs_HC	gene31979	0.373905	2.58699	2.88105	0.00406943	0.358129	-2.03143	MIR4495	chr12	97938922	97941121	microRNA 4495
high_vs_HC	gene49476	0.37829	1.93562	2.88019	0.00408044	0.358227	-2.03365	DIAPH2-AS1	chrX	97564336	97566535	DIAPH2 antisense RNA 1
high_vs_HC	gene24192	0.582425	2.95227	2.87773	0.00411198	0.360122	-2.03997	DNAJB5P1	chr9	76931855	76934054	DnaJ (Hsp40) homolog, subfamily B, member 5 pseudogene 1
high_vs_HC	gene24961	0.107331	-1.66121	2.87481	0.00414982	0.361063	-2.04749	RPL35	chr9	124861762	124863961	ribosomal protein L35
high_vs_HC	gene20833	0.638129	3.51543	2.87458	0.00415281	0.361063	-2.04809	PRSS3P3	chr7	142291411	142293610	protease, serine, 3 pseudogene 3
high_vs_HC	gene3353	0.830869	1.31277	2.87439	0.00415525	0.361063	-2.04857	AKR1D1P1	chr1	167517550	167519749	aldo-keto reductase family 1, member D1 pseudogene 1
high_vs_HC	gene48968	0.518262	3.72408	2.87383	0.00416266	0.361063	-2.05003	PAGE1	chrX	49695818	49698017	P antigen family, member 1 (prostate associated)
high_vs_HC	gene49855	0.45083	2.16954	2.87047	0.00420658	0.363813	-2.05864	OR4W1P	chrX	126503019	126505218	olfactory receptor, family 4, subfamily W, member 1 pseudogene
high_vs_HC	gene34872	0.518276	3.15867	2.86952	0.00421918	0.363813	-2.0611	VN1R59P	chr14	60542394	60544593	vomeronasal 1 receptor 59 pseudogene
high_vs_HC	gene10980	0.544213	3.29923	2.86911	0.00422454	0.363813	-2.06214	LOC100131635	chr3	187700366	187702565	hCG1645011-like
high_vs_HC	gene5890	1.08492	5.32711	2.86717	0.00425029	0.364976	-2.06713	KRT18P26	chr2	74307859	74310058	keratin 18 pseudogene 26
high_vs_HC	gene31534	0.740967	3.47568	2.86592	0.00426696	0.364976	-2.07034	RPS27P24	chr12	63760444	63762643	ribosomal protein S27 pseudogene 24
high_vs_HC	gene34233	0.387091	0.620896	2.86414	0.00429069	0.364976	-2.07489	TRAJ53	chr14	22481004	22483203	T cell receptor alpha joining 53
high_vs_HC	gene19007	-0.257535	0.966058	-2.86348	0.00429964	0.364976	-2.0766	DFNA5	chr7	24757821	24760020	deafness, autosomal dominant 5
high_vs_HC	gene36517	0.503131	3.36081	2.86325	0.00430268	0.364976	-2.07718	RNA5SP393	chr15	41851830	41854029	RNA, 5S ribosomal pseudogene 393
high_vs_HC	gene48982	0.318225	1.92794	2.86267	0.00431051	0.364976	-2.07867	PYY3	chrX	50154066	50156265	peptide YY, 3 (pseudogene)
high_vs_HC	gene18854	0.680718	4.26111	2.86204	0.004319	0.364976	-2.08028	PHF14	chr7	10955892	10958091	PHD finger protein 14
high_vs_HC	gene35843	0.424389	0.543027	2.8616	0.00432492	0.364976	-2.08141	IGHVII-31-1	chr14	106354519	106356718	immunoglobulin heavy variable (II)-31-1 (pseudogene)
high_vs_HC	gene12293	0.463661	3.22687	2.86094	0.00433389	0.364976	-2.08311	MIR4451	chr4	85720468	85722667	microRNA 4451
high_vs_HC	gene15780	0.175666	-0.269219	2.86056	0.00433895	0.364976	-2.08406	LINC00847	chr5	180828957	180831156	long intergenic non-protein coding RNA 847
high_vs_HC	gene6080	0.554896	2.74413	2.85773	0.00437742	0.367358	-2.0913	LOC100652743	chr2	87336725	87338924	ig kappa chain V-III region VH-like pseudogene
high_vs_HC	gene48778	0.658312	4.22279	2.85488	0.00441734	0.368996	-2.09405	CLIC4P3	chrX	41074999	41077198	chloride intracellular channel 4 pseudogene 3
high_vs_HC	gene26694	0.656044	4.06803	2.85514	0.00441297	0.368996	-2.09794	MIR4679-2	chr10	89063212	89065411	microRNA 4679-2
high_vs_HC	gene45038	0.479953	3.16019	2.85323	0.00443924	0.369971	-2.1028	KIR2DL3	chr19	54736509	54738708	killer cell immunoglobulin-like receptor, two domains, long cytoplasmic tail, 3
high_vs_HC	gene47021	0.360652	-5.15003	2.85048	0.00447743	0.370271	-2.10982	BRWD1-IT2	chr21	39311907	39314106	BRWD1 intronic transcript 2 (non-protein coding)
high_vs_HC	gene44235	1.03353	5.22449	2.84882	0.00450171	0.370271	-2.1131	MIR6796	chr19	40367846	40370045	microRNA 6796
high_vs_HC	gene135	0.226225	-0.418029	2.84757	0.00451821	0.370271	-2.11726	PLCH2	chr1	2413782	2415981	phospholipase C, eta 2
high_vs_HC	gene940	0.453311	3.08496	2.84754	0.00451863	0.370271	-2.11733	CSMD2-AS1	chr1	33866956	33869155	CSMD2 antisense RNA 1
high_vs_HC	gene24308	0.530403	3.67423	2.84738	0.00452085	0.370271	-2.11774	CDC20P1	chr9	87009574	87011773	cell division cycle 20 pseudogene 1
high_vs_HC	gene7427	0.454957	3.45439	2.84707	0.00452521	0.370271	-2.11853	RNU5E-9P	chr2	178140548	178142747	RNA, U5E small nuclear 9, pseudogene
high_vs_HC	gene625	-0.529771	3.72342	-2.84668	0.00453069	0.370271	-2.11952	C1orf234	chr1	23015651	23017850	chromosome 1 open reading frame 234
high_vs_HC	gene26977	0.390478	-4.84221	2.84549	0.00454754	0.370271	-2.12256	SFXN2	chr10	102712508	102714707	sideroflexin 2
high_vs_HC	gene9661	0.396154	2.67029	2.84547	0.00454782	0.370271	-2.12261	GABRR3	chr3	98035105	98037304	gamma-aminobutyric acid (GABA) A receptor, rho 3 (gene/pseudogene)
high_vs_HC	gene1266	0.152765	-1.54667	2.84519	0.00455173	0.370271	-2.12331	LRRC41	chr1	46303167	46305366	leucine rich repeat containing 41
high_vs_HC	gene3106	0.788068	3.66872	2.84261	0.00458836	0.370271	-2.12988	MPTX1	chr1	159274507	159276706	mucosal pentraxin 1 (pseudogene)
high_vs_HC	gene22144	0.436071	2.9384	2.84254	0.0045894	0.370271	-2.13007	SDR16C6P	chr8	56390511	56392710	short chain dehydrogenase/reductase family 16C, member 6, pseudogene
high_vs_HC	gene34232	0.382597	0.603361	2.84232	0.00459251	0.370271	-2.13062	TRAJ54	chr14	22480287	22482486	T cell receptor alpha joining 54
high_vs_HC	gene47351	1.33678	2.66945	2.84212	0.00459538	0.370271	-2.13114	SUSD2P2	chr22	18625028	18627227	sushi domain containing 2 pseudogene 2
high_vs_HC	gene32839	0.366832	2.46781	2.84205	0.0045964	0.370271	-2.13132	SHISA2	chr13	26059388	26061587	shisa family member 2
high_vs_HC	gene50014	0.364677	1.66099	2.8409	0.00461284	0.370559	-2.13424	MAP7D3	chrX	136256283	136258482	MAP7 domain containing 3
high_vs_HC	gene37285	0.145128	-3.57651	2.84036	0.00462046	0.370559	-2.13559	SAXO2	chr15	82260811	82263010	family with sequence similarity 154, member B
high_vs_HC	gene4884	-0.438945	0.912103	-2.83728	0.00466493	0.373298	-2.14344	CMPK2	chr2	6866436	6868635	cytidine monophosphate (UMP-CMP) kinase 2, mitochondrial
high_vs_HC	gene13818	0.636902	1.7416	2.83653	0.00467574	0.373336	-2.14534	IL7R	chr5	35854875	35857074	interleukin 7 receptor
high_vs_HC	gene10629	0.644171	3.80903	2.83487	0.00469996	0.373756	-2.14956	ARL14	chr3	160675160	160677359	ADP-ribosylation factor-like 14
high_vs_HC	gene20176	0.430458	3.86193	2.83475	0.00470166	0.373756	-2.14987	MIR25	chr7	100093444	100095643	microRNA 25
high_vs_HC	gene15942	0.881584	3.14779	2.83282	0.00472983	0.374685	-2.15476	PKMP5	chr6	5970324	5972523	pyruvate kinase, muscle pseudogene 5
high_vs_HC	gene34220	0.548445	2.79631	2.83168	0.00474654	0.374685	-2.15764	TRDJ2	chr14	22454689	22456888	T cell receptor delta joining 2
high_vs_HC	gene13788	0.485886	-1.14256	2.83146	0.00474981	0.374685	-2.15821	ADAMTS12	chr5	33891995	33894194	ADAM metallopeptidase with thrombospondin type 1 motif, 12
high_vs_HC	gene32520	0.4175	2.21912	2.83112	0.00475478	0.374685	-2.15907	LOC100421201	chr12	126511512	126513711	piggyBac transposable element derived 3 pseudogene
high_vs_HC	gene48611	0.382335	-1.32545	2.82802	0.00480058	0.377471	-2.16691	PTCHD1	chrX	23332354	23334553	patched domain containing 1
high_vs_HC	gene44580	0.323323	0.73626	2.82617	0.00482809	0.378651	-2.17159	CARD8-AS1	chr19	48253675	48255874	CARD8 antisense RNA 1
high_vs_HC	gene6014	0.390498	-4.73391	2.82519	0.00484279	0.378651	-2.17408	KCMF1	chr2	84969108	84971307	potassium channel modulatory factor 1
high_vs_HC	gene10751	-0.618171	-2.2067	-2.82445	0.00485379	0.378651	-2.17594	LOC100856791	chr3	172520228	172522427	TBP-like 1 pseudogene
high_vs_HC	gene1621	0.549225	3.24644	2.82418	0.0048579	0.378651	-2.17663	RNU7-80P	chr1	67772453	67774652	RNA, U7 small nuclear 80 pseudogene
high_vs_HC	gene1431	1.10136	5.1373	2.82352	0.00486792	0.378651	-2.17831	RPL37P7	chr1	53839545	53841744	ribosomal protein L37 pseudogene 7
high_vs_HC	gene30198	0.399064	2.64793	2.82261	0.00488151	0.378687	-2.1806	MIR8052	chr11	130664735	130666934	microRNA 8052
high_vs_HC	gene31352	0.596581	2.78864	2.82027	0.00491695	0.378687	-2.18652	OR6C68	chr12	55490378	55492577	olfactory receptor, family 6, subfamily C, member 68
high_vs_HC	gene28786	0.382016	2.17741	2.81809	0.00495006	0.378687	-2.19201	SCGB1D4	chr11	62298865	62301064	secretoglobin, family 1D, member 4
high_vs_HC	gene49973	0.584165	2.33574	2.8181	0.00495011	0.378687	-2.19201	LINC00633	chrX	135120278	135122477	long intergenic non-protein coding RNA 633
high_vs_HC	gene50777	-1.01358	0.30662	-2.81758	0.00495798	0.378687	-2.19331	DAZ4	chrY	24831800	24833999	deleted in azoospermia 4
high_vs_HC	gene48337	-0.599817	-0.207701	-2.8175	0.00495908	0.378687	-2.1935	ODF3B	chr22	50532380	50534579	outer dense fiber of sperm tails 3B
high_vs_HC	gene22425	0.963471	4.93	2.81742	0.00496026	0.378687	-2.1937	RPL13AP18	chr8	80268575	80270774	ribosomal protein L13a pseudogene 18
high_vs_HC	gene10015	-0.515608	-2.36772	-2.81739	0.00496082	0.378687	-2.19379	PARP14	chr3	122678763	122680962	poly (ADP-ribose) polymerase family, member 14
high_vs_HC	gene16570	0.514017	3.06766	2.81713	0.00496478	0.378687	-2.19444	DDX6P1	chr6	29330862	29333061	DEAD (Asp-Glu-Ala-Asp) box helicase 6 pseudogene 1
high_vs_HC	gene24746	0.751066	4.07883	2.81618	0.00497933	0.378687	-2.19684	OR2K2	chr9	111329974	111332173	olfactory receptor, family 2, subfamily K, member 2
high_vs_HC	gene1063	0.943103	5.39365	2.8159	0.00498354	0.378687	-2.19753	SNORA55	chr1	39567311	39569510	small nucleolar RNA, H/ACA box 55
high_vs_HC	gene19227	0.426413	1.16624	2.81438	0.00500703	0.379673	-2.20137	TARP	chr7	38305447	38307646	TCR gamma alternate reading frame protein
high_vs_HC	gene48651	0.492233	3.23965	2.8136	0.00501907	0.37979	-2.20334	VENTXP1	chrX	26556337	26558536	VENT homeobox pseudogene 1
high_vs_HC	gene50847	-7.93095	-5.40903	-3.01456	0.00394331	0.353919	-2.20771	DDX11L16	chrY	57214504	57216703	DEAD/H (Asp-Glu-Ala-Asp/His) box helicase 11 like 16
high_vs_HC	gene32931	0.671762	4.41767	2.81048	0.00506749	0.382098	-2.21119	PTPN2P2	chr13	30551666	30553865	protein tyrosine phosphatase, non-receptor type 2 pseudogene 2
high_vs_HC	gene33887	0.482069	2.43191	2.80931	0.00508577	0.382098	-2.21414	LINC00431	chr13	110964027	110966226	long intergenic non-protein coding RNA 431
high_vs_HC	gene46065	0.424434	2.12687	2.80888	0.00509243	0.382098	-2.21521	SPINT3	chr20	45515425	45517624	serine peptidase inhibitor, Kunitz type, 3
high_vs_HC	gene45205	0.413835	2.96329	2.80793	0.00510731	0.382098	-2.21759	RPL19P19	chr19	57953596	57955795	ribosomal protein L19 pseudogene 19
high_vs_HC	gene49703	-0.350602	1.68395	-2.80772	0.00511071	0.382098	-2.21814	MIR1264	chrX	114650655	114652854	microRNA 1264
high_vs_HC	gene48434	-0.385571	1.89556	-2.80611	0.00513598	0.382098	-2.22217	LOC100287928	chrX	5306985	5309184	hydroxyacyl-CoA dehydrogenase/3-ketoacyl-CoA thiolase/enoyl-CoA hydratase (trifunctional protein), beta subunit pseudogene
high_vs_HC	gene12574	0.610753	3.49893	2.80594	0.00513874	0.382098	-2.22261	TOX4P1	chr4	112453857	112456056	TOX high mobility group box family member 4 pseudogene 1
high_vs_HC	gene49794	0.315903	1.60385	2.80562	0.00514381	0.382098	-2.22342	ATP1B4	chrX	120360085	120362284	ATPase, Na+/K+ transporting, beta 4 polypeptide
high_vs_HC	gene41686	0.529442	4.15186	2.80541	0.00514702	0.382098	-2.22393	MGAT5B	chr17	76848503	76850702	mannosyl (alpha-1,6-)-glycoprotein beta-1,6-N-acetyl-glucosaminyltransferase, isozyme B
high_vs_HC	gene15513	-1.16008	4.21013	-2.80445	0.0051623	0.382098	-2.22635	MIR103B1	chr5	168558904	168561103	microRNA 103b-1
high_vs_HC	gene33533	0.41814	2.39788	2.80423	0.00516577	0.382098	-2.2269	TCEB1P23	chr13	78486182	78488381	transcription elongation factor B (SIII), polypeptide 1 pseudogene 23
high_vs_HC	gene2686	-3.70531	-3.96088	-2.80154	0.00520863	0.384482	-2.23365	HIST2H2BC	chr1	149850574	149852773	histone cluster 2, H2bc (pseudogene)
high_vs_HC	gene6785	0.621934	3.98308	2.80032	0.00522829	0.385147	-2.23673	LOC100288192	chr2	127928871	127931070	archaelysin family metallopeptidase 2 pseudogene
high_vs_HC	gene6029	-0.459478	2.76108	-2.79955	0.00524052	0.385251	-2.23864	RNU7-64P	chr2	85441776	85443975	RNA, U7 small nuclear 64 pseudogene
high_vs_HC	gene30299	0.290673	-3.87283	2.7989	0.005251	0.385251	-2.24028	CACNA1C-AS1	chr12	2690958	2693157	CACNA1C antisense RNA 1
high_vs_HC	gene3171	-0.343289	-0.238113	-2.79725	0.00527754	0.386414	-2.2444	CD244	chr1	160862703	160864902	CD244 molecule, natural killer cell receptor 2B4
high_vs_HC	gene24630	0.381365	2.03322	2.79495	0.00531487	0.388361	-2.25016	ZYG11AP1	chr9	102611770	102613969	zyg-11 family member A, cell cycle regulator pseudogene 1
high_vs_HC	gene30797	-0.22472	0.746013	-2.79154	0.00537061	0.391045	-2.25868	BCAT1	chr12	24949260	24951459	branched chain amino-acid transaminase 1, cytosolic
high_vs_HC	gene35291	0.267762	-0.986301	2.79128	0.00537497	0.391045	-2.25934	KCNK10	chr14	88326713	88328912	potassium channel, two pore domain subfamily K, member 10
high_vs_HC	gene22804	-0.235152	-1.55679	-2.79073	0.00538403	0.391045	-2.26072	RSPO2	chr8	108083486	108085685	R-spondin 2
high_vs_HC	gene10992	-0.480439	1.87882	-2.78854	0.00542013	0.392878	-2.26618	MIR28	chr3	188686781	188688980	microRNA 28
high_vs_HC	gene49354	-0.448534	2.51747	-2.7878	0.00543242	0.392934	-2.26803	FABP5P15	chrX	77725845	77728044	fatty acid binding protein 5 pseudogene 15
high_vs_HC	gene27193	0.125623	-0.541264	2.78719	0.00544263	0.392934	-2.26956	PRDX3	chr10	119178666	119180865	peroxiredoxin 3
high_vs_HC	gene41885	0.171343	-0.999735	2.78481	0.00548232	0.395011	-2.2755	B3GNTL1	chr17	83051646	83053845	UDP-GlcNAc:betaGal beta-1,3-N-acetylglucosaminyltransferase-like 1
high_vs_HC	gene49139	0.442533	2.62082	2.78407	0.00549464	0.395111	-2.27733	ARHGEF9-IT1	chrX	63671303	63673502	ARHGEF9 intronic transcript 1 (non-protein coding)
high_vs_HC	gene44937	0.641135	3.59467	2.78178	0.00553329	0.395902	-2.28305	MIR515-2	chr19	53683009	53685208	microRNA 515-2
high_vs_HC	gene8016	0.329858	1.66348	2.78159	0.00553653	0.395902	-2.28353	RPL23P4	chr2	219695813	219698012	ribosomal protein L23 pseudogene 4
high_vs_HC	gene36577	0.0993573	-0.0581268	2.78147	0.00553847	0.395902	-2.28382	MFAP1	chr15	43824554	43826753	microfibrillar-associated protein 1
high_vs_HC	gene18989	-0.385633	-4.1273	-2.78029	0.00555844	0.396546	-2.28676	IGF2BP3	chr7	23470328	23472527	insulin-like growth factor 2 mRNA binding protein 3
high_vs_HC	gene430	0.963835	4.83611	2.77566	0.00563741	0.401388	-2.29827	UQCRHL	chr1	15807500	15809699	ubiquinol-cytochrome c reductase hinge protein-like
high_vs_HC	gene35553	0.639567	3.854	2.77351	0.00567449	0.403119	-2.30362	SNORD114-27	chr14	100986161	100988360	small nucleolar RNA, C/D box 114-27
high_vs_HC	gene30684	1.22805	5.07988	2.773	0.00568401	0.403119	-2.30496	SMCO3	chr12	14813983	14816182	single-pass membrane protein with coiled-coil domains 3
high_vs_HC	gene34231	0.366539	0.755526	2.77109	0.00571631	0.404617	-2.30962	TRAJ55	chr14	22479697	22481896	T cell receptor alpha joining 55 (pseudogene)
high_vs_HC	gene26176	1.71274	6.14316	2.7702	0.00574675	0.405976	-2.31066	BEND3P1	chr10	50656103	50658302	BEN domain containing 3 pseudogene 1
high_vs_HC	gene14339	-0.33525	1.13666	-2.76841	0.00576308	0.406336	-2.31626	HMGB1P35	chr5	77144568	77146767	high mobility group box 1 pseudogene 35
high_vs_HC	gene50015	0.494422	2.68433	2.76437	0.00583429	0.410557	-2.32628	STK24P1	chrX	136296734	136298933	serine/threonine kinase 24 pseudogene 1
high_vs_HC	gene11854	-0.234	-3.66382	-2.76121	0.0058906	0.413715	-2.33412	SNORA26	chr4	52711249	52713448	small nucleolar RNA, H/ACA box 26
high_vs_HC	gene50276	-3.24194	3.19189	-2.75253	0.00606474	0.415023	-2.33457	TEX28P1	chrX	154217096	154219295	testis expressed 28 pseudogene 1
high_vs_HC	gene45538	0.577164	3.92747	2.76029	0.00590696	0.413898	-2.33638	LOC100286962	chr20	17599608	17601807	ras homolog family member G pseudogene
high_vs_HC	gene42573	0.24187	-0.190295	2.75978	0.00591609	0.413898	-2.33764	ATP8B1	chr18	57803623	57805822	ATPase, aminophospholipid transporter, class I, type 8B, member 1
high_vs_HC	gene10296	0.288028	-3.02591	2.75777	0.00595218	0.415023	-2.3426	NCK1	chr3	136860208	136862407	NCK adaptor protein 1
high_vs_HC	gene7213	-0.465634	-4.55415	-2.75758	0.00595564	0.415023	-2.34307	GCA	chr2	162316793	162318992	grancalcin, EF-hand calcium binding protein
high_vs_HC	gene6839	4.62725	-0.0880747	2.75282	0.00606154	0.415023	-2.34353	CFC1B	chr2	130519094	130521293	cripto, FRL-1, cryptic family 1B
high_vs_HC	gene28616	0.389541	3.27332	2.75496	0.00600305	0.415023	-2.34953	OR1S1	chr11	58212745	58214944	olfactory receptor, family 1, subfamily S, member 1 (gene/pseudogene)
high_vs_HC	gene48320	0.098987	-2.11222	2.75422	0.00601653	0.415023	-2.35136	SELO	chr22	50198979	50201178	selenoprotein O
high_vs_HC	gene38223	0.427989	2.4273	2.75365	0.00602698	0.415023	-2.35278	UMOD	chr16	20356102	20358301	uromodulin
high_vs_HC	gene39131	0.0785405	-1.91422	2.75336	0.00603235	0.415023	-2.3535	FUK	chr16	70452584	70454783	fucokinase
high_vs_HC	gene43213	0.40692	2.49633	2.75237	0.0060504	0.415023	-2.35594	MUC16	chr19	8981143	8983342	mucin 16, cell surface associated
high_vs_HC	gene5992	0.403127	2.30007	2.75232	0.00605123	0.415023	-2.35605	LOC1720	chr2	82854803	82857002	dihydrofolate reductase pseudogene
high_vs_HC	gene39037	0.214699	-3.44056	2.75197	0.0060577	0.415023	-2.35692	HSD11B2	chr16	67429133	67431332	hydroxysteroid (11-beta) dehydrogenase 2
high_vs_HC	gene7538	0.674417	4.21065	2.75131	0.00606987	0.415023	-2.35856	LOC100420666	chr2	189488135	189490334	lysine (K)-specific demethylase 3A pseudogene
high_vs_HC	gene36593	0.259442	-4.2619	2.75025	0.00608928	0.415565	-2.36116	B2M	chr15	44709487	44711686	beta-2-microglobulin
high_vs_HC	gene45444	0.605926	3.24718	2.7485	0.00612152	0.416978	-2.36546	PHKBP1	chr20	8099687	8101886	phosphorylase kinase, beta pseudogene 1
high_vs_HC	gene14577	0.494278	2.65415	2.7455	0.00617732	0.419988	-2.37285	MRPS35P2	chr5	98402522	98404721	mitochondrial ribosomal protein S35 pseudogene 2
high_vs_HC	gene12374	0.556945	3.87026	2.74437	0.00619838	0.420266	-2.37563	RPL35AP11	chr4	94367771	94369970	ribosomal protein L35a pseudogene 11
high_vs_HC	gene48171	0.0949818	1.532	2.74324	0.00621955	0.420266	-2.37841	PACSIN2	chr22	43015491	43017690	protein kinase C and casein kinase substrate in neurons 2
high_vs_HC	gene49032	0.4331	3.05135	2.74298	0.00622447	0.420266	-2.37905	SSX7	chrX	52654701	52656900	synovial sarcoma, X breakpoint 7
high_vs_HC	gene27704	0.706218	2.71689	2.742	0.00624285	0.420266	-2.38145	OR51J1	chr11	5400497	5402696	olfactory receptor, family 51, subfamily J, member 1 (gene/pseudogene)
high_vs_HC	gene18359	0.649643	4.02993	2.74175	0.00624761	0.420266	-2.38207	RPS12P11	chr6	151225830	151228029	ribosomal protein S12 pseudogene 11
high_vs_HC	gene19006	0.177229	-3.59579	2.74156	0.00625113	0.420266	-2.38253	MPP6	chr7	24571346	24573545	membrane protein, palmitoylated 6 (MAGUK p55 subfamily member 6)
high_vs_HC	gene20663	0.510451	2.83851	2.74022	0.00627643	0.421185	-2.38582	RPS15AP22	chr7	131702482	131704681	ribosomal protein S15a pseudogene 22
high_vs_HC	gene4598	0.395667	2.97928	2.739	0.00629958	0.421955	-2.38882	WDR64	chr1	241650278	241652477	WD repeat domain 64
high_vs_HC	gene12771	0.38908	2.29468	2.738	0.0063185	0.42244	-2.39126	CYCSP14	chr4	130022684	130024883	cytochrome c, somatic pseudogene 14
high_vs_HC	gene14868	-0.663124	4.43512	-2.73423	0.00639074	0.426482	-2.40052	KDELC1P1	chr5	128107205	128109404	KDEL (Lys-Asp-Glu-Leu) containing 1 pseudogene 1
high_vs_HC	gene14190	2.81007	4.74495	2.72532	0.00661518	0.431068	-2.40147	GUSBP3	chr5	69710328	69712527	glucuronidase, beta pseudogene 3
high_vs_HC	gene34225	0.312057	0.811814	2.73357	0.00640331	0.426533	-2.40212	TRAJ61	chr14	22473316	22475515	T cell receptor alpha joining 61 (non-functional)
high_vs_HC	gene17313	0.508794	2.4773	2.73172	0.00643906	0.428127	-2.40665	TINAG	chr6	54305792	54307991	tubulointerstitial nephritis antigen
high_vs_HC	gene49232	-0.436742	1.08369	-2.73037	0.00646526	0.42908	-2.40996	SNX12	chrX	71073227	71075426	sorting nexin 12
high_vs_HC	gene22512	0.414343	2.81265	2.72899	0.00649224	0.430081	-2.41334	SLC7A13	chr8	86230181	86232380	solute carrier family 7 (anionic amino acid transporter), member 13
high_vs_HC	gene14328	0.604912	3.00832	2.72792	0.00651297	0.430543	-2.41594	NCRUPAR	chr5	76710403	76712602	non-protein coding RNA, upstream of F2R/PAR1
high_vs_HC	gene43686	1.09017	4.77438	2.72705	0.0065306	0.430543	-2.41812	PHF5CP	chr19	19588240	19590439	PHD finger protein 5C pseudogene
high_vs_HC	gene2663	0.132919	-2.50976	2.7268	0.00653493	0.430543	-2.41868	LINC00869	chr1	149605012	149607211	long intergenic non-protein coding RNA 869
high_vs_HC	gene43029	0.0612752	-0.325676	2.72578	0.00655496	0.431068	-2.42117	DAPK3	chr19	3970924	3973123	death-associated protein kinase 3
high_vs_HC	gene39963	-0.298846	-3.54458	-2.72462	0.00657783	0.431068	-2.424	STX8	chr17	9575759	9577958	syntaxin 8
high_vs_HC	gene50344	-0.370632	0.907307	-2.72443	0.00658171	0.431068	-2.42448	SPRY3	chrX	155608950	155611149	sprouty homolog 3 (Drosophila)
high_vs_HC	gene50063	0.358599	2.81007	2.72374	0.00659534	0.431068	-2.42617	CDR1	chrX	140784359	140786558	cerebellar degeneration-related protein 1, 34kDa
high_vs_HC	gene34426	0.396712	2.40143	2.72273	0.00661531	0.431068	-2.42863	RPS27AP4	chr14	27258993	27261192	ribosomal protein S27a pseudogene 4
high_vs_HC	gene25611	0.364532	3.17559	2.72217	0.00662631	0.431068	-2.42998	UCMA	chr10	13234129	13236328	upper zone of growth plate and cartilage matrix associated
high_vs_HC	gene5464	0.755462	4.51864	2.7211	0.00664795	0.431204	-2.43262	RPL26P15	chr2	46004222	46006421	ribosomal protein L26 pseudogene 15
high_vs_HC	gene37392	0.107227	-1.16806	2.72087	0.00665224	0.431204	-2.43315	KLHL25	chr15	85794759	85796958	kelch-like family member 25
high_vs_HC	gene3187	-0.0900427	1.37913	-2.71909	0.00668781	0.432733	-2.43749	UFC1	chr1	161151744	161153943	ubiquitin-fold modifier conjugating enzyme 1
high_vs_HC	gene3422	0.492212	3.22776	2.71847	0.00670037	0.432772	-2.43902	LOC646804	chr1	171081561	171083760	alkylated DNA repair protein alkB homolog 8-like
high_vs_HC	gene39272	0.474681	2.14482	2.7163	0.00674396	0.432894	-2.44429	RNA5SP431	chr16	79262454	79264653	RNA, 5S ribosomal pseudogene 431
high_vs_HC	gene17417	0.0724008	-0.493671	2.7158	0.0067541	0.432894	-2.44551	SDHAF4	chr6	70564922	70567121	chromosome 6 open reading frame 57
high_vs_HC	gene914	-0.22354	-0.933659	-2.71519	0.00676639	0.432894	-2.44699	HPCA	chr1	32884087	32886286	hippocalcin
high_vs_HC	gene42395	0.309536	2.3502	2.71395	0.00679161	0.432894	-2.45002	LINC00907	chr18	42184668	42186867	long intergenic non-protein coding RNA 907
high_vs_HC	gene380	0.472127	2.79109	2.71375	0.00679566	0.432894	-2.4505	LOC100129611	chr1	13243837	13246036	PRAME family member 17 pseudogene
high_vs_HC	gene48506	0.288089	-3.28501	2.71303	0.00681032	0.432894	-2.45225	TRAPPC2	chrX	13734436	13736635	trafficking protein particle complex 2
high_vs_HC	gene4399	0.453064	3.44151	2.71266	0.0068178	0.432894	-2.45315	LOC100421842	chr1	228774312	228776511	eukaryotic translation elongation factor 1 alpha 2 pseudogene
high_vs_HC	gene15934	0.980754	5.0307	2.711	0.00685216	0.432894	-2.45722	LOC442155	chr6	5066842	5069041	transcription factor B2, mitochondrial pseudogene
high_vs_HC	gene48500	0.60559	3.02673	2.70876	0.00689829	0.432894	-2.45958	GPX1P1	chrX	13379188	13381387	glutathione peroxidase pseudogene 1
high_vs_HC	gene854	1.08473	5.05619	2.70945	0.00688588	0.432894	-2.46115	SNORD103B	chr1	30949006	30951205	small nucleolar RNA, C/D box 103B
high_vs_HC	gene49930	0.350332	1.7725	2.70902	0.00689235	0.432894	-2.46199	LOC100533716	chrX	133144455	133146654	DEAD (Asp-Glu-Ala-Asp) box polypeptide 53 pseudogene
high_vs_HC	gene29085	0.141027	-1.36162	2.70899	0.00689285	0.432894	-2.46205	NDUFV1	chr11	67604852	67607051	NADH dehydrogenase (ubiquinone) flavoprotein 1, 51kDa
high_vs_HC	gene11074	0.138767	-1.09505	2.70815	0.0069103	0.432894	-2.4641	FAM43A	chr3	194683893	194686092	family with sequence similarity 43, member A
high_vs_HC	gene49662	0.422958	3.09067	2.70767	0.00692005	0.432894	-2.46525	MIR652	chrX	110053329	110055528	microRNA 652
high_vs_HC	gene8168	0.347649	-1.73582	2.7074	0.00692563	0.432894	-2.4659	MIR1244-1	chr2	231711314	231713513	microRNA 1244-1
high_vs_HC	gene49771	0.697992	2.27064	2.70724	0.00692904	0.432894	-2.4663	MIR766	chrX	119646649	119648848	microRNA 766
high_vs_HC	gene22925	0.695316	4.68583	2.70675	0.00693911	0.432894	-2.46748	MIR4663	chr8	123215664	123217863	microRNA 4663
high_vs_HC	gene23225	0.688396	-1.874	2.70646	0.00694512	0.432894	-2.46819	VPS28	chr8	144428364	144430563	vacuolar protein sorting 28 homolog (S. cerevisiae)
high_vs_HC	gene15398	0.599072	1.13294	2.70508	0.00697391	0.432894	-2.47155	ITK	chr5	157178896	157181095	IL2-inducible T-cell kinase
high_vs_HC	gene19590	0.330475	1.53716	2.70488	0.00697796	0.432894	-2.47202	ZNF90P3	chr7	63088079	63090278	zinc finger protein 90 pseudogene 3
high_vs_HC	gene31222	0.874037	3.6494	2.70461	0.0069836	0.432894	-2.47268	KRT72	chr12	52602745	52604944	keratin 72, type II
high_vs_HC	gene44210	0.362594	1.50591	2.70452	0.00698558	0.432894	-2.47291	LGALS16	chr19	39653894	39656093	lectin, galactoside-binding, soluble, 16
high_vs_HC	gene12652	0.739004	3.69957	2.70435	0.00698896	0.432894	-2.4733	SEC24D	chr4	118838484	118840683	SEC24 family member D
high_vs_HC	gene37855	0.0994517	-1.09929	2.70433	0.0069895	0.432894	-2.47336	C16orf59	chr16	2458111	2460310	chromosome 16 open reading frame 59
high_vs_HC	gene29527	0.37769	3.24281	2.70342	0.00700847	0.43318	-2.47557	LOC642897	chr11	93610215	93612414	N-6 adenine-specific DNA methyltransferase 1 (putative) pseudogene
high_vs_HC	gene18446	1.43427	6.05479	2.7027	0.00703005	0.43318	-2.47634	AMZ2P2	chr6	158726609	158728808	archaelysin family metallopeptidase 2 pseudogene 2
high_vs_HC	gene50201	0.31467	1.45553	2.70249	0.007028	0.43318	-2.47783	MIR105-2	chrX	152394293	152396492	microRNA 105-2
high_vs_HC	gene78	0.132849	-3.25254	2.70056	0.00706841	0.434644	-2.48249	PUSL1	chr1	1306571	1308770	pseudouridylate synthase-like 1
high_vs_HC	gene17236	0.440865	2.05578	2.69994	0.0070815	0.434644	-2.48399	DEFB114	chr6	49963906	49966105	defensin, beta 114
high_vs_HC	gene21442	0.375277	2.03842	2.69954	0.00708985	0.434644	-2.48495	RNU7-55P	chr8	9072315	9074514	RNA, U7 small nuclear 55 pseudogene
high_vs_HC	gene42528	0.257306	-3.42974	2.69699	0.00714392	0.437218	-2.49112	SNORA37	chr18	54222213	54224412	small nucleolar RNA, H/ACA box 37
high_vs_HC	gene33385	0.381056	2.36483	2.69606	0.00716366	0.437524	-2.49336	LINC00376	chr13	63327895	63330094	long intergenic non-protein coding RNA 376
high_vs_HC	gene25433	0.51472	3.40724	2.69535	0.00717896	0.437524	-2.49509	LINC00701	chr10	2314875	2317074	long intergenic non-protein coding RNA 701
high_vs_HC	gene26127	-0.731568	3.10352	-2.69476	0.00719147	0.437524	-2.49651	CTGLF12P	chr10	48031441	48033640	centaurin, gamma-like family, member 12 pseudogene
high_vs_HC	gene46862	0.175404	-3.45281	2.69348	0.00721894	0.437524	-2.4996	SCAF4	chr21	31731919	31734118	SR-related CTD-associated factor 4
high_vs_HC	gene48554	0.589092	3.76399	2.6924	0.00724283	0.437524	-2.50071	HMGN2P45	chrX	17133199	17135398	high mobility group nucleosomal binding domain 2 pseudogene 45
high_vs_HC	gene27011	0.647563	3.98857	2.69297	0.00722991	0.437524	-2.50084	COL17A1	chr10	104085681	104087880	collagen, type XVII, alpha 1
high_vs_HC	gene40221	-0.245743	0.0471653	-2.69277	0.0072342	0.437524	-2.50132	CCDC144CP	chr17	20319174	20321373	coiled-coil domain containing 144C, pseudogene
high_vs_HC	gene37825	0.0643644	-1.60491	2.69223	0.0072457	0.437524	-2.50261	NTHL1	chr16	2047667	2049866	nth endonuclease III-like 1 (E. coli)
high_vs_HC	gene10590	0.202946	-1.69729	2.69118	0.00726842	0.438098	-2.50515	MLF1	chr3	158569163	158571362	myeloid leukemia factor 1
high_vs_HC	gene49617	-0.319377	1.35306	-2.69004	0.00729313	0.438098	-2.5079	SERPINA7P1	chrX	106563205	106565404	serpin peptidase inhibitor, clade A (alpha-1 antiproteinase, antitrypsin), member 7 pseudogene
high_vs_HC	gene14937	0.80975	4.54175	2.68963	0.0073028	0.438098	-2.50896	ATP6V0E1P1	chr5	132946493	132948692	ATPase, H+ transporting, lysosomal 9kDa, V0 subunit e1 pseudogene 1
high_vs_HC	gene21270	0.212131	-2.49471	2.68904	0.00731484	0.438098	-2.51032	ERICH1-AS1	chr8	735605	737804	ERICH1 antisense RNA 1
high_vs_HC	gene22389	0.455349	3.61709	2.68845	0.00732759	0.438098	-2.51173	MRPL9P1	chr8	76603674	76605873	mitochondrial ribosomal protein L9 pseudogene 1
high_vs_HC	gene13147	0.419255	2.77469	2.68678	0.00736396	0.438098	-2.51575	RNA5SP171	chr4	166918279	166920478	RNA, 5S ribosomal pseudogene 171
high_vs_HC	gene42273	0.394752	2.57357	2.68677	0.00736418	0.438098	-2.51577	HSPA9P2	chr18	29256875	29259074	heat shock 70kDa protein 9 pseudogene 2
high_vs_HC	gene22378	0.531973	3.91787	2.68664	0.00736701	0.438098	-2.51609	PCBP2P2	chr8	74604329	74606528	poly(rC) binding protein 2 pseudogene 2
high_vs_HC	gene29774	1.65611	6.21117	2.6846	0.00741944	0.438098	-2.51838	RPL37AP8	chr11	111889628	111891827	ribosomal protein L37a pseudogene 8
high_vs_HC	gene4158	0.324291	1.71035	2.68503	0.00740226	0.438098	-2.51996	UBBP2	chr1	217850484	217852683	ubiquitin B pseudogene 2
high_vs_HC	gene18118	0.532593	3.24593	2.68413	0.00742204	0.438098	-2.52213	MTCYBP4	chr6	133148547	133150746	MT-CYB pseudogene 4
high_vs_HC	gene32938	0.530926	1.54777	2.68388	0.00742757	0.438098	-2.52273	TEX26-AS1	chr13	30932409	30934608	TEX26 antisense RNA 1
high_vs_HC	gene12809	0.340682	2.00569	2.68372	0.00743115	0.438098	-2.52312	TARS2P1	chr4	135566963	135569162	threonyl-tRNA synthetase 2, mitochondrial pseudogene
high_vs_HC	gene431	1.43202	5.30101	2.67559	0.00762869	0.442905	-2.52475	RPS16P1	chr1	15826212	15828411	ribosomal protein S16 pseudogene 1
high_vs_HC	gene44634	0.477891	3.30406	2.68304	0.00744606	0.438098	-2.52475	LOC100287453	chr19	49040072	49042271	neurotrophin 4 pseudogene
high_vs_HC	gene40330	0.610932	3.72178	2.68285	0.00745035	0.438098	-2.52522	PPY2P	chr17	28245444	28247643	pancreatic polypeptide 2
high_vs_HC	gene8936	1.06905	5.14277	2.68247	0.00745878	0.438098	-2.52613	ATP6V0E1P2	chr3	41859393	41861592	ATPase, H+ transporting, lysosomal 9kDa, V0 subunit e1 pseudogene 2
high_vs_HC	gene46467	0.470109	2.11932	2.68136	0.00748314	0.438098	-2.52878	LIME1	chr20	63734626	63736825	Lck interacting transmembrane adaptor 1
high_vs_HC	gene36516	0.142432	0.393613	2.68023	0.00750826	0.438098	-2.5315	SPTBN5	chr15	41893878	41896077	spectrin, beta, non-erythrocytic 5
high_vs_HC	gene30929	0.430114	3.63276	2.68015	0.00751005	0.438098	-2.53169	DUX4L27	chr12	34209602	34211801	double homeobox 4 like 27
high_vs_HC	gene7553	0.53174	3.68524	2.6795	0.00752462	0.438098	-2.53327	HNRNPCP2	chr2	189921169	189923368	heterogeneous nuclear ribonucleoprotein C pseudogene 2
high_vs_HC	gene32671	0.300171	1.69679	2.67949	0.00752482	0.438098	-2.53329	LINC00328-2P	chr13	18807830	18810029	long intergenic non-protein coding RNA 328-2, pseudogene
high_vs_HC	gene19156	0.517726	3.2778	2.67938	0.00752719	0.438098	-2.53354	LINC00997	chr7	32756286	32758485	long intergenic non-protein coding RNA 997
high_vs_HC	gene12613	0.371775	2.14886	2.67909	0.00753378	0.438098	-2.53425	RPF2P2	chr4	115626809	115629008	ribosome production factor 2 homolog (S. cerevisiae) pseudogene 2
high_vs_HC	gene29994	0.267169	-3.05028	2.67201	0.00769308	0.445928	-2.55122	SORL1	chr11	121450203	121452402	sortilin-related receptor, L(DLR class) A repeats containing
high_vs_HC	gene943	0.462842	3.21754	2.67131	0.0077089	0.44613	-2.55289	LOC100420336	chr1	34277165	34279364	ferritin, heavy polypeptide 1 pseudogene
high_vs_HC	gene48691	0.307239	1.16936	2.67045	0.00772864	0.446558	-2.55496	DMD	chrX	33339410	33341609	dystrophin
high_vs_HC	gene23697	0.52653	-2.01328	2.66955	0.0077492	0.446709	-2.55712	DNAJB5	chr9	34987369	34989568	DnaJ (Hsp40) homolog, subfamily B, member 5
high_vs_HC	gene33802	0.347062	-5.53629	2.66883	0.00776566	0.446709	-2.55884	KDELC1	chr13	102798855	102801054	KDEL (Lys-Asp-Glu-Leu) containing 1
high_vs_HC	gene23688	-0.343182	1.67018	-2.66871	0.00776831	0.446709	-2.55912	CCL19	chr9	34691078	34693277	chemokine (C-C motif) ligand 19
high_vs_HC	gene4580	0.390748	2.47424	2.66675	0.00781349	0.447004	-2.56382	RNU5F-8P	chr1	240651367	240653566	RNA, U5F small nuclear 8, pseudogene
high_vs_HC	gene7600	0.443941	2.4432	2.66647	0.00781993	0.447004	-2.56448	LOC100419812	chr2	194454928	194457127	COBW domain containing 7 pseudogene
high_vs_HC	gene13767	0.781205	3.91121	2.66555	0.00784106	0.447004	-2.56667	TPT1P5	chr5	31906361	31908560	tumor protein, translationally-controlled 1 pseudogene 5
high_vs_HC	gene23244	0.188723	-1.62202	2.66531	0.00784659	0.447004	-2.56724	ZNF251	chr8	144755386	144757585	zinc finger protein 251
high_vs_HC	gene7975	0.339506	1.21402	2.6649	0.00785611	0.447004	-2.56823	LINC00608	chr2	218974284	218976483	long intergenic non-protein coding RNA 608
high_vs_HC	gene49620	0.305262	1.31629	2.66483	0.00785776	0.447004	-2.5684	RNF128	chrX	106691838	106694037	ring finger protein 128, E3 ubiquitin protein ligase
high_vs_HC	gene15412	0.0912775	-1.14029	2.66393	0.00787851	0.447004	-2.57053	CLINT1	chr5	157858976	157861175	clathrin interactor 1
high_vs_HC	gene21332	0.442384	2.22254	2.66355	0.00788742	0.447004	-2.57145	DEFA6	chr8	6925877	6928076	defensin, alpha 6, Paneth cell-specific
high_vs_HC	gene13559	0.591697	3.7526	2.66344	0.00788988	0.447004	-2.5717	LOC442132	chr5	7306515	7308714	golgin A6 family-like 1 pseudogene
high_vs_HC	gene37783	0.46156	2.99926	2.66278	0.00790537	0.447004	-2.57329	CCDC154	chr16	1444645	1446844	coiled-coil domain containing 154
high_vs_HC	gene44729	0.489988	3.008	2.66261	0.00790938	0.447004	-2.5737	NAPSB	chr19	50344549	50346748	napsin B aspartic peptidase, pseudogene
high_vs_HC	gene41082	-0.646464	-2.02571	-2.66179	0.00792831	0.447374	-2.57564	HOXB-AS3	chr17	48588420	48590619	HOXB cluster antisense RNA 3
high_vs_HC	gene48647	0.369474	2.24368	2.66044	0.00795999	0.448463	-2.57887	LOC100422209	chrX	26343335	26345534	phenazine biosynthesis-like protein domain containing pseudogene
high_vs_HC	gene7839	0.12913	-2.19412	2.65925	0.00798778	0.448906	-2.5817	MAP2	chr2	209422047	209424246	microtubule-associated protein 2
high_vs_HC	gene33094	-0.111755	-1.96888	-2.65832	0.00800984	0.448906	-2.58393	VWA8	chr13	41960904	41963103	von Willebrand factor A domain containing 8
high_vs_HC	gene48886	0.363858	-0.1001	2.65829	0.00801051	0.448906	-2.584	ZNF630	chrX	48071459	48073658	zinc finger protein 630
high_vs_HC	gene10735	-0.393065	-1.53855	-2.65736	0.00803243	0.448906	-2.58621	SLC2A2	chr3	171026780	171028979	solute carrier family 2 (facilitated glucose transporter), member 2
high_vs_HC	gene406	0.33941	2.21845	2.65707	0.00803925	0.448906	-2.5869	C1orf195	chr1	15171425	15173624	chromosome 1 open reading frame 195
high_vs_HC	gene4217	-0.2275	-4.00258	-2.65644	0.00805415	0.448906	-2.5884	DUSP10	chr1	221741977	221744176	dual specificity phosphatase 10
high_vs_HC	gene27800	0.532436	3.29959	2.65642	0.00805474	0.448906	-2.58846	OLFML1	chr11	7483369	7485568	olfactomedin-like 1
high_vs_HC	gene32687	0.377246	2.12544	2.65485	0.00809198	0.449485	-2.5922	CENPIP1	chr13	19124477	19126676	centromere protein I pseudogene 1
high_vs_HC	gene13363	0.607703	4.24989	2.65472	0.00809507	0.449485	-2.5925	KLKB1	chr4	186208753	186210952	kallikrein B, plasma (Fletcher factor) 1
high_vs_HC	gene50115	1.74182	2.32631	2.65355	0.0081278	0.449485	-2.59398	CXorf51A	chrX	146814532	146816731	chromosome X open reading frame 51A
high_vs_HC	gene49913	0.31216	1.53007	2.654	0.00811224	0.449485	-2.59422	OR2AF1P	chrX	131617047	131619246	olfactory receptor, family 2, subfamily AF, member 1 pseudogene
high_vs_HC	gene21791	-0.314712	-3.29115	-2.65327	0.00812953	0.449485	-2.59595	ZNF395	chr8	28386261	28388460	zinc finger protein 395
high_vs_HC	gene17237	0.412062	2.76942	2.65284	0.00813968	0.449485	-2.59696	DEFB113	chr6	49969426	49971625	defensin, beta 113
high_vs_HC	gene34199	-0.519837	3.21992	-2.65139	0.00817459	0.450724	-2.60042	TRAV32	chr14	22183562	22185761	T cell receptor alpha variable 32 (pseudogene)
high_vs_HC	gene28298	0.388383	2.76981	2.64984	0.0082119	0.451314	-2.60411	HMGN2P37	chr11	45512189	45514388	high mobility group nucleosomal binding domain 2 pseudogene 37
high_vs_HC	gene48071	-0.401855	1.06956	-2.64915	0.00822844	0.451314	-2.60574	RPL7P52	chr22	40106887	40109086	ribosomal protein L7 pseudogene 52
high_vs_HC	gene27090	0.494189	3.27155	2.6488	0.00823689	0.451314	-2.60657	RPS6P15	chr10	111498742	111500941	ribosomal protein S6 pseudogene 15
high_vs_HC	gene15002	0.970767	4.13204	2.64852	0.00824387	0.451314	-2.60725	SMAD5-AS1	chr5	136134691	136136890	SMAD5 antisense RNA 1
high_vs_HC	gene47770	-0.355829	1.01595	-2.64835	0.00824767	0.451314	-2.60763	ZNRF3-AS1	chr22	29031277	29033476	ZNRF3 antisense RNA 1
high_vs_HC	gene24342	-0.238878	2.25443	-2.64765	0.00826478	0.451567	-2.60931	LOC389768	chr9	88178657	88180856	potassium channel tetramerization domain containing 1 pseudogene
high_vs_HC	gene12154	0.421873	3.67498	2.64703	0.00827964	0.451696	-2.61076	RPL36P8	chr4	76036865	76039064	ribosomal protein L36 pseudogene 8
high_vs_HC	gene45121	0.628156	3.1161	2.64366	0.00836185	0.452327	-2.61876	ZSCAN5A	chr19	56230200	56232399	zinc finger and SCAN domain containing 5A
high_vs_HC	gene3414	0.355278	1.07681	2.64331	0.00837048	0.452327	-2.61959	ISCUP1	chr1	170211198	170213397	iron-sulfur cluster assembly enzyme pseudogene 1
high_vs_HC	gene41049	1.20236	5.5685	2.64317	0.00837601	0.452327	-2.62006	NPEPPS	chr17	47520950	47523149	aminopeptidase puromycin sensitive
high_vs_HC	gene49816	0.702118	2.37752	2.64232	0.0083948	0.452327	-2.62194	CT47A1	chrX	120985625	120987824	cancer/testis antigen family 47, member A1
high_vs_HC	gene36248	-1.74084	5.25143	-2.6414	0.00841929	0.452327	-2.62424	HERC2P9	chr15	28652442	28654641	hect domain and RLD 2 pseudogene 9
high_vs_HC	gene912	0.269995	1.00691	2.6406	0.00843718	0.452327	-2.62602	FNDC5	chr1	32872293	32874492	fibronectin type III domain containing 5
high_vs_HC	gene47290	0.399036	1.53647	2.64036	0.00844308	0.452327	-2.62658	IGKV2OR22-3	chr22	16921738	16923937	immunoglobulin kappa variable 2/OR22-3 (pseudogene)
high_vs_HC	gene44296	0.43462	2.22025	2.64022	0.00844648	0.452327	-2.62691	CEACAM7	chr19	41688078	41690277	carcinoembryonic antigen-related cell adhesion molecule 7
high_vs_HC	gene47216	0.075792	-0.966099	2.64003	0.00845106	0.452327	-2.62735	MCM3AP	chr21	46286360	46288559	minichromosome maintenance complex component 3 associated protein
high_vs_HC	gene8772	0.67255	3.24728	2.63973	0.00845853	0.452327	-2.62806	FNBP1P2	chr3	30809497	30811696	formin binding protein 1 pseudogene 2
high_vs_HC	gene35869	0.26826	0.958189	2.63918	0.00847212	0.452327	-2.62936	IGHV1-45	chr14	106507234	106509433	immunoglobulin heavy variable 1-45
high_vs_HC	gene50200	0.314218	1.35264	2.63915	0.00847297	0.452327	-2.62944	MIR767	chrX	152393330	152395529	microRNA 767
high_vs_HC	gene2549	0.241513	-3.10473	2.63907	0.00847481	0.452327	-2.62962	TXNIP	chr1	145996432	145998631	thioredoxin interacting protein
high_vs_HC	gene20909	0.539891	1.85734	2.63767	0.00850959	0.452327	-2.63293	TRBD2	chr7	142793705	142795904	T cell receptor beta diversity 2
high_vs_HC	gene24737	0.661202	3.4309	2.63729	0.00851912	0.452327	-2.63384	TXNDC8	chr9	110337688	110339887	thioredoxin domain containing 8 (spermatozoa)
high_vs_HC	gene6989	0.675299	4.58604	2.63687	0.00852959	0.452327	-2.63483	KYNU	chr2	142746928	142749127	kynureninase
high_vs_HC	gene38514	0.0751564	-1.70737	2.63686	0.00852985	0.452327	-2.63486	STX4	chr16	31031095	31033294	syntaxin 4
high_vs_HC	gene21768	0.376289	2.23889	2.63613	0.00854806	0.452327	-2.63658	CHRNA2	chr8	27479097	27481296	cholinergic receptor, nicotinic, alpha 2 (neuronal)
high_vs_HC	gene20177	0.415548	4.09305	2.63588	0.00855422	0.452327	-2.63716	MIR93	chr7	100093648	100095847	microRNA 93
high_vs_HC	gene44963	0.472579	3.71038	2.63517	0.00857215	0.452327	-2.63886	MIR516B1	chr19	53734845	53737044	microRNA 516b-1
high_vs_HC	gene29743	-0.143928	-2.55889	-2.63516	0.00857231	0.452327	-2.63887	RDX	chr11	110296513	110298712	radixin
high_vs_HC	gene1499	0.622718	3.22496	2.63439	0.00859168	0.452327	-2.6407	VKORC1P2	chr1	58228802	58231001	VKORC1 pseudogene 2
high_vs_HC	gene19175	0.376409	2.95497	2.63387	0.00860461	0.452327	-2.64192	NCAPD2P1	chr7	34751845	34754044	non-SMC condensin I complex, subunit D2 pseudogene 1
high_vs_HC	gene11713	0.409965	1.84757	2.63368	0.00860933	0.452327	-2.64236	TMEM156	chr4	39032470	39034669	transmembrane protein 156
high_vs_HC	gene48798	-0.603434	3.23957	-2.63331	0.00861884	0.452327	-2.64325	IMPDH1P4	chrX	43279563	43281762	IMP (inosine monophosphate) dehydrogenase 1 pseudogene 4
high_vs_HC	gene4741	0.522578	3.24878	2.63194	0.00865332	0.452327	-2.64648	OR2M4	chr1	248236929	248239128	olfactory receptor, family 2, subfamily M, member 4
high_vs_HC	gene1522	-0.120254	-1.64617	-2.63161	0.00866163	0.452327	-2.64726	HOOK1	chr1	59812861	59815060	hook microtubule-tethering protein 1
high_vs_HC	gene50769	-0.856428	0.852992	-2.63131	0.00866915	0.452327	-2.64796	ZNF736P12Y	chrY	24501304	24503503	zinc finger protein 736 pseudogene 12, Y-linked
high_vs_HC	gene40249	-0.385526	1.05211	-2.63127	0.00867029	0.452327	-2.64807	SCDP1	chr17	20782250	20784449	stearoyl-CoA desaturase (delta-9-desaturase) pseudogene 1
high_vs_HC	gene40209	-1.07171	4.67725	-2.62365	0.00886617	0.452327	-2.64996	MTND2P12	chr17	19601845	19604044	MT-ND2 pseudogene 12
high_vs_HC	gene27087	0.445806	2.82325	2.63011	0.00869947	0.452327	-2.65078	BTBD7P2	chr10	111320778	111322977	BTB (POZ) domain containing 7 pseudogene 2
high_vs_HC	gene47332	-0.161895	-0.322217	-2.62998	0.00870281	0.452327	-2.65109	USP18	chr22	18147959	18150158	ubiquitin specific peptidase 18
high_vs_HC	gene20247	0.618853	4.42519	2.62951	0.00871475	0.452327	-2.6522	MIR4653	chr7	101157473	101159672	microRNA 4653
high_vs_HC	gene43588	-0.304714	1.33676	-2.62846	0.00874148	0.452327	-2.65468	USHBP1	chr19	17264597	17266796	Usher syndrome 1C binding protein 1
high_vs_HC	gene47509	0.485359	2.73403	2.62801	0.00875312	0.452327	-2.65575	IGLVI-68	chr22	22030902	22033101	immunoglobulin lambda variable (I)-68 (pseudogene)
high_vs_HC	gene18105	-0.426495	0.761737	-2.62729	0.00877129	0.452327	-2.65743	VNN3	chr6	132734566	132736765	vanin 3
high_vs_HC	gene30505	-0.731212	4.84738	-2.62715	0.00877492	0.452327	-2.65777	RPSAP51	chr12	8740351	8742550	ribosomal protein SA pseudogene 51
high_vs_HC	gene32577	0.0724833	-1.34166	2.62624	0.00879834	0.452327	-2.65992	STX2	chr12	130839075	130841274	syntaxin 2
high_vs_HC	gene16032	0.194864	-2.19168	2.6259	0.00880687	0.452327	-2.6607	ELOVL2-AS1	chr6	11041758	11043957	ELOVL2 antisense RNA 1
high_vs_HC	gene472	-0.848735	1.19479	-2.6259	0.00880687	0.452327	-2.6607	EIF1AXP1	chr1	16686050	16688249	eukaryotic translation initiation factor 1A, X-linked pseudogene 1
high_vs_HC	gene48932	0.381794	-0.693784	2.62489	0.00883296	0.452327	-2.66309	PIM2	chrX	48918937	48921136	Pim-2 proto-oncogene, serine/threonine kinase
high_vs_HC	gene3783	0.663119	4.51326	2.62456	0.0088415	0.452327	-2.66388	MIR181B1	chr1	198858783	198860982	microRNA 181b-1
high_vs_HC	gene29627	0.527101	3.60691	2.62353	0.00886792	0.452327	-2.66629	LOC100418997	chr11	101953792	101955991	proline rich 21 pseudogene
high_vs_HC	gene37698	0.154378	-1.8061	2.62345	0.00886996	0.452327	-2.66647	HBA2	chr16	170847	173046	hemoglobin, alpha 2
high_vs_HC	gene36689	0.274685	-3.5463	2.62338	0.00887182	0.452327	-2.66664	AP4E1	chr15	50906625	50908824	adaptor-related protein complex 4, epsilon 1 subunit
high_vs_HC	gene25216	0.332634	-4.33345	2.6231	0.00887892	0.452327	-2.66729	RXRA	chr9	134324463	134326662	retinoid X receptor, alpha
high_vs_HC	gene32314	-0.225193	-1.40394	-2.6231	0.00887896	0.452327	-2.66729	WSB2	chr12	118061975	118064174	WD repeat and SOCS box containing 2
high_vs_HC	gene33526	0.420068	2.889	2.62195	0.00890872	0.452692	-2.67	EDNRB-AS1	chr13	77816937	77819136	EDNRB antisense RNA 1
high_vs_HC	gene15271	0.281262	1.53216	2.62185	0.00891136	0.452692	-2.67024	SH3TC2	chr5	149062975	149065174	SH3 domain and tetratricopeptide repeats 2
high_vs_HC	gene3050	0.533188	3.79289	2.62138	0.00892368	0.452692	-2.67135	SONP1	chr1	157706996	157709195	SON pseudogene 1
high_vs_HC	gene45834	0.614443	4.2836	2.62015	0.00895554	0.45272	-2.67423	RPS2P1	chr20	34120346	34122545	ribosomal protein S2 pseudogene 1
high_vs_HC	gene38577	0.634737	2.66903	2.62002	0.00895893	0.45272	-2.67454	ACTR3BP3	chr16	32380069	32382268	ACTR3B pseudogene 3
high_vs_HC	gene48570	-0.54777	3.11653	-2.61975	0.00896601	0.45272	-2.67518	GJA6P	chrX	18532857	18535056	gap junction protein, alpha 6, pseudogene
high_vs_HC	gene44023	0.538311	3.93036	2.61896	0.00898659	0.45272	-2.67703	MIR5196	chr19	35343513	35345712	microRNA 5196
high_vs_HC	gene45043	0.388894	2.90623	2.6188	0.00899085	0.45272	-2.67741	KIR3DP1	chr19	54784362	54786561	killer cell immunoglobulin-like receptor, three domains, pseudogene 1
high_vs_HC	gene10857	-1.50528	5.58228	-2.61082	0.00920725	0.456826	-2.67748	EIF3EP4	chr3	182844421	182846620	eukaryotic translation initiation factor 3, subunit E pseudogene 4
high_vs_HC	gene44027	0.444826	2.22004	2.61847	0.00899932	0.45272	-2.67818	EEF1A1P7	chr19	35380172	35382371	eukaryotic translation elongation factor 1 alpha 1 pseudogene 7
high_vs_HC	gene32583	0.255448	2.19831	2.61772	0.00901911	0.453085	-2.67995	RPS6P20	chr12	131292977	131295176	ribosomal protein S6 pseudogene 20
high_vs_HC	gene50754	-0.899476	0.998741	-2.61603	0.0090637	0.454605	-2.68218	CSPG4P2Y	chrY	24187031	24189230	chondroitin sulfate proteoglycan 4 pseudogene 2, Y-linked
high_vs_HC	gene50257	-0.37731	3.07062	-2.61529	0.0090829	0.454605	-2.68564	CYCSP45	chrX	153839351	153841550	cytochrome c, somatic pseudogene 45
high_vs_HC	gene7223	0.526528	2.90812	2.61513	0.00908706	0.454605	-2.68601	PRPS1P1	chr2	164211539	164213738	phosphoribosyl pyrophosphate synthetase 1 pseudogene 1
high_vs_HC	gene11389	0.384893	3.66441	2.61364	0.0091264	0.455942	-2.6895	LOC650293	chr4	8947751	8949950	seven transmembrane helix receptor
high_vs_HC	gene27680	0.321091	2.16021	2.61224	0.0091635	0.456754	-2.69278	OR52A4P	chr11	5121379	5123578	olfactory receptor, family 52, subfamily A, member 4
high_vs_HC	gene10803	0.63692	4.11712	2.61208	0.00916791	0.456754	-2.69317	RNA5SP148	chr3	178429091	178431290	RNA, 5S ribosomal pseudogene 148
high_vs_HC	gene2434	0.547466	4.33817	2.61076	0.00920306	0.456826	-2.69626	MTIF2P1	chr1	121500325	121502524	mitochondrial translational initiation factor 2 pseudogene 1
high_vs_HC	gene30801	0.595711	4.03711	2.61068	0.00920506	0.456826	-2.69644	BRI3P2	chr12	24967305	24969504	brain protein I3 pseudogene 2
high_vs_HC	gene41106	-0.638005	3.89058	-2.61011	0.00922047	0.456855	-2.69779	LOC100419622	chr17	48897131	48899330	ribosomal protein L37 pseudogene
high_vs_HC	gene16641	-0.508171	2.84326	-2.60843	0.00926547	0.458457	-2.70172	HLA-J	chr6	30003971	30006170	major histocompatibility complex, class I, J (pseudogene)
high_vs_HC	gene29297	0.382007	3.14295	2.60709	0.00930131	0.458458	-2.70483	MIR326	chr11	75334987	75337186	microRNA 326
high_vs_HC	gene23746	0.329777	1.63403	2.60701	0.00930342	0.458458	-2.70502	OR2S2	chr9	35957955	35960154	olfactory receptor, family 2, subfamily S, member 2 (gene/pseudogene)
high_vs_HC	gene21785	0.556829	4.18435	2.60701	0.00930353	0.458458	-2.70503	ELP3	chr8	28088231	28090430	elongator acetyltransferase complex subunit 3
high_vs_HC	gene15916	-0.0616814	-3.19217	-2.60519	0.00935259	0.459499	-2.70927	ECI2	chr6	4135398	4137597	enoyl-CoA delta isomerase 2
high_vs_HC	gene5012	0.43332	3.24407	2.60483	0.0093623	0.459499	-2.71011	MYCNUT	chr2	15918399	15920598	MYCN upstream transcript (non-protein coding)
high_vs_HC	gene6320	0.535228	4.71998	2.60451	0.00937114	0.459499	-2.71087	FAM178B	chr2	96986402	96988601	family with sequence similarity 178, member B
high_vs_HC	gene6808	0.269644	-0.291336	2.60435	0.00937546	0.459499	-2.71125	RAB6C-AS1	chr2	129980273	129982472	RAB6C antisense RNA 1
high_vs_HC	gene9685	0.375045	2.48028	2.6038	0.00939035	0.459606	-2.71253	UBFD1P1	chr3	98431964	98434163	ubiquitin family domain containing 1 pseudogene 1
high_vs_HC	gene39970	0.455038	2.66579	2.60263	0.00942232	0.460547	-2.71527	NPM1P45	chr17	9853109	9855308	nucleophosmin 1 (nucleolar phosphoprotein B23, numatrin) pseudogene 45
high_vs_HC	gene40815	-0.37126	0.994053	-2.60158	0.00945089	0.460817	-2.71771	KRT16	chr17	41612628	41614827	keratin 16, type I
high_vs_HC	gene28449	0.264182	0.440352	2.60061	0.00947738	0.460817	-2.71997	OR4A6P	chr11	54722848	54725047	olfactory receptor, family 4, subfamily A, member 6 pseudogene
high_vs_HC	gene9730	0.473805	3.277	2.60021	0.00948838	0.460817	-2.72091	LOC100421580	chr3	100911964	100914163	family with sequence similarity 175, member A pseudogene
high_vs_HC	gene40793	-0.336509	2.07872	-2.59979	0.00949993	0.460817	-2.72189	KRTAP29-1	chr17	41302652	41304851	keratin associated protein 29-1
high_vs_HC	gene36199	0.405027	2.15632	2.59968	0.00950295	0.460817	-2.72215	SNORD115-46	chr15	25264591	25266790	small nucleolar RNA, C/D box 115-46
high_vs_HC	gene14067	0.148456	-0.851972	2.59937	0.00951143	0.460817	-2.72287	RAB3C	chr5	58580127	58582326	RAB3C, member RAS oncogene family
high_vs_HC	gene1541	0.057042	-1.40173	2.59917	0.00951702	0.460817	-2.72334	INADL	chr1	61740477	61742676	InaD-like (Drosophila)
high_vs_HC	gene41332	0.0730672	-1.37523	2.59836	0.0095391	0.460821	-2.72521	BCAS3	chr17	60675811	60678010	breast carcinoma amplified sequence 3
high_vs_HC	gene45536	-0.484812	3.69581	-2.59788	0.00955243	0.460821	-2.72634	RPS27AP2	chr20	17514793	17516992	ribosomal protein S27a pseudogene 2
high_vs_HC	gene28388	0.285548	1.05836	2.59645	0.00959187	0.460821	-2.72966	OR4A48P	chr11	48489722	48491921	olfactory receptor, family 4, subfamily A, member 48 pseudogene
high_vs_HC	gene25977	0.249634	1.89489	2.59627	0.00959702	0.460821	-2.73009	LINC00839	chr10	42473491	42475690	long intergenic non-protein coding RNA 839
high_vs_HC	gene49999	-1.11917	2.56179	-2.59625	0.00959739	0.460821	-2.73013	CT45A3	chrX	135777345	135779544	cancer/testis antigen family 45, member A3
high_vs_HC	gene13613	0.811476	5.13532	2.59606	0.00960261	0.460821	-2.73056	LOC100420683	chr5	12792731	12794930	chromosome X open reading frame 67 pseudogene
high_vs_HC	gene5307	-0.31558	1.8383	-2.59552	0.00961774	0.460821	-2.73183	HNRNPA1P61	chr2	33634442	33636641	heterogeneous nuclear ribonucleoprotein A1 pseudogene 61
high_vs_HC	gene13429	-1.75871	0.983144	-2.59552	0.00961901	0.460821	-2.73191	DUX4L4	chr4	190079118	190081317	double homeobox 4 like 4
high_vs_HC	gene49450	0.319516	2.82619	2.59484	0.00963647	0.461046	-2.7334	ST13P18	chrX	93288560	93290759	suppression of tumorigenicity 13 (colon carcinoma) (Hsp70 interacting protein) pseudogene 18
high_vs_HC	gene2202	0.165228	-3.25358	2.59427	0.00965246	0.461104	-2.73474	WDR77	chr1	111449009	111451208	WD repeat domain 77
high_vs_HC	gene28484	0.347591	1.43268	2.59257	0.00969985	0.461104	-2.73869	OR5D16	chr11	55836752	55838951	olfactory receptor, family 5, subfamily D, member 16
high_vs_HC	gene5503	0.20475	-3.17113	2.59214	0.00971194	0.461104	-2.7397	FBXO11	chr2	47906336	47908535	F-box protein 11
high_vs_HC	gene1121	0.111305	-3.25734	2.59198	0.00971639	0.461104	-2.74007	FOXO6	chr1	41359931	41362130	forkhead box O6
high_vs_HC	gene17742	0.0679809	-1.12142	2.59126	0.00973647	0.461104	-2.74173	HACE1	chr6	104859720	104861919	HECT domain and ankyrin repeat containing E3 ubiquitin protein ligase 1
high_vs_HC	gene37205	0.382355	2.43342	2.59059	0.00975548	0.461104	-2.7433	ACSBG1	chr15	78234508	78236707	acyl-CoA synthetase bubblegum family member 1
high_vs_HC	gene35383	0.608168	4.74377	2.59053	0.00975717	0.461104	-2.74344	MIR4506	chr14	93948103	93950302	microRNA 4506
high_vs_HC	gene49455	0.362556	1.92999	2.59047	0.00975873	0.461104	-2.74357	LOC643371	chrX	94317037	94319236	tubulin, beta 2B class IIb pseudogene
high_vs_HC	gene47399	0.582433	3.39667	2.59004	0.00977081	0.461104	-2.74457	SEPT5-GP1BB	chr22	19715220	19717419	SEPT5-GP1BB readthrough
high_vs_HC	gene4561	0.412475	2.49812	2.58983	0.00977661	0.461104	-2.74505	MIPEPP2	chr1	238778530	238780729	mitochondrial intermediate peptidase pseudogene 2
high_vs_HC	gene46499	0.898404	3.90371	2.58979	0.0097779	0.461104	-2.74516	CICP4	chr20	64292841	64295040	capicua transcriptional repressor pseudogene 4
high_vs_HC	gene41063	0.509476	3.29199	2.58761	0.0098393	0.463258	-2.7502	CDK5RAP3	chr17	47965904	47968103	CDK5 regulatory subunit associated protein 3
high_vs_HC	gene49092	0.372224	2.87491	2.58613	0.00988155	0.463258	-2.75366	MTND1P30	chrX	55181108	55183307	MT-ND1 pseudogene 30
high_vs_HC	gene39023	0.0773569	-1.09177	2.58551	0.00989893	0.463258	-2.75507	E2F4	chr16	67190165	67192364	E2F transcription factor 4, p107/p130-binding
high_vs_HC	gene7567	0.122299	-2.26349	2.58542	0.00990158	0.463258	-2.75529	GLS	chr2	190878821	190881020	glutaminase
high_vs_HC	gene5612	0.421676	2.71787	2.58539	0.00990257	0.463258	-2.75537	LINC01122	chr2	58518753	58520952	long intergenic non-protein coding RNA 1122
high_vs_HC	gene44039	0.425222	2.47026	2.58503	0.00991281	0.463258	-2.7562	ATP4A	chr19	35563459	35565658	ATPase, H+/K+ exchanging, alpha polypeptide
high_vs_HC	gene6821	-0.349672	0.0570159	-2.5841	0.0099394	0.463258	-2.75836	RHOQP3	chr2	130213610	130215809	ras homolog family member Q pseudogene 3
high_vs_HC	gene887	0.0889713	-1.20457	2.58401	0.00994181	0.463258	-2.75856	TMEM234	chr1	32222154	32224353	transmembrane protein 234
high_vs_HC	gene40248	0.639921	4.33741	2.58384	0.00994659	0.463258	-2.75895	HNRNPA1P19	chr17	20771224	20773423	heterogeneous nuclear ribonucleoprotein A1 pseudogene 19
high_vs_HC	gene24977	0.0824617	-1.39212	2.58367	0.00995165	0.463258	-2.75936	MAPKAP1	chr9	125707035	125709234	mitogen-activated protein kinase associated protein 1
high_vs_HC	gene38863	-0.104535	-1.15578	-2.58142	0.0100161	0.465658	-2.76456	MT3	chr16	56587355	56589554	metallothionein 3
high_vs_HC	gene13491	-0.345171	-0.58877	-2.57817	0.01011	0.469423	-2.77208	SDHAP3	chr5	1594332	1596531	succinate dehydrogenase complex, subunit A, flavoprotein pseudogene 3
high_vs_HC	gene34219	0.399376	2.44979	2.57597	0.0101741	0.471024	-2.77717	TRDJ4	chr14	22453249	22455448	T cell receptor delta joining 4
high_vs_HC	gene6747	0.357514	2.60112	2.57571	0.0101817	0.471024	-2.77778	RNA5SP102	chr2	124930915	124933114	RNA, 5S ribosomal pseudogene 102
high_vs_HC	gene10571	-0.581417	2.72688	-2.57564	0.0101836	0.471024	-2.77792	LINC00880	chr3	157122803	157125002	long intergenic non-protein coding RNA 880
high_vs_HC	gene29411	0.375273	2.67414	2.57451	0.0102169	0.471959	-2.78055	CYCSP28	chr11	83326926	83329125	cytochrome c, somatic pseudogene 28
high_vs_HC	gene20320	0.569611	4.40666	2.57295	0.0102625	0.472676	-2.78414	LINC01004	chr7	104990966	104993165	long intergenic non-protein coding RNA 1004
high_vs_HC	gene19003	0.340428	1.50062	2.5726	0.0102728	0.472676	-2.78495	RNA5SP228	chr7	24130705	24132904	RNA, 5S ribosomal pseudogene 228
high_vs_HC	gene41569	0.710454	4.20626	2.57243	0.0102779	0.472676	-2.78535	BTBD17	chr17	74363453	74365652	BTB (POZ) domain containing 17
high_vs_HC	gene19504	-0.369377	0.231609	-2.57113	0.010316	0.472676	-2.78833	CCNJP1	chr7	56229583	56231782	cyclin J pseudogene 1
high_vs_HC	gene32119	0.498099	2.77175	2.57028	0.0103413	0.472676	-2.7903	RNA5SP371	chr12	107486436	107488635	RNA, 5S ribosomal pseudogene 371
high_vs_HC	gene27687	-0.330683	1.54786	-2.56978	0.0103561	0.472676	-2.79145	HBD	chr11	5234429	5236628	hemoglobin, delta
high_vs_HC	gene49417	0.369366	2.54073	2.56944	0.0103661	0.472676	-2.79223	STIP1P3	chrX	86086199	86088398	stress-induced phosphoprotein 1 pseudogene 3
high_vs_HC	gene3762	0.432813	3.37321	2.56919	0.0103736	0.472676	-2.79281	F13B	chr1	197067068	197069267	coagulation factor XIII, B polypeptide
high_vs_HC	gene37962	0.338043	2.71895	2.56913	0.0103753	0.472676	-2.79295	SRL	chr16	4241881	4244080	sarcalumenin
high_vs_HC	gene4973	0.533604	3.80136	2.5691	0.0103762	0.472676	-2.79301	TRG-CCC7-1	chr2	11549701	11551900	transfer RNA-Gly (CCC) 7-1
high_vs_HC	gene49755	0.395699	2.81768	2.56869	0.0103886	0.472676	-2.79397	LOC727838	chrX	119070969	119073168	cancer/testis antigen family 47, member A11 pseudogene
high_vs_HC	gene38234	0.447569	3.54571	2.56818	0.0104036	0.472676	-2.79514	LOC100887080	chr16	20709427	20711626	acyl-CoA synthetase medium-chain family member 4 pseudogene
high_vs_HC	gene49568	-0.372685	0.589097	-2.56806	0.0104073	0.472676	-2.79542	TCEAL7	chrX	103328186	103330385	transcription elongation factor A (SII)-like 7
high_vs_HC	gene20852	0.449013	2.7337	2.56763	0.0104201	0.472676	-2.79641	TRBV5-3	chr7	142387202	142389401	T cell receptor beta variable 5-3 (non-functional)
high_vs_HC	gene43436	0.306551	3.52701	2.56735	0.0104284	0.472676	-2.79705	DAND5	chr19	12967618	12969817	DAN domain family member 5, BMP antagonist
high_vs_HC	gene31347	0.342117	2.31139	2.56625	0.0104611	0.472945	-2.79957	OR6C65	chr12	55398529	55400728	olfactory receptor, family 6, subfamily C, member 65
high_vs_HC	gene7068	0.435715	2.64276	2.56603	0.0104677	0.472945	-2.80008	TRE-CTC9-1	chr2	150360763	150362962	transfer RNA-Glu (CTC) 9-1
high_vs_HC	gene1948	0.900015	4.97694	2.56527	0.0104907	0.472945	-2.80184	MTND4P11	chr1	93923358	93925557	MT-ND4 pseudogene 11
high_vs_HC	gene29567	0.522725	3.49767	2.56521	0.0104923	0.472945	-2.80197	LOC100420801	chr11	95009858	95012057	lysine (K)-specific demethylase 4D pseudogene
high_vs_HC	gene35549	0.560312	4.05059	2.56496	0.0104997	0.472945	-2.80254	SNORD114-23	chr14	100981876	100984075	small nucleolar RNA, C/D box 114-23
high_vs_HC	gene41027	0.677065	3.94585	2.56402	0.0105279	0.473091	-2.8047	RPS7P11	chr17	46722041	46724240	ribosomal protein S7 pseudogene 11
high_vs_HC	gene41784	0.481281	3.70324	2.56399	0.0105291	0.473091	-2.80479	RPL12P37	chr17	80974399	80976598	ribosomal protein L12 pseudogene 37
high_vs_HC	gene23474	0.440498	-5.24779	2.56288	0.0105624	0.473663	-2.80733	MLLT3	chr9	20622344	20624543	myeloid/lymphoid or mixed-lineage leukemia (trithorax homolog, Drosophila); translocated to, 3
high_vs_HC	gene25332	0.102619	-2.15618	2.56269	0.010568	0.473663	-2.80776	NPDC1	chr9	137046025	137048224	neural proliferation, differentiation and control, 1
high_vs_HC	gene38003	0.281388	2.24245	2.56065	0.0106297	0.474394	-2.81245	NPM1P3	chr16	5363696	5365895	nucleophosmin 1 (nucleolar phosphoprotein B23, numatrin) pseudogene 3
high_vs_HC	gene41222	0.23046	-1.62057	2.56055	0.010633	0.474394	-2.81269	PCTP	chr17	55748979	55751178	phosphatidylcholine transfer protein
high_vs_HC	gene46379	0.0813359	-3.91066	2.56013	0.0106458	0.474394	-2.81366	PSMA7	chr20	62143259	62145458	proteasome (prosome, macropain) subunit, alpha type, 7
high_vs_HC	gene40149	0.753405	3.11774	2.56005	0.0106482	0.474394	-2.81384	KRT16P1	chr17	18437908	18440107	keratin 16 pseudogene 1
high_vs_HC	gene42109	0.331192	-5.5069	2.55999	0.0106499	0.474394	-2.81397	LDLRAD4	chr18	13216730	13218929	low density lipoprotein receptor class A domain containing 4
high_vs_HC	gene31511	0.823002	3.94461	2.55955	0.0106634	0.474409	-2.81499	RPS3P6	chr12	62021976	62024175	ribosomal protein S3 pseudogene 6
high_vs_HC	gene46564	-3.03933	1.64283	-2.55818	0.0107112	0.475169	-2.81844	MIR6724-1	chr21	8203315	8205514	microRNA 6724-1
high_vs_HC	gene31651	0.708389	4.62629	2.5576	0.0107228	0.475169	-2.81946	LRRC10	chr12	69610963	69613162	leucine rich repeat containing 10
high_vs_HC	gene12454	0.856009	5.04666	2.5573	0.0107326	0.475169	-2.82018	LOC100288914	chr4	102732271	102734470	mannosidase, beta A, lysosomal-like pseudogene
high_vs_HC	gene36164	0.33676	2.94901	2.55716	0.0107363	0.475169	-2.82047	SNORD115-12	chr15	25189416	25191615	small nucleolar RNA, C/D box 115-12
high_vs_HC	gene33537	0.399498	2.74064	2.55684	0.0107461	0.475169	-2.82121	RPL21P111	chr13	78759134	78761333	ribosomal protein L21 pseudogene 111
high_vs_HC	gene12423	-0.194804	-1.31269	-2.55501	0.0108024	0.477072	-2.82541	MTTP	chr4	99562078	99564277	microsomal triglyceride transfer protein
high_vs_HC	gene45427	0.478853	2.28944	2.55401	0.010833	0.47732	-2.82768	TARDBPP1	chr20	6202067	6204266	TAR DNA binding protein pseudogene 1
high_vs_HC	gene22232	0.287345	1.36713	2.5538	0.0108395	0.47732	-2.82817	LINC01289	chr8	63767430	63769629	long intergenic non-protein coding RNA 1289
high_vs_HC	gene46905	0.980063	4.17213	2.55332	0.0108544	0.47732	-2.82927	USF1P1	chr21	33332613	33334812	upstream transcription factor 1 pseudogene 1
high_vs_HC	gene49441	0.376412	1.58673	2.5527	0.0108734	0.47732	-2.83068	SERBP1P4	chrX	91561399	91563598	SERPINE1 mRNA binding protein 1 pseudogene 4
high_vs_HC	gene34131	0.674759	4.78714	2.55269	0.010874	0.47732	-2.83072	RPGRIP1	chr14	21285962	21288161	retinitis pigmentosa GTPase regulator interacting protein 1
high_vs_HC	gene44061	0.34173	-2.2383	2.55073	0.0109346	0.478508	-2.83519	NFKBID	chr19	35902135	35904334	nuclear factor of kappa light polypeptide gene enhancer in B-cells inhibitor, delta
high_vs_HC	gene50022	0.357244	1.44151	2.55055	0.0109404	0.478508	-2.83562	CD40LG	chrX	136646177	136648376	CD40 ligand
high_vs_HC	gene34193	0.552245	3.37506	2.55016	0.0109526	0.478508	-2.83651	TRAV27	chr14	22146092	22148291	T cell receptor alpha variable 27
high_vs_HC	gene13288	0.17371	-3.37393	2.55011	0.010954	0.478508	-2.83661	DCTD	chr4	182917278	182919477	dCMP deaminase
high_vs_HC	gene12203	-0.354215	0.319702	-2.54936	0.0109774	0.478526	-2.83833	LINC01094	chr4	78643994	78646193	long intergenic non-protein coding RNA 1094
high_vs_HC	gene35617	0.277973	2.89759	2.54802	0.0110192	0.478526	-2.84139	LINC00239	chr14	101728437	101730636	long intergenic non-protein coding RNA 239
high_vs_HC	gene14964	1.07991	5.99337	2.54798	0.0110218	0.478526	-2.84155	CDKN2AIPNL	chr5	134414404	134416603	CDKN2A interacting protein N-terminal like
high_vs_HC	gene10863	-0.173613	0.725994	-2.54773	0.0110284	0.478526	-2.84206	LAMP3	chr3	183162680	183164879	lysosomal-associated membrane protein 3
high_vs_HC	gene36198	0.346536	2.71303	2.54696	0.0110527	0.478526	-2.84383	SNORD115-45	chr15	25262527	25264726	small nucleolar RNA, C/D box 115-45
high_vs_HC	gene8493	0.0974324	-1.12885	2.54644	0.011069	0.478526	-2.84502	TADA3	chr3	9792812	9795011	transcriptional adaptor 3
high_vs_HC	gene40457	0.697654	2.9242	2.54611	0.0110796	0.478526	-2.84578	LOC100420482	chr17	31757826	31760025	G protein-coupled receptor 160 pseudogene
high_vs_HC	gene13871	0.711549	3.58296	2.54406	0.0111439	0.478526	-2.85044	CCDC11P1	chr5	39572473	39574672	coiled-coil domain containing 11 pseudogene 1
high_vs_HC	gene8708	0.42741	2.71107	2.54347	0.0111626	0.478526	-2.85178	EIF3KP2	chr3	24553796	24555995	eukaryotic translation initiation factor 3, subunit K pseudogene 2
high_vs_HC	gene5132	0.100613	-1.96283	2.54242	0.0111961	0.478526	-2.85419	CENPO	chr2	24791306	24793505	centromere protein O
high_vs_HC	gene50180	-0.297105	-0.137448	-2.54241	0.0111963	0.478526	-2.85421	LOC286456	chrX	151227516	151229715	NGFI-A binding protein 1 (EGR1 binding protein 1) pseudogene
high_vs_HC	gene49120	-0.518523	2.22926	-2.54234	0.0111985	0.478526	-2.85437	MTHFD1P1	chrX	57395253	57397452	methylenetetrahydrofolate dehydrogenase (NADP+ dependent) 1 pseudogene 1
high_vs_HC	gene21259	0.766789	0.209772	2.54227	0.0112007	0.478526	-2.85453	OR4F21	chr8	166825	169024	olfactory receptor, family 4, subfamily F, member 21
high_vs_HC	gene27671	0.433652	2.05858	2.54219	0.0112034	0.478526	-2.85471	OR51L1	chr11	4996983	4999182	olfactory receptor, family 51, subfamily L, member 1
high_vs_HC	gene8584	0.419293	2.27537	2.54119	0.0112351	0.478526	-2.85698	VN1R21P	chr3	14089659	14091858	vomeronasal 1 receptor 21 pseudogene
high_vs_HC	gene36131	0.332388	2.52001	2.54112	0.0112373	0.478526	-2.85714	SNORD116-13	chr15	25077057	25079256	small nucleolar RNA, C/D box 116-13
high_vs_HC	gene48812	0.397475	2.63583	2.54088	0.0112449	0.478526	-2.85769	RPL19P20	chrX	44647093	44649292	ribosomal protein L19 pseudogene 20
high_vs_HC	gene6297	0.180246	-3.0498	2.54065	0.0112522	0.478526	-2.85821	DUSP2	chr2	96145241	96147440	dual specificity phosphatase 2
high_vs_HC	gene19268	-0.451632	-1.65384	-2.5399	0.0112761	0.478526	-2.85992	RWDD4P2	chr7	39855061	39857260	RWD domain containing 4 pseudogene 2
high_vs_HC	gene49403	0.268837	0.08277	2.53978	0.0112802	0.478526	-2.8602	HDX	chrX	84502385	84504584	highly divergent homeobox
high_vs_HC	gene9399	0.515889	2.23814	2.53976	0.0112807	0.478526	-2.86024	LINC00698	chr3	63100688	63102887	long intergenic non-protein coding RNA 698
high_vs_HC	gene39011	-0.282359	1.29103	-2.53885	0.0113099	0.478526	-2.86232	CES3	chr16	66959229	66961428	carboxylesterase 3
high_vs_HC	gene22207	0.554126	3.30244	2.53855	0.0113196	0.478526	-2.86301	NPM1P6	chr8	61200255	61202454	nucleophosmin 1 (nucleolar phosphoprotein B23, numatrin) pseudogene 6
high_vs_HC	gene16560	0.480563	2.19392	2.53801	0.0113369	0.478526	-2.86424	OR2J4P	chr6	29179510	29181709	olfactory receptor, family 2, subfamily J, member 4 pseudogene
high_vs_HC	gene24547	0.120281	-1.48723	2.53782	0.0113428	0.478526	-2.86465	XPA	chr9	97697210	97699409	xeroderma pigmentosum, complementation group A
high_vs_HC	gene45132	0.102963	0.125282	2.5375	0.0113532	0.478526	-2.86539	ZNF542P	chr19	56366099	56368298	zinc finger protein 542, pseudogene
high_vs_HC	gene45118	0.484922	3.87259	2.53713	0.0113651	0.478526	-2.86623	ZSCAN5B	chr19	56207839	56210038	zinc finger and SCAN domain containing 5B
high_vs_HC	gene48890	0.434659	3.32207	2.53709	0.0113664	0.478526	-2.86632	SSXP3	chrX	48154380	48156579	SSX family pseudogene 3
high_vs_HC	gene48483	0.280536	1.35304	2.53705	0.0113679	0.478526	-2.86643	RPL17P49	chrX	12395968	12398167	ribosomal protein L17 pseudogene 49
high_vs_HC	gene12100	0.350039	2.94831	2.53693	0.0113716	0.478526	-2.86669	AFM	chr4	73479745	73481944	afamin
high_vs_HC	gene43750	0.347256	2.35217	2.53624	0.011394	0.478526	-2.86827	LOC100418987	chr19	20876669	20878868	proline rich 21 pseudogene
high_vs_HC	gene49849	0.354764	2.31977	2.53596	0.0114029	0.478526	-2.86889	RPS26P57	chrX	124688639	124690838	ribosomal protein S26 pseudogene 57
high_vs_HC	gene36336	0.362242	1.84599	2.53593	0.0114037	0.478526	-2.86896	WHAMMP1	chr15	32533542	32535741	WAS protein homolog associated with actin, golgi membranes and microtubules pseudogene 1
high_vs_HC	gene40043	0.0864987	-2.17363	2.5341	0.0114632	0.478526	-2.87314	ZNF286A	chr17	15697577	15699776	zinc finger protein 286A
high_vs_HC	gene33270	0.329803	-4.77413	2.53402	0.0114659	0.478526	-2.87332	INTS6	chr13	51453037	51455236	integrator complex subunit 6
high_vs_HC	gene39946	0.849967	5.03657	2.53398	0.0114669	0.478526	-2.87339	RPS26P53	chr17	8559203	8561402	ribosomal protein S26 pseudogene 53
high_vs_HC	gene17888	0.487009	2.41306	2.53393	0.0114687	0.478526	-2.87352	FLJ34503	chr6	113902387	113904586	uncharacterized FLJ34503
high_vs_HC	gene38803	0.352975	2.9836	2.53363	0.0114782	0.478526	-2.87419	LOC146253	chr16	52653233	52655432	tropomyosin 3 pseudogene
high_vs_HC	gene20302	1.2057	5.93479	2.53362	0.0114827	0.478526	-2.87441	S100A11P1	chr7	103259951	103262150	S100 calcium binding protein A11 pseudogene 1
high_vs_HC	gene24896	0.101529	-1.03103	2.53308	0.0114962	0.478526	-2.87544	NDUFA8	chr9	122159620	122161819	NADH dehydrogenase (ubiquinone) 1 alpha subcomplex, 8, 19kDa
high_vs_HC	gene37194	0.429458	3.06239	2.53306	0.0114968	0.478526	-2.87548	DNM1P9	chr15	77904201	77906400	DNM1 pseudogene 9
high_vs_HC	gene24686	0.653729	2.82251	2.53177	0.0115391	0.478638	-2.87843	RPL7AP44	chr9	106979377	106981576	ribosomal protein L7a pseudogene 44
high_vs_HC	gene18259	0.402052	2.95072	2.53164	0.0115432	0.478638	-2.87872	PHACTR2	chr6	143606180	143608379	phosphatase and actin regulator 2
high_vs_HC	gene6121	0.433286	2.28288	2.53109	0.0115612	0.478638	-2.87997	IGKDEL	chr2	88833132	88835331	immunoglobulin kappa deleting element or like
high_vs_HC	gene49040	0.394609	2.38033	2.53103	0.011563	0.478638	-2.88009	SPANXN5	chrX	52797149	52799348	SPANX family, member N5
high_vs_HC	gene35920	0.480325	3.17031	2.53074	0.0115727	0.478638	-2.88077	IGHV5-78	chr14	106851347	106853546	immunoglobulin heavy variable 5-78 (pseudogene)
high_vs_HC	gene21534	1.07322	4.66	2.53056	0.0115789	0.478638	-2.88119	LOC649352	chr8	12379590	12381789	ubiquitin carboxyl-terminal hydrolase 17-like protein 2-like
high_vs_HC	gene35819	0.414331	2.83354	2.52925	0.0116216	0.479681	-2.88415	IGHV3-20	chr14	106211192	106213391	immunoglobulin heavy variable 3-20
high_vs_HC	gene5976	0.333273	2.04718	2.52798	0.0116633	0.479681	-2.88703	LOC100420108	chr2	80163013	80165212	RNA binding motif protein 7 pseudogene
high_vs_HC	gene2369	0.508821	2.6059	2.52758	0.0116764	0.479681	-2.88793	HSD3BP1	chr1	119465134	119467333	hydroxy-delta-5-steroid dehydrogenase, 3 beta, pseudogene 1
high_vs_HC	gene49707	-0.282738	1.60151	-2.52715	0.0116905	0.479681	-2.8889	HSPA8P7	chrX	114776654	114778853	heat shock 70kDa protein 8 pseudogene 7
high_vs_HC	gene13834	0.352324	3.11447	2.52701	0.0116952	0.479681	-2.88922	KRT18P31	chr5	36883204	36885403	keratin 18 pseudogene 31
high_vs_HC	gene5396	0.568833	3.02539	2.52697	0.0116965	0.479681	-2.88931	LDHAP3	chr2	41817648	41819847	lactate dehydrogenase A pseudogene 3
high_vs_HC	gene21544	0.403325	3.70231	2.52696	0.0116969	0.479681	-2.88934	RPS3AP34	chr8	12570955	12573154	ribosomal protein S3a pseudogene 34
high_vs_HC	gene44892	0.788557	4.03345	2.52653	0.0117112	0.47972	-2.89032	LOC204800	chr19	53001943	53004142	actin related protein 2/3 complex, subunit 1A, 41kDa pseudogene
high_vs_HC	gene42591	0.390317	2.98918	2.52564	0.0117405	0.480023	-2.89233	RPL9P31	chr18	58629232	58631431	ribosomal protein L9 pseudogene 31
high_vs_HC	gene48863	0.420836	3.45149	2.5255	0.0117451	0.480023	-2.89264	LOC100419232	chrX	47391137	47393336	UBX domain protein 4 pseudogene
high_vs_HC	gene41217	0.562665	3.63754	2.52474	0.0117704	0.480516	-2.89437	GARSP1	chr17	55551451	55553650	glycyl-tRNA synthetase pseudogene 1
high_vs_HC	gene40904	-2.38483	-4.69257	-2.5239	0.0117984	0.481113	-2.89627	RNU2-1	chr17	43233778	43235977	RNA, U2 small nuclear 1
high_vs_HC	gene9434	-0.568734	3.03292	-2.52317	0.0118228	0.481566	-2.89793	RPL17P17	chr3	65841862	65844061	ribosomal protein L17 pseudogene 17
high_vs_HC	gene5591	0.555678	2.88351	2.52162	0.0118746	0.482858	-2.90144	MIR216B	chr2	56000596	56002795	microRNA 216b
high_vs_HC	gene39117	-0.25985	1.02442	-2.52142	0.0118812	0.482858	-2.90189	PDPR	chr16	70111626	70113825	pyruvate dehydrogenase phosphatase regulatory subunit
high_vs_HC	gene24379	0.747348	4.90787	2.52063	0.0119078	0.483001	-2.90368	OR7E116P	chr9	90230099	90232298	olfactory receptor, family 7, subfamily E, member 116 pseudogene
high_vs_HC	gene1596	0.632276	3.43946	2.51977	0.0119366	0.483001	-2.90562	LOC100422694	chr1	65578300	65580499	polypeptide N-acetylgalactosaminyltransferase 11 pseudogene
high_vs_HC	gene22686	0.575107	3.51743	2.51953	0.0119447	0.483001	-2.90616	MIR1273A	chr8	100023885	100026084	microRNA 1273a
high_vs_HC	gene11099	0.466298	3.58223	2.51949	0.011946	0.483001	-2.90625	MUC4	chr3	195811774	195813973	mucin 4, cell surface associated
high_vs_HC	gene30765	-0.172669	-4.01793	-2.51933	0.0119515	0.483001	-2.90662	RECQL	chr12	21501470	21503669	RecQ helicase-like
high_vs_HC	gene38335	0.254891	-3.02961	2.51882	0.0119687	0.483156	-2.90777	HS3ST4	chr16	25690026	25692225	heparan sulfate (glucosamine) 3-O-sulfotransferase 4
high_vs_HC	gene48568	-0.394383	2.89276	-2.51802	0.0119957	0.48337	-2.90958	TMSB10P2	chrX	18339216	18341415	thymosin beta 10 pseudogene 2
high_vs_HC	gene30366	0.349312	1.68898	2.51787	0.0120007	0.48337	-2.90992	ANO2	chr12	5948592	5950791	anoctamin 2
high_vs_HC	gene12074	0.602832	4.03741	2.51727	0.0120208	0.48364	-2.91126	AMBN	chr4	70590258	70592457	ameloblastin (enamel matrix protein)
high_vs_HC	gene40911	0.482823	2.65501	2.51594	0.0120661	0.484922	-2.91427	MIR2117	chr17	43442806	43445005	microRNA 2117
high_vs_HC	gene49542	0.528568	2.97006	2.50618	0.012402	0.484952	-2.91688	FOXN3P1	chrX	102548015	102550214	forkhead box N3 pseudogene 1
high_vs_HC	gene26044	0.6947	3.95534	2.51451	0.0121145	0.484952	-2.91749	RSU1P2	chr10	45154397	45156596	Ras suppressor protein 1 pseudogene 2
high_vs_HC	gene4093	0.0663952	-1.45555	2.5138	0.012139	0.484952	-2.91911	DTL	chr1	212033553	212035752	denticleless E3 ubiquitin protein ligase homolog (Drosophila)
high_vs_HC	gene32669	0.329856	1.91644	2.51315	0.012161	0.484952	-2.92056	CYP4F34P	chr13	18742502	18744701	cytochrome P450, family 4, subfamily F, polypeptide 34, pseudogene
high_vs_HC	gene33672	0.138248	-0.749633	2.51312	0.0121622	0.484952	-2.92064	GPR180	chr13	94599850	94602049	G protein-coupled receptor 180
high_vs_HC	gene10606	0.353336	1.18215	2.51283	0.0121719	0.484952	-2.92128	RPS2P19	chr3	159387234	159389433	ribosomal protein S2 pseudogene 19
high_vs_HC	gene48644	0.310069	2.04423	2.51256	0.0121813	0.484952	-2.92189	MAGEB6	chrX	26190440	26192639	melanoma antigen family B6
high_vs_HC	gene13764	0.458273	3.66976	2.51245	0.012185	0.484952	-2.92214	RPL21P56	chr5	31840802	31843001	ribosomal protein L21 pseudogene 56
high_vs_HC	gene24875	-0.178203	-2.21986	-2.51224	0.0121922	0.484952	-2.92261	CNTRL	chr9	121072955	121075154	centriolin
high_vs_HC	gene8723	-0.126691	-2.66802	-2.5114	0.0122212	0.484952	-2.92452	OXSM	chr3	25788072	25790271	3-oxoacyl-ACP synthase, mitochondrial
high_vs_HC	gene22136	-0.055168	0.0890231	-2.51059	0.0122489	0.484952	-2.92633	RPS20	chr8	56074382	56076581	ribosomal protein S20
high_vs_HC	gene50280	-0.532485	3.75285	-2.50937	0.0122909	0.484952	-2.92907	TEX28	chrX	154295152	154297351	testis expressed 28
high_vs_HC	gene22008	0.788012	5.28354	2.50923	0.012296	0.484952	-2.9294	RNY5P6	chr8	43150976	43153175	RNA, Ro-associated Y5 pseudogene 6
high_vs_HC	gene35919	0.511984	3.3965	2.50918	0.0122977	0.484952	-2.92952	MIR5195	chr14	106850800	106852999	microRNA 5195
high_vs_HC	gene40554	0.718325	4.64205	2.50828	0.012329	0.484952	-2.93155	LRRC37A8P	chr17	35910824	35913023	leucine rich repeat containing 37, member A8, pseudogene
high_vs_HC	gene31137	0.0569782	-0.692884	2.50797	0.0123394	0.484952	-2.93224	BCDIN3D	chr12	49842930	49845129	BCDIN3 domain containing
high_vs_HC	gene45982	0.375012	-2.22688	2.50772	0.0123482	0.484952	-2.9328	PLCG1-AS1	chr20	41137801	41140000	PLCG1 antisense RNA 1
high_vs_HC	gene45230	-0.872856	2.50393	-2.50753	0.0123548	0.484952	-2.93323	A1BG-AS1	chr19	58349970	58352169	A1BG antisense RNA 1
high_vs_HC	gene50273	-0.523424	4.06827	-2.5051	0.0124398	0.485035	-2.93452	OPN1LW	chrX	154142224	154144423	opsin 1 (cone pigments), long-wave-sensitive
high_vs_HC	gene351	0.488115	3.72164	2.50695	0.0123749	0.484952	-2.93454	AADACL4	chr1	12642547	12644746	arylacetamide deacetylase-like 4
high_vs_HC	gene5294	0.587341	4.16827	2.50694	0.012375	0.484952	-2.93454	LINC00486	chr2	32823443	32825642	long intergenic non-protein coding RNA 486
high_vs_HC	gene6402	0.753618	4.97259	2.5067	0.0123839	0.484952	-2.93511	SNORD89	chr2	101272850	101275049	small nucleolar RNA, C/D box 89
high_vs_HC	gene43934	-0.104584	-2.14909	-2.50639	0.0123942	0.484952	-2.93578	PDCD5	chr19	32579170	32581369	programmed cell death 5
high_vs_HC	gene17019	0.414969	2.81503	2.50629	0.0123976	0.484952	-2.936	LOC100128655	chr6	39039786	39041985	ribosomal protein S2 pseudogene
high_vs_HC	gene34967	0.331364	2.25895	2.50625	0.0123991	0.484952	-2.9361	LINC00238	chr14	66484371	66486570	long intergenic non-protein coding RNA 238
high_vs_HC	gene4726	0.586218	3.57064	2.50618	0.0124015	0.484952	-2.93625	OR2L8	chr1	247946858	247949057	olfactory receptor, family 2, subfamily L, member 8 (gene/pseudogene)
high_vs_HC	gene13966	0.373216	2.0691	2.50559	0.0124222	0.485035	-2.93759	LOC100128154	chr5	52580907	52583106	KIAA1919 pseudogene
high_vs_HC	gene49430	0.542367	1.52589	2.50495	0.0124444	0.485035	-2.93902	SRIP2	chrX	89367498	89369697	sorcin pseudogene 2
high_vs_HC	gene29987	0.779806	4.98361	2.50456	0.012458	0.485045	-2.9399	TECTA	chr11	121100666	121102865	tectorin alpha
high_vs_HC	gene33540	0.270993	2.01791	2.50392	0.0124805	0.485396	-2.94134	CCT5P2	chr13	78906930	78909129	chaperonin containing TCP1, subunit 5 (epsilon) pseudogene 2
high_vs_HC	gene32253	0.101749	-0.928189	2.50321	0.0125054	0.485844	-2.94294	SLC8B1	chr12	113334943	113337142	solute carrier family 8 (sodium/lithium/calcium exchanger), member B1
high_vs_HC	gene49336	0.275309	1.18897	2.50254	0.0125288	0.486232	-2.94444	SAR1AP4	chrX	75882546	75884745	SAR1 homolog A (S. cerevisiae) pseudogene 4
high_vs_HC	gene17224	0.148813	-2.04615	2.50175	0.0125564	0.48649	-2.94621	CENPQ	chr6	49461341	49463540	centromere protein Q
high_vs_HC	gene17921	0.12154	-1.0425	2.50158	0.0125624	0.48649	-2.94659	FAM162B	chr6	116765524	116767723	family with sequence similarity 162, member B
high_vs_HC	gene41080	-0.416777	-2.93336	-2.50069	0.0125941	0.487195	-2.9486	HOXB4	chr17	48578182	48580381	homeobox B4
high_vs_HC	gene36148	0.30981	2.36072	2.49993	0.0126207	0.487607	-2.9503	SNORD116-30	chr15	25106268	25108467	small nucleolar RNA, C/D box 116-30
high_vs_HC	gene22684	0.149465	0.124158	2.4994	0.0126394	0.487607	-2.95148	COX6C	chr8	99893815	99896014	cytochrome c oxidase subunit VIc
high_vs_HC	gene31765	0.540473	4.27774	2.49924	0.0126452	0.487607	-2.95185	HSPD1P20	chr12	80006376	80008575	heat shock 60kDa protein 1 (chaperonin) pseudogene 20
high_vs_HC	gene19229	0.559333	2.54949	2.49812	0.012685	0.488621	-2.95436	TRGJ1	chr7	38269341	38271540	T cell receptor gamma joining 1
high_vs_HC	gene26421	0.7227	4.13449	2.49767	0.0127007	0.488706	-2.95536	NPM1P24	chr10	72918431	72920630	nucleophosmin 1 (nucleolar phosphoprotein B23, numatrin) pseudogene 24
high_vs_HC	gene50333	0.443983	3.20941	2.49666	0.0127372	0.48907	-2.95559	PHF10P1	chrX	155289939	155292138	PHD finger protein 10 pseudogene 1
high_vs_HC	gene46655	0.488119	2.68678	2.49723	0.0127163	0.488788	-2.95634	SAMSN1	chr21	14583203	14585402	SAM domain, SH3 domain and nuclear localization signals 1
high_vs_HC	gene15350	0.501411	3.78796	2.49594	0.0127624	0.48952	-2.95924	GLULP1	chr5	151846743	151848942	glutamate-ammonia ligase (glutamine synthetase) pseudogene 1
high_vs_HC	gene12501	0.371539	2.81422	2.49433	0.0128199	0.491203	-2.96284	VN1R22P	chr4	107133657	107135856	vomeronasal 1 receptor 22 pseudogene
high_vs_HC	gene48443	0.403913	2.31598	2.49393	0.0128345	0.491241	-2.96375	STS	chrX	7144517	7146716	steroid sulfatase (microsomal), isozyme S
high_vs_HC	gene22830	0.295131	1.28572	2.49342	0.0128526	0.491416	-2.96488	LOC100129370	chr8	110809695	110811894	NADH dehydrogenase (ubiquinone) 1 beta subcomplex, 9, 22kDa pseudogene
high_vs_HC	gene23984	0.369233	2.74944	2.49243	0.0128882	0.492001	-2.9671	LOC100420788	chr9	63717857	63720056	chromosome 2 open reading frame 27A pseudogene
high_vs_HC	gene5945	0.359944	2.81485	2.49207	0.0129011	0.492001	-2.96789	RNA5SP98	chr2	76770909	76773108	RNA, 5S ribosomal pseudogene 98
high_vs_HC	gene37748	0.246293	2.24733	2.49186	0.0129087	0.492001	-2.96837	MSLNL	chr16	781797	783996	mesothelin-like
high_vs_HC	gene13789	0.486026	3.08682	2.49095	0.0129417	0.492143	-2.97041	ST3GAL5P1	chr5	33656477	33658676	ST3 beta-galactoside alpha-2,3-sialyltransferase 5 pseudogene 1
high_vs_HC	gene44374	0.281394	-3.83554	2.49023	0.0129678	0.492143	-2.97202	IRGQ	chr19	43596030	43598229	immunity-related GTPase family, Q
high_vs_HC	gene42834	0.181504	2.28183	2.49004	0.0129746	0.492143	-2.97244	ADNP2	chr18	80107031	80109230	ADNP homeobox 2
high_vs_HC	gene34733	0.201749	-2.55194	2.48974	0.0129853	0.492143	-2.97311	C14orf166	chr14	51987510	51989709	chromosome 14 open reading frame 166
high_vs_HC	gene28407	0.407486	1.68574	2.48966	0.0129884	0.492143	-2.97329	TRIM77BP	chr11	49124371	49126570	tripartite motif containing 77B, pseudogene
high_vs_HC	gene38712	-0.151749	-2.07316	-2.4895	0.0129941	0.492143	-2.97365	ITFG1	chr16	47461075	47463274	integrin alpha FG-GAP repeat containing 1
high_vs_HC	gene38507	0.325848	3.31558	2.48848	0.0130312	0.492241	-2.97593	CTF2P	chr16	30910109	30912308	cardiotrophin 2, pseudogene
high_vs_HC	gene15326	-0.0945534	-1.19165	-2.48828	0.0130385	0.492241	-2.97637	CCDC69	chr5	151223894	151226093	coiled-coil domain containing 69
high_vs_HC	gene16830	0.9851	-1.22295	2.48815	0.0130433	0.492241	-2.97667	HLA-DQB1	chr6	32666490	32668689	major histocompatibility complex, class II, DQ beta 1
high_vs_HC	gene44594	0.315987	2.46975	2.48793	0.0130511	0.492241	-2.97715	SULT2B1	chr19	48550172	48552371	sulfotransferase family, cytosolic, 2B, member 1
high_vs_HC	gene6036	0.136656	-0.247416	2.48694	0.0130871	0.493084	-2.97935	RNF181	chr2	85593268	85595467	ring finger protein 181
high_vs_HC	gene45849	0.283677	2.12203	2.48643	0.0131058	0.493274	-2.98049	HMGB3P1	chr20	34834263	34836462	high mobility group box 3 pseudogene 1
high_vs_HC	gene20288	-1.83583	5.92239	-2.48479	0.0131887	0.493556	-2.98078	SPDYE2B	chr7	102648325	102650524	speedy/RINGO cell cycle regulator family member E2B
high_vs_HC	gene3784	0.619745	4.45967	2.48572	0.0131319	0.493556	-2.98209	MIR181A1	chr1	198858954	198861153	microRNA 181a-1
high_vs_HC	gene47180	0.381743	-1.77766	2.48515	0.0131529	0.493556	-2.98337	ITGB2-AS1	chr21	44919035	44921234	ITGB2 antisense RNA 1
high_vs_HC	gene26748	0.276439	-3.54967	2.48375	0.0132041	0.493556	-2.98648	TNKS2	chr10	91796394	91798593	tankyrase, TRF1-interacting ankyrin-related ADP-ribose polymerase 2
high_vs_HC	gene19370	0.681789	3.39494	2.48302	0.0132311	0.493556	-2.98811	SNORA5B	chr7	45105900	45108099	small nucleolar RNA, H/ACA box 5B
high_vs_HC	gene40424	0.377596	3.08827	2.4829	0.0132355	0.493556	-2.98837	TBC1D29	chr17	30557566	30559765	TBC1 domain family, member 29
high_vs_HC	gene120	-0.119338	-1.57074	-2.48286	0.0132369	0.493556	-2.98846	GABRD	chr1	2017329	2019528	gamma-aminobutyric acid (GABA) A receptor, delta
high_vs_HC	gene23143	-0.177508	-1.7998	-2.48245	0.0132519	0.493556	-2.98937	LY6E	chr8	143016485	143018684	lymphocyte antigen 6 complex, locus E
high_vs_HC	gene43797	1.03338	3.88644	2.48212	0.0132642	0.493556	-2.99011	BNIP3P29	chr19	22066199	22068398	BCL2/adenovirus E1B 19kDa interacting protein 3 pseudogene 29
high_vs_HC	gene46483	0.417967	4.06719	2.48153	0.0132861	0.493556	-2.99143	UCKL1-AS1	chr20	63951384	63953583	UCKL1 antisense RNA 1
high_vs_HC	gene35790	0.468402	2.87835	2.48117	0.0132995	0.493556	-2.99224	IGHV6-1	chr14	105940002	105942201	immunoglobulin heavy variable 6-1
high_vs_HC	gene36755	-1.34918	0.655049	-2.48071	0.0133164	0.493556	-2.99325	CNOT6LP1	chr15	56006980	56009179	CCR4-NOT transcription complex, subunit 6-like pseudogene 1
high_vs_HC	gene12105	0.205076	-0.931304	2.48054	0.0133226	0.493556	-2.99362	CXCL6	chr4	73834556	73836755	chemokine (C-X-C motif) ligand 6
high_vs_HC	gene12336	-0.514122	-3.73588	-2.48049	0.0133246	0.493556	-2.99374	HERC5	chr4	88455117	88457316	HECT and RLD domain containing E3 ubiquitin protein ligase 5
high_vs_HC	gene50066	0.372339	2.83771	2.48042	0.013327	0.493556	-2.99389	RPL36AP52	chrX	141136441	141138640	ribosomal protein L36a pseudogene
high_vs_HC	gene7300	0.111063	-2.16094	2.4803	0.0133316	0.493556	-2.99416	METTL8	chr2	171434603	171436802	methyltransferase like 8
high_vs_HC	gene33967	0.816878	4.92278	2.47993	0.0133455	0.493556	-2.995	MIR548AR	chr13	114242505	114244704	microRNA 548ar
high_vs_HC	gene47618	0.442793	2.54432	2.47941	0.0133646	0.493556	-2.99614	IGLJ4	chr22	22908570	22910769	immunoglobulin lambda joining 4 (non-functional)
high_vs_HC	gene14543	0.466163	4.45583	2.4792	0.0133725	0.493556	-2.99662	LINC01554	chr5	95850232	95852431	long intergenic non-protein coding RNA 1554
high_vs_HC	gene37516	0.719434	4.20291	2.47796	0.0134189	0.494763	-2.99938	FAM174B	chr15	92812139	92814338	family with sequence similarity 174, member B
high_vs_HC	gene27895	0.49335	3.24986	2.47745	0.0134377	0.494951	-3.0005	MTND5P21	chr11	11237855	11240054	MT-ND5 pseudogene 21
high_vs_HC	gene31345	0.450543	3.11748	2.47598	0.0134928	0.495895	-3.00377	OR6C66P	chr12	55386445	55388644	olfactory receptor, family 6, subfamily C, member 66 pseudogene
high_vs_HC	gene47788	0.511791	3.77032	2.47532	0.0135177	0.495895	-3.00525	RFPL4AP6	chr22	29431341	29433540	ret finger protein-like 4A pseudogene 6
high_vs_HC	gene22284	1.97909	7.4718	2.46402	0.0140191	0.500904	-3.00545	NPM1P44	chr8	67183165	67185364	nucleophosmin 1 (nucleolar phosphoprotein B23, numatrin) pseudogene 44
high_vs_HC	gene23068	0.635063	4.44217	2.47508	0.0135264	0.495895	-3.00577	NCRNA00250	chr8	134836069	134838268	non-protein coding RNA 250
high_vs_HC	gene40166	0.638965	3.99525	2.47495	0.0135315	0.495895	-3.00607	FBXW10	chr17	18738223	18740422	F-box and WD repeat domain containing 10
high_vs_HC	gene27699	0.598892	3.78621	2.4748	0.0135371	0.495895	-3.0064	OR51B5	chr11	5505453	5507652	olfactory receptor, family 51, subfamily B, member 5
high_vs_HC	gene28353	0.405688	3.21398	2.47425	0.013558	0.495895	-3.00763	MYBPC3	chr11	47352503	47354702	myosin binding protein C, cardiac
high_vs_HC	gene33827	0.453127	3.35387	2.47421	0.0135593	0.495895	-3.00771	RPL35P7	chr13	106431339	106433538	ribosomal protein L35 pseudogene 7
high_vs_HC	gene28569	0.353227	2.85621	2.4734	0.0135897	0.496067	-3.0095	OR5AO1P	chr11	57043080	57045279	olfactory receptor, family 5, subfamily AO, member 1 pseudogene
high_vs_HC	gene49854	0.33118	2.9989	2.47325	0.0135955	0.496067	-3.00984	MTND4P24	chrX	126470885	126473084	MT-ND4 pseudogene 24
high_vs_HC	gene22127	0.773186	4.43343	2.47299	0.0136052	0.496067	-3.01041	SBF1P1	chr8	55455122	55457321	SET binding factor 1 pseudogene 1
high_vs_HC	gene3124	0.514363	3.80759	2.47168	0.013655	0.497382	-3.01333	RPL27P2	chr1	159757144	159759343	ribosomal protein L27 pseudogene 2
high_vs_HC	gene40806	0.461933	3.73456	2.47076	0.0136898	0.498013	-3.01536	KRT35	chr17	41482544	41484743	keratin 35, type I
high_vs_HC	gene873	0.0947485	-0.714807	2.47035	0.0137053	0.498013	-3.01627	PEF1	chr1	31645038	31647237	penta-EF-hand domain containing 1
high_vs_HC	gene38393	0.0551945	-0.879367	2.47013	0.0137136	0.498013	-3.01675	TUFM	chr16	28846312	28848511	Tu translation elongation factor, mitochondrial
high_vs_HC	gene25005	0.239781	-4.63945	2.46868	0.013769	0.499043	-3.01997	LRSAM1	chr9	127449486	127451685	leucine rich repeat and sterile alpha motif containing 1
high_vs_HC	gene28381	0.367354	2.56572	2.46838	0.0137806	0.499043	-3.02064	OR4C4P	chr11	48352248	48354447	olfactory receptor, family 4, subfamily C, member 4 pseudogene
high_vs_HC	gene33132	0.429273	3.15501	2.4683	0.0137833	0.499043	-3.02081	MIR8079	chr13	44196001	44198200	microRNA 8079
high_vs_HC	gene6007	0.485761	2.48982	2.46774	0.013805	0.499294	-3.02206	LOC100421476	chr2	84848646	84850845	family with sequence similarity 71, member A pseudogene
high_vs_HC	gene1893	0.0700723	-0.367938	2.46733	0.0138207	0.499294	-3.02297	ZNF644	chr1	91022056	91024255	zinc finger protein 644
high_vs_HC	gene30478	0.754695	4.09618	2.46662	0.0138479	0.499294	-3.02454	GCSHP4	chr12	8142392	8144591	glycine cleavage system protein H (aminomethyl carrier) pseudogene 4
high_vs_HC	gene42472	0.602273	3.84384	2.46611	0.0138674	0.499294	-3.02567	PRR13P4	chr18	49467740	49469939	proline rich 13 pseudogene 4
high_vs_HC	gene8733	-0.105208	-0.221032	-2.46604	0.0138701	0.499294	-3.02582	NEK10	chr3	27369261	27371460	NIMA-related kinase 10
high_vs_HC	gene48680	0.341317	1.9595	2.46596	0.0138731	0.499294	-3.02599	MAGEB4	chrX	30239940	30242139	melanoma antigen family B4
high_vs_HC	gene12350	-0.0781825	-0.514221	-2.46511	0.0139058	0.49946	-3.02788	GPRIN3	chr4	89307811	89310010	GPRIN family member 3
high_vs_HC	gene3157	0.17738	-3.48977	2.46506	0.0139077	0.49946	-3.02798	NCSTN	chr1	160341273	160343472	nicastrin
high_vs_HC	gene17170	-0.297956	-1.34532	-2.46476	0.0139191	0.49946	-3.02864	SPATS1	chr6	44340660	44342859	spermatogenesis associated, serine-rich 1
high_vs_HC	gene5589	0.609265	3.04213	2.46311	0.0139832	0.500904	-3.03231	MIR217	chr2	55982877	55985076	microRNA 217
high_vs_HC	gene31426	0.495982	3.21037	2.46296	0.0139889	0.500904	-3.03264	YWHAQP3	chr12	56869798	56871997	YWHAQ pseudogene 3
high_vs_HC	gene43266	0.147624	-0.382889	2.46256	0.0140043	0.500904	-3.03351	COL5A3	chr19	10010339	10012538	collagen, type V, alpha 3
high_vs_HC	gene28111	-0.151313	-2.2643	-2.46171	0.0140374	0.500904	-3.0354	KIF18A	chr11	28108000	28110199	kinesin family member 18A
high_vs_HC	gene12886	-0.221953	-4.14092	-2.46158	0.0140425	0.500904	-3.03569	FREM3	chr4	143700476	143702675	FRAS1 related extracellular matrix 3
high_vs_HC	gene26909	0.0812038	-1.13328	2.46111	0.0140608	0.501062	-3.03673	BLOC1S2	chr10	100286513	100288712	biogenesis of lysosomal organelles complex-1, subunit 2
high_vs_HC	gene21978	0.358002	2.69221	2.46029	0.0140926	0.501647	-3.03853	MIR486-1	chr8	41660309	41662508	microRNA 486-1
high_vs_HC	gene12837	0.0906795	1.03004	2.45997	0.0141049	0.501647	-3.03923	NDUFC1	chr4	139302352	139304551	NADH dehydrogenase (ubiquinone) 1, subcomplex unknown, 1, 6kDa
high_vs_HC	gene22263	0.222189	-1.50026	2.45927	0.0141322	0.502125	-3.04078	ADHFE1	chr8	66430483	66432682	alcohol dehydrogenase, iron containing, 1
high_vs_HC	gene46949	0.654892	3.72413	2.45819	0.0141745	0.502743	-3.04316	MTND2P1	chr21	35891952	35894151	MT-ND2 pseudogene 1
high_vs_HC	gene39066	-0.154882	1.05056	-2.45783	0.0141887	0.502743	-3.04396	DDX28	chr16	68023668	68025867	DEAD (Asp-Glu-Ala-Asp) box polypeptide 28
high_vs_HC	gene20613	0.0767604	-1.69306	2.45776	0.0141913	0.502743	-3.04411	SMKR1	chr7	129500479	129502678	small lysine-rich protein 1
high_vs_HC	gene50147	0.33002	1.27373	2.45603	0.0142596	0.504479	-3.04794	IDSP1	chrX	149523000	149525199	iduronate 2-sulfatase pseudogene 1
high_vs_HC	gene27880	0.312656	1.41831	2.45581	0.0142682	0.504479	-3.04842	MRVI1	chr11	10693789	10695988	murine retrovirus integration site 1 homolog
high_vs_HC	gene48460	0.236016	-0.997803	2.45328	0.0143682	0.506127	-3.054	TBL1X	chrX	9461295	9463494	transducin (beta)-like 1X-linked
high_vs_HC	gene35548	0.500205	3.83861	2.45303	0.0143782	0.506127	-3.05455	SNORD114-22	chr14	100980926	100983125	small nucleolar RNA, C/D box 114-22
high_vs_HC	gene34337	0.292324	2.82579	2.4522	0.014411	0.506127	-3.05637	MIR208A	chr14	23388467	23390666	microRNA 208a
high_vs_HC	gene30847	0.593663	4.02007	2.45211	0.0144144	0.506127	-3.05656	MANSC4	chr12	27772884	27775083	MANSC domain containing 4
high_vs_HC	gene27489	0.13433	-0.327175	2.45211	0.0144147	0.506127	-3.05657	EPS8L2	chr11	704120	706319	EPS8-like 2
high_vs_HC	gene41793	0.498474	3.55534	2.45209	0.0144152	0.506127	-3.0566	MIR338	chr17	81125750	81127949	microRNA 338
high_vs_HC	gene42308	0.554911	3.00116	2.45188	0.0144239	0.506127	-3.05708	RNA5SP453	chr18	32175969	32178168	RNA, 5S ribosomal pseudogene 453
high_vs_HC	gene47053	-0.149359	-0.536161	-2.45135	0.0144446	0.506127	-3.05823	MX1	chr21	41418329	41420528	MX dynamin-like GTPase 1
high_vs_HC	gene27440	0.479049	0.837912	2.45124	0.0144492	0.506127	-3.05848	RPL23AP60	chr10	133776241	133778440	ribosomal protein L23a pseudogene 60
high_vs_HC	gene8897	0.657788	3.0971	2.45096	0.0144602	0.506127	-3.05909	CCR8	chr3	39327706	39329905	chemokine (C-C motif) receptor 8
high_vs_HC	gene15273	0.270596	1.40674	2.45075	0.0144688	0.506127	-3.05956	MIR584	chr5	149062210	149064409	microRNA 584
high_vs_HC	gene24817	0.646368	3.90481	2.44992	0.0145019	0.506379	-3.06139	LOC645266	chr9	114843594	114845793	pre-mRNA processing factor 4B pseudogene
high_vs_HC	gene37587	-0.55099	0.91434	-2.44954	0.014517	0.506379	-3.06222	LINC00923	chr15	97874230	97876429	long intergenic non-protein coding RNA 923
high_vs_HC	gene1175	0.699416	4.20798	2.44952	0.014518	0.506379	-3.06227	MIR6734	chr1	43364516	43366715	microRNA 6734
high_vs_HC	gene8143	0.602955	4.07368	2.44908	0.0145354	0.50638	-3.06323	SPATA3-AS1	chr2	230995833	230998032	SPATA3 antisense RNA 1 (head to head)
high_vs_HC	gene23519	-0.234358	-3.20749	-2.44863	0.0145535	0.50638	-3.06422	CDKN2B-AS1	chr9	21992791	21994990	CDKN2B antisense RNA 1
high_vs_HC	gene12422	0.0659945	-0.924582	2.44847	0.01456	0.50638	-3.06458	TRMT10A	chr4	99563858	99566057	tRNA methyltransferase 10 homolog A (S. cerevisiae)
high_vs_HC	gene39496	0.341788	-5.00272	2.44716	0.0146124	0.50741	-3.06745	VPS9D1	chr16	89721073	89723272	VPS9 domain containing 1
high_vs_HC	gene32113	0.706236	4.21593	2.44676	0.0146285	0.50741	-3.06832	TMEM263	chr12	106951415	106953614	transmembrane protein 263
high_vs_HC	gene49349	0.25738	1.69708	2.44653	0.014638	0.50741	-3.06884	RNA5SP509	chrX	77064709	77066908	RNA, 5S ribosomal pseudogene 509
high_vs_HC	gene22357	-0.330212	2.86744	-2.44633	0.0146457	0.50741	-3.06926	STAU2-AS1	chr8	73418074	73420273	STAU2 antisense RNA 1
high_vs_HC	gene10049	0.496984	3.7021	2.44545	0.0146813	0.507441	-3.0712	ENO1P3	chr3	124863117	124865316	enolase 1, (alpha) pseudogene 3
high_vs_HC	gene4853	0.688781	2.63844	2.44473	0.0147106	0.507441	-3.07279	ALLC	chr2	3656184	3658383	allantoicase
high_vs_HC	gene31723	1.51097	6.81788	2.44398	0.0147612	0.507441	-3.07296	LOC100652897	chr12	76055430	76057629	density-regulated protein pseudogene
high_vs_HC	gene10211	0.0657525	-0.40105	2.44448	0.0147206	0.507441	-3.07333	ASTE1	chr3	131026655	131028854	asteroid homolog 1 (Drosophila)
high_vs_HC	gene44408	0.462106	4.00518	2.44431	0.0147274	0.507441	-3.0737	ZNF235	chr19	44305508	44307707	zinc finger protein 235
high_vs_HC	gene3416	0.380979	3.10623	2.44426	0.0147297	0.507441	-3.07382	HAUS4P1	chr1	170370198	170372397	HAUS augmin-like complex, subunit 4 pseudogene 1
high_vs_HC	gene16948	-0.318568	-1.33385	-2.44353	0.0147591	0.507441	-3.07541	FKBP5	chr6	35728384	35730583	FK506 binding protein 5
high_vs_HC	gene38784	0.588458	2.88666	2.44336	0.0147662	0.507441	-3.07579	UNGP1	chr16	51276674	51278873	uracil-DNA glycosylase pseudogene 1
high_vs_HC	gene29487	0.3388	2.01271	2.44213	0.0148162	0.507441	-3.07849	TRIM49D2	chr11	89922064	89924263	tripartite motif containing 49D2
high_vs_HC	gene44208	0.287396	1.42607	2.44134	0.0148485	0.507441	-3.08023	LGALS13	chr19	39600359	39602558	lectin, galactoside-binding, soluble, 13
high_vs_HC	gene21260	-0.1262	-3.46688	-2.44121	0.0148538	0.507441	-3.08051	RPL23AP53	chr8	232119	234318	ribosomal protein L23a pseudogene 53
high_vs_HC	gene7696	-0.142501	-3.03848	-2.44101	0.0148618	0.507441	-3.08094	TRAK2	chr2	201451397	201453596	trafficking protein, kinesin binding 2
high_vs_HC	gene19416	0.547083	3.85481	2.44093	0.0148651	0.507441	-3.08112	CDC14C	chr7	48922561	48924760	cell division cycle 14C
high_vs_HC	gene16699	0.409322	2.76841	2.44064	0.014877	0.507441	-3.08176	LOC100420530	chr6	30962215	30964414	mucin 4, cell surface associated pseudogene
high_vs_HC	gene2855	0.320317	1.91856	2.44038	0.0148876	0.507441	-3.08232	RPLP0P4	chr1	153223007	153225206	ribosomal protein, large, P0 pseudogene 4
high_vs_HC	gene7026	0.334344	2.41941	2.4396	0.0149195	0.507441	-3.08403	LOC100419816	chr2	146475355	146477554	orthodenticle homeobox 2 pseudogene
high_vs_HC	gene44154	0.246465	1.41253	2.43957	0.0149206	0.507441	-3.08409	RASGRP4	chr19	38426106	38428305	RAS guanyl releasing protein 4
high_vs_HC	gene15822	-0.126981	-2.35919	-2.43945	0.0149257	0.507441	-3.08436	SNORD95	chr5	181243177	181245376	small nucleolar RNA, C/D box 95
high_vs_HC	gene26783	0.599894	3.85354	2.43918	0.0149369	0.507441	-3.08496	RAB11AP1	chr10	93881818	93884017	RAB11A, member RAS oncogene family pseudogene 1
high_vs_HC	gene6277	0.576141	4.06421	2.43893	0.0149471	0.507441	-3.08551	OR7E102P	chr2	95544579	95546778	olfactory receptor, family 7, subfamily E, member 102 pseudogene
high_vs_HC	gene12091	0.357565	2.28204	2.43878	0.0149533	0.507441	-3.08583	HNRNPA1P67	chr4	72805187	72807386	heterogeneous nuclear ribonucleoprotein A1 pseudogene 67
high_vs_HC	gene19101	0.428134	2.72162	2.43873	0.0149553	0.507441	-3.08594	TMSB4XP3	chr7	29623864	29626063	thymosin beta 4, X-linked pseudogene 3
high_vs_HC	gene33531	0.502946	3.197	2.43792	0.0149884	0.508088	-3.0877	RNY3P3	chr13	78355129	78357328	RNA, Ro-associated Y3 pseudogene 3
high_vs_HC	gene47743	0.264999	-1.22019	2.43733	0.0150128	0.508439	-3.089	MIATNB	chr22	26670843	26673042	MIAT neighbor (non-protein coding)
high_vs_HC	gene17359	0.314658	2.83473	2.43609	0.0150639	0.509693	-3.09171	RBBP4P3	chr6	60874444	60876643	retinoblastoma binding protein 4 pseudogene 3
high_vs_HC	gene49976	0.397324	2.82008	2.43518	0.0151016	0.509945	-3.0937	CT55	chrX	135171628	135173827	cancer/testis antigen 55
high_vs_HC	gene1734	0.537423	4.10057	2.43516	0.0151024	0.509945	-3.09374	LOC100422537	chr1	78089499	78091698	signal sequence receptor, gamma (translocon-associated protein gamma) pseudogene
high_vs_HC	gene6463	0.0922213	-1.59625	2.43489	0.0151138	0.509945	-3.09435	C2orf49	chr2	105335359	105337558	chromosome 2 open reading frame 49
high_vs_HC	gene50773	0.873887	0.3197	2.43455	0.0151278	0.509945	-3.09508	ZNF736P2Y	chrY	24677737	24679936	zinc finger protein 736 pseudogene 2, Y-linked
high_vs_HC	gene19088	0.498895	3.94639	2.43181	0.0152417	0.513015	-3.10106	LOC402644	chr7	28279543	28281742	peptidylprolyl isomerase A (cyclophilin A) pseudogene
high_vs_HC	gene13296	0.493987	3.48372	2.43152	0.0152537	0.513015	-3.10169	CLDN22	chr4	183320575	183322774	claudin 22
high_vs_HC	gene1760	0.417097	2.56972	2.43134	0.0152614	0.513015	-3.10209	HNRNPA3P14	chr1	81424525	81426724	heterogeneous nuclear ribonucleoprotein A3 pseudogene 14
high_vs_HC	gene40552	0.533179	3.61186	2.4304	0.0153007	0.513449	-3.10414	CCL5	chr17	35880174	35882373	chemokine (C-C motif) ligand 5
high_vs_HC	gene633	-0.0599656	-0.169361	-2.43035	0.0153027	0.513449	-3.10424	HNRNPR	chr1	23344451	23346650	heterogeneous nuclear ribonucleoprotein R
high_vs_HC	gene14712	1.4056	6.61489	2.42376	0.0155964	0.515042	-3.10621	RPS2P26	chr5	115264838	115267037	ribosomal protein S2 pseudogene 26
high_vs_HC	gene7593	0.349278	2.73014	2.42937	0.0153438	0.513457	-3.10638	LOC100420669	chr2	193254482	193256681	solute carrier family 44, member 3 pseudogene
high_vs_HC	gene2937	0.726061	4.64952	2.42919	0.0153519	0.513457	-3.10679	DCST1	chr1	155031806	155034005	DC-STAMP domain containing 1
high_vs_HC	gene9950	-0.388649	1.26091	-2.42902	0.0153587	0.513457	-3.10715	CD80	chr3	119559435	119561634	CD80 molecule
high_vs_HC	gene22022	0.333165	0.863211	2.42873	0.0153711	0.513457	-3.10779	TRIM60P15	chr8	46790045	46792244	tripartite motif containing 60 pseudogene 15
high_vs_HC	gene14317	-0.285033	-4.15929	-2.42866	0.0153739	0.513457	-3.10794	SV2C	chr5	76081414	76083613	synaptic vesicle glycoprotein 2C
high_vs_HC	gene46821	0.396004	3.05195	2.42687	0.0154495	0.514549	-3.11185	KRTAP19-2	chr21	30487149	30489348	keratin associated protein 19-2
high_vs_HC	gene17631	0.664428	4.99279	2.42666	0.0154582	0.514549	-3.1123	GABRR2	chr6	89315100	89317299	gamma-aminobutyric acid (GABA) A receptor, rho 2
high_vs_HC	gene33200	0.674718	3.64784	2.42655	0.0154628	0.514549	-3.11254	RPL27AP8	chr13	47766897	47769096	ribosomal protein L27a pseudogene 8
high_vs_HC	gene50639	-1.2264	0.568879	-2.40359	0.016464	0.516283	-3.11327	OFD1P7Y	chrY	18846162	18848361	OFD1 pseudogene 7, Y-linked
high_vs_HC	gene49594	0.311193	2.90284	2.42618	0.0154786	0.514549	-3.11335	H2BFWT	chrX	104013488	104015687	H2B histone family, member W, testis-specific
high_vs_HC	gene8924	0.493147	3.82573	2.42607	0.0154832	0.514549	-3.11359	EEF1GP3	chr3	40597320	40599519	eukaryotic translation elongation factor 1 gamma pseudogene 3
high_vs_HC	gene48709	0.380615	2.41693	2.42563	0.0155019	0.514549	-3.11455	MAGEB16	chrX	35793541	35795740	melanoma antigen family B16
high_vs_HC	gene43113	0.0803297	-2.11785	2.42538	0.0155125	0.514549	-3.11509	MIR6790	chr19	6392784	6394983	microRNA 6790
high_vs_HC	gene35820	0.512035	2.66452	2.42519	0.0155204	0.514549	-3.1155	IGHVII-20-1	chr14	106213124	106215323	immunoglobulin heavy variable (II)-20-1 (pseudogene)
high_vs_HC	gene46910	0.335751	-5.31929	2.42438	0.0155551	0.515042	-3.11727	GART	chr21	33542718	33544917	phosphoribosylglycinamide formyltransferase, phosphoribosylglycinamide synthetase, phosphoribosylaminoimidazole synthetase
high_vs_HC	gene38735	1.21366	5.87047	2.42318	0.0156106	0.515042	-3.11779	RPS2P44	chr16	48578193	48580392	ribosomal protein S2 pseudogene 44
high_vs_HC	gene4413	1.33314	6.19211	2.42234	0.0156501	0.515042	-3.11974	RNA5SP78	chr1	229547905	229550104	RNA, 5S ribosomal pseudogene 78
high_vs_HC	gene20349	0.132081	0.751821	2.42322	0.0156044	0.515042	-3.11979	COG5	chr7	107564315	107566514	component of oligomeric golgi complex 5
high_vs_HC	gene21541	1.03832	4.39702	2.42177	0.0156672	0.515042	-3.12297	DEFB109P2	chr8	12444538	12446737	defensin, beta 109, pseudogene 2
high_vs_HC	gene8225	0.470511	2.6632	2.42117	0.0156918	0.515042	-3.12424	UGT1A2P	chr2	233745139	233747338	UDP glucuronosyltransferase 1 family, polypeptide A2 pseudogene
high_vs_HC	gene25919	0.0814199	-1.07118	2.42082	0.015707	0.515042	-3.12501	CREM	chr10	35124841	35127040	cAMP responsive element modulator
high_vs_HC	gene19769	0.286954	2.09008	2.42051	0.0157202	0.515042	-3.12568	MIR3914-2	chr7	71305674	71307873	microRNA 3914-2
high_vs_HC	gene3179	0.0835936	-1.88684	2.42048	0.0157215	0.515042	-3.12575	USF1	chr1	161045780	161047979	upstream transcription factor 1
high_vs_HC	gene4729	0.553878	3.3406	2.42021	0.015733	0.515042	-3.12633	OR2L1P	chr1	247988267	247990466	olfactory receptor, family 2, subfamily L, member 1 pseudogene
high_vs_HC	gene35437	0.3351	2.7659	2.42016	0.0157352	0.515042	-3.12644	BDKRB1	chr14	96254210	96256409	bradykinin receptor B1
high_vs_HC	gene20715	0.141859	-0.350203	2.42008	0.0157388	0.515042	-3.12662	NUP205	chr7	135555914	135558113	nucleoporin 205kDa
high_vs_HC	gene3612	0.388268	2.78386	2.42001	0.0157415	0.515042	-3.12676	ZNF648	chr1	182062306	182064505	zinc finger protein 648
high_vs_HC	gene19298	0.125502	-2.83235	2.41984	0.0157489	0.515042	-3.12713	MRPL32	chr7	42930205	42932404	mitochondrial ribosomal protein L32
high_vs_HC	gene24180	0.0583915	-1.24217	2.41811	0.0158233	0.51626	-3.13088	PCSK5	chr9	75888601	75890800	proprotein convertase subtilisin/kexin type 5
high_vs_HC	gene14341	0.730235	4.62917	2.41729	0.0158589	0.51626	-3.13267	ALDH7A1P1	chr5	77288184	77290383	aldehyde dehydrogenase 7 family, member A1 pseudogene 1
high_vs_HC	gene29087	0.0862724	-2.64403	2.41717	0.0158639	0.51626	-3.13292	NUDT8	chr11	67629738	67631937	nudix (nucleoside diphosphate linked moiety X)-type motif 8
high_vs_HC	gene26242	0.43472	3.32799	2.41692	0.0158748	0.51626	-3.13347	MRLN	chr10	59753272	59755471	myoregulin
high_vs_HC	gene31243	-0.105127	-1.88224	-2.41686	0.0158777	0.51626	-3.13362	EIF4B	chr12	53004258	53006457	eukaryotic translation initiation factor 4B
high_vs_HC	gene46441	0.216008	-1.7903	2.41674	0.0158825	0.51626	-3.13386	CHRNA4	chr20	63361197	63363396	cholinergic receptor, nicotinic, alpha 4 (neuronal)
high_vs_HC	gene27399	-0.348772	-3.24503	-2.41652	0.0158923	0.51626	-3.13435	VENTX	chr10	133235904	133238103	VENT homeobox
high_vs_HC	gene33100	-0.115031	-0.427595	-2.41633	0.0159003	0.51626	-3.13475	DGKH	chr13	42038036	42040235	diacylglycerol kinase, eta
high_vs_HC	gene35796	-0.258798	0.77339	-2.41593	0.015918	0.516264	-3.13563	IGHV1-3	chr14	106005333	106007532	immunoglobulin heavy variable 1-3
high_vs_HC	gene34915	0.0415704	-1.45819	2.41531	0.0159448	0.516264	-3.13697	WDR89	chr14	63641724	63643923	WD repeat domain 89
high_vs_HC	gene9259	0.3342	2.3682	2.41518	0.0159506	0.516264	-3.13726	MIRLET7G	chr3	52268162	52270361	microRNA let-7g
high_vs_HC	gene33058	0.374089	3.37204	2.41459	0.015976	0.516264	-3.13852	LINC00332	chr13	40179809	40182008	long intergenic non-protein coding RNA 332
high_vs_HC	gene7967	0.353222	2.78815	2.41437	0.0159857	0.516264	-3.13901	MIR9500	chr2	218821090	218823289	microRNA 9500
high_vs_HC	gene47619	0.42652	2.41461	2.41436	0.0159861	0.516264	-3.13903	IGLC4	chr22	22908828	22911027	immunoglobulin lambda constant 4 (pseudogene)
high_vs_HC	gene49621	0.240766	-0.588453	2.41357	0.0160206	0.516283	-3.14075	TBC1D8B	chrX	106800686	106802885	TBC1 domain family, member 8B (with GRAM domain)
high_vs_HC	gene31546	0.399791	3.56277	2.41351	0.0160233	0.516283	-3.14088	RNU5A-7P	chr12	64228476	64230675	RNA, U5A small nuclear 7, pseudogene
high_vs_HC	gene10305	0.426669	2.79689	2.41244	0.0160697	0.516283	-3.14318	HSPA8P9	chr3	137878210	137880409	heat shock 70kDa protein 8 pseudogene 9
high_vs_HC	gene30590	0.64932	4.08732	2.41207	0.0160862	0.516283	-3.144	TAS2R9	chr12	10809969	10812168	taste receptor, type 2, member 9
high_vs_HC	gene15230	-0.489993	1.98994	-2.4116	0.0161069	0.516283	-3.14502	RPL35AP17	chr5	146136761	146138960	ribosomal protein L35a pseudogene 17
high_vs_HC	gene24976	0.571772	4.54797	2.41148	0.0161119	0.516283	-3.14527	RNU5B-5P	chr9	125423789	125425988	RNA, U5B small nuclear 5, pseudogene
high_vs_HC	gene33639	0.450405	2.92437	2.41087	0.0161386	0.516283	-3.14658	BRK1P2	chr13	91023752	91025951	BRICK1, SCAR/WAVE actin-nucleating complex subunit pseudogene 2
high_vs_HC	gene50192	0.321963	2.06126	2.41043	0.0161579	0.516283	-3.14753	MIR452	chrX	151959513	151961712	microRNA 452
high_vs_HC	gene44003	-0.457152	-1.98886	-2.41024	0.0161664	0.516283	-3.14795	HPN	chr19	35038506	35040705	hepsin
high_vs_HC	gene6311	-0.158773	-1.52324	-2.41002	0.0161762	0.516283	-3.14844	LMAN2L	chr2	96739883	96742082	lectin, mannose-binding 2-like
high_vs_HC	gene43825	0.380644	2.56194	2.40979	0.0161861	0.516283	-3.14892	VN1R88P	chr19	22859205	22861404	vomeronasal 1 receptor 88 pseudogene
high_vs_HC	gene23698	0.797662	5.2288	2.4093	0.016208	0.516283	-3.15	LOC100420114	chr9	35002795	35004994	SPATA31 subfamily D, member 1 pseudogene
high_vs_HC	gene27740	0.565595	3.41875	2.40926	0.0162098	0.516283	-3.15008	OR52E5	chr11	5898777	5900976	olfactory receptor, family 52, subfamily E, member 5
high_vs_HC	gene10810	0.0657595	-1.9903	2.40924	0.0162105	0.516283	-3.15012	PIK3CA	chr3	179146114	179148313	phosphatidylinositol-4,5-bisphosphate 3-kinase, catalytic subunit alpha
high_vs_HC	gene45654	0.342014	2.82185	2.40851	0.0162429	0.516283	-3.15171	CST13P	chr20	23517146	23519345	cystatin 13, pseudogene
high_vs_HC	gene49831	-0.440727	3.07675	-2.40774	0.0162768	0.516283	-3.15337	TUBB4AP1	chrX	123559548	123561747	tubulin, beta 4A class IVa pseudogene 1
high_vs_HC	gene34160	0.30822	1.99932	2.40759	0.0162834	0.516283	-3.15369	TRAV6	chr14	21766553	21768752	T cell receptor alpha variable 6
high_vs_HC	gene43709	0.130318	1.36212	2.40757	0.016284	0.516283	-3.15372	ZNF682	chr19	20039327	20041526	zinc finger protein 682
high_vs_HC	gene31897	1.23304	5.35987	2.40716	0.0163061	0.516283	-3.15473	RPL41P5	chr12	93083517	93085716	ribosomal protein L41 pseudogene 5
high_vs_HC	gene48718	-0.411758	1.35831	-2.40669	0.0163234	0.516283	-3.15564	FAM47C	chrX	37006359	37008558	family with sequence similarity 47, member C
high_vs_HC	gene50036	0.364606	-1.07083	2.40636	0.0163381	0.516283	-3.15635	ZIC3	chrX	137564187	137566386	Zic family member 3
high_vs_HC	gene39269	0.489285	3.80639	2.40615	0.016347	0.516283	-3.15679	RPS3P7	chr16	78823252	78825451	ribosomal protein S3 pseudogene 7
high_vs_HC	gene1903	0.834329	5.45583	2.40598	0.0163552	0.516283	-3.15718	TGFBR3	chr1	91905803	91908002	transforming growth factor, beta receptor III
high_vs_HC	gene23146	0.415024	2.58048	2.40582	0.0163621	0.516283	-3.15752	AK3P2	chr8	143057617	143059816	adenylate kinase 3 pseudogene 2
high_vs_HC	gene49590	-0.255546	1.48844	-2.40544	0.0163786	0.516283	-3.15832	LOC644261	chrX	103926097	103928296	solute carrier family 25, member 53 pseudogene
high_vs_HC	gene16629	-1.7305	2.87224	-2.39497	0.0168561	0.51911	-3.15871	HLA-U	chr6	29931764	29933963	major histocompatibility complex, class I, U (pseudogene)
high_vs_HC	gene50019	0.342695	2.36177	2.40467	0.0164131	0.516283	-3.16	VGLL1	chrX	136530152	136532351	vestigial-like family member 1
high_vs_HC	gene42075	0.412654	3.09642	2.40438	0.0164261	0.516283	-3.16063	ASNSP6	chr18	11743669	11745868	asparagine synthetase (glutamine-hydrolyzing) pseudogene 6
high_vs_HC	gene48701	0.378971	2.55972	2.40314	0.0164816	0.516283	-3.1633	LOC392439	chrX	34385722	34387921	serine/arginine-rich splicing factor 2 pseudogene
high_vs_HC	gene14205	-2.53559	5.63124	-2.37283	0.0180915	0.530266	-3.16346	SMA4	chr5	70289978	70292177	glucuronidase, beta pseudogene
high_vs_HC	gene39443	0.245682	0.685847	2.4029	0.0164923	0.516283	-3.16382	IL17C	chr16	88636593	88638792	interleukin 17C
high_vs_HC	gene17063	0.426186	2.17406	2.4027	0.0165013	0.516283	-3.16426	TREML5P	chr6	41247377	41249576	triggering receptor expressed on myeloid cells-like 5, pseudogene
high_vs_HC	gene15578	0.376937	3.17509	2.40221	0.0165229	0.516283	-3.16529	RPL26L1	chr5	172952294	172954493	ribosomal protein L26-like 1
high_vs_HC	gene10603	0.252417	2.05888	2.40145	0.0165572	0.516283	-3.16695	IQCJ	chr3	159067252	159069451	IQ motif containing J
high_vs_HC	gene10602	0.252417	2.05888	2.40145	0.0165572	0.516283	-3.16695	IQCJ-SCHIP1	chr3	159067252	159069451	IQCJ-SCHIP1 readthrough
high_vs_HC	gene20790	0.0978862	0.399606	2.40127	0.016565	0.516283	-3.16732	SLC37A3	chr7	140398440	140400639	solute carrier family 37, member 3
high_vs_HC	gene47879	0.383139	2.59742	2.40095	0.0165797	0.516283	-3.16802	C22orf42	chr22	32160233	32162432	chromosome 22 open reading frame 42
high_vs_HC	gene5693	0.490427	3.66068	2.40094	0.01658	0.516283	-3.16804	MIR4433A	chr2	64338759	64340958	microRNA 4433a
high_vs_HC	gene34007	0.60527	1.30324	2.40071	0.0165905	0.516283	-3.16854	DUXAP10	chr14	19337475	19339674	double homeobox A pseudogene 10
high_vs_HC	gene21348	0.594742	3.01684	2.40068	0.0165918	0.516283	-3.1686	RPS3AP30	chr8	7120848	7123047	ribosomal protein S3a pseudogene 30
high_vs_HC	gene19594	0.280503	1.74655	2.40057	0.0165967	0.516283	-3.16884	SEPT7P4	chr7	63248122	63250321	septin 7 pseudogene 4
high_vs_HC	gene35633	-0.285429	1.34674	-2.40046	0.0166019	0.516283	-3.16909	MIR4309	chr14	102537644	102539843	microRNA 4309
high_vs_HC	gene16904	0.352195	3.18023	2.40018	0.0166142	0.516283	-3.16968	LINC01016	chr6	33896708	33898907	long intergenic non-protein coding RNA 1016
high_vs_HC	gene7621	0.372621	3.06592	2.39981	0.0166309	0.516283	-3.17047	C2orf66	chr2	196810077	196812276	chromosome 2 open reading frame 66
high_vs_HC	gene3331	0.646796	4.16174	2.3996	0.0166403	0.516283	-3.17092	CNN2P10	chr1	166794245	166796444	calponin 2 pseudogene 10
high_vs_HC	gene20526	0.363249	3.45616	2.3996	0.0166404	0.516283	-3.17093	RPS2P31	chr7	124478502	124480701	ribosomal protein S2 pseudogene 31
high_vs_HC	gene12304	0.522374	3.59008	2.3993	0.0166539	0.516283	-3.17157	TECRP1	chr4	86949906	86952105	trans-2,3-enoyl-CoA reductase pseudogene 1
high_vs_HC	gene4954	0.141288	-1.40022	2.39897	0.0166688	0.516283	-3.17228	NOL10	chr2	10689788	10691987	nucleolar protein 10
high_vs_HC	gene49174	0.278543	1.61592	2.39891	0.0166718	0.516283	-3.17243	HEPH	chrX	66160519	66162718	hephaestin
high_vs_HC	gene24613	0.408727	3.05978	2.39738	0.0167407	0.517974	-3.1757	ALDOB	chr9	101435581	101437780	aldolase B, fructose-bisphosphate
high_vs_HC	gene49715	0.359332	2.03758	2.39619	0.0167949	0.51911	-3.17827	RPL36P18	chrX	115196399	115198598	ribosomal protein L36 pseudogene 18
high_vs_HC	gene38258	0.309611	3.69077	2.39526	0.0168373	0.51911	-3.18027	LOC646828	chr16	21550177	21552376	carbonic anhydrase VA, mitochondrial pseudogene
high_vs_HC	gene34670	0.146115	-2.0664	2.39496	0.0168509	0.51911	-3.18092	RPL36AP42	chr14	49618920	49621119	ribosomal protein L36a pseudogene 42
high_vs_HC	gene29089	0.50623	0.907782	2.39495	0.0168514	0.51911	-3.18094	ACY3	chr11	67650608	67652807	aspartoacylase (aminocyclase) 3
high_vs_HC	gene7160	0.334521	1.4679	2.39468	0.0168635	0.51911	-3.18151	DAPL1	chr2	158793317	158795516	death associated protein-like 1
high_vs_HC	gene17791	-1.73927	6.64315	-2.39226	0.0170145	0.519561	-3.18312	RPL36AP24	chr6	108316052	108318251	ribosomal protein L36a pseudogene 24
high_vs_HC	gene38543	0.784099	4.71091	2.39331	0.0169266	0.519561	-3.18447	VN1R64P	chr16	31544805	31547004	vomeronasal 1 receptor 64 pseudogene
high_vs_HC	gene45415	0.672889	3.90734	2.39314	0.016934	0.519561	-3.18482	EIF4EP1	chr20	5546852	5549051	eukaryotic translation initiation factor 4E pseudogene 1
high_vs_HC	gene48452	-0.477309	3.78399	-2.39308	0.0169371	0.519561	-3.18497	FAM9A	chrX	8801184	8803383	family with sequence similarity 9, member A
high_vs_HC	gene32667	0.304119	1.17437	2.39291	0.0169448	0.519561	-3.18533	ZNF965P	chr13	18731719	18733918	zinc finger protein 965, pseudogene
high_vs_HC	gene48946	0.307226	2.14846	2.39223	0.0169761	0.519561	-3.18679	SYP-AS1	chrX	49196839	49199038	SYP antisense RNA 1
high_vs_HC	gene41401	-0.281989	1.94828	-2.39212	0.0169812	0.519561	-3.18703	CSHL1	chr17	63911124	63913323	chorionic somatomammotropin hormone-like 1
high_vs_HC	gene46422	-0.202719	-0.18074	-2.39169	0.0170006	0.519561	-3.18794	SLC17A9	chr20	62950647	62952846	solute carrier family 17 (vesicular nucleotide transporter), member 9
high_vs_HC	gene40489	0.250305	-2.2434	2.39138	0.0170148	0.519561	-3.1886	ASIC2	chr17	34156607	34158806	acid sensing (proton gated) ion channel 2
high_vs_HC	gene11984	-0.358203	-0.0432254	-2.39057	0.0170525	0.519561	-3.19036	STAP1	chr4	67556728	67558927	signal transducing adaptor family member 1
high_vs_HC	gene15892	1.10284	4.64144	2.3904	0.0170605	0.519561	-3.19073	RNA5SP201	chr6	3088610	3090809	RNA, 5S ribosomal pseudogene 201
high_vs_HC	gene21810	0.400904	-5.45495	2.39032	0.017064	0.519561	-3.19089	DUSP4	chr8	29350551	29352750	dual specificity phosphatase 4
high_vs_HC	gene10438	-0.27414	-3.29239	-2.38988	0.017084	0.519561	-3.19183	GYG1	chr3	148989408	148991607	glycogenin 1
high_vs_HC	gene45054	0.359296	0.980518	2.38982	0.0170869	0.519561	-3.19196	RDH13	chr19	55069575	55071774	retinol dehydrogenase 13 (all-trans/9-cis)
high_vs_HC	gene42336	0.273178	2.02625	2.38967	0.0170937	0.519561	-3.19227	RPL7AP67	chr18	35383826	35386025	ribosomal protein L7a pseudogene 67
high_vs_HC	gene36146	0.332339	2.13416	2.38847	0.0171493	0.520722	-3.19485	SNORD116-28	chr15	25102641	25104840	small nucleolar RNA, C/D box 116-28
high_vs_HC	gene42485	0.0733878	-1.5254	2.38823	0.0171606	0.520722	-3.19538	ACAA2	chr18	49813682	49815881	acetyl-CoA acyltransferase 2
high_vs_HC	gene33722	0.688565	3.49755	2.38776	0.0171822	0.52094	-3.19638	RN7SKP8	chr13	98203993	98206192	RNA, 7SK small nuclear pseudogene 8
high_vs_HC	gene9743	0.0704048	-1.24467	2.38654	0.0172388	0.522072	-3.19899	ZBTB11-AS1	chr3	101674430	101676629	ZBTB11 antisense RNA 1
high_vs_HC	gene34553	0.299527	-3.73117	2.38634	0.0172484	0.522072	-3.19943	SFTA3	chr14	36513586	36515785	surfactant associated 3
high_vs_HC	gene21711	0.429176	3.75337	2.38485	0.0173176	0.523443	-3.20261	LOC646708	chr8	23483486	23485685	DnaJ (Hsp40) homolog, subfamily C, member 5 pseudogene
high_vs_HC	gene50349	0.364126	1.83493	2.3846	0.0173293	0.523443	-3.20314	IL9R	chrX	155995336	155997535	interleukin 9 receptor
high_vs_HC	gene46032	0.206378	1.39321	2.38425	0.0173459	0.523443	-3.2039	LINC01260	chr20	44671540	44673739	long intergenic non-protein coding RNA 1260
high_vs_HC	gene4167	0.367892	3.04754	2.38413	0.0173516	0.523443	-3.20416	TGFB2-OT1	chr1	218440626	218442825	TGFB2 overlapping transcript 1
high_vs_HC	gene23488	0.526314	3.42915	2.38348	0.0173818	0.523789	-3.20554	IFNA4	chr9	21187400	21189599	interferon, alpha 4
high_vs_HC	gene33911	0.3942	3.44004	2.38326	0.0173921	0.523789	-3.20601	SPACA7	chr13	112373881	112376080	sperm acrosome associated 7
high_vs_HC	gene40029	0.383	3.02437	2.3828	0.0174139	0.524011	-3.20701	PMP22	chr17	15265158	15267357	peripheral myelin protein 22
high_vs_HC	gene50692	1.59804	0.680861	2.37922	0.017588	0.525517	-3.20728	TTTY6B	chrY	22142987	22145186	testis-specific transcript, Y-linked 6B (non-protein coding)
high_vs_HC	gene48777	0.827347	5.18122	2.37873	0.0176092	0.525517	-3.20827	RPS2P55	chrX	40935688	40937887	ribosomal protein S2 pseudogene 55
high_vs_HC	gene48417	0.498009	3.89831	2.37975	0.017558	0.525517	-3.2087	ARSF	chrX	3038234	3040433	arylsulfatase F
high_vs_HC	gene2765	0.441677	3.84757	2.38177	0.0174624	0.524759	-3.20921	SELENBP1	chr1	151372535	151374734	selenium binding protein 1
high_vs_HC	gene1984	0.425357	2.63255	2.38165	0.0174678	0.524759	-3.20946	UBE2WP1	chr1	96416573	96418772	ubiquitin-conjugating enzyme E2W pseudogene 1
high_vs_HC	gene23595	0.515414	3.77426	2.38047	0.0175235	0.525517	-3.21199	SLC25A5P8	chr9	32334233	32336432	solute carrier family 25 (mitochondrial carrier; adenine nucleotide translocator), member 5 pseudogene 8
high_vs_HC	gene40210	-0.124959	-1.20509	-2.37979	0.0175555	0.525517	-3.21343	ALDH3A2	chr17	19646136	19648335	aldehyde dehydrogenase 3 family, member A2
high_vs_HC	gene45286	1.15997	5.30267	2.37978	0.0175583	0.525517	-3.21352	PSMF1	chr20	1111263	1113462	proteasome (prosome, macropain) inhibitor subunit 1 (PI31)
high_vs_HC	gene17187	-0.307098	-3.68371	-2.37932	0.0175778	0.525517	-3.21444	ENPP4	chr6	46127964	46130163	ectonucleotide pyrophosphatase/phosphodiesterase 4 (putative)
high_vs_HC	gene43693	0.113236	0.0453137	2.37869	0.017608	0.525517	-3.2158	ZNF14	chr19	19732913	19735112	zinc finger protein 14
high_vs_HC	gene43521	0.170263	-3.18793	2.37752	0.0176636	0.526703	-3.2183	AKAP8	chr19	15379629	15381828	A kinase (PRKA) anchor protein 8
high_vs_HC	gene8686	0.372424	2.73134	2.37583	0.0177439	0.528664	-3.2219	LOC100421669	chr3	22812257	22814456	ribosome binding protein 1 homolog 180kDa (dog) pseudogene
high_vs_HC	gene31520	0.427897	2.92064	2.37531	0.0177687	0.528966	-3.22301	RPL32P26	chr12	62656823	62659022	ribosomal protein L32 pseudogene 26
high_vs_HC	gene27443	0.56132	2.95337	2.37387	0.0178378	0.529846	-3.22609	LINC01001	chr11	131721	133920	long intergenic non-protein coding RNA 1001
high_vs_HC	gene39064	0.278127	1.23764	2.3738	0.0178411	0.529846	-3.22623	KARSP3	chr16	68004252	68006451	lysyl-tRNA synthetase pseudogene 3
high_vs_HC	gene13938	0.0735044	-0.518265	2.37311	0.017874	0.529846	-3.22769	PAIP1	chr5	43557220	43559419	poly(A) binding protein interacting protein 1
high_vs_HC	gene21671	0.193415	1.49543	2.37251	0.0179031	0.529846	-3.22898	PHYHIP	chr8	22232139	22234338	phytanoyl-CoA 2-hydroxylase interacting protein
high_vs_HC	gene24136	0.139066	-3.37424	2.37209	0.0179234	0.529846	-3.22988	ZFAND5	chr9	72365048	72367247	zinc finger, AN1-type domain 5
high_vs_HC	gene45107	0.251698	2.04297	2.37191	0.0179317	0.529846	-3.23025	RFPL4AP1	chr19	55775564	55777763	ret finger protein-like 4A pseudogene 1
high_vs_HC	gene35023	-0.236691	-3.14914	-2.37187	0.0179337	0.529846	-3.23034	PLEKHD1	chr14	69482754	69484953	pleckstrin homology domain containing, family D (with coiled-coil domains) member 1
high_vs_HC	gene20175	-0.07959	-0.20157	-2.37132	0.0179604	0.529846	-3.23152	MCM7	chr7	100101741	100103940	minichromosome maintenance complex component 7
high_vs_HC	gene18811	0.461694	3.26317	2.37125	0.0179636	0.529846	-3.23166	LOC100420863	chr7	6900425	6902624	eva-1 homolog C (C. elegans) pseudogene
high_vs_HC	gene16790	0.393973	3.28033	2.37116	0.017968	0.529846	-3.23185	C2-AS1	chr6	31941525	31943724	C2 antisense RNA 1
high_vs_HC	gene19675	0.488998	0.0190975	2.37111	0.0179706	0.529846	-3.23197	ZNF107	chr7	64664083	64666282	zinc finger protein 107
high_vs_HC	gene44461	0.123442	-1.89323	2.37104	0.017974	0.529846	-3.23212	FOSB	chr19	45465995	45468194	FBJ murine osteosarcoma viral oncogene homolog B
high_vs_HC	gene6534	0.412287	3.26676	2.37058	0.0179962	0.530068	-3.2331	RPL22P11	chr2	109737343	109739542	ribosomal protein L22 pseudogene 11
high_vs_HC	gene33765	-0.937032	5.23118	-2.3693	0.0180589	0.530266	-3.23584	NDUFA12P1	chr13	100027975	100030174	NADH dehydrogenase (ubiquinone) 1 alpha subcomplex, 12 pseudogene 1
high_vs_HC	gene46765	0.368098	2.23203	2.36918	0.0180638	0.530266	-3.23607	EIF4A1P1	chr21	27367780	27369979	eukaryotic translation initiation factor 4A1 pseudogene 1
high_vs_HC	gene44957	0.389387	3.84048	2.36914	0.0180658	0.530266	-3.23616	MIR520G	chr19	53720166	53722365	microRNA 520g
high_vs_HC	gene37626	-0.853283	0.850922	-2.36856	0.0180938	0.530266	-3.23738	CERS3	chr15	100544587	100546786	ceramide synthase 3
high_vs_HC	gene37022	0.239973	2.25621	2.36835	0.018104	0.530266	-3.23783	SALRNA2	chr15	70633249	70635448	senescence associated long non-coding RNA 2
high_vs_HC	gene31596	0.452444	3.81747	2.36832	0.0181056	0.530266	-3.2379	MRPL40P1	chr12	67349503	67351702	mitochondrial ribosomal protein L40 pseudogene 1
high_vs_HC	gene30220	0.531978	3.94081	2.36795	0.0181236	0.530366	-3.23869	LOC283172	chr11	133865490	133867689	calponin 2 pseudogene
high_vs_HC	gene1007	0.115059	1.31383	2.36639	0.0181995	0.532138	-3.242	RPS27P9	chr1	37554215	37556414	ribosomal protein S27 pseudogene 9
high_vs_HC	gene29731	0.65073	3.59937	2.36553	0.0182418	0.532138	-3.24384	RNA5SP349	chr11	109120787	109122986	RNA, 5S ribosomal pseudogene 349
high_vs_HC	gene37819	0.159742	0.0320638	2.36498	0.0182687	0.532138	-3.24501	NOXO1	chr16	1981350	1983549	NADPH oxidase organizer 1
high_vs_HC	gene28530	0.354081	2.29684	2.36385	0.0183238	0.532138	-3.24739	OR5R1	chr11	56418033	56420232	olfactory receptor, family 5, subfamily R, member 1 (gene/pseudogene)
high_vs_HC	gene45919	0.372387	2.17584	2.36358	0.0183374	0.532138	-3.24798	SRC	chr20	37342685	37344884	SRC proto-oncogene, non-receptor tyrosine kinase
high_vs_HC	gene45452	0.0934335	-1.49914	2.36355	0.0183389	0.532138	-3.24804	PAK7	chr20	9838840	9841039	p21 protein (Cdc42/Rac)-activated kinase 7
high_vs_HC	gene47367	-2.134	-0.887968	-2.35245	0.0188951	0.536551	-3.24819	DGCR6	chr22	18904223	18906422	DiGeorge syndrome critical region gene 6
high_vs_HC	gene28824	0.131432	-1.84871	2.36333	0.0183492	0.532138	-3.24849	STX5	chr11	62831892	62834091	syntaxin 5
high_vs_HC	gene34065	0.448935	3.49157	2.36327	0.0183526	0.532138	-3.24864	KLHL33	chr14	20436111	20438310	kelch-like family member 33
high_vs_HC	gene13135	0.538248	3.51439	2.3632	0.0183561	0.532138	-3.24879	MIR578	chr4	165384242	165386441	microRNA 578
high_vs_HC	gene29069	0.119653	-1.54682	2.36319	0.0183566	0.532138	-3.24881	TBC1D10C	chr11	67401686	67403885	TBC1 domain family, member 10C
high_vs_HC	gene37506	0.415373	3.04189	2.36294	0.0183688	0.532138	-3.24934	DUXAP6	chr15	92279438	92281637	double homeobox A pseudogene 6
high_vs_HC	gene38432	0.418285	3.65807	2.36246	0.0183924	0.532138	-3.25035	QPRT	chr16	29667840	29670039	quinolinate phosphoribosyltransferase
high_vs_HC	gene3721	0.579041	2.45771	2.36239	0.0183957	0.532138	-3.25049	RGS21	chr1	192314992	192317191	regulator of G-protein signaling 21
high_vs_HC	gene47256	0.270491	1.71091	2.36238	0.0183961	0.532138	-3.25051	NEK2P2	chr22	15613038	15615237	NEK2 pseudogene 2
high_vs_HC	gene30757	0.342527	2.53644	2.3622	0.0184049	0.532138	-3.25089	SLCO1C1	chr12	20693355	20695554	solute carrier organic anion transporter family, member 1C1
high_vs_HC	gene6543	-0.94232	1.83218	-2.36185	0.0184227	0.532228	-3.25165	ZBTB45P1	chr2	109988164	109990363	zinc finger and BTB domain containing 45 pseudogene 1
high_vs_HC	gene3309	-0.666653	3.74561	-2.36073	0.0184777	0.533137	-3.25402	RPL21P27	chr1	165674272	165676471	ribosomal protein L21 pseudogene 27
high_vs_HC	gene20515	-0.233505	-4.20238	-2.36061	0.0184836	0.533137	-3.25427	WASL	chr7	123748872	123751071	Wiskott-Aldrich syndrome-like
high_vs_HC	gene12308	-2.02704	6.62864	-2.32309	0.0204823	0.550324	-3.25642	GAPDHP60	chr4	87205016	87207215	glyceraldehyde-3-phosphate dehydrogenase pseudogene 60
high_vs_HC	gene43511	0.187343	0.793288	2.35929	0.0185493	0.534604	-3.25708	CCDC105	chr19	15008727	15010926	coiled-coil domain containing 105
high_vs_HC	gene1337	0.491309	3.67026	2.35851	0.0185877	0.53501	-3.25872	HMGB1P45	chr1	50399171	50401370	high mobility group box 1 pseudogene 45
high_vs_HC	gene9900	0.515055	2.76068	2.35835	0.0185957	0.53501	-3.25906	LOC645180	chr3	114232822	114235021	KIAA1539 pseudogene
high_vs_HC	gene36316	-1.46407	5.95728	-2.35613	0.0187168	0.53501	-3.25907	LOC400347	chr15	31453939	31456138	REX4, RNA exonuclease 4 homolog (S. cerevisiae) pseudogene
high_vs_HC	gene49596	-0.922709	3.6079	-2.34376	0.0193369	0.539002	-3.26029	LOC100101478	chrX	104062739	104064938	H2B histone family, member M pseudogene
high_vs_HC	gene9408	0.643249	4.47597	2.35756	0.018635	0.53501	-3.26073	THOC7-AS1	chr3	63858645	63860844	THOC7 antisense RNA 1
high_vs_HC	gene43172	-0.19111	1.96236	-2.35687	0.0186694	0.53501	-3.26219	CLEC4GP1	chr19	7785484	7787683	C-type lectin domain family 4, member G pseudogene 1
high_vs_HC	gene32832	0.0801301	-0.827131	2.35641	0.0186925	0.53501	-3.26317	MTMR6	chr13	25287367	25289566	myotubularin related protein 6
high_vs_HC	gene12110	0.193436	-0.790506	2.35589	0.0187184	0.53501	-3.26426	CXCL1P	chr4	73944294	73946493	chemokine (C-X-C motif) ligand 1 pseudogene
high_vs_HC	gene13573	0.635463	3.89937	2.35582	0.0187219	0.53501	-3.26442	MIR4458	chr5	8458925	8461124	microRNA 4458
high_vs_HC	gene36982	0.0635978	-1.5923	2.35581	0.0187226	0.53501	-3.26444	CLN6	chr15	68229543	68231742	ceroid-lipofuscinosis, neuronal 6, late infantile, variant
high_vs_HC	gene16810	0.878882	5.22395	2.35581	0.0187244	0.53501	-3.26449	EGFL8	chr6	32162605	32164804	EGF-like-domain, multiple 8
high_vs_HC	gene28458	0.306374	1.34175	2.35568	0.0187287	0.53501	-3.2647	OR4X7P	chr11	55409527	55411726	olfactory receptor, family 4, subfamily X, member 7 pseudogene
high_vs_HC	gene30983	0.358816	2.65526	2.35522	0.018752	0.53501	-3.26568	RPS27P21	chr12	42678959	42681158	ribosomal protein S27 pseudogene 21
high_vs_HC	gene36540	0.0889927	-2.06385	2.35515	0.0187557	0.53501	-3.26584	STARD9	chr15	42573634	42575833	StAR-related lipid transfer (START) domain containing 9
high_vs_HC	gene19996	-0.187931	-2.39552	-2.35432	0.0187971	0.535769	-3.26759	STEAP2	chr7	90209686	90211885	STEAP family member 2, metalloreductase
high_vs_HC	gene1983	0.354016	2.37017	2.35345	0.0188411	0.536308	-3.26944	LOC101060164	chr1	96388651	96390850	secretory carrier membrane protein 1 pseudogene
high_vs_HC	gene38395	0.0932868	-2.07141	2.35315	0.0188561	0.536308	-3.27007	SH2B1	chr16	28844600	28846799	SH2B adaptor protein 1
high_vs_HC	gene9617	0.232487	-4.6437	2.35306	0.0188605	0.536308	-3.27025	CGGBP1	chr3	88149667	88151866	CGG triplet repeat binding protein 1
high_vs_HC	gene23012	0.436774	3.10366	2.35207	0.0189103	0.536551	-3.27234	MIR3686	chr8	129483943	129486142	microRNA 3686
high_vs_HC	gene49363	-0.261255	0.0938824	-2.35201	0.0189135	0.536551	-3.27247	CYSLTR1	chrX	78327492	78329691	cysteinyl leukotriene receptor 1
high_vs_HC	gene4001	0.460179	2.71345	2.34988	0.0190214	0.537066	-3.27698	PFKFB2	chr1	207032416	207034615	6-phosphofructo-2-kinase/fructose-2,6-biphosphatase 2
high_vs_HC	gene49643	0.35261	1.87168	2.34987	0.0190216	0.537066	-3.27698	NLRP3P	chrX	107984792	107986991	NLR family, pyrin domain containing 3 pseudogene
high_vs_HC	gene14421	-0.104367	-2.41572	-2.34953	0.0190391	0.537066	-3.27771	TMEM167A	chr5	83077254	83079453	transmembrane protein 167A
high_vs_HC	gene27697	0.437218	3.11747	2.34938	0.0190467	0.537066	-3.27803	OR51B2	chr11	5324153	5326352	olfactory receptor, family 51, subfamily B, member 2 (gene/pseudogene)
high_vs_HC	gene7699	-0.440525	1.1306	-2.34928	0.0190517	0.537066	-3.27824	ALS2CR11	chr2	201618984	201621183	amyotrophic lateral sclerosis 2 (juvenile) chromosome region, candidate 11
high_vs_HC	gene34124	0.523739	4.44068	2.34918	0.0190569	0.537066	-3.27845	CKAP2P1	chr14	21113233	21115432	cytoskeleton associated protein 2 pseudogene 1
high_vs_HC	gene23748	0.616344	2.74434	2.34899	0.0190667	0.537066	-3.27886	OR13C6P	chr9	35992086	35994285	olfactory receptor, family 13, subfamily C, member 6 pseudogene
high_vs_HC	gene733	0.637077	-1.16351	2.34897	0.0190676	0.537066	-3.27889	UBXN11	chr1	26318066	26320265	UBX domain protein 11
high_vs_HC	gene4390	-3.57226	0.481123	-2.344	0.0193481	0.539002	-3.27922	RNA5S14	chr1	228639256	228641455	RNA, 5S ribosomal 14
high_vs_HC	gene3403	0.360506	-5.12635	2.34874	0.0190794	0.537066	-3.27938	C1orf112	chr1	169793005	169795204	chromosome 1 open reading frame 112
high_vs_HC	gene20629	0.407888	3.13947	2.34839	0.0190971	0.537066	-3.28012	CPA2	chr7	130264863	130267062	carboxypeptidase A2 (pancreatic)
high_vs_HC	gene47836	0.50284	4.36391	2.3482	0.0191066	0.537066	-3.28051	MIR3200	chr22	30729557	30731756	microRNA 3200
high_vs_HC	gene37210	-0.131558	-0.917683	-2.34814	0.0191099	0.537066	-3.28065	CRABP1	chr15	78338324	78340523	cellular retinoic acid binding protein 1
high_vs_HC	gene39052	0.0488762	-0.531613	2.3477	0.0191322	0.537277	-3.28157	CENPT	chr16	67847259	67849458	centromere protein T
high_vs_HC	gene42116	0.0767208	-2.74301	2.34706	0.0191647	0.537415	-3.28291	FAM210A	chr18	13726393	13728592	family with sequence similarity 210, member A
high_vs_HC	gene46023	0.233575	1.13422	2.34702	0.0191669	0.537415	-3.283	HNF4A-AS1	chr20	44395507	44397706	HNF4A antisense RNA 1
high_vs_HC	gene33769	1.69381	7.22422	2.34095	0.0195426	0.540301	-3.28327	RPL15P18	chr13	100150944	100153143	ribosomal protein L15 pseudogene 18
high_vs_HC	gene22079	0.422668	3.70145	2.34656	0.0191905	0.537661	-3.28398	BRIX1P1	chr8	51433594	51435793	BRX1, biogenesis of ribosomes pseudogene 1
high_vs_HC	gene37523	0.68003	4.44757	2.34578	0.0192302	0.538016	-3.28561	ASB9P1	chr15	92793484	92795683	ankyrin repeat and SOCS box containing 9 pseudogene 1
high_vs_HC	gene26133	0.586636	4.41691	2.34573	0.0192329	0.538016	-3.28572	FRMPD2	chr10	48274699	48276898	FERM and PDZ domain containing 2
high_vs_HC	gene29104	0.443243	3.3093	2.34524	0.0192579	0.538298	-3.28675	RPS3AP40	chr11	67926256	67928455	ribosomal protein S3a pseudogene 40
high_vs_HC	gene42165	0.378599	1.0068	2.34417	0.0193127	0.539002	-3.289	LOC644669	chr18	15325720	15327919	ankyrin repeat domain 30B pseudogene
high_vs_HC	gene3744	0.543082	4.29302	2.34345	0.0193501	0.539002	-3.29053	LINC01031	chr1	193302745	193304944	long intergenic non-protein coding RNA 1031
high_vs_HC	gene6188	0.500886	2.78959	2.34303	0.0193719	0.539002	-3.29142	IGKV1D-35	chr2	89893314	89895513	immunoglobulin kappa variable 1D-35 (pseudogene)
high_vs_HC	gene5228	0.921225	5.79492	2.34303	0.0193725	0.539002	-3.29143	LOC100505694	chr2	28016283	28018482	family with sequence similarity 133, member A pseudogene
high_vs_HC	gene1987	0.324866	2.31946	2.34237	0.0194057	0.539158	-3.2928	NDUFS5P2	chr1	96584588	96586787	NADH dehydrogenase (ubiquinone) Fe-S protein 5, 15kDa (NADH-coenzyme Q reductase) pseudogene 2
high_vs_HC	gene5514	0.165063	-2.59456	2.34233	0.0194079	0.539158	-3.29289	PPP1R21	chr2	48438769	48440968	protein phosphatase 1, regulatory subunit 21
high_vs_HC	gene1305	-0.309172	-0.5523	-2.34112	0.0194702	0.539976	-3.29542	FOXD2-AS1	chr1	47434442	47436641	FOXD2 antisense RNA 1 (head to head)
high_vs_HC	gene8520	0.574217	4.07198	2.34102	0.0194753	0.539976	-3.29563	GHRLOS	chr3	10278952	10281151	ghrelin opposite strand/antisense RNA
high_vs_HC	gene447	0.128081	0.856304	2.34071	0.0194917	0.539976	-3.29629	RSG1	chr1	16237253	16239452	REM2 and RAB-like small GTPase 1
high_vs_HC	gene19637	0.284738	1.83542	2.3406	0.0194971	0.539976	-3.29651	LOC100419780	chr7	64003613	64005812	zinc finger protein 479 pseudogene
high_vs_HC	gene27281	0.986655	5.75714	2.3397	0.0195467	0.540301	-3.29848	RPS10P18	chr10	124490416	124492615	ribosomal protein S10 pseudogene 18
high_vs_HC	gene45393	0.643028	3.3888	2.33886	0.0195876	0.540301	-3.30017	LOC100421361	chr20	4736099	4738298	isopentenyl-diphosphate delta isomerase 1 pseudogene
high_vs_HC	gene8704	0.346942	1.69621	2.33864	0.019599	0.540301	-3.30063	RPL31P20	chr3	24428766	24430965	ribosomal protein L31 pseudogene 20
high_vs_HC	gene49193	0.284167	-1.02773	2.33854	0.0196044	0.540301	-3.30085	EFNB1	chrX	68826997	68829196	ephrin-B1
high_vs_HC	gene40700	0.136794	-1.8992	2.33854	0.0196045	0.540301	-3.30086	IKZF3	chr17	39863989	39866188	IKAROS family zinc finger 3 (Aiolos)
high_vs_HC	gene40669	0.562646	3.76251	2.33837	0.0196134	0.540301	-3.30121	MIR6779	chr17	38912979	38915178	microRNA 6779
high_vs_HC	gene27898	0.453336	3.23234	2.33807	0.0196289	0.540319	-3.30184	CSNK2A3	chr11	11353158	11355357	casein kinase 2, alpha 3 polypeptide
high_vs_HC	gene49920	0.314931	1.91954	2.33696	0.0196868	0.541313	-3.30417	FRMD7	chrX	132127823	132130022	FERM domain containing 7
high_vs_HC	gene35676	-0.166266	-0.882257	-2.33665	0.0197032	0.541313	-3.30482	ASPG	chr14	104083670	104085869	asparaginase
high_vs_HC	gene19315	-0.100418	-1.83713	-2.33652	0.01971	0.541313	-3.3051	MRPS24	chr7	43869347	43871546	mitochondrial ribosomal protein S24
high_vs_HC	gene10390	-0.129016	-2.43326	-2.3362	0.0197266	0.541358	-3.30576	CHST2	chr3	143117776	143119975	carbohydrate (N-acetylglucosamine-6-O) sulfotransferase 2
high_vs_HC	gene46456	0.147736	1.45969	2.33533	0.0197722	0.5422	-3.30759	C20orf195	chr20	63551020	63553219	chromosome 20 open reading frame 195
high_vs_HC	gene48540	-0.528035	2.99052	-2.33444	0.019819	0.543002	-3.30945	MAGEB17	chrX	16165481	16167680	melanoma antigen family B17
high_vs_HC	gene36542	0.0513927	-0.762683	2.33418	0.0198327	0.543002	-3.31	CDAN1	chr15	42737020	42739219	codanin 1
high_vs_HC	gene33892	0.311612	2.24054	2.33392	0.0198465	0.543002	-3.31055	SALL4P4	chr13	111182497	111184696	spalt-like transcription factor 4 pseudogene 4
high_vs_HC	gene3628	0.364817	3.12833	2.33307	0.019891	0.543807	-3.31232	RGS8	chr1	182753108	182755307	regulator of G-protein signaling 8
high_vs_HC	gene799	-0.402103	3.06974	-2.3319	0.0199529	0.545089	-3.31478	SPCS2P4	chr1	28096259	28098458	signal peptidase complex subunit 2 homolog (S. cerevisiae) pseudogene 4
high_vs_HC	gene25879	0.722803	4.0803	2.33115	0.0199929	0.545769	-3.31636	GLUD1P5	chr10	31615611	31617810	glutamate dehydrogenase 1 pseudogene 5
high_vs_HC	gene26161	1.32368	5.81285	2.32813	0.0201664	0.54812	-3.31789	RPL21P89	chr10	49813058	49815257	ribosomal protein L21 pseudogene 89
high_vs_HC	gene40720	0.107693	-0.310496	2.33012	0.0200472	0.546839	-3.3185	MIR6867	chr17	40191597	40193796	microRNA 6867
high_vs_HC	gene6694	0.659776	3.38667	2.3285	0.0201334	0.54812	-3.32189	STEAP3-AS1	chr2	119248872	119251071	STEAP3 antisense RNA 1
high_vs_HC	gene17298	0.788563	4.39411	2.32828	0.0201455	0.54812	-3.32236	LOC100130403	chr6	53376503	53378702	replication protein A3, 14kDa pseudogene
high_vs_HC	gene39873	0.178911	-1.08446	2.32767	0.0201777	0.54812	-3.32362	WRAP53	chr17	7684071	7686270	WD repeat containing, antisense to TP53
high_vs_HC	gene20495	0.323037	2.67411	2.32755	0.0201843	0.54812	-3.32388	LOC100130618	chr7	122157279	122159478	tetratricopeptide repeat domain 14 pseudogene
high_vs_HC	gene28455	0.279027	1.60035	2.32753	0.0201851	0.54812	-3.32392	OR4A12P	chr11	55323757	55325956	olfactory receptor, family 4, subfamily A, member 12 pseudogene
high_vs_HC	gene817	0.437184	1.50054	2.32626	0.0202534	0.549179	-3.32658	SNORD99	chr1	28578623	28580822	small nucleolar RNA, C/D box 99
high_vs_HC	gene49207	-0.436467	3.8353	-2.32596	0.0202696	0.549179	-3.32721	OTUD6A	chrX	70060491	70062690	OTU deubiquitinase 6A
high_vs_HC	gene33278	0.113299	-2.30046	2.32596	0.0202697	0.549179	-3.32722	DHRS12	chr13	51804000	51806199	dehydrogenase/reductase (SDR family) member 12
high_vs_HC	gene14980	-2.28802	6.91207	-2.28715	0.022599	0.559896	-3.32808	MTND4P12	chr5	134927837	134930036	MT-ND4 pseudogene 12
high_vs_HC	gene38639	0.233359	0.791359	2.32471	0.0203368	0.550321	-3.32983	LOC100422055	chr16	35088502	35090701	vacuolar protein sorting 35 homolog (S. cerevisiae) pseudogene
high_vs_HC	gene23127	-0.299923	-2.54095	-2.3246	0.0203422	0.550321	-3.33004	PSCA	chr8	142668308	142670507	prostate stem cell antigen
high_vs_HC	gene20229	0.550037	3.01419	2.3232	0.0204266	0.550324	-3.3307	ZAN	chr7	100731583	100733782	zonadhesin (gene/pseudogene)
high_vs_HC	gene43650	-0.631122	5.22162	-2.32377	0.0203876	0.550324	-3.33179	UBA52	chr19	18561766	18563965	ubiquitin A-52 residue ribosomal protein fusion product 1
high_vs_HC	gene43491	0.0987806	-0.208467	2.32363	0.0203949	0.550324	-3.33208	NDUFB7	chr19	14571878	14574077	NADH dehydrogenase (ubiquinone) 1 beta subcomplex, 7, 18kDa
high_vs_HC	gene49093	0.264288	2.28797	2.32337	0.0204086	0.550324	-3.33261	MTRNR2L10	chrX	55182312	55184511	MT-RNR2-like 10
high_vs_HC	gene34317	0.205482	-4.82248	2.32298	0.02043	0.550324	-3.33344	C14orf119	chr14	23093474	23095673	chromosome 14 open reading frame 119
high_vs_HC	gene836	0.0831777	-1.93847	2.32269	0.0204454	0.550324	-3.33403	PTPRU	chr1	29234516	29236715	protein tyrosine phosphatase, receptor type, U
high_vs_HC	gene46978	0.469215	4.28726	2.32209	0.0204779	0.550324	-3.33528	RNA5SP491	chr21	36849911	36852110	RNA, 5S ribosomal pseudogene 491
high_vs_HC	gene18988	0.088832	-1.13024	2.32094	0.0205405	0.550324	-3.33769	MALSU1	chr7	23297321	23299520	mitochondrial assembly of ribosomal large subunit 1
high_vs_HC	gene6198	0.586489	3.76893	2.32062	0.0205578	0.550324	-3.33836	IGKV3D-25	chr2	89986500	89988699	immunoglobulin kappa variable 3D-25 (pseudogene)
high_vs_HC	gene8916	0.158236	-1.34511	2.31991	0.0205961	0.550324	-3.33983	ENTPD3	chr3	40385156	40387355	ectonucleoside triphosphate diphosphohydrolase 3
high_vs_HC	gene48904	0.758621	2.45067	2.31988	0.0205981	0.550324	-3.3399	LOC101060049	chrX	48382954	48385153	ornithine aminotransferase, mitochondrial-like
high_vs_HC	gene4740	0.480405	3.26747	2.31968	0.0206088	0.550324	-3.34031	OR2M3	chr1	248201068	248203267	olfactory receptor, family 2, subfamily M, member 3
high_vs_HC	gene34924	-0.0419472	-1.54201	-2.3194	0.0206241	0.550324	-3.3409	ESR2	chr14	64338351	64340550	estrogen receptor 2 (ER beta)
high_vs_HC	gene38448	0.148262	-1.56627	2.31915	0.0206378	0.550324	-3.34142	TAOK2	chr16	29971641	29973840	TAO kinase 2
high_vs_HC	gene34585	-0.575988	3.55128	-2.31883	0.0206551	0.550324	-3.34209	RPL7AP2	chr14	39155122	39157321	ribosomal protein L7a pseudogene 2
high_vs_HC	gene6484	0.401127	2.85484	2.31845	0.0206756	0.550324	-3.34287	EEF1A1P12	chr2	106698477	106700676	eukaryotic translation elongation factor 1 alpha 1 pseudogene 12
high_vs_HC	gene47546	0.264654	1.43103	2.31835	0.0206813	0.550324	-3.34308	IGLV7-46	chr22	22367648	22369847	immunoglobulin lambda variable 7-46 (gene/pseudogene)
high_vs_HC	gene29605	0.338546	2.56978	2.31834	0.0206821	0.550324	-3.34311	LOC100289416	chr11	98131001	98133200	zinc finger protein 793
high_vs_HC	gene20583	-1.07109	3.24256	-2.31827	0.0206865	0.550324	-3.34327	FAM71F2	chr7	128669636	128671835	family with sequence similarity 71, member F2
high_vs_HC	gene13426	-1.90136	0.422391	-2.31817	0.0206912	0.550324	-3.34346	DUX4L7	chr4	190069232	190071431	double homeobox 4 like 7
high_vs_HC	gene45170	-0.113954	-1.09476	-2.31814	0.0206929	0.550324	-3.34353	ZNF304	chr19	57349245	57351444	zinc finger protein 304
high_vs_HC	gene9508	0.143414	-3.43555	2.31797	0.0207021	0.550324	-3.34388	GXYLT2	chr3	72846522	72848721	glucoside xylosyltransferase 2
high_vs_HC	gene40192	0.497921	4.43955	2.31787	0.0207075	0.550324	-3.34408	MIR1180	chr17	19344375	19346574	microRNA 1180
high_vs_HC	gene31344	0.465726	3.57644	2.31742	0.0207319	0.550568	-3.34501	OR6C71P	chr12	55377536	55379735	olfactory receptor, family 6, subfamily C, member 71 pseudogene
high_vs_HC	gene34189	0.280713	1.94715	2.31653	0.0207808	0.551135	-3.34687	TRAV24	chr14	22103343	22105542	T cell receptor alpha variable 24
high_vs_HC	gene7604	0.308107	2.25108	2.31648	0.0207838	0.551135	-3.34698	SLC39A10	chr2	195573977	195576176	solute carrier family 39 (zinc transporter), member 10
high_vs_HC	gene48740	0.327213	2.25011	2.31617	0.0208003	0.551171	-3.34761	LOC392442	chrX	38477252	38479451	BCL2-associated athanogene pseudogene
high_vs_HC	gene3249	1.19114	5.98982	2.31426	0.0209097	0.552737	-3.35169	RPL31P11	chr1	161685053	161687252	ribosomal protein L31 pseudogene 11
high_vs_HC	gene15530	0.460283	3.27306	2.31351	0.0209467	0.552737	-3.35314	LINC01187	chr5	170198942	170201141	long intergenic non-protein coding RNA 1187
high_vs_HC	gene27650	0.324454	2.0257	2.31344	0.0209509	0.552737	-3.3533	OR51F3P	chr11	4736878	4739077	olfactory receptor, family 51, subfamily F, member 3 pseudogene
high_vs_HC	gene24101	0.101951	0.0935855	2.31331	0.0209582	0.552737	-3.35358	FAM189A2	chr9	69322572	69324771	family with sequence similarity 189, member A2
high_vs_HC	gene26187	0.205861	-2.83247	2.31316	0.0209662	0.552737	-3.35388	PRKG1	chr10	50989151	50991350	protein kinase, cGMP-dependent, type I
high_vs_HC	gene10654	0.315382	1.97327	2.31308	0.0209709	0.552737	-3.35405	SI	chr3	165078296	165080495	sucrase-isomaltase (alpha-glucosidase)
high_vs_HC	gene30456	0.401018	2.95841	2.3128	0.0209859	0.552737	-3.35462	LOC100131676	chr12	7604835	7607034	clathrin, light chain A pseudogene
high_vs_HC	gene49310	0.456105	2.65247	2.30967	0.0211612	0.552737	-3.35597	MIR421	chrX	74218262	74220461	microRNA 421
high_vs_HC	gene40745	0.41455	3.16204	2.3121	0.0210251	0.552737	-3.35609	KRT25	chr17	40755343	40757542	keratin 25, type I
high_vs_HC	gene42504	1.18092	5.27527	2.31203	0.0210311	0.552737	-3.35628	RPL17P46	chr18	50821577	50823776	ribosomal protein L17 pseudogene 46
high_vs_HC	gene30559	0.507855	2.57018	2.31103	0.0210844	0.552737	-3.35831	CLEC1A	chr12	10098866	10101065	C-type lectin domain family 1, member A
high_vs_HC	gene6783	0.564408	4.22745	2.31101	0.0210855	0.552737	-3.35835	RPS26P19	chr2	127846881	127849080	ribosomal protein S26 pseudogene 19
high_vs_HC	gene23443	0.531	3.69311	2.31094	0.0210893	0.552737	-3.3585	SAMM50P1	chr9	17448416	17450615	SAMM50 sorting and assembly machinery component pseudogene 1
high_vs_HC	gene49597	-2.37296	-0.493763	-2.30832	0.0212363	0.552737	-3.35876	LOC101060236	chrX	104074474	104076673	developmental pluripotency associated 3 pseudogene
high_vs_HC	gene30180	-0.396508	0.327439	-2.31047	0.0211152	0.552737	-3.35946	LINC01395	chr11	129617070	129619269	long intergenic non-protein coding RNA 1395
high_vs_HC	gene28602	0.478261	3.54617	2.31009	0.0211365	0.552737	-3.36026	OR5AZ1P	chr11	57918031	57920230	olfactory receptor, family 5, subfamily AZ, member 1 pseudogene
high_vs_HC	gene25589	0.0905642	-0.0697147	2.30955	0.0211668	0.552737	-3.36139	UPF2	chr10	12042973	12045172	UPF2 regulator of nonsense transcripts homolog (yeast)
high_vs_HC	gene36147	0.297237	2.14352	2.3092	0.0211861	0.552737	-3.3621	SNORD116-29	chr15	25104520	25106719	small nucleolar RNA, C/D box 116-29
high_vs_HC	gene44841	0.274334	-0.0532906	2.30909	0.021192	0.552737	-3.36233	ZNF350-AS1	chr19	51947134	51949333	ZNF350 antisense RNA 1
high_vs_HC	gene30735	0.601059	4.98407	2.30871	0.0212132	0.552737	-3.36311	MEF2BNBP1	chr12	19107984	19110183	MEF2B neighbor pseudogene 1
high_vs_HC	gene16072	0.522813	3.52028	2.30834	0.0212338	0.552737	-3.36388	MRPL35P1	chr6	13947095	13949294	mitochondrial ribosomal protein L35 pseudogene 1
high_vs_HC	gene36119	0.349572	2.88817	2.30781	0.0212635	0.552737	-3.36498	SNORD116-1	chr15	25049476	25051675	small nucleolar RNA, C/D box 116-1
high_vs_HC	gene36118	0.349572	2.88817	2.30781	0.0212635	0.552737	-3.36498	SNORD116@	chr15	25049476	25051675	small nucleolar RNA, C/D box 116 cluster
high_vs_HC	gene5571	-1.13957	5.93627	-2.30661	0.0213372	0.552737	-3.3651	RNU7-81P	chr2	54848290	54850489	RNA, U7 small nuclear 81 pseudogene
high_vs_HC	gene24653	0.73812	2.57252	2.30762	0.0212745	0.552737	-3.36539	OR13I1P	chr9	104627755	104629954	olfactory receptor, family 13, subfamily I, member 1 pseudogene
high_vs_HC	gene44297	0.178583	-0.377221	2.30733	0.0212906	0.552737	-3.36598	CEACAM5	chr19	41706611	41708810	carcinoembryonic antigen-related cell adhesion molecule 5
high_vs_HC	gene28784	0.32472	2.65098	2.30732	0.021291	0.552737	-3.366	SCGB1D2	chr11	62239630	62241829	secretoglobin, family 1D, member 2
high_vs_HC	gene36883	0.602491	3.24804	2.30723	0.021296	0.552737	-3.36618	FBXL22	chr15	63592830	63595029	F-box and leucine-rich repeat protein 22
high_vs_HC	gene34021	0.284333	1.77934	2.30723	0.021296	0.552737	-3.36618	USP10P1	chr14	19675750	19677949	ubiquitin specific peptidase 10 pseudogene 1
high_vs_HC	gene16765	0.500468	3.06968	2.3069	0.0213145	0.552737	-3.36687	LY6G6E	chr6	31713866	31716065	lymphocyte antigen 6 complex, locus G6E (pseudogene)
high_vs_HC	gene13452	0.415636	3.90521	2.30637	0.0213445	0.552737	-3.36798	LOC100310782	chr5	404350	406549	mitochondrial translational initiation factor 3 pseudogene
high_vs_HC	gene4381	-1.88139	0.332263	-2.3063	0.0213484	0.552737	-3.36812	RNA5S5	chr1	228619151	228621350	RNA, 5S ribosomal 5
high_vs_HC	gene7166	0.640622	4.11008	2.30552	0.0213922	0.553475	-3.36974	BTF3L4P2	chr2	159001650	159003849	basic transcription factor 3-like 4 pseudogene 2
high_vs_HC	gene20457	-0.542439	3.31145	-2.30514	0.0214137	0.553633	-3.37053	ASZ1	chr7	117427324	117429523	ankyrin repeat, SAM and basic leucine zipper domain containing 1
high_vs_HC	gene25574	0.374222	3.7163	2.30452	0.0214487	0.554143	-3.37181	CELF2	chr10	11002641	11004840	CUGBP, Elav-like family member 2
high_vs_HC	gene8670	0.852578	4.48015	2.30387	0.0214853	0.554457	-3.37316	PP2D1	chr3	20012581	20014780	protein phosphatase 2C-like domain containing 1
high_vs_HC	gene49857	0.229311	1.04462	2.30376	0.0214915	0.554457	-3.37339	PRR32	chrX	126817764	126819963	proline rich 32
high_vs_HC	gene21156	0.550384	4.61686	2.30324	0.0215207	0.554814	-3.37445	RPS20P19	chr7	152590865	152593064	ribosomal protein S20 pseudogene 19
high_vs_HC	gene12239	0.444901	2.63626	2.30276	0.021548	0.554908	-3.37545	NPM1P41	chr4	82011040	82013239	nucleophosmin 1 (nucleolar phosphoprotein B23, numatrin) pseudogene 41
high_vs_HC	gene3582	0.658248	3.88716	2.30236	0.0215707	0.554908	-3.37628	FAM163A	chr1	179725763	179727962	family with sequence similarity 163, member A
high_vs_HC	gene16966	0.0911314	0.147524	2.302	0.0215911	0.554908	-3.37703	MAPK14	chr6	36025635	36027834	mitogen-activated protein kinase 14
high_vs_HC	gene11694	0.377799	3.25941	2.30192	0.0215955	0.554908	-3.37719	MRPS33P2	chr4	38006906	38009105	mitochondrial ribosomal protein S33 pseudogene 2
high_vs_HC	gene37063	0.466367	3.2017	2.30182	0.0216011	0.554908	-3.37739	LOC100420930	chr15	72604793	72606992	SWI5 recombination repair homolog (yeast) pseudogene
high_vs_HC	gene22259	0.369055	2.41094	2.30149	0.0216199	0.554999	-3.37808	LINC00967	chr8	66190114	66192313	long intergenic non-protein coding RNA 967
high_vs_HC	gene39445	0.0985402	-2.95267	2.30113	0.0216405	0.555132	-3.37883	MVD	chr16	88662958	88665157	mevalonate (diphospho) decarboxylase
high_vs_HC	gene49044	0.977074	0.73787	2.28763	0.0224198	0.559698	-3.37961	FAM156B	chrX	52889306	52891505	family with sequence similarity 156, member B
high_vs_HC	gene6215	0.403693	2.84698	2.30039	0.0216825	0.555342	-3.38035	IGKV2D-10	chr2	90177890	90180089	immunoglobulin kappa variable 2D-10 (pseudogene)
high_vs_HC	gene17441	0.436595	3.83326	2.30018	0.0216941	0.555342	-3.38078	LOC100422453	chr6	72520553	72522752	polymerase (DNA directed), delta 1, catalytic subunit 125kDa pseudogene
high_vs_HC	gene18284	0.305084	1.81785	2.30017	0.0216947	0.555342	-3.3808	RNA5SP222	chr6	146338420	146340619	RNA, 5S ribosomal pseudogene 222
high_vs_HC	gene49741	0.296281	1.68102	2.29916	0.0217524	0.556424	-3.38289	RPL12P43	chrX	118144063	118146262	ribosomal protein L12 pseudogene 43
high_vs_HC	gene43096	0.0718939	-2.34109	2.29718	0.0218658	0.557694	-3.38699	NDUFA11	chr19	5903814	5906013	NADH dehydrogenase (ubiquinone) 1 alpha subcomplex, 11, 14.7kDa
high_vs_HC	gene36364	0.0973771	-1.00474	2.29717	0.0218663	0.557694	-3.387	NUTM1	chr15	34341251	34343450	NUT midline carcinoma, family member 1
high_vs_HC	gene43644	-0.143441	-0.137755	-2.2969	0.0218816	0.557694	-3.38755	LRRC25	chr19	18397426	18399625	leucine rich repeat containing 25
high_vs_HC	gene24575	0.0558457	-2.18334	2.29652	0.0219036	0.557694	-3.38835	ALG2	chr9	99221765	99223964	ALG2, alpha-1,3/1,6-mannosyltransferase
high_vs_HC	gene9732	-0.56665	4.20343	-2.29648	0.0219055	0.557694	-3.38841	IMPG2	chr3	101320376	101322575	interphotoreceptor matrix proteoglycan 2
high_vs_HC	gene45293	0.103822	-1.93918	2.29618	0.021923	0.557694	-3.38904	SNPH	chr20	1264297	1266496	syntaphilin
high_vs_HC	gene1970	-0.5787	2.42123	-2.29615	0.0219244	0.557694	-3.38909	TMEM56	chr1	95090517	95092716	transmembrane protein 56
high_vs_HC	gene43580	0.0502165	-0.05122	2.29589	0.0219399	0.557694	-3.38965	SIN3B	chr19	16827387	16829586	SIN3 transcription regulator family member B
high_vs_HC	gene48103	0.0605416	-0.634703	2.29587	0.0219408	0.557694	-3.38968	ZC3H7B	chr22	41299503	41301702	zinc finger CCCH-type containing 7B
high_vs_HC	gene49705	0.264816	1.41959	2.29525	0.0219762	0.558073	-3.39095	MIR1298	chrX	114713233	114715432	microRNA 1298
high_vs_HC	gene49309	-0.671766	3.41007	-2.26118	0.0240273	0.565398	-3.39146	RAB11FIP1P1	chrX	74200786	74202985	RAB11 family interacting protein 1 (class I) pseudogene 1
high_vs_HC	gene1120	0.327062	2.93896	2.29463	0.022012	0.558073	-3.39223	RPL36AP9	chr1	41264680	41266879	ribosomal protein L36a pseudogene 9
high_vs_HC	gene30713	0.273245	-1.086	2.29456	0.0220159	0.558073	-3.39237	LMO3	chr12	16609931	16612130	LIM domain only 3 (rhombotin-like 2)
high_vs_HC	gene47202	0.389234	3.60173	2.29431	0.0220308	0.558073	-3.39291	SLC19A1	chr21	45562927	45565126	solute carrier family 19 (folate transporter), member 1
high_vs_HC	gene4723	-0.917214	-1.5122	-2.29427	0.0220328	0.558073	-3.39298	CLK3P2	chr1	247936929	247939128	CDC-like kinase 3 pseudogene 2
high_vs_HC	gene5981	0.383562	2.47529	2.29374	0.0220635	0.558459	-3.39407	LOC100130209	chr2	81419157	81421356	charged multivesicular body protein 4A pseudogene
high_vs_HC	gene41125	0.570532	4.00499	2.29337	0.0220852	0.558473	-3.39485	EIF4EP2	chr17	49424706	49426905	eukaryotic translation initiation factor 4E pseudogene 2
high_vs_HC	gene35636	-0.454169	1.57221	-2.29298	0.0221077	0.558473	-3.39565	RPL23AP11	chr14	102662529	102664728	ribosomal protein L23a pseudogene 11
high_vs_HC	gene3284	0.391455	2.70462	2.29293	0.0221104	0.558473	-3.39575	RNA5SP62	chr1	163468406	163470605	RNA, 5S ribosomal pseudogene 62
high_vs_HC	gene8213	0.381589	3.00897	2.29248	0.0221366	0.558744	-3.39668	UGT1A8	chr2	233615645	233617844	UDP glucuronosyltransferase 1 family, polypeptide A8
high_vs_HC	gene21829	0.311577	3.19862	2.29208	0.0221596	0.558935	-3.39749	HSPA8P11	chr8	30235286	30237485	heat shock 70kDa protein 8 pseudogene 11
high_vs_HC	gene38115	0.634198	4.05471	2.29069	0.0222407	0.559275	-3.39782	MIR3179-1	chr16	14899508	14901707	microRNA 3179-1
high_vs_HC	gene6702	0.299373	1.81064	2.29174	0.0221791	0.559037	-3.39819	RPL17P15	chr2	119696589	119698788	ribosomal protein L17 pseudogene 15
high_vs_HC	gene38068	0.0911966	-0.210438	2.29084	0.0222316	0.559275	-3.40005	RSL1D1	chr16	11851386	11853585	ribosomal L1 domain containing 1
high_vs_HC	gene11146	-0.206937	-1.16845	-2.29048	0.0222527	0.559275	-3.40079	MFI2-AS1	chr3	197000906	197003105	MFI2 antisense RNA 1
high_vs_HC	gene33006	0.411692	2.0116	2.29033	0.0222614	0.559275	-3.4011	HIST1H2APS6	chr13	36490242	36492441	HIST1H2A pseudogene 6
high_vs_HC	gene10318	0.100444	-2.59603	2.29013	0.0222731	0.559275	-3.40152	CEP70	chr3	138594184	138596383	centrosomal protein 70kDa
high_vs_HC	gene49463	0.338444	1.559	2.28999	0.0222813	0.559275	-3.40181	RPS7P13	chrX	95679532	95681731	ribosomal protein S7 pseudogene 13
high_vs_HC	gene36998	0.366294	3.58073	2.28926	0.0223235	0.559698	-3.4033	EWSAT1	chr15	69078850	69081049	Ewing sarcoma associated transcript 1
high_vs_HC	gene20262	0.661045	4.05908	2.28887	0.0223464	0.559698	-3.4041	LINC01007	chr7	101568807	101571006	long intergenic non-protein coding RNA 1007
high_vs_HC	gene16568	0.418719	3.28029	2.28866	0.0223584	0.559698	-3.40452	OR2B4P	chr6	29288596	29290795	olfactory receptor, family 2, subfamily B, member 4 pseudogene
high_vs_HC	gene16640	-0.296256	-3.10808	-2.28798	0.0223985	0.559698	-3.40593	HCG4P3	chr6	30005629	30007828	HLA complex group 4 pseudogene 3
high_vs_HC	gene33923	0.266655	2.62282	2.28771	0.0224145	0.559698	-3.4065	F7	chr13	113103788	113105987	coagulation factor VII (serum prothrombin conversion accelerator)
high_vs_HC	gene49858	0.358207	2.63762	2.2876	0.0224207	0.559698	-3.40671	PNPLA10P	chrX	127388561	127390760	patatin-like phospholipase domain containing 10 pseudogene
high_vs_HC	gene6012	0.83694	4.97965	2.28758	0.022422	0.559698	-3.40675	RPS2P17	chr2	84913763	84915962	ribosomal protein S2 pseudogene 17
high_vs_HC	gene22948	0.588714	2.6588	2.2867	0.0224734	0.559896	-3.40856	LOC392268	chr8	124139900	124142099	neuropilin (NRP) and tolloid (TLL)-like 2 pseudogene
high_vs_HC	gene47562	0.428603	3.02073	2.28646	0.0224875	0.559896	-3.40905	ZNF280A	chr22	22520082	22522281	zinc finger protein 280A
high_vs_HC	gene20806	-0.282087	-4.79608	-2.28599	0.0225151	0.559896	-3.41002	TMEM178B	chr7	141071311	141073510	transmembrane protein 178B
high_vs_HC	gene36919	0.313134	2.32825	2.28534	0.0225535	0.559896	-3.41136	CILP	chr15	65211303	65213502	cartilage intermediate layer protein, nucleotide pyrophosphohydrolase
high_vs_HC	gene36192	0.309232	2.39011	2.28515	0.0225646	0.559896	-3.41175	SNORD115-39	chr15	25239746	25241945	small nucleolar RNA, C/D box 115-39
high_vs_HC	gene4469	-0.0613705	-1.00769	-2.28439	0.0226097	0.559896	-3.41332	SIPA1L2	chr1	232630497	232632696	signal-induced proliferation-associated 1 like 2
high_vs_HC	gene30222	0.379548	2.89202	2.28414	0.0226244	0.559896	-3.41383	MIR4697	chr11	133898382	133900581	microRNA 4697
high_vs_HC	gene2250	0.506975	3.29805	2.2841	0.0226264	0.559896	-3.4139	RPS15P1	chr1	113196807	113199006	ribosomal protein S15 pseudogene 1
high_vs_HC	gene13145	0.340086	2.7147	2.28377	0.0226462	0.559896	-3.41458	RNA5SP170	chr4	166053088	166055287	RNA, 5S ribosomal pseudogene 170
high_vs_HC	gene354	0.437446	2.79825	2.28362	0.0226547	0.559896	-3.41488	PRAMEF12	chr1	12761223	12763422	PRAME family member 12
high_vs_HC	gene47542	0.237234	1.51445	2.28359	0.0226564	0.559896	-3.41494	IGLV9-49	chr22	22341224	22343423	immunoglobulin lambda variable 9-49
high_vs_HC	gene40303	0.458533	3.21143	2.28356	0.0226582	0.559896	-3.415	RPS16P8	chr17	27278429	27280628	ribosomal protein S16 pseudogene 8
high_vs_HC	gene46039	0.0560068	-1.72725	2.28295	0.0226944	0.559896	-3.41626	TOMM34	chr20	44960274	44962473	translocase of outer mitochondrial membrane 34
high_vs_HC	gene31355	0.479927	2.73764	2.28285	0.0227006	0.559896	-3.41647	OR2AP1	chr12	55572415	55574614	olfactory receptor, family 2, subfamily AP, member 1
high_vs_HC	gene5191	0.0462644	-1.01306	2.28269	0.0227099	0.559896	-3.41679	ATRAID	chr2	27210031	27212230	all-trans retinoic acid-induced differentiation factor
high_vs_HC	gene41225	0.511013	3.46112	2.28267	0.022711	0.559896	-3.41683	RPL39P33	chr17	56570995	56573194	ribosomal protein L39 pseudogene 33
high_vs_HC	gene3428	0.405648	2.60583	2.28226	0.0227352	0.559896	-3.41767	FMO2	chr1	171183208	171185407	flavin containing monooxygenase 2 (non-functional)
high_vs_HC	gene35558	0.477452	3.50391	2.2818	0.0227628	0.559896	-3.41863	MIR379	chr14	101020066	101022265	microRNA 379
high_vs_HC	gene1669	0.505272	3.31973	2.28146	0.0227827	0.559896	-3.41931	GDI2P2	chr1	72272543	72274742	GDP dissociation inhibitor 2 pseudogene 2
high_vs_HC	gene18281	0.0795609	-2.45029	2.28144	0.022784	0.559896	-3.41936	SHPRH	chr6	145964086	145966285	SNF2 histone linker PHD RING helicase, E3 ubiquitin protein ligase
high_vs_HC	gene6263	0.0561441	-1.49156	2.28105	0.0228074	0.559896	-3.42016	ZNF2	chr2	95163417	95165616	zinc finger protein 2
high_vs_HC	gene28315	0.251562	1.81187	2.28102	0.022809	0.559896	-3.42022	GYLTL1B	chr11	45918974	45921173	glycosyltransferase-like 1B
high_vs_HC	gene41791	0.472647	3.8857	2.28101	0.0228098	0.559896	-3.42024	MIR657	chr17	81125174	81127373	microRNA 657
high_vs_HC	gene48920	0.355534	2.43774	2.28089	0.0228169	0.559896	-3.42049	VN1R110P	chrX	48634228	48636427	vomeronasal 1 receptor 110 pseudogene
high_vs_HC	gene40779	0.567665	3.80236	2.28026	0.0228542	0.56015	-3.42178	KRTAP4-4	chr17	41160532	41162731	keratin associated protein 4-4
high_vs_HC	gene45071	1.03793	0.956228	2.28019	0.0228582	0.56015	-3.42191	BRSK1	chr19	55282166	55284365	BR serine/threonine kinase 1
high_vs_HC	gene9093	1.74079	6.6029	2.25326	0.024547	0.567543	-3.42288	SNRPFP4	chr3	48159177	48161376	small nuclear ribonucleoprotein polypeptide F pseudogene 4
high_vs_HC	gene35721	0.220636	-0.459192	2.27929	0.0229122	0.56046	-3.42377	C14orf80	chr14	105487855	105490054	chromosome 14 open reading frame 80
high_vs_HC	gene37041	0.330807	2.64812	2.2785	0.0229592	0.56046	-3.42538	THSD4-AS2	chr15	71691340	71693539	THSD4 antisense RNA 2
high_vs_HC	gene31795	-0.107668	-1.89776	-2.27839	0.0229658	0.56046	-3.4256	CCDC59	chr12	82358606	82360805	coiled-coil domain containing 59
high_vs_HC	gene39061	0.15137	-1.03625	2.27835	0.0229684	0.56046	-3.42569	SLC12A4	chr16	67968495	67970694	solute carrier family 12 (potassium/chloride transporter), member 4
high_vs_HC	gene25320	0.102963	-2.29511	2.27813	0.0229816	0.56046	-3.42615	MIR4479	chr9	136884733	136886932	microRNA 4479
high_vs_HC	gene17704	0.43273	1.95162	2.27773	0.0230052	0.56046	-3.42695	MIR548AI	chr6	99122609	99124808	microRNA 548ai
high_vs_HC	gene22940	0.349458	2.56163	2.27759	0.0230141	0.56046	-3.42726	KLHL38	chr8	123653667	123655866	kelch-like family member 38
high_vs_HC	gene36867	0.803247	4.56944	2.2775	0.0230197	0.56046	-3.42744	MIR190A	chr15	62821957	62824156	microRNA 190a
high_vs_HC	gene42643	0.45223	3.68319	2.27721	0.0230364	0.56046	-3.42802	RPIAP1	chr18	61957354	61959553	ribose 5-phosphate isomerase A pseudogene 1
high_vs_HC	gene12139	0.513763	4.37919	2.27715	0.02304	0.56046	-3.42814	THAP6	chr4	75507860	75510059	THAP domain containing 6
high_vs_HC	gene15614	0.438537	3.90758	2.27691	0.0230544	0.56046	-3.42863	HIGD1AP3	chr5	174630929	174633128	HIG1 hypoxia inducible domain family, member 1A pseudogene 3
high_vs_HC	gene14374	0.568748	1.98291	2.27687	0.0230568	0.56046	-3.42871	CMYA5	chr5	79687836	79690035	cardiomyopathy associated 5
high_vs_HC	gene20976	0.419157	3.87755	2.27655	0.023076	0.56054	-3.42937	SLC16A1P1	chr7	143983142	143985341	SLC16A1 pseudogene 1
high_vs_HC	gene48451	-0.668476	2.60197	-2.2763	0.0230911	0.56054	-3.42988	DRAXINP1	chrX	8784240	8786439	dorsal inhibitory axon guidance protein pseudogene 1
high_vs_HC	gene16683	1.04601	5.82793	2.2756	0.0231363	0.561261	-3.43137	RPL7P4	chr6	30697337	30699536	ribosomal protein L7 pseudogene 4
high_vs_HC	gene1252	0.365171	-5.7769	2.27409	0.0232244	0.562296	-3.43441	TMEM69	chr1	45686175	45688374	transmembrane protein 69
high_vs_HC	gene34286	0.590192	1.62513	2.27372	0.0232469	0.562296	-3.43517	TRAC	chr14	22545506	22547705	T cell receptor alpha constant
high_vs_HC	gene6127	0.72517	4.38046	2.2737	0.0232479	0.562296	-3.4352	IGKJ3	chr2	88861059	88863258	immunoglobulin kappa joining 3
high_vs_HC	gene9231	0.479857	4.11244	2.27344	0.0232638	0.562296	-3.43574	IQCF6	chr3	51779574	51781773	IQ motif containing F6
high_vs_HC	gene43533	0.293961	1.37751	2.27343	0.0232642	0.562296	-3.43575	CYP4F10P	chr19	15662106	15664305	cytochrome P450, family 4, subfamily F, polypeptide 10, pseudogene
high_vs_HC	gene31213	0.455238	3.01593	2.2733	0.0232723	0.562296	-3.43602	KRT82	chr12	52406193	52408392	keratin 82, type II
high_vs_HC	gene26821	1.09672	5.14495	2.27306	0.0232887	0.562318	-3.43655	MIR3157	chr10	96064200	96066399	microRNA 3157
high_vs_HC	gene10066	0.332434	3.78513	2.27231	0.023332	0.562871	-3.43804	OR7E29P	chr3	125710135	125712334	olfactory receptor, family 7, subfamily E, member 29 pseudogene
high_vs_HC	gene30283	1.32421	5.24659	2.27226	0.0233427	0.562871	-3.4383	RPS4XP14	chr12	1757833	1760032	ribosomal protein S4X pseudogene 14
high_vs_HC	gene29365	0.521917	4.12521	2.27184	0.0233605	0.562924	-3.439	ZNF75CP	chr11	78382033	78384232	zinc finger protein 75C, pseudogene
high_vs_HC	gene6419	-0.398392	2.08212	-2.27085	0.0234204	0.563692	-3.44101	IL1RL1	chr2	102309502	102311701	interleukin 1 receptor-like 1
high_vs_HC	gene30448	0.424456	3.1937	2.2708	0.0234235	0.563692	-3.44111	ACSM4	chr12	7302332	7304531	acyl-CoA synthetase medium-chain family member 4
high_vs_HC	gene47513	0.593905	3.96914	2.27041	0.0234476	0.563787	-3.44192	IGLVIV-65	chr22	22068225	22070424	immunoglobulin lambda variable (IV)-65 (pseudogene)
high_vs_HC	gene4718	-0.408091	3.39186	-2.26983	0.023483	0.563787	-3.44311	OR11L1	chr1	247841697	247843896	olfactory receptor, family 11, subfamily L, member 1
high_vs_HC	gene170	0.063341	-0.319767	2.26973	0.0234888	0.563787	-3.4433	TP73-AS1	chr1	3747174	3749373	TP73 antisense RNA 1
high_vs_HC	gene44628	0.440928	3.19074	2.26952	0.0235015	0.563787	-3.44372	NTF6G	chr19	49027691	49029890	neurotrophin 6 gamma (pseudogene)
high_vs_HC	gene42185	0.392515	3.06367	2.26946	0.0235054	0.563787	-3.44386	RNU7-17P	chr18	22041357	22043556	RNA, U7 small nuclear 17 pseudogene
high_vs_HC	gene14132	-0.240728	-4.0573	-2.26833	0.0235743	0.564934	-3.44615	TRAPPC13	chr5	65622717	65624916	trafficking protein particle complex 13
high_vs_HC	gene45243	0.530915	3.37436	2.26817	0.0235845	0.564934	-3.44649	LOC100419848	chr19	58442928	58445127	zinc finger protein 250 pseudogene
high_vs_HC	gene33512	0.369863	3.23233	2.26768	0.0236144	0.565277	-3.44749	DHX9P1	chr13	76982742	76984941	DEAH (Asp-Glu-Ala-His) box polypeptide 9 pseudogene 1
high_vs_HC	gene40788	0.361317	2.89285	2.26701	0.0236557	0.565398	-3.44886	KRTAP9-4	chr17	41247687	41249886	keratin associated protein 9-4
high_vs_HC	gene26052	0.778375	3.3439	2.26635	0.0236957	0.565398	-3.45019	OR6D1P	chr10	45256309	45258508	olfactory receptor, family 6, subfamily D, member 1 pseudogene
high_vs_HC	gene47246	0.33406	0.703847	2.2661	0.0237111	0.565398	-3.4507	LOC100533637	chr22	15326247	15328446	zinc finger protein 83 pseudogene
high_vs_HC	gene18040	0.320402	2.3839	2.26599	0.0237181	0.565398	-3.45093	LOC100420743	chr6	127633991	127636190	chromosome 6 open reading frame 58 pseudogene
high_vs_HC	gene16630	-0.614505	-4.76672	-2.26589	0.0237241	0.565398	-3.45113	HCG4P5	chr6	29941602	29943801	HLA complex group 4 pseudogene 5
high_vs_HC	gene50211	0.281053	2.86437	2.26493	0.0237834	0.565398	-3.45309	CSAG4	chrX	152731827	152734026	CSAG family, member 4 (pseudogene)
high_vs_HC	gene6791	0.375491	1.91461	2.26465	0.0238006	0.565398	-3.45366	RPL21P34	chr2	128215553	128217752	ribosomal protein L21 pseudogene 34
high_vs_HC	gene11744	0.534239	3.18369	2.26442	0.0238151	0.565398	-3.45413	MIR4802	chr4	40501920	40504119	microRNA 4802
high_vs_HC	gene50844	-6.35502	-5.19289	-2.26354	0.0276442	0.576917	-3.45506	TRPC6P	chrY	57172568	57174767	transient receptor potential cation channel, subfamily C, member 6 pseudogene
high_vs_HC	gene28742	-0.896909	2.87255	-2.26268	0.0239249	0.565398	-3.4551	PGA4	chr11	61220331	61222530	pepsinogen 4, group I (pepsinogen A)
high_vs_HC	gene21403	0.631829	3.80821	2.26349	0.0238726	0.565398	-3.45603	DEFB105A	chr8	7823692	7825891	defensin, beta 105A
high_vs_HC	gene44213	0.339096	2.78971	2.26317	0.0238922	0.565398	-3.45667	LGALS14	chr19	39702306	39704505	lectin, galactoside-binding, soluble, 14
high_vs_HC	gene39063	0.379815	3.50448	2.26295	0.023906	0.565398	-3.45712	DPEP2	chr16	68000412	68002611	dipeptidase 2
high_vs_HC	gene32776	0.585532	3.52263	2.26262	0.0239261	0.565398	-3.45778	RNY3P4	chr13	23152487	23154686	RNA, Ro-associated Y3 pseudogene 4
high_vs_HC	gene43880	0.289069	2.03806	2.2625	0.0239339	0.565398	-3.45804	LOC100132081	chr19	27897234	27899433	ladinin 1 pseudogene
high_vs_HC	gene41557	0.429709	3.35342	2.26239	0.0239407	0.565398	-3.45826	LINC00469	chr17	73828338	73830537	long intergenic non-protein coding RNA 469
high_vs_HC	gene25041	0.0585262	-1.4929	2.26211	0.023958	0.565398	-3.45883	DNM1	chr9	128201355	128203554	dynamin 1
high_vs_HC	gene22725	-0.203179	1.06415	-2.26189	0.0239715	0.565398	-3.45927	NCALD	chr8	102124708	102126907	neurocalcin delta
high_vs_HC	gene219	-0.0550754	-0.329308	-2.26138	0.024003	0.565398	-3.4603	DNAJC11	chr1	6701707	6703906	DnaJ (Hsp40) homolog, subfamily C, member 11
high_vs_HC	gene6509	0.139125	-1.34912	2.26127	0.02401	0.565398	-3.46053	GCC2	chr2	108447121	108449320	GRIP and coiled-coil domain containing 2
high_vs_HC	gene24973	0.297212	-5.07064	2.26121	0.0240138	0.565398	-3.46066	GAPVD1	chr9	125239663	125241862	GTPase activating protein and VPS9 domains 1
high_vs_HC	gene28324	0.515373	5.07685	2.2612	0.0240142	0.565398	-3.46067	MIR4688	chr11	46374402	46376601	microRNA 4688
high_vs_HC	gene24226	0.39783	3.10501	2.26108	0.0240221	0.565398	-3.46093	LOC100287067	chr9	80564432	80566631	mitochondrially encoded cytochrome c oxidase I pseudogene
high_vs_HC	gene1937	0.620152	4.0722	2.26105	0.0240234	0.565398	-3.46097	RNA5SP53	chr1	93488253	93490452	RNA, 5S ribosomal pseudogene 53
high_vs_HC	gene48898	0.260553	2.17919	2.26089	0.0240336	0.565398	-3.4613	LOC791091	chrX	48277390	48279589	ornithine aminotransferase pseudogene
high_vs_HC	gene20384	0.380389	2.64612	2.26062	0.0240504	0.565398	-3.46185	EIF3IP1	chr7	109960014	109962213	eukaryotic translation initiation factor 3, subunit I pseudogene 1
high_vs_HC	gene28442	0.272115	0.987163	2.26055	0.0240547	0.565398	-3.46199	OR4R2P	chr11	54657754	54659953	olfactory receptor, family 4, subfamily R, member 2 pseudogene
high_vs_HC	gene7420	0.331827	2.75411	2.26051	0.0240572	0.565398	-3.46207	PDE11A	chr2	178108140	178110339	phosphodiesterase 11A
high_vs_HC	gene2853	0.416876	2.70811	2.2601	0.0240831	0.565639	-3.46292	LELP1	chr1	153201430	153203629	late cornified envelope-like proline-rich 1
high_vs_HC	gene49734	0.333017	1.80501	2.25964	0.0241118	0.565822	-3.46385	LOC100506955	chrX	116693040	116695239	cancer/testis antigen 83 pseudogene
high_vs_HC	gene34814	0.165981	-2.3941	2.25947	0.0241221	0.565822	-3.46419	EXOC5	chr14	57268700	57270899	exocyst complex component 5
high_vs_HC	gene30060	0.51744	1.37286	2.25812	0.0242066	0.567161	-3.46693	OR8G7P	chr11	124236422	124238621	olfactory receptor, family 8, subfamily G, member 7 pseudogene
high_vs_HC	gene4135	0.437525	3.09198	2.25786	0.0242229	0.567161	-3.46746	LOC643454	chr1	214483290	214485489	adaptor-related protein complex 3, sigma 1 subunit pseudogene
high_vs_HC	gene9147	-0.401583	-1.25347	-2.25744	0.0242493	0.567161	-3.46831	LAMB2	chr3	49132967	49135166	laminin, beta 2 (laminin S)
high_vs_HC	gene41850	0.0833585	-0.826785	2.25727	0.0242601	0.567161	-3.46866	DUS1L	chr17	82065622	82067821	dihydrouridine synthase 1-like (S. cerevisiae)
high_vs_HC	gene10288	-0.182495	-2.40355	-2.25723	0.0242626	0.567161	-3.46874	PCCB	chr3	136248325	136250524	propionyl CoA carboxylase, beta polypeptide
high_vs_HC	gene28723	0.408004	3.24944	2.25687	0.0242851	0.567161	-3.46947	MS4A10	chr11	60783304	60785503	membrane-spanning 4-domains, subfamily A, member 10
high_vs_HC	gene12123	0.289699	2.20954	2.2568	0.024289	0.567161	-3.4696	EPGN	chr4	74306270	74308469	epithelial mitogen
high_vs_HC	gene32313	0.0697597	-0.959525	2.25594	0.0243436	0.567543	-3.47136	RFC5	chr12	118014701	118016900	replication factor C (activator 1) 5, 36.5kDa
high_vs_HC	gene29935	0.0724852	-1.99689	2.25582	0.024351	0.567543	-3.4716	H2AFX	chr11	119095268	119097467	H2A histone family, member X
high_vs_HC	gene7697	-0.249865	0.368506	-2.25537	0.0243792	0.567543	-3.4725	LOC100420110	chr2	201413138	201415337	SCY1-like 2 (S. cerevisiae) pseudogene
high_vs_HC	gene39830	-0.329378	-4.63788	-2.25496	0.0244051	0.567543	-3.47334	ELP5	chr17	7250053	7252252	elongator acetyltransferase complex subunit 5
high_vs_HC	gene48629	0.2769	2.11793	2.25439	0.0244411	0.567543	-3.47449	PCYT1B	chrX	24672663	24674862	phosphate cytidylyltransferase 1, choline, beta
high_vs_HC	gene19756	0.453682	1.97398	2.25436	0.024443	0.567543	-3.47455	RNA5SP231	chr7	68723849	68726048	RNA, 5S ribosomal pseudogene 231
high_vs_HC	gene4044	0.325571	2.07589	2.25434	0.0244441	0.567543	-3.47459	ATP5G2P1	chr1	209268084	209270283	ATP synthase, H+ transporting, mitochondrial Fo complex, subunit C2 (subunit 9) pseudogene 1
high_vs_HC	gene7714	0.394631	3.63451	2.25395	0.0244688	0.567543	-3.47538	KIAA2012	chr2	202071253	202073452	KIAA2012
high_vs_HC	gene22589	0.106583	-0.60945	2.25387	0.024474	0.567543	-3.47555	RBM12B	chr8	93740813	93743012	RNA binding motif protein 12B
high_vs_HC	gene49109	0.366986	2.86082	2.25372	0.0244836	0.567543	-3.47586	RPL23AP83	chrX	56243210	56245409	ribosomal protein L23a pseudogene 83
high_vs_HC	gene20357	0.462859	3.92386	2.25353	0.0244956	0.567543	-3.47624	BANF1P5	chr7	107642880	107645079	barrier to autointegration factor 1 pseudogene 5
high_vs_HC	gene34334	0.487491	3.00218	2.25338	0.0245049	0.567543	-3.47654	IL25	chr14	23370809	23373008	interleukin 25
high_vs_HC	gene683	0.452711	1.21955	2.25331	0.0245093	0.567543	-3.47668	RUNX3	chr1	24964958	24967157	runt-related transcription factor 3
high_vs_HC	gene20910	0.523134	1.14116	2.25282	0.0245402	0.567543	-3.47767	TRBJ2-1	chr7	142794365	142796564	T cell receptor beta joining 2-1
high_vs_HC	gene36742	0.073027	-1.94836	2.25257	0.0245564	0.567543	-3.47818	RAB27A	chr15	55289629	55291828	RAB27A, member RAS oncogene family
high_vs_HC	gene29919	-0.322608	3.40341	-2.25229	0.0245738	0.567582	-3.47874	SETP16	chr11	118834366	118836565	SET pseudogene 16
high_vs_HC	gene48606	0.32623	3.00361	2.25171	0.0246108	0.56788	-3.47992	ZNF645	chrX	22270913	22273112	zinc finger protein 645
high_vs_HC	gene15415	0.806708	4.54546	2.25159	0.0246187	0.56788	-3.48017	LOC345471	chr5	157987517	157989716	cell division cycle 37 homolog (S. cerevisiae) pseudogene
high_vs_HC	gene49725	0.347358	1.21893	2.25109	0.02465	0.56788	-3.48117	LOC728825	chrX	115719199	115721398	small ubiquitin-like modifier 2
high_vs_HC	gene15783	0.394115	2.69072	2.25088	0.0246637	0.56788	-3.4816	RPS29P12	chr5	180943699	180945898	ribosomal protein S29 pseudogene 12
high_vs_HC	gene22670	0.595472	4.049	2.25085	0.0246652	0.56788	-3.48165	MRPL57P7	chr8	98906328	98908527	mitochondrial ribosomal protein L57 pseudogene 7
high_vs_HC	gene37757	0.565785	5.02875	2.24939	0.0247587	0.568586	-3.48198	LMF1-AS1	chr16	919033	921232	LMF1 antisense RNA 1
high_vs_HC	gene7557	0.10845	-0.546442	2.25045	0.0246909	0.568111	-3.48247	HIBCH	chr2	190319846	190322045	3-hydroxyisobutyryl-CoA hydrolase
high_vs_HC	gene48520	0.430913	3.50438	2.24873	0.024801	0.568818	-3.48331	ASB11	chrX	15315468	15317667	ankyrin repeat and SOCS box containing 11, E3 ubiquitin protein ligase
high_vs_HC	gene30065	0.382411	2.65301	2.24965	0.024742	0.568586	-3.48409	OR8D2	chr11	124319998	124322197	olfactory receptor, family 8, subfamily D, member 2 (gene/pseudogene)
high_vs_HC	gene41523	0.157209	-2.34542	2.2495	0.0247513	0.568586	-3.48438	KCNJ2-AS1	chr17	70169203	70171402	KCNJ2 antisense RNA 1 (head to head)
high_vs_HC	gene7569	-1.12487	5.42094	-2.23637	0.0256064	0.571366	-3.48459	LOC100420571	chr2	190993368	190995567	RAB1A, member RAS oncogene family pseudogene
high_vs_HC	gene50843	-6.2168	-5.19452	-2.24291	0.0290281	0.58175	-3.4857	TCEB1P24	chrY	57165646	57167845	transcription elongation factor B (SIII), polypeptide 1 pseudogene 24
high_vs_HC	gene21091	0.22405	-0.472949	2.2485	0.0248152	0.568818	-3.4864	GIMAP8	chr7	150448630	150450829	GTPase, IMAP family member 8
high_vs_HC	gene26178	-0.522429	4.37995	-2.24842	0.0248206	0.568818	-3.48657	NUTM2HP	chr10	50674455	50676654	NUT family member 2H, pseudogene
high_vs_HC	gene6005	0.368585	3.51823	2.24764	0.0248703	0.568818	-3.48814	LDHAP7	chr2	84778120	84780319	lactate dehydrogenase A pseudogene 7
high_vs_HC	gene20359	0.200474	-1.28017	2.24757	0.024875	0.568818	-3.48829	SLC26A4	chr7	107658635	107660834	solute carrier family 26 (anion exchanger), member 4
high_vs_HC	gene9554	0.163267	0.337914	2.24632	0.024955	0.568818	-3.49081	ZNF717	chr3	75785384	75787583	zinc finger protein 717
high_vs_HC	gene2307	0.0651354	-0.477891	2.24613	0.0249673	0.568818	-3.49119	ATP1A1-AS1	chr1	116418423	116420622	ATP1A1 antisense RNA 1
high_vs_HC	gene13385	0.434725	2.28304	2.24603	0.0249737	0.568818	-3.49139	ADAM20P3	chr4	187748006	187750205	ADAM metallopeptidase domain 20 pseudogene 3
high_vs_HC	gene13153	-0.258833	-2.06786	-2.24601	0.0249753	0.568818	-3.49144	DDX60	chr4	168318608	168320807	DEAD (Asp-Glu-Ala-Asp) box polypeptide 60
high_vs_HC	gene9938	0.433177	2.74648	2.24564	0.0249988	0.568818	-3.49218	IGSF11-AS1	chr3	118941076	118943275	IGSF11 antisense RNA 1
high_vs_HC	gene44912	0.653824	4.60669	2.24523	0.0250259	0.568818	-3.49302	RPL39P35	chr19	53384180	53386379	ribosomal protein L39 pseudogene 35
high_vs_HC	gene49724	0.346294	3.23434	2.24522	0.0250259	0.568818	-3.49303	EEF1GP5	chrX	115700791	115702990	eukaryotic translation elongation factor 1 gamma pseudogene 5
high_vs_HC	gene7932	0.434415	3.79075	2.2451	0.0250337	0.568818	-3.49327	CXCR2P1	chr2	218061091	218063290	chemokine (C-X-C motif) receptor 2 pseudogene 1
high_vs_HC	gene9139	-0.387649	-5.06996	-2.24485	0.0250497	0.568818	-3.49377	MIR425	chr3	49020035	49022234	microRNA 425
high_vs_HC	gene30688	0.17411	-2.00316	2.24481	0.0250523	0.568818	-3.49385	ARHGDIB	chr12	14961429	14963628	Rho GDP dissociation inhibitor (GDI) beta
high_vs_HC	gene49623	0.242627	1.39216	2.24466	0.0250619	0.568818	-3.49416	CLDN2	chrX	106898164	106900363	claudin 2
high_vs_HC	gene3815	0.0854813	-0.752152	2.24456	0.0250688	0.568818	-3.49437	PKP1	chr1	201281452	201283651	plakophilin 1
high_vs_HC	gene15418	0.977727	5.1212	2.24425	0.0250897	0.568818	-3.49501	LOC100130177	chr5	158189712	158191911	uracil-DNA glycosylase pseudogene
high_vs_HC	gene44573	0.360796	2.82112	2.24411	0.0250978	0.568818	-3.49528	ELSPBP1	chr19	47992650	47994849	epididymal sperm binding protein 1
high_vs_HC	gene40949	0.105764	0.118288	2.24397	0.025107	0.568818	-3.49556	RUNDC3A	chr17	44305918	44308117	RUN domain containing 3A
high_vs_HC	gene35299	0.545669	4.90778	2.24373	0.0251222	0.568818	-3.49604	MPPE1P1	chr14	89111024	89113223	metallophosphoesterase 1 pseudogene 1
high_vs_HC	gene29566	0.523416	3.0596	2.24365	0.0251277	0.568818	-3.49621	LOC100422440	chr11	94990914	94993113	general transcription factor IIE, polypeptide 2, beta 34kDa pseudogene
high_vs_HC	gene48559	0.300251	1.04573	2.2436	0.0251305	0.568818	-3.4963	NHS-AS1	chrX	17558928	17561127	NHS antisense RNA 1
high_vs_HC	gene32698	0.289564	2.40591	2.24331	0.0251492	0.568847	-3.49688	SLC25A15P2	chr13	19413268	19415467	solute carrier family 25 (mitochondrial carrier; ornithine transporter) member 15 pseudogene 2
high_vs_HC	gene21158	0.531946	3.61484	2.24286	0.0251789	0.568847	-3.4978	RPL36AP28	chr7	152602316	152604515	ribosomal protein L36a pseudogene 28
high_vs_HC	gene34944	-0.0517231	-1.37908	-2.24285	0.025179	0.568847	-3.49781	RAB15	chr14	64972091	64974290	RAB15, member RAS oncogene family
high_vs_HC	gene30535	0.851336	4.32807	2.24254	0.0252003	0.568973	-3.49846	KLRB1	chr12	9607702	9609901	killer cell lectin-like receptor subfamily B, member 1
high_vs_HC	gene35606	0.41002	3.79394	2.24184	0.0252447	0.569225	-3.49985	LINC00524	chr14	101407723	101409922	long intergenic non-protein coding RNA 524
high_vs_HC	gene11583	0.146095	0.245086	2.24182	0.0252458	0.569225	-3.49988	CCDC149	chr4	24980005	24982204	coiled-coil domain containing 149
high_vs_HC	gene8068	-0.330239	2.26685	-2.24148	0.0252684	0.569225	-3.50059	MRPL44	chr2	223948890	223951089	mitochondrial ribosomal protein L44
high_vs_HC	gene30048	0.345731	2.50868	2.24124	0.0252839	0.569225	-3.50106	OR10G7	chr11	124038802	124041001	olfactory receptor, family 10, subfamily G, member 7
high_vs_HC	gene33785	0.291083	2.61832	2.24113	0.0252906	0.569225	-3.50127	RNU1-24P	chr13	101778849	101781048	RNA, U1 small nuclear 24, pseudogene
high_vs_HC	gene35406	0.378715	3.16729	2.2409	0.0253059	0.569225	-3.50175	SERPINA13P	chr14	94638725	94640924	serpin peptidase inhibitor, clade A (alpha-1 antiproteinase, antitrypsin), member 13, pseudogene
high_vs_HC	gene42606	0.15562	-1.69778	2.24034	0.0253421	0.569678	-3.50287	CCBE1	chr18	59697444	59699643	collagen and calcium binding EGF domains 1
high_vs_HC	gene9534	0.413111	3.83777	2.2399	0.0253711	0.569678	-3.50376	OR7E66P	chr3	75348565	75350764	olfactory receptor, family 7, subfamily E, member 66 pseudogene
high_vs_HC	gene28708	0.368784	2.80589	2.23987	0.0253733	0.569678	-3.50383	MIR6503	chr11	60208957	60211156	microRNA 6503
high_vs_HC	gene42950	0.101557	-1.83246	2.23943	0.0254015	0.569958	-3.5047	MOB3A	chr19	2096303	2098502	MOB kinase activator 3A
high_vs_HC	gene12211	0.364787	2.8717	2.23901	0.0254294	0.570159	-3.50556	LINC01088	chr4	78969748	78971947	long intergenic non-protein coding RNA 1088
high_vs_HC	gene9240	-0.278983	0.47643	-2.23881	0.025442	0.570159	-3.50595	GPR62	chr3	51953314	51955513	G protein-coupled receptor 62
high_vs_HC	gene17814	0.0624531	-1.71244	2.23806	0.0254916	0.570743	-3.50747	PPIL6	chr6	109440972	109443171	peptidylprolyl isomerase (cyclophilin)-like 6
high_vs_HC	gene30812	0.337285	3.07763	2.23793	0.0254996	0.570743	-3.50772	LMNTD1	chr12	25648395	25650594	lamin tail domain containing 1
high_vs_HC	gene24200	0.129419	-2.66576	2.23747	0.0255301	0.571071	-3.50865	VPS13A	chr9	77175353	77177552	vacuolar protein sorting 13 homolog A (S. cerevisiae)
high_vs_HC	gene48760	-0.205688	0.20149	-2.23712	0.025553	0.571232	-3.50936	BCOR	chrX	40177191	40179390	BCL6 corepressor
high_vs_HC	gene26277	0.190581	-2.53591	2.23668	0.0255814	0.571366	-3.51023	REEP3	chr10	63519353	63521552	receptor accessory protein 3
high_vs_HC	gene35094	0.374474	3.53469	2.23635	0.0256035	0.571366	-3.5109	TRK-TTT14-1	chr14	73588698	73590897	transfer RNA-Lys (TTT) 14-1
high_vs_HC	gene12156	0.0971819	-2.94977	2.23535	0.0256693	0.572289	-3.51291	SCARB2	chr4	76213700	76215899	scavenger receptor class B, member 2
high_vs_HC	gene44936	0.335007	3.41112	2.23509	0.0256866	0.572289	-3.51344	MIR520F	chr19	53680159	53682358	microRNA 520f
high_vs_HC	gene47458	0.0493457	-0.770331	2.23495	0.0256956	0.572289	-3.51371	CRKL	chr22	20915398	20917597	v-crk avian sarcoma virus CT10 oncogene homolog-like
high_vs_HC	gene49027	1.45868	2.96743	2.23052	0.0259917	0.57299	-3.51399	RBM22P11	chrX	52524903	52527102	RNA binding motif protein 22 pseudogene 11
high_vs_HC	gene29583	0.157869	-2.80488	2.23472	0.0257111	0.572289	-3.51418	FAM76B	chr11	95790197	95792396	family with sequence similarity 76, member B
high_vs_HC	gene49826	0.281743	1.97215	2.23318	0.0258126	0.57299	-3.51727	MRRFP1	chrX	123117585	123119784	mitochondrial ribosome recycling factor pseudogene 1
high_vs_HC	gene20167	0.35864	3.16845	2.23301	0.0258237	0.57299	-3.51761	AZGP1	chr7	99975913	99978112	alpha-2-glycoprotein 1, zinc-binding
high_vs_HC	gene13080	0.709702	4.40485	2.23276	0.0258404	0.57299	-3.51811	PSME2P3	chr4	159005088	159007287	proteasome activator subunit 2 pseudogene 3
high_vs_HC	gene42043	0.268388	2.18576	2.23216	0.0258803	0.57299	-3.51932	RNA5SP450	chr18	9921920	9924119	RNA, 5S ribosomal pseudogene 450
high_vs_HC	gene17926	0.302283	2.54139	2.23171	0.0259102	0.57299	-3.52022	RNA5SP214	chr6	117058682	117060881	RNA, 5S ribosomal pseudogene 214
high_vs_HC	gene11853	-0.121213	-2.7286	-2.23164	0.0259147	0.57299	-3.52036	MIR4449	chr4	52710682	52712881	microRNA 4449
high_vs_HC	gene18163	0.113689	-1.32298	2.23161	0.0259169	0.57299	-3.52043	MAP7	chr6	136550620	136552819	microtubule-associated protein 7
high_vs_HC	gene38260	0.54667	4.22389	2.23156	0.0259202	0.57299	-3.52053	METTL9	chr16	21595221	21597420	methyltransferase like 9
high_vs_HC	gene2321	0.483622	3.85601	2.23141	0.0259298	0.57299	-3.52081	GAPDHP64	chr1	116714712	116716911	glyceraldehyde-3-phosphate dehydrogenase pseudogene 64
high_vs_HC	gene13451	0.494932	4.01302	2.23138	0.0259317	0.57299	-3.52087	AHRR	chr5	302176	304375	aryl-hydrocarbon receptor repressor
high_vs_HC	gene50215	0.34742	1.89875	2.23093	0.0259622	0.57299	-3.52179	PSMAGEA	chrX	152789218	152791417	melanoma antigen family A, 4 pseudogene
high_vs_HC	gene22214	0.272076	2.1995	2.23066	0.0259798	0.57299	-3.52232	NARSP2	chr8	62108526	62110725	asparaginyl-tRNA synthetase pseudogene 2
high_vs_HC	gene41195	0.372503	3.43785	2.23032	0.0260022	0.57299	-3.523	RPL7P48	chr17	51503054	51505253	ribosomal protein L7 pseudogene 48
high_vs_HC	gene49502	-0.479532	3.52204	-2.23009	0.0260177	0.57299	-3.52346	LOC286453	chrX	100954593	100956792	chondroitin sulfate N-acetylgalactosaminyltransferase 2 pseudogene
high_vs_HC	gene28500	0.336191	1.5002	2.22988	0.0260321	0.57299	-3.52389	OR5BE1P	chr11	56080801	56083000	olfactory receptor, family 5, subfamily BE, member 1 pseudogene
high_vs_HC	gene44262	0.556524	2.73355	2.22987	0.0260328	0.57299	-3.52392	CYP2A7P1	chr19	41027885	41030084	cytochrome P450, family 2, subfamily A, polypeptide 7 pseudogene 1
high_vs_HC	gene4883	1.07491	4.67314	2.22988	0.0260338	0.57299	-3.52392	NRIR	chr2	6840265	6842464	negative regulator of interferon response (non-protein coding)
high_vs_HC	gene72	0.155425	1.64255	2.22966	0.0260462	0.57299	-3.52432	FAM132A	chr1	1247019	1249218	family with sequence similarity 132, member A
high_vs_HC	gene50594	-1.48927	1.20466	-2.2294	0.0260648	0.57299	-3.52487	OFD1P1Y	chrY	17807199	17809398	OFD1 pseudogene 1, Y-linked
high_vs_HC	gene13453	0.127724	-1.69525	2.2292	0.0260773	0.57299	-3.52525	EXOC3-AS1	chr5	442961	445160	EXOC3 antisense RNA 1
high_vs_HC	gene33268	0.710954	4.5822	2.22899	0.0260911	0.57299	-3.52567	SERPINE3	chr13	51336519	51338718	serpin peptidase inhibitor, clade E (nexin, plasminogen activator inhibitor type 1), member 3
high_vs_HC	gene34694	0.868209	5.46172	2.22732	0.0262052	0.573226	-3.52636	MIR4504	chr14	50299747	50301946	microRNA 4504
high_vs_HC	gene29090	0.381608	3.06708	2.22845	0.0261277	0.573226	-3.52676	ALDH3B2	chr11	67681015	67683214	aldehyde dehydrogenase 3 family, member B2
high_vs_HC	gene36550	1.6666	6.50155	2.21219	0.0272717	0.576111	-3.52842	FDPSP10	chr15	43141068	43143267	farnesyl diphosphate synthase pseudogene 10
high_vs_HC	gene24727	0.333028	2.29769	2.22748	0.0261922	0.573226	-3.52869	MIR3927	chr9	109511346	109513545	microRNA 3927
high_vs_HC	gene30792	0.695718	4.0531	2.22739	0.026198	0.573226	-3.52887	MIR920	chr12	24210421	24212620	microRNA 920
high_vs_HC	gene42984	0.0763525	-0.889179	2.22733	0.0262026	0.573226	-3.529	ZNF554	chr19	2817874	2820073	zinc finger protein 554
high_vs_HC	gene36581	0.490524	3.87209	2.22713	0.0262161	0.573226	-3.52941	ACTBP7	chr15	43990066	43992265	actin, beta pseudogene 7
high_vs_HC	gene24316	0.233981	1.57003	2.22694	0.0262285	0.573226	-3.52978	LOC649166	chr9	87739223	87741422	eukaryotic translation initiation factor 3, subunit J pseudogene
high_vs_HC	gene12519	0.109641	-1.09853	2.2264	0.0262645	0.573226	-3.53085	RPL34	chr4	108618566	108620765	ribosomal protein L34
high_vs_HC	gene6126	0.74929	4.09457	2.22616	0.026281	0.573226	-3.53134	IGKJ4	chr2	88860724	88862923	immunoglobulin kappa joining 4
high_vs_HC	gene48942	0.429555	3.2782	2.22562	0.0263175	0.573226	-3.53243	MAGIX	chrX	49160564	49162763	MAGI family member, X-linked
high_vs_HC	gene23603	1.18636	6.37418	2.22441	0.0264171	0.573226	-3.53246	DFFBP1	chr9	32566927	32569126	DNA fragmentation factor, 40kDa, beta polypeptide pseudogene 1
high_vs_HC	gene27514	0.18435	2.03974	2.22542	0.026331	0.573226	-3.53283	MUC5B	chr11	1221065	1223264	mucin 5B, oligomeric mucus/gel-forming
high_vs_HC	gene22432	0.309018	2.34833	2.22492	0.0263646	0.573226	-3.53382	RPSAP47	chr8	80556794	80558993	ribosomal protein SA pseudogene 47
high_vs_HC	gene19152	0.878456	5.19372	2.22488	0.0263682	0.573226	-3.53392	DPY19L1P1	chr7	32718969	32721168	DPY19L1 pseudogene 1
high_vs_HC	gene2857	0.42887	2.86167	2.22486	0.0263685	0.573226	-3.53394	PGLYRP3	chr1	153312776	153314975	peptidoglycan recognition protein 3
high_vs_HC	gene30213	0.420339	3.26567	2.22462	0.026385	0.573226	-3.53443	NTM-IT	chr11	132282302	132284501	NTM intronic transcript (non-protein coding)
high_vs_HC	gene30928	0.365722	3.56863	2.22453	0.0263908	0.573226	-3.5346	RNA5SP357	chr12	34203699	34205898	RNA, 5S ribosomal pseudogene 357
high_vs_HC	gene19860	0.345251	3.23183	2.22449	0.0263932	0.573226	-3.53467	RPL7L1P3	chr7	75920750	75922949	ribosomal protein L7-like 1 pseudogene 3
high_vs_HC	gene17432	0.521081	3.80943	2.22413	0.026418	0.573226	-3.53541	MIR30C2	chr6	71376832	71379031	microRNA 30c-2
high_vs_HC	gene48808	0.506922	3.11825	2.22411	0.0264188	0.573226	-3.53543	LOC100533618	chrX	44465449	44467648	ubinuclein 1 pseudogene
high_vs_HC	gene19043	0.557713	4.37118	2.22376	0.0264429	0.573255	-3.53614	C7orf71	chr7	26635488	26637687	chromosome 7 open reading frame 71
high_vs_HC	gene27788	0.674458	3.29097	2.22363	0.0264518	0.573255	-3.53641	OR10A2	chr11	6867755	6869954	olfactory receptor, family 10, subfamily A, member 2
high_vs_HC	gene37994	0.281085	2.16571	2.22285	0.0265041	0.57374	-3.53795	C16orf89	chr16	5065946	5068145	chromosome 16 open reading frame 89
high_vs_HC	gene13998	0.566324	2.88065	2.22253	0.0265259	0.57374	-3.53859	GZMK	chr5	55022279	55024478	granzyme K (granzyme 3; tryptase II)
high_vs_HC	gene42098	0.679966	5.37604	2.22244	0.0265324	0.57374	-3.53878	HMGB3P28	chr18	12448414	12450613	high mobility group box 3 pseudogene 28
high_vs_HC	gene9072	-0.263182	-0.54781	-2.22207	0.0265573	0.57374	-3.53952	NRADDP	chr3	47009542	47011741	neurotrophin receptor associated death domain, pseudogene
high_vs_HC	gene23247	0.0794714	-2.28125	2.22167	0.0265842	0.57374	-3.54031	RPL8	chr8	144792221	144794420	ribosomal protein L8
high_vs_HC	gene19902	0.477913	2.83513	2.22153	0.0265937	0.57374	-3.54059	GCNT1P5	chr7	77459156	77461355	glucosaminyl (N-acetyl) transferase 1, core 2 pseudogene 5
high_vs_HC	gene27591	0.845496	2.97441	2.22153	0.0265943	0.57374	-3.5406	LOC103091863	chr11	3274053	3276252	NADH dehydrogenase (ubiquinone) 1 alpha subcomplex, 5 pseudogene
high_vs_HC	gene37853	0.965391	5.15519	2.20755	0.0275633	0.576408	-3.54147	MIR6767	chr16	2443392	2445591	microRNA 6767
high_vs_HC	gene42100	0.111801	-3.32825	2.22102	0.0266288	0.57374	-3.54162	CEP76	chr18	12702578	12704777	centrosomal protein 76kDa
high_vs_HC	gene41211	0.271782	-3.13754	2.22101	0.0266291	0.57374	-3.54163	COX11	chr17	54968581	54970780	COX11 cytochrome c oxidase copper chaperone
high_vs_HC	gene48464	0.304653	2.12889	2.22096	0.0266328	0.57374	-3.54174	EIF5P1	chrX	9819470	9821669	eukaryotic translation initiation factor 5 pseudogene 1
high_vs_HC	gene29739	0.502578	3.67605	2.2206	0.0266574	0.573804	-3.54246	RPSAP50	chr11	109980398	109982597	ribosomal protein SA pseudogene 50
high_vs_HC	gene35205	0.0621387	-1.90972	2.22045	0.0266675	0.573804	-3.54276	SPTLC2	chr14	77616569	77618768	serine palmitoyltransferase, long chain base subunit 2
high_vs_HC	gene22836	0.339637	2.34077	2.21913	0.026757	0.574892	-3.54538	SERPINA15P	chr8	111378603	111380802	serpin peptidase inhibitor, clade A (alpha-1 antiproteinase, antitrypsin), member 15, pseudogene
high_vs_HC	gene39742	0.151748	0.349482	2.21869	0.0267873	0.574892	-3.54626	CHRNE	chr17	4902929	4905128	cholinergic receptor, nicotinic, epsilon (muscle)
high_vs_HC	gene1954	0.409753	3.91541	2.21859	0.0267942	0.574892	-3.54646	RPL21P26	chr1	94406723	94408922	ribosomal protein L21 pseudogene 26
high_vs_HC	gene33598	0.288947	1.81448	2.21835	0.0268107	0.574892	-3.54694	TXNL1P1	chr13	86723538	86725737	thioredoxin-like 1 pseudogene 1
high_vs_HC	gene9219	0.526081	3.9846	2.21815	0.0268243	0.574892	-3.54734	ST13P14	chr3	50877462	50879661	suppression of tumorigenicity 13 (colon carcinoma) (Hsp70 interacting protein) pseudogene 14
high_vs_HC	gene11790	0.402204	2.40951	2.21809	0.0268285	0.574892	-3.54746	YIPF7	chr4	44651442	44653641	Yip1 domain family, member 7
high_vs_HC	gene10499	0.791834	4.07978	2.21785	0.0268452	0.574892	-3.54794	AADACL2	chr3	151731916	151734115	arylacetamide deacetylase-like 2
high_vs_HC	gene3534	0.372216	2.36378	2.21785	0.0268452	0.574892	-3.54795	MIR488	chr1	177029246	177031445	microRNA 488
high_vs_HC	gene42901	0.138695	-1.29207	2.21708	0.0268974	0.575021	-3.54947	GPX4	chr19	1101926	1104125	glutathione peroxidase 4
high_vs_HC	gene41221	-0.235607	1.00248	-2.21694	0.0269073	0.575021	-3.54975	TMEM100	chr17	55731922	55734121	transmembrane protein 100
high_vs_HC	gene35922	0.382553	2.72047	2.21688	0.0269112	0.575021	-3.54987	IGHV3-79	chr14	106867893	106870092	immunoglobulin heavy variable 3-79 (pseudogene)
high_vs_HC	gene48603	0.324612	2.32155	2.21657	0.0269326	0.575021	-3.55049	PHEX-AS1	chrX	22172784	22174983	PHEX antisense RNA 1
high_vs_HC	gene20880	0.451678	3.31912	2.21638	0.0269459	0.575021	-3.55087	TRBV15	chr7	142591005	142593204	T cell receptor beta variable 15
high_vs_HC	gene22631	0.298773	2.45009	2.21634	0.0269486	0.575021	-3.55095	TUBBP7	chr8	96127603	96129802	tubulin, beta class I pseudogene 7
high_vs_HC	gene7957	-0.301015	1.48439	-2.21613	0.0269627	0.575021	-3.55136	PLCD4	chr2	218605765	218607964	phospholipase C, delta 4
high_vs_HC	gene34251	0.557854	1.94171	2.2159	0.0269785	0.575021	-3.55182	TRAJ35	chr14	22504644	22506843	T cell receptor alpha joining 35 (non-functional)
high_vs_HC	gene43111	0.0622685	-1.44747	2.21553	0.0270044	0.575099	-3.55257	GTF2F1	chr19	6393081	6395280	general transcription factor IIF, polypeptide 1, 74kDa
high_vs_HC	gene21428	2.10243	-3.41297	2.21528	0.0270224	0.575099	-3.55308	FAM86B3P	chr8	8226570	8228769	family with sequence similarity 86, member B3, pseudogene
high_vs_HC	gene15257	0.523725	2.5219	2.21516	0.0270298	0.575099	-3.5533	SPINK14	chr5	148166546	148168745	serine peptidase inhibitor, Kazal type 14 (putative)
high_vs_HC	gene47514	0.41989	2.833	2.21431	0.027088	0.57543	-3.55498	IGLVIV-64	chr22	22073186	22075385	immunoglobulin lambda variable (IV)-64 (pseudogene)
high_vs_HC	gene48496	0.496599	3.57365	2.20349	0.0278471	0.577868	-3.55647	ATXN3L	chrX	13320200	13322399	ataxin 3-like
high_vs_HC	gene31422	-0.376556	-2.31396	-2.21347	0.0271465	0.57543	-3.55667	PTGES3	chr12	56688209	56690408	prostaglandin E synthase 3 (cytosolic)
high_vs_HC	gene27278	0.526869	3.87848	2.21345	0.0271476	0.57543	-3.5567	OATP1	chr10	124444044	124446243	ornithine aminotransferase pseudogene 1
high_vs_HC	gene7312	0.0467837	0.102094	2.21345	0.027148	0.57543	-3.55671	HAT1	chr2	171920425	171922624	histone acetyltransferase 1
high_vs_HC	gene11328	0.129079	-0.209058	2.21345	0.027148	0.57543	-3.55671	CYTL1	chr4	5019271	5021470	cytokine-like 1
high_vs_HC	gene25517	0.459038	3.83374	2.21335	0.0271547	0.57543	-3.5569	SDCBPP1	chr10	6294485	6296684	syndecan binding protein (syntenin) pseudogene 1
high_vs_HC	gene4556	0.410211	2.89047	2.21332	0.0271567	0.57543	-3.55696	YWHAQP9	chr1	238108391	238110590	YWHAQ pseudogene 9
high_vs_HC	gene30160	0.321901	-4.1695	2.21288	0.0271871	0.575665	-3.55783	MIR6090	chr11	128520390	128522589	microRNA 6090
high_vs_HC	gene36406	0.494026	4.35038	2.21257	0.0272089	0.575665	-3.55846	COX6CP4	chr15	36569930	36572129	cytochrome c oxidase subunit VIc pseudogene 4
high_vs_HC	gene40315	0.474728	3.29258	2.21245	0.0272169	0.575665	-3.55869	NOS2P1	chr17	27664454	27666653	nitric oxide synthase 2 pseudogene 1
high_vs_HC	gene9198	-0.455113	4.12244	-2.21224	0.0272315	0.575665	-3.55911	HYAL1	chr3	50312220	50314419	hyaluronoglucosaminidase 1
high_vs_HC	gene28552	0.265181	1.70162	2.21131	0.0272961	0.576111	-3.56096	OR9G1	chr11	56698388	56700587	olfactory receptor, family 9, subfamily G, member 1
high_vs_HC	gene23557	0.308001	2.8302	2.21122	0.0273022	0.576111	-3.56113	EQTN	chr9	27296940	27299139	equatorin, sperm acrosome associated
high_vs_HC	gene37859	0.104275	-1.62725	2.21073	0.0273365	0.576111	-3.56211	NTN3	chr16	2469499	2471698	netrin 3
high_vs_HC	gene49700	0.272453	2.44165	2.21063	0.0273435	0.576111	-3.56231	SNORA35	chrX	114628797	114630996	small nucleolar RNA, H/ACA box 35
high_vs_HC	gene15359	0.329601	2.55978	2.21056	0.0273482	0.576111	-3.56245	LINC01470	chr5	152972150	152974349	long intergenic non-protein coding RNA 1470
high_vs_HC	gene39284	-0.105712	0.464329	-2.21022	0.0273717	0.576271	-3.56312	CDYL2	chr16	80804844	80807043	chromodomain protein, Y-like 2
high_vs_HC	gene24522	0.908458	3.61565	2.20886	0.0274775	0.576408	-3.56327	NUTM2G	chr9	96927004	96929203	NUT family member 2G
high_vs_HC	gene35550	0.509866	4.04842	2.2097	0.0274079	0.576408	-3.56415	SNORD114-24	chr14	100982777	100984976	small nucleolar RNA, C/D box 114-24
high_vs_HC	gene49881	0.347935	2.60838	2.20747	0.0275646	0.576408	-3.56587	SALL4P2	chrX	129869300	129871499	spalt-like transcription factor 4 pseudogene 2
high_vs_HC	gene7952	0.356573	-5.69166	2.20865	0.0274817	0.576408	-3.56625	CTDSP1	chr2	218396338	218398537	CTD (carboxy-terminal domain, RNA polymerase II, polypeptide A) small phosphatase 1
high_vs_HC	gene37740	0.153641	1.43888	2.20822	0.0275115	0.576408	-3.5671	WDR24	chr16	690450	692649	WD repeat domain 24
high_vs_HC	gene35017	0.0862857	-0.436467	2.20789	0.0275346	0.576408	-3.56775	EXD2	chr14	69189477	69191676	exonuclease 3'-5' domain containing 2
high_vs_HC	gene1988	0.597999	3.44525	2.20786	0.0275369	0.576408	-3.56782	RPL7P9	chr1	96679441	96681640	ribosomal protein L7 pseudogene 9
high_vs_HC	gene20046	0.337217	2.70675	2.2077	0.0275479	0.576408	-3.56813	MIR489	chr7	93483820	93486019	microRNA 489
high_vs_HC	gene41826	0.191803	-2.44074	2.20764	0.0275523	0.576408	-3.56825	GCGR	chr17	81802132	81804331	glucagon receptor
high_vs_HC	gene42108	1.12499	5.7771	2.20623	0.027658	0.576917	-3.56842	LOC100130487	chr18	13152489	13154688	WD repeat domain 89 pseudogene
high_vs_HC	gene15384	0.400751	2.67968	2.20737	0.0275707	0.576408	-3.56877	LOC100131520	chr5	155112142	155114341	ribosomal protein L6 pseudogene
high_vs_HC	gene23749	0.413847	2.40141	2.20725	0.0275795	0.576408	-3.56902	OR13C7	chr9	36003668	36005867	olfactory receptor, family 13, subfamily C, member 7 (gene/pseudogene)
high_vs_HC	gene12478	0.640957	4.76031	2.20717	0.0275854	0.576408	-3.56919	TET2-AS1	chr4	105352682	105354881	TET2 antisense RNA 1
high_vs_HC	gene21356	1.24715	4.88227	2.20525	0.0277233	0.576917	-3.5703	FAM90A15P	chr8	7253243	7255442	family with sequence similarity 90, member A15, pseudogene
high_vs_HC	gene10292	-1.95831	7.43345	-2.16917	0.0305557	0.588185	-3.57123	HMGN1P10	chr3	136607050	136609249	high mobility group nucleosome binding domain 1 pseudogene 10
high_vs_HC	gene9606	0.388989	2.60503	2.20598	0.0276684	0.576917	-3.57154	LOC285232	chr3	87047198	87049397	phosphoribosyl pyrophosphate amidotransferase pseudogene
high_vs_HC	gene25712	0.19183	-3.47958	2.2059	0.0276742	0.576917	-3.5717	NEBL-AS1	chr10	21171990	21174189	NEBL antisense RNA 1
high_vs_HC	gene8729	0.392907	2.65721	2.20541	0.0277088	0.576917	-3.57267	HMGB3P12	chr3	26214219	26216418	high mobility group box 3 pseudogene 12
high_vs_HC	gene2878	-0.140798	0.448242	-2.20523	0.0277211	0.576917	-3.57302	CHTOP	chr1	153631982	153634181	chromatin target of PRMT1
high_vs_HC	gene36728	0.359684	3.11613	2.2048	0.0277514	0.576917	-3.57387	RPSAP55	chr15	52883519	52885718	ribosomal protein SA pseudogene 55
high_vs_HC	gene28832	0.235536	-3.84181	2.20478	0.0277533	0.576917	-3.57393	SNORD29	chr11	62853769	62855968	small nucleolar RNA, C/D box 29
high_vs_HC	gene23374	-0.752143	3.97267	-2.20369	0.0278299	0.577868	-3.57608	ACTG1P14	chr9	6832408	6834607	actin gamma 1 pseudogene 14
high_vs_HC	gene6076	0.633641	3.24725	2.20365	0.0278325	0.577868	-3.57615	MIR4771-1	chr2	87192786	87194985	microRNA 4771-1
high_vs_HC	gene47793	0.0961296	0.24947	2.20306	0.0278743	0.577868	-3.57732	NIPSNAP1	chr22	29581138	29583337	nipsnap homolog 1 (C. elegans)
high_vs_HC	gene50151	2.15238	3.88196	2.15317	0.0316362	0.59567	-3.5779	MAGEA9B	chrX	149587269	149589468	melanoma antigen family A9B
high_vs_HC	gene25668	0.506384	3.40788	2.20275	0.0278962	0.577868	-3.57793	CUBN	chr10	17130050	17132249	cubilin (intrinsic factor-cobalamin receptor)
high_vs_HC	gene1371	0.336293	-5.34744	2.20255	0.0279107	0.577868	-3.57834	TXNDC12	chr1	52055972	52058171	thioredoxin domain containing 12 (endoplasmic reticulum)
high_vs_HC	gene46113	0.541525	3.88143	2.20252	0.027913	0.577868	-3.57841	LOC100533646	chr20	46488940	46491139	zinc finger protein 135 pseudogene
high_vs_HC	gene12416	0.450384	2.67525	2.20212	0.027941	0.577868	-3.57919	ADH1A	chr4	99290829	99293028	alcohol dehydrogenase 1A (class I), alpha polypeptide
high_vs_HC	gene46745	0.719256	5.09419	2.2021	0.0279428	0.577868	-3.57923	RNGTTP1	chr21	25641545	25643744	RNA guanylyltransferase and 5'-phosphatase pseudogene 1
high_vs_HC	gene22106	0.349998	3.02868	2.20142	0.027991	0.57846	-3.58058	RPS27AP13	chr8	53887280	53889479	ribosomal protein S27a pseudogene 13
high_vs_HC	gene16585	0.47029	2.91507	2.20106	0.0280163	0.57846	-3.58129	LINC01015	chr6	29527406	29529605	long intergenic non-protein coding RNA 1015
high_vs_HC	gene31671	0.336991	2.74394	2.2009	0.0280279	0.57846	-3.58161	TSPAN8	chr12	71157800	71159999	tetraspanin 8
high_vs_HC	gene27744	0.456187	2.97337	2.20079	0.0280354	0.57846	-3.58182	OR52L1	chr11	5986786	5988985	olfactory receptor, family 52, subfamily L, member 1
high_vs_HC	gene31254	0.0668358	-2.4383	2.20025	0.0280742	0.578467	-3.5829	CSAD	chr12	53180710	53182909	cysteine sulfinic acid decarboxylase
high_vs_HC	gene8618	-0.307774	-0.355502	-2.20012	0.028083	0.578467	-3.58314	COLQ	chr3	15521552	15523751	collagen-like tail subunit (single strand of homotrimer) of asymmetric acetylcholinesterase
high_vs_HC	gene47683	0.0990611	-2.30749	2.20011	0.0280837	0.578467	-3.58316	GUCD1	chr22	24555736	24557935	guanylyl cyclase domain containing 1
high_vs_HC	gene21875	0.079896	0.198858	2.19953	0.0281254	0.578996	-3.58432	DUSP26	chr8	33599829	33602028	dual specificity phosphatase 26 (putative)
high_vs_HC	gene11239	0.302836	2.16227	2.19891	0.0281697	0.579578	-3.58555	UVSSA	chr4	1343658	1345857	UV-stimulated scaffold protein A
high_vs_HC	gene24680	0.37484	2.94341	2.19848	0.0282001	0.579873	-3.58639	LINC01505	chr9	106614058	106616257	long intergenic non-protein coding RNA 1505
high_vs_HC	gene1088	0.0478633	0.224296	2.19809	0.0282284	0.580059	-3.58717	RLF	chr1	40159369	40161568	rearranged L-myc fusion
high_vs_HC	gene4173	0.680352	4.94723	2.19791	0.0282412	0.580059	-3.58752	RIMKLBP2	chr1	219200554	219202753	ribosomal modification protein rimK-like family member B pseudogene 2
high_vs_HC	gene20642	0.885954	4.71504	2.19764	0.02826	0.580116	-3.58804	COPG2IT1	chr7	130541453	130543652	COPG2 imprinted transcript 1 (non-protein coding)
high_vs_HC	gene20699	0.363081	3.19739	2.1972	0.0282921	0.580224	-3.58893	AKR1B15	chr7	134544245	134546444	aldo-keto reductase family 1, member B15
high_vs_HC	gene26030	0.40913	3.04218	2.19705	0.0283027	0.580224	-3.58922	EIF2AP4	chr10	44804443	44806642	eukaryotic translation initiation factor 2A pseudogene 4
high_vs_HC	gene1349	0.569855	4.46765	2.19657	0.028337	0.580224	-3.59017	CFL1P2	chr1	51158341	51160540	cofilin 1 (non-muscle) pseudogene 2
high_vs_HC	gene6128	0.753985	4.48919	2.19644	0.0283466	0.580224	-3.59043	IGKJ2	chr2	88861364	88863563	immunoglobulin kappa joining 2
high_vs_HC	gene2592	0.406185	3.21273	2.19631	0.0283555	0.580224	-3.59067	OR13Z2P	chr1	147443479	147445678	olfactory receptor, family 13, subfamily Z, member 2 pseudogene
high_vs_HC	gene50210	0.271122	2.81724	2.1962	0.0283636	0.580224	-3.5909	MAGEA12	chrX	152731779	152733978	melanoma antigen family A12
high_vs_HC	gene39683	0.237881	1.22639	2.19601	0.0283776	0.580224	-3.59128	OR1E1	chr17	3398211	3400410	olfactory receptor, family 1, subfamily E, member 1
high_vs_HC	gene34934	-0.452705	1.45079	-2.19564	0.0284036	0.580428	-3.59199	NUP50P1	chr14	64601752	64603951	nucleoporin 50 pseudogene 1
high_vs_HC	gene37660	0.309699	2.65046	2.19479	0.028465	0.580852	-3.59368	OR4F14P	chr15	101826741	101828940	olfactory receptor, family 4, subfamily F, member 14 pseudogene
high_vs_HC	gene49530	0.261226	2.08737	2.19457	0.0284811	0.580852	-3.59412	NXF5	chrX	101857378	101859577	nuclear RNA export factor 5
high_vs_HC	gene16094	0.35333	3.24008	2.19439	0.028494	0.580852	-3.59447	ARPC3P5	chr6	15932743	15934942	actin related protein 2/3 complex, subunit 3 pseudogene 5
high_vs_HC	gene38660	0.249675	0.84641	2.19419	0.0285081	0.580852	-3.59486	LOC100419895	chr16	35447959	35450158	zinc finger protein 670 pseudogene
high_vs_HC	gene15575	0.179766	-4.06607	2.19385	0.0285326	0.580852	-3.59553	DUSP1	chr5	172771001	172773200	dual specificity phosphatase 1
high_vs_HC	gene7285	0.503091	3.64351	2.19385	0.0285327	0.580852	-3.59553	MYO3B	chr2	170176145	170178344	myosin IIIB
high_vs_HC	gene34489	0.339272	2.96444	2.1938	0.0285368	0.580852	-3.59564	AKAP6	chr14	32327273	32329472	A kinase (PRKA) anchor protein 6
high_vs_HC	gene48741	0.267363	2.20775	2.193	0.028594	0.581503	-3.5972	FTLP16	chrX	38485065	38487264	ferritin, light polypeptide pseudogene 16
high_vs_HC	gene23336	-0.263587	-4.23335	-2.19266	0.0286186	0.581503	-3.59787	JAK2	chr9	4983245	4985444	Janus kinase 2
high_vs_HC	gene34545	0.319908	2.07848	2.19265	0.0286196	0.581503	-3.5979	ILF2P2	chr14	36055192	36057391	interleukin enhancer binding factor 2 pseudogene 2
high_vs_HC	gene30879	0.131419	-0.396524	2.19214	0.0286566	0.581503	-3.59891	LINC00941	chr12	30793681	30795880	long intergenic non-protein coding RNA 941
high_vs_HC	gene29350	-1.32935	5.76549	-2.19082	0.0287639	0.58175	-3.59892	RPS20P27	chr11	77813597	77815796	ribosomal protein S20 pseudogene 27
high_vs_HC	gene2333	0.551253	4.49948	2.19187	0.0286762	0.581503	-3.59944	RPS15AP9	chr1	117136190	117138389	ribosomal protein S15a pseudogene 9
high_vs_HC	gene25166	0.550153	4.30742	2.19176	0.0286842	0.581503	-3.59966	EEF1A1P5	chr9	133017435	133019634	eukaryotic translation elongation factor 1 alpha 1 pseudogene 5
high_vs_HC	gene7329	0.433555	3.02029	2.19161	0.0286946	0.581503	-3.59994	RPS2P18	chr2	173295610	173297809	ribosomal protein S2 pseudogene 18
high_vs_HC	gene12858	0.632149	4.51246	2.19138	0.028712	0.581503	-3.60041	RPL14P3	chr4	140366693	140368892	ribosomal protein L14 pseudogene 3
high_vs_HC	gene3071	0.578351	3.93872	2.19135	0.0287134	0.581503	-3.60045	OR10K2	chr1	158420667	158422866	olfactory receptor, family 10, subfamily K, member 2
high_vs_HC	gene4879	0.381077	3.10321	2.1909	0.0287461	0.58175	-3.60134	MIR7515HG	chr2	6650320	6652519	MIR7515 host gene (non-protein coding)
high_vs_HC	gene41608	0.0552033	0.665531	2.18991	0.0288188	0.58175	-3.60331	HN1	chr17	75154484	75156683	hematological and neurological expressed 1
high_vs_HC	gene7846	-0.366297	2.05448	-2.18948	0.0288499	0.58175	-3.60415	RPL6P6	chr2	210086226	210088425	ribosomal protein L6 pseudogene 6
high_vs_HC	gene47719	0.467785	4.25113	2.18937	0.0288579	0.58175	-3.60436	RNA5SP494	chr22	25714970	25717169	RNA, 5S ribosomal pseudogene 494
high_vs_HC	gene13741	0.341095	2.4138	2.18868	0.0289084	0.58175	-3.60572	LOC100533677	chr5	29106633	29108832	coiled-coil domain containing 176 pseudogene
high_vs_HC	gene26393	0.384176	2.64194	2.1884	0.0289289	0.58175	-3.60628	UNC5B-AS1	chr10	71218029	71220228	UNC5B antisense RNA 1
high_vs_HC	gene27645	0.476795	3.06345	2.18776	0.0289754	0.58175	-3.60753	OR51E2	chr11	4697647	4699846	olfactory receptor, family 51, subfamily E, member 2
high_vs_HC	gene23849	-1.23209	-2.49261	-2.18763	0.0289852	0.58175	-3.60779	ANKRD20A2	chr9	40221078	40223277	ankyrin repeat domain 20 family, member A2
high_vs_HC	gene28496	0.380521	3.76691	2.18729	0.0290096	0.58175	-3.60845	OR5F2P	chr11	56015757	56017956	olfactory receptor, family 5, subfamily F, member 2 pseudogene
high_vs_HC	gene15456	0.330502	2.15029	2.18725	0.0290131	0.58175	-3.60854	MIR3142	chr5	160472444	160474643	microRNA 3142
high_vs_HC	gene17162	0.0633303	0.272397	2.18707	0.0290259	0.58175	-3.60889	HSP90AB1	chr6	44244166	44246365	heat shock protein 90kDa alpha (cytosolic), class B member 1
high_vs_HC	gene29456	0.638589	4.66415	2.18664	0.0290573	0.58175	-3.60973	LOC100420680	chr11	87324162	87326361	coiled-coil domain containing 90B pseudogene
high_vs_HC	gene10894	0.174671	-2.94104	2.18643	0.0290729	0.58175	-3.61015	VWA5B2	chr3	184227588	184229787	von Willebrand factor A domain containing 5B2
high_vs_HC	gene7332	-0.289513	2.26766	-2.1864	0.0290752	0.58175	-3.61021	LOC100130171	chr2	173431613	173433812	hematological and neurological expressed 1 pseudogene
high_vs_HC	gene49296	0.301001	2.95692	2.18639	0.0290759	0.58175	-3.61023	TSIX	chrX	73790205	73792404	TSIX transcript, XIST antisense RNA
high_vs_HC	gene35872	0.363382	1.98918	2.18579	0.0291201	0.58175	-3.61141	IGHV3-47	chr14	106518835	106521034	immunoglobulin heavy variable 3-47 (pseudogene)
high_vs_HC	gene9192	0.318715	0.316175	2.18576	0.029122	0.58175	-3.61146	SEMA3B	chr3	50265558	50267757	sema domain, immunoglobulin domain (Ig), short basic domain, secreted, (semaphorin) 3B
high_vs_HC	gene14431	0.724015	5.35493	2.18573	0.0291246	0.58175	-3.61153	RPL13AP14	chr5	83746790	83748989	ribosomal protein L13a pseudogene 14
high_vs_HC	gene1197	0.599698	3.02942	2.18572	0.029125	0.58175	-3.61154	KRT8P47	chr1	44104506	44106705	keratin 8 pseudogene 47
high_vs_HC	gene20974	0.410332	3.60853	2.18512	0.029169	0.58175	-3.61272	LOC100422324	chr7	143979430	143981629	capping protein (actin filament) muscle Z-line, alpha 1 pseudogene
high_vs_HC	gene2584	-0.648307	0.902209	-2.18504	0.0291751	0.58175	-3.61288	PDIA3P1	chr1	147175851	147178050	protein disulfide isomerase family A, member 3 pseudogene 1
high_vs_HC	gene41868	-0.188077	-1.55202	-2.18474	0.0291969	0.58175	-3.61346	NARF	chr17	82456184	82458383	nuclear prelamin A recognition factor
high_vs_HC	gene30061	0.409852	1.51716	2.18459	0.0292078	0.58175	-3.61375	OR8G5	chr11	124239158	124241357	olfactory receptor, family 8, subfamily G, member 5
high_vs_HC	gene1071	0.723447	-1.45723	2.1838	0.0292665	0.58175	-3.61531	OXCT2	chr1	39771149	39773348	3-oxoacid CoA transferase 2
high_vs_HC	gene40913	0.0535874	-0.77292	2.18369	0.0292743	0.58175	-3.61552	DHX8	chr17	43481917	43484116	DEAH (Asp-Glu-Ala-His) box polypeptide 8
high_vs_HC	gene11008	0.631571	3.50018	2.18347	0.0292906	0.58175	-3.61596	TMEM207	chr3	190449677	190451876	transmembrane protein 207
high_vs_HC	gene17052	0.314375	-6.04078	2.18332	0.0293017	0.58175	-3.61625	OARD1	chr6	41072250	41074449	O-acyl-ADP-ribose deacylase 1
high_vs_HC	gene10702	0.0648265	-0.151635	2.1833	0.0293036	0.58175	-3.6163	MYNN	chr3	169767649	169769848	myoneurin
high_vs_HC	gene33309	0.285944	0.964209	2.18301	0.0293246	0.58175	-3.61686	LINC01065	chr13	53151701	53153900	long intergenic non-protein coding RNA 1065
high_vs_HC	gene7291	0.298578	-4.99975	2.18295	0.0293289	0.58175	-3.61697	LINC01124	chr2	170714368	170716567	long intergenic non-protein coding RNA 1124
high_vs_HC	gene48192	-0.230939	1.74034	-2.18262	0.0293537	0.58175	-3.61763	YWHAQP2	chr22	43642842	43645041	YWHAQ pseudogene 2
high_vs_HC	gene3636	0.134827	0.946047	2.18247	0.0293647	0.58175	-3.61792	HMGN1P4	chr1	182942323	182944522	high mobility group nucleosome binding domain 1 pseudogene 4
high_vs_HC	gene34902	0.446964	3.53656	2.18239	0.0293703	0.58175	-3.61807	LOC100419079	chr14	62151087	62153286	tubulin, alpha 1c pseudogene
high_vs_HC	gene16469	0.125154	-2.28781	2.18234	0.0293746	0.58175	-3.61819	TOB2P1	chr6	28218730	28220929	transducer of ERBB2, 2 pseudogene 1
high_vs_HC	gene24571	0.454346	3.67263	2.18229	0.0293781	0.58175	-3.61828	COL15A1	chr9	98941348	98943547	collagen, type XV, alpha 1
high_vs_HC	gene3340	0.137057	-3.77675	2.18227	0.0293796	0.58175	-3.61832	MAEL	chr1	166973582	166975781	maelstrom spermatogenic transposon silencer
high_vs_HC	gene42800	0.433337	3.12046	2.18207	0.0293946	0.58175	-3.61872	RNA5SP461	chr18	77863368	77865567	RNA, 5S ribosomal pseudogene 461
high_vs_HC	gene48254	0.395101	4.63889	2.18192	0.0294052	0.58175	-3.619	MIRLET7BHG	chr22	46083997	46086196	MIRLET7B host gene (non-protein coding)
high_vs_HC	gene48636	0.217508	-1.24977	2.18191	0.0294059	0.58175	-3.61902	ARX	chrX	25015749	25017948	aristaless related homeobox
high_vs_HC	gene14859	0.386001	3.31787	2.18183	0.0294122	0.58175	-3.61918	CTXN3	chr5	127647021	127649220	cortexin 3
high_vs_HC	gene881	0.0471913	-0.936968	2.18171	0.0294212	0.58175	-3.61942	KHDRBS1	chr1	32011694	32013893	KH domain containing, RNA binding, signal transduction associated 1
high_vs_HC	gene48955	0.594044	3.40912	2.18144	0.0294413	0.58175	-3.61995	GAGE12J	chrX	49320030	49322229	G antigen 12J
high_vs_HC	gene37665	0.468914	2.70962	2.18083	0.0294864	0.58175	-3.62115	OR4G2P	chr15	101927104	101929303	olfactory receptor, family 4, subfamily G, member 2 pseudogene
high_vs_HC	gene42193	0.448393	3.46776	2.18072	0.0294945	0.58175	-3.62136	ATP7BP1	chr18	22419097	22421296	ATPase, Cu++ transporting, beta polypeptide pseudogene 1
high_vs_HC	gene49605	0.235838	1.11874	2.18071	0.0294953	0.58175	-3.62138	RPL18AP14	chrX	104801869	104804068	ribosomal protein L18a pseudogene 14
high_vs_HC	gene47350	-0.943283	2.78093	-2.18037	0.0295224	0.58175	-3.62207	RIMBP3	chr22	18611720	18613919	RIMS binding protein 3
high_vs_HC	gene32711	0.54314	1.18251	2.18025	0.0295291	0.58175	-3.62227	LINC01072	chr13	20100701	20102900	long intergenic non-protein coding RNA 1072
high_vs_HC	gene49465	0.295085	2.03212	2.18024	0.0295298	0.58175	-3.62229	LOC648927	chrX	95974115	95976314	K(lysine) acetyltransferase 7 pseudogene
high_vs_HC	gene34543	0.288161	0.345152	2.17965	0.0295742	0.581999	-3.62346	LOC644584	chr14	35878956	35881155	EWS RNA-binding protein 1 pseudogene
high_vs_HC	gene11591	0.0544965	-0.588255	2.17959	0.0295785	0.581999	-3.62357	ZCCHC4	chr4	25310774	25312973	zinc finger, CCHC domain containing 4
high_vs_HC	gene22840	0.288036	2.48695	2.17943	0.0295907	0.581999	-3.62389	RPL30P16	chr8	112536889	112539088	ribosomal protein L30 pseudogene 16
high_vs_HC	gene33472	0.668575	3.74421	2.17866	0.0296479	0.582463	-3.6254	RNY1P8	chr13	73225147	73227346	RNA, Ro-associated Y1 pseudogene 8
high_vs_HC	gene49311	0.382495	2.58472	2.17564	0.0298754	0.583103	-3.62552	MIR374B	chrX	74218419	74220618	microRNA 374b
high_vs_HC	gene29539	0.0555976	-0.5811	2.17858	0.029654	0.582463	-3.62556	TAF1D	chr11	93741338	93743537	TATA box binding protein (TBP)-associated factor, RNA polymerase I, D, 41kDa
high_vs_HC	gene48726	0.353616	3.12773	2.17846	0.0296626	0.582463	-3.62578	FAM47DP	chrX	37545060	37547259	family with sequence similarity 47, member D, pseudogene
high_vs_HC	gene45944	0.523983	4.63967	2.17799	0.0296976	0.582833	-3.6267	SNORA71A	chr20	38427244	38429443	small nucleolar RNA, H/ACA box 71A
high_vs_HC	gene14135	-0.518413	1.80931	-2.17765	0.0297233	0.5829	-3.62737	LOC100419549	chr5	65731094	65733293	PRAME family member 17 pseudogene
high_vs_HC	gene39685	0.298631	2.60511	2.17752	0.0297332	0.5829	-3.62763	OR1E2	chr17	3433642	3435841	olfactory receptor, family 1, subfamily E, member 2
high_vs_HC	gene28663	0.348273	2.8128	2.17682	0.0297853	0.583051	-3.62899	OR5AN1	chr11	59362459	59364658	olfactory receptor, family 5, subfamily AN, member 1
high_vs_HC	gene50046	0.458213	3.4996	2.17676	0.0297902	0.583051	-3.62912	SRD5A1P1	chrX	139444819	139447018	steroid-5-alpha-reductase, alpha polypeptide 1 pseudogene 1 (3-oxo-5 alpha-steroid delta 4-dehydrogenase alpha pseudogene)
high_vs_HC	gene901	0.562379	4.49574	2.17652	0.0298081	0.583051	-3.62959	GAPDHP20	chr1	32402984	32405183	glyceraldehyde 3 phosphate dehydrogenase pseudogene 20
high_vs_HC	gene46031	-0.193625	-1.45569	-2.17636	0.0298199	0.583051	-3.6299	ADA	chr20	44652034	44654233	adenosine deaminase
high_vs_HC	gene17936	0.0602807	-0.537856	2.17627	0.0298264	0.583051	-3.63007	NUS1	chr6	117673454	117675653	nuclear undecaprenyl pyrophosphate synthase 1 homolog (S. cerevisiae)
high_vs_HC	gene47900	0.13269	-1.05665	2.17612	0.0298376	0.583051	-3.63036	LARGE	chr22	33922642	33924841	like-glycosyltransferase
high_vs_HC	gene32193	0.33274	3.18396	2.17581	0.0298612	0.583103	-3.63098	RPL29P25	chr12	110841805	110844004	ribosomal protein L29 pseudogene 25
high_vs_HC	gene14703	-0.0720403	-1.51387	-2.17544	0.0298887	0.583103	-3.63169	YTHDC2	chr5	113511683	113513882	YTH domain containing 2
high_vs_HC	gene46343	0.89324	5.26262	2.17508	0.0299179	0.583209	-3.63243	MRPS16P2	chr20	59111075	59113274	mitochondrial ribosomal protein S16 pseudogene 2
high_vs_HC	gene9005	2.94089	8.32708	2.10633	0.035933	0.606246	-3.63294	HNRNPA1P77	chr3	44842647	44844846	heterogeneous nuclear ribonucleoprotein A1 pseudogene 77
high_vs_HC	gene33444	0.465458	3.92564	2.17478	0.0299387	0.583209	-3.63299	RNY3P10	chr13	69800940	69803139	RNA, Ro-associated Y3 pseudogene 10
high_vs_HC	gene27401	0.289523	3.30691	2.17473	0.0299425	0.583209	-3.63309	MIR202	chr10	133247421	133249620	microRNA 202
high_vs_HC	gene48720	0.373421	2.92461	2.17448	0.029961	0.583256	-3.63357	LOC442445	chrX	37078202	37080401	ferritin, heavy polypeptide-like 17 pseudogene
high_vs_HC	gene41683	-0.383642	-6.11547	-2.17332	0.0300484	0.584419	-3.63584	MIR636	chr17	76736349	76738548	microRNA 636
high_vs_HC	gene1171	0.238308	1.79178	2.17326	0.030053	0.584419	-3.63596	MPL	chr1	43335418	43337617	MPL proto-oncogene, thrombopoietin receptor
high_vs_HC	gene33825	-0.296643	3.75251	-2.17283	0.0300854	0.58467	-3.6368	LINC00460	chr13	106374563	106376762	long intergenic non-protein coding RNA 460
high_vs_HC	gene35247	0.51435	3.77023	2.17266	0.0300983	0.58467	-3.63713	DYNLL1P1	chr14	81246472	81248671	dynein, light chain, LC8-type 1 pseudogene 1
high_vs_HC	gene48217	0.125503	-2.15533	2.17183	0.0301613	0.585313	-3.63875	PRR5	chr22	44666547	44668746	proline rich 5 (renal)
high_vs_HC	gene9338	0.904472	4.98704	2.17179	0.0301644	0.585313	-3.63883	ASB14	chr3	57292521	57294720	ankyrin repeat and SOCS box containing 14
high_vs_HC	gene4628	0.466289	3.16537	2.17158	0.03018	0.585313	-3.63924	MIR4677	chr1	243344176	243346375	microRNA 4677
high_vs_HC	gene50317	0.475593	3.62572	2.17097	0.030227	0.585912	-3.64044	HMGN1P37	chrX	154817322	154819521	high mobility group nucleosome binding domain 1 pseudogene 37
high_vs_HC	gene22646	-0.118262	-1.65788	-2.17038	0.0302716	0.58615	-3.64159	TSPYL5	chr8	97277749	97279948	TSPY-like 5
high_vs_HC	gene43919	0.358678	3.58051	2.17037	0.0302717	0.58615	-3.6416	THEG5	chr19	31586189	31588388	testis highly expressed protein 5
high_vs_HC	gene24125	0.642922	5.10848	2.16932	0.0303521	0.587154	-3.64366	LOC100420790	chr9	71802283	71804482	glucosamine-6-phosphate deaminase 2 pseudogene
high_vs_HC	gene43274	-0.438663	-3.78111	-2.16893	0.0303813	0.587154	-3.64441	PPAN	chr19	10104223	10106422	peter pan homolog (Drosophila)
high_vs_HC	gene43273	-0.438663	-3.78111	-2.16893	0.0303813	0.587154	-3.64441	PPAN-P2RY11	chr19	10104223	10106422	PPAN-P2RY11 readthrough
high_vs_HC	gene50087	0.310454	2.19767	2.16883	0.0303891	0.587154	-3.64461	PGBD4P6	chrX	143341970	143344169	piggyBac transposable element derived 4 pseudogene 6
high_vs_HC	gene48893	0.466674	2.76492	2.16854	0.0304116	0.587154	-3.64518	RNA5SP503	chrX	48204258	48206457	RNA, 5S ribosomal pseudogene 503
high_vs_HC	gene5346	0.222732	1.39918	2.16841	0.030421	0.587154	-3.64542	LINC00211	chr2	37875664	37877863	long intergenic non-protein coding RNA 211
high_vs_HC	gene19651	0.368674	3.35605	2.16797	0.0304547	0.587491	-3.64628	ZNF735	chr7	64205203	64207402	zinc finger protein 735
high_vs_HC	gene6167	0.41882	2.48175	2.16761	0.0304822	0.587709	-3.64698	IGKV1-33	chr2	89268276	89270475	immunoglobulin kappa variable 1-33
high_vs_HC	gene6106	0.510918	3.83029	2.16696	0.0305321	0.588185	-3.64826	RNY4P15	chr2	88229465	88231664	RNA, Ro-associated Y4 pseudogene 15
high_vs_HC	gene2169	0.615715	4.43586	2.16669	0.0305527	0.588185	-3.64878	SLC16A4	chr1	110391210	110393409	solute carrier family 16, member 4
high_vs_HC	gene29634	0.0475515	-1.35439	2.16617	0.0305924	0.588578	-3.64979	TMEM123	chr11	102452845	102455044	transmembrane protein 123
high_vs_HC	gene8471	0.287187	2.06971	2.16577	0.0306234	0.588686	-3.65058	LINC00312	chr3	8569782	8571981	long intergenic non-protein coding RNA 312
high_vs_HC	gene13913	0.497955	4.06215	2.16563	0.0306337	0.588686	-3.65084	LOC100420275	chr5	42897631	42899830	slowmo homolog 2 (Drosophila) pseudogene
high_vs_HC	gene3175	0.610702	4.53953	2.16546	0.0306468	0.588686	-3.65117	ITLN2	chr1	160957179	160959378	intelectin 2
high_vs_HC	gene31628	1.41617	6.8302	2.16084	0.0310389	0.590391	-3.65148	RPL7P42	chr12	68683780	68685979	ribosomal protein L7 pseudogene 42
high_vs_HC	gene35455	0.27171	0.0907111	2.16479	0.0306983	0.589158	-3.65248	LINC01550	chr14	97977925	97980124	long intergenic non-protein coding RNA 1550
high_vs_HC	gene43583	0.126952	-4.22255	2.16455	0.0307173	0.589158	-3.65296	HAUS8	chr19	17075409	17077608	HAUS augmin-like complex, subunit 8
high_vs_HC	gene41543	0.329974	3.00895	2.16451	0.0307203	0.589158	-3.65303	RPL32P33	chr17	72625231	72627430	ribosomal protein L32 pseudogene 33
high_vs_HC	gene41417	-0.492408	3.65931	-2.16411	0.0307505	0.589207	-3.6538	MILR1	chr17	64445249	64447448	mast cell immunoglobulin-like receptor 1
high_vs_HC	gene34857	0.136213	-3.48769	2.16388	0.0307683	0.589207	-3.65425	LRRC9	chr14	59917713	59919912	leucine rich repeat containing 9
high_vs_HC	gene36132	0.305875	2.51367	2.16323	0.0308185	0.589207	-3.65551	SNORD116-14	chr15	25078141	25080340	small nucleolar RNA, C/D box 116-14
high_vs_HC	gene14995	0.0691025	-0.84354	2.16312	0.0308273	0.589207	-3.65573	SLC25A48	chr5	135832676	135834875	solute carrier family 25, member 48
high_vs_HC	gene28000	0.483776	4.35988	2.16282	0.0308503	0.589207	-3.65631	ST13P5	chr11	18259885	18262084	suppression of tumorigenicity 13 (colon carcinoma) (Hsp70 interacting protein) pseudogene 5
high_vs_HC	gene39439	0.338182	3.11133	2.16277	0.0308544	0.589207	-3.65642	MIR5189	chr16	88466918	88469117	microRNA 5189
high_vs_HC	gene33561	-0.559859	0.940058	-2.16254	0.0308722	0.589207	-3.65687	PWWP2AP1	chr13	80652755	80654954	PWWP domain containing 2A pseudogene 1
high_vs_HC	gene7854	0.311272	2.47385	2.16245	0.0308791	0.589207	-3.65704	LOC100420775	chr2	211102927	211105126	5'-nucleotidase domain containing 2 pseudogene
high_vs_HC	gene49467	0.317239	1.55988	2.16242	0.0308815	0.589207	-3.6571	RPS29P28	chrX	96193477	96195676	ribosomal protein S29 pseudogene 28
high_vs_HC	gene42858	0.739756	4.73674	2.16236	0.0308857	0.589207	-3.65721	RNA5SP462	chr19	451134	453333	RNA, 5S ribosomal pseudogene 462
high_vs_HC	gene34608	0.453615	4.12295	2.16165	0.0309411	0.589474	-3.6586	LOC100420765	chr14	42606868	42609067	leucine-rich pentatricopeptide repeat containing pseudogene
high_vs_HC	gene3052	0.344229	2.89686	2.16162	0.030943	0.589474	-3.65865	FCRL2	chr1	157777240	157779439	Fc receptor-like 2
high_vs_HC	gene46346	0.269906	2.28757	2.16155	0.0309486	0.589474	-3.65879	PIEZO1P1	chr20	59460638	59462837	piezo-type mechanosensitive ion channel component 1 pseudogene 1
high_vs_HC	gene47609	0.296781	2.53678	2.16039	0.031038	0.590391	-3.66103	IGLV3-1	chr22	22878912	22881111	immunoglobulin lambda variable 3-1
high_vs_HC	gene26705	0.548118	3.39207	2.16029	0.0310463	0.590391	-3.66123	IFIT1B	chr10	89376056	89378255	interferon-induced protein with tetratricopeptide repeats 1B
high_vs_HC	gene18621	0.15314	-0.319639	2.16009	0.0310621	0.590391	-3.66163	THBS2	chr6	169253915	169256114	thrombospondin 2
high_vs_HC	gene32270	0.286433	2.29449	2.15955	0.0311036	0.590612	-3.66267	HAUS8P1	chr12	114095652	114097851	HAUS augmin-like complex, subunit 8 pseudogene 1
high_vs_HC	gene7657	-0.090279	-1.22931	-2.1595	0.0311078	0.590612	-3.66277	C2orf69	chr2	199909256	199911455	chromosome 2 open reading frame 69
high_vs_HC	gene48643	0.263413	1.53519	2.15924	0.031128	0.590612	-3.66328	LOC100420245	chrX	26168258	26170457	melanoma antigen family B, 3 pseudogene
high_vs_HC	gene38480	0.0711687	0.503956	2.1591	0.031139	0.590612	-3.66355	SEPHS2	chr16	30445776	30447975	selenophosphate synthetase 2
high_vs_HC	gene16705	0.458949	1.83408	2.15834	0.0311978	0.591301	-3.66502	CDSN	chr6	31120276	31122475	corneodesmosin
high_vs_HC	gene26216	0.212693	-3.03451	2.15803	0.0312222	0.591301	-3.66562	ZWINT	chr10	56361103	56363302	ZW10 interacting kinetochore protein
high_vs_HC	gene31693	0.351686	2.38389	2.158	0.0312243	0.591301	-3.66568	RPL31P48	chr12	73646640	73648839	ribosomal protein L31 pseudogene 48
high_vs_HC	gene24360	0.0933546	-2.33267	2.15687	0.0313127	0.592664	-3.66787	SECISBP2	chr9	89316473	89318672	SECIS binding protein 2
high_vs_HC	gene38005	0.29152	2.61649	2.15655	0.0313374	0.592822	-3.66848	MIR8065	chr16	5630467	5632666	microRNA 8065
high_vs_HC	gene910	0.133518	-2.52917	2.15633	0.0313552	0.592847	-3.66892	YARS	chr1	32817833	32820032	tyrosyl-tRNA synthetase
high_vs_HC	gene33037	0.317999	2.75237	2.1559	0.0313885	0.593167	-3.66975	PRDX3P3	chr13	38617798	38619997	peroxiredoxin 3 pseudogene 3
high_vs_HC	gene19852	0.0800476	-0.34309	2.15512	0.0314496	0.594012	-3.67126	PMS2P3	chr7	75527924	75530123	postmeiotic segregation increased 2 pseudogene 3
high_vs_HC	gene8855	0.603784	3.69507	2.15445	0.0315027	0.594553	-3.67257	RNU7-73P	chr3	37573014	37575213	RNA, U7 small nuclear 73 pseudogene
high_vs_HC	gene18793	0.531605	3.42714	2.15434	0.0315112	0.594553	-3.67278	RPL31P34	chr7	6490902	6493101	ribosomal protein L31 pseudogene 34
high_vs_HC	gene301	0.633426	4.8058	2.15392	0.0315441	0.594865	-3.67359	MASP2	chr1	11047040	11049239	mannan-binding lectin serine peptidase 2
high_vs_HC	gene16552	0.388073	2.82235	2.15365	0.0315654	0.594956	-3.67411	SAR1AP1	chr6	29077042	29079241	SAR1 homolog A (S. cerevisiae) pseudogene 1
high_vs_HC	gene13325	-0.115005	-1.98602	-2.15298	0.0316182	0.59564	-3.67541	CASP3	chr4	184649276	184651475	caspase 3, apoptosis-related cysteine peptidase
high_vs_HC	gene47829	0.199211	0.398052	2.15253	0.0316535	0.595686	-3.67628	PES1	chr22	30606814	30609013	pescadillo ribosomal biogenesis factor 1
high_vs_HC	gene26175	-0.992463	6.1081	-2.13687	0.0329159	0.599651	-3.67785	SHQ1P1	chr10	50631123	50633322	SHQ1, H/ACA ribonucleoprotein assembly factor pseudogene 1
high_vs_HC	gene46258	0.0707352	-1.53553	2.15169	0.0317199	0.596477	-3.6779	PFDN4	chr20	54205963	54208162	prefoldin subunit 4
high_vs_HC	gene26565	-0.13284	0.223406	-2.15158	0.0317286	0.596477	-3.67811	ANXA11	chr10	80205478	80207677	annexin A11
high_vs_HC	gene17179	0.491201	3.37641	2.15136	0.0317464	0.596502	-3.67855	LOC100420052	chr6	45156846	45159045	poly(rC) binding protein 2 pseudogene
high_vs_HC	gene16844	-0.125627	-3.13446	-2.151	0.0317748	0.596725	-3.67924	HLA-Z	chr6	32894402	32896601	major histocompatibility complex, class I, Z (pseudogene)
high_vs_HC	gene43696	0.0648682	-1.91851	2.15051	0.0318139	0.59715	-3.6802	LINC00663	chr19	19776214	19778413	long intergenic non-protein coding RNA 663
high_vs_HC	gene39201	0.0738087	-2.34327	2.15005	0.0318502	0.597522	-3.68108	PSMD7	chr16	74294775	74296974	proteasome (prosome, macropain) 26S subunit, non-ATPase, 7
high_vs_HC	gene26325	0.737503	3.59097	2.14942	0.0318999	0.597918	-3.68229	RPL26P29	chr10	68422560	68424759	ribosomal protein L26 pseudogene 29
high_vs_HC	gene36629	0.324929	2.65923	2.14937	0.0319044	0.597918	-3.6824	SQRDL	chr15	45629148	45631347	sulfide quinone reductase-like (yeast)
high_vs_HC	gene1086	-0.392264	2.39205	-2.14883	0.0319471	0.598325	-3.68344	LOC728602	chr1	40130709	40132908	ornithine decarboxylase antizyme 1 pseudogene
high_vs_HC	gene35601	0.29272	1.10261	2.14868	0.0319592	0.598325	-3.68373	MEG9	chr14	101067911	101070110	maternally expressed 9 (non-protein coding)
high_vs_HC	gene23729	0.233757	-5.33263	2.14801	0.0320124	0.598382	-3.68502	MIR6853	chr9	35730922	35733121	microRNA 6853
high_vs_HC	gene23476	0.892559	5.03211	2.1479	0.0320224	0.598382	-3.68525	MIR4474	chr9	20502143	20504342	microRNA 4474
high_vs_HC	gene2318	0.477363	3.20517	2.14768	0.0320386	0.598382	-3.68566	MIR320B1	chr1	116669749	116671948	microRNA 320b-1
high_vs_HC	gene49484	-0.375948	0.941894	-2.14767	0.0320397	0.598382	-3.68568	XRCC6P5	chrX	99939644	99941843	X-ray repair complementing defective repair in Chinese hamster cells 6 pseudogene 5
high_vs_HC	gene31370	0.12185	-3.78743	2.14697	0.0320956	0.598382	-3.68704	ORMDL2	chr12	55816022	55818221	ORMDL sphingolipid biosynthesis regulator 2
high_vs_HC	gene43226	0.258324	2.47618	2.14674	0.0321139	0.598382	-3.68748	OR7E25P	chr19	9202252	9204451	olfactory receptor, family 7, subfamily E, member 25 pseudogene
high_vs_HC	gene10490	0.243492	1.49394	2.14667	0.0321196	0.598382	-3.68762	P2RY14	chr3	151278429	151280628	purinergic receptor P2Y, G-protein coupled, 14
high_vs_HC	gene39179	0.0605243	-1.51132	2.14618	0.0321583	0.598382	-3.68855	DHX38	chr16	72091665	72093864	DEAH (Asp-Glu-Ala-His) box polypeptide 38
high_vs_HC	gene30599	0.414956	4.15883	2.14614	0.0321615	0.598382	-3.68863	TAS2R14	chr12	10939008	10941207	taste receptor, type 2, member 14
high_vs_HC	gene15021	0.334673	3.34056	2.14584	0.0321859	0.598382	-3.68922	FAM13B	chr5	138051762	138053961	family with sequence similarity 13, member B
high_vs_HC	gene32203	0.667065	4.53279	2.14491	0.0322599	0.598382	-3.691	RNA5SP373	chr12	111337527	111339726	RNA, 5S ribosomal pseudogene 373
high_vs_HC	gene18723	0.661841	4.83231	2.14481	0.0322681	0.598382	-3.6912	MIR6836	chr7	2257378	2259577	microRNA 6836
high_vs_HC	gene44648	0.419487	3.41421	2.1448	0.0322689	0.598382	-3.69122	SLC6A21P	chr19	49256141	49258340	solute carrier family 6, member 21, pseudogene
high_vs_HC	gene17903	0.148723	-3.62466	2.14478	0.0322703	0.598382	-3.69125	NT5DC1	chr6	116098823	116101022	5'-nucleotidase domain containing 1
high_vs_HC	gene49843	-0.2674	2.38534	-2.14457	0.0322876	0.598382	-3.69167	HSPA8P20	chrX	124205608	124207807	heat shock 70kDa protein 8 pseudogene 20
high_vs_HC	gene4369	-0.283164	-5.10948	-2.14449	0.0322937	0.598382	-3.69181	HIST3H2A	chr1	228457660	228459859	histone cluster 3, H2a
high_vs_HC	gene46048	0.37003	2.38826	2.14447	0.0322953	0.598382	-3.69185	SEMG1	chr20	45204997	45207196	semenogelin I
high_vs_HC	gene2147	-0.0557966	-0.367393	-2.14443	0.0322984	0.598382	-3.69192	GSTM4	chr1	109654076	109656275	glutathione S-transferase mu 4
high_vs_HC	gene5139	-0.550417	2.84853	-2.14443	0.0322987	0.598382	-3.69193	SUCLA2P3	chr2	25081537	25083736	succinate-CoA ligase, ADP-forming, beta subunit pseudogene 3
high_vs_HC	gene6653	0.739542	5.64718	2.14434	0.0323067	0.598382	-3.69211	LOC645529	chr2	113668428	113670627	acrosin pseudogene
high_vs_HC	gene38675	0.252399	1.86929	2.14419	0.0323183	0.598382	-3.6924	RNA5SP408	chr16	35733372	35735571	RNA, 5S ribosomal pseudogene 408
high_vs_HC	gene3383	0.643882	4.132	2.14397	0.0323358	0.598382	-3.69282	DPT	chr1	168729005	168731204	dermatopontin
high_vs_HC	gene46938	0.407274	3.44842	2.14385	0.0323455	0.598382	-3.69305	LINC00160	chr21	34736983	34739182	long intergenic non-protein coding RNA 160
high_vs_HC	gene39876	0.432997	3.92616	2.14368	0.0323593	0.598382	-3.69338	RPL29P2	chr17	7752320	7754519	ribosomal protein L29 pseudogene 2
high_vs_HC	gene47450	0.530108	3.21324	2.1433	0.03239	0.598396	-3.69412	SLC9A3P2	chr22	20650834	20653033	solute carrier family 9, subfamily A (NHE3, cation proton antiporter 3), member 3 pseudogene 2
high_vs_HC	gene543	0.451924	3.97759	2.1432	0.0323973	0.598396	-3.69429	NBL1	chr1	19641229	19643428	neuroblastoma 1, DAN family BMP antagonist
high_vs_HC	gene12174	0.189138	-3.1668	2.14288	0.0324232	0.598396	-3.69491	SOWAHB	chr4	76897650	76899849	sosondowah ankyrin repeat domain family member B
high_vs_HC	gene32930	0.528619	4.40666	2.14271	0.0324371	0.598396	-3.69525	MFAP1P1	chr13	30542698	30544897	microfibrillar-associated protein 1 pseudogene 1
high_vs_HC	gene5058	-0.123567	-2.61221	-2.14256	0.0324492	0.598396	-3.69554	WDR35	chr2	19989924	19992123	WD repeat domain 35
high_vs_HC	gene10537	0.427717	3.51361	2.14222	0.0324768	0.598396	-3.69619	LINC01487	chr3	155238945	155241144	long intergenic non-protein coding RNA 1487
high_vs_HC	gene1386	-0.132006	-2.48581	-2.14192	0.0325008	0.598396	-3.69677	ZCCHC11	chr1	52553264	52555463	zinc finger, CCHC domain containing 11
high_vs_HC	gene11997	0.336886	3.4135	2.14172	0.0325174	0.598396	-3.69716	GCOM2	chr4	68036416	68038615	GRINL1B complex locus 2, pseudogene
high_vs_HC	gene39628	0.38483	3.93834	2.14146	0.0325384	0.598396	-3.69766	SERPINF1	chr17	1759965	1762164	serpin peptidase inhibitor, clade F (alpha-2 antiplasmin, pigment epithelium derived factor), member 1
high_vs_HC	gene5788	0.0711746	-0.132893	2.14123	0.032557	0.598396	-3.69811	NFU1	chr2	69437429	69439628	NFU1 iron-sulfur cluster scaffold
high_vs_HC	gene49347	0.363355	0.238999	2.14094	0.0325801	0.598396	-3.69866	MIR384	chrX	76919161	76921360	microRNA 384
high_vs_HC	gene28023	0.510641	3.20533	2.14077	0.0325935	0.598396	-3.69898	LOC645397	chr11	18873263	18875462	methylenetetrahydrofolate dehydrogenase (NADP+ dependent) 1-like pseudogene
high_vs_HC	gene47077	0.375298	3.88705	2.14035	0.0326277	0.598396	-3.69979	TFF1	chr21	42366336	42368535	trefoil factor 1
high_vs_HC	gene33398	0.322227	2.15188	2.14031	0.0326308	0.598396	-3.69986	NFYAP1	chr13	63976224	63978423	nuclear transcription factor Y, alpha pseudogene 1
high_vs_HC	gene45554	0.124767	-2.34305	2.14027	0.0326341	0.598396	-3.69994	ZNF133	chr20	18286283	18288482	zinc finger protein 133
high_vs_HC	gene11106	0.503727	4.09227	2.1402	0.0326403	0.598396	-3.70009	LOC100133326	chr3	195935173	195937372	serine/threonine-protein phosphatase 4 regulatory subunit 2-like
high_vs_HC	gene33118	0.334551	3.54615	2.14018	0.0326413	0.598396	-3.70011	MOCS3P2	chr13	43179809	43182008	molybdenum cofactor synthesis 3 pseudogene 2
high_vs_HC	gene25813	0.649997	4.45577	2.13966	0.0326841	0.598854	-3.70113	MRPS21P5	chr10	28002666	28004865	mitochondrial ribosomal protein S21 pseudogene 5
high_vs_HC	gene3496	0.762769	4.84237	2.13947	0.0326994	0.598854	-3.70149	SERPINC1	chr1	173917179	173919378	serpin peptidase inhibitor, clade C (antithrombin), member 1
high_vs_HC	gene48902	0.391842	3.60461	2.13895	0.0327416	0.598904	-3.70249	SSX3	chrX	48356554	48358753	synovial sarcoma, X breakpoint 3
high_vs_HC	gene34120	0.422555	3.43018	2.13877	0.0327561	0.598904	-3.70283	RNASE8	chr14	21055822	21058021	ribonuclease, RNase A family, 8
high_vs_HC	gene47951	0.560262	3.47883	2.13871	0.032761	0.598904	-3.70295	LOC100500719	chr22	36537515	36539714	Hermansky-Pudlak syndrome 1 pseudogene
high_vs_HC	gene6125	0.694679	4.04292	2.13856	0.032773	0.598904	-3.70323	IGKJ5	chr2	88860406	88862605	immunoglobulin kappa joining 5
high_vs_HC	gene48354	0.165561	0.0340641	2.13842	0.0327849	0.598904	-3.70351	RPL23AP82	chr22	50755086	50757285	ribosomal protein L23a pseudogene 82
high_vs_HC	gene50070	0.435963	1.83784	2.13762	0.0328494	0.599651	-3.70504	NDUFB3P5	chrX	141378777	141380976	NADH dehydrogenase (ubiquinone) 1 beta subcomplex, 3, 12kDa pseudogene 5
high_vs_HC	gene42168	0.334795	2.961	2.13731	0.0328747	0.599651	-3.70563	EXOGP1	chr18	21183316	21185515	endo/exonuclease (5'-3'), endonuclease G-like pseudogene 1
high_vs_HC	gene22659	0.130452	-3.49658	2.13701	0.0328995	0.599651	-3.70622	POP1	chr8	98115293	98117492	processing of precursor 1, ribonuclease P/MRP subunit (S. cerevisiae)
high_vs_HC	gene43903	0.616799	4.38911	2.137	0.0329005	0.599651	-3.70624	LOC126170	chr19	29919135	29921334	peptidylprolyl isomerase A (cyclophilin A) pseudogene
high_vs_HC	gene35429	0.281457	2.44085	2.13665	0.032929	0.599651	-3.70691	TCL6	chr14	95649178	95651377	T-cell leukemia/lymphoma 6 (non-protein coding)
high_vs_HC	gene45437	0.371486	3.05549	2.13636	0.0329529	0.599651	-3.70748	MIR8062	chr20	7369608	7371807	microRNA 8062
high_vs_HC	gene10777	0.321003	2.64624	2.13629	0.0329584	0.599651	-3.7076	NAALADL2-AS1	chr3	175776134	175778333	NAALADL2 antisense RNA 1
high_vs_HC	gene17217	0.289931	2.35142	2.13599	0.0329828	0.599746	-3.70818	HNRNPA3P4	chr6	48149846	48152045	heterogeneous nuclear ribonucleoprotein A3 pseudogene 4
high_vs_HC	gene2831	0.384774	3.03181	2.13561	0.0330138	0.599746	-3.70891	LCE1B	chr1	152809971	152812170	late cornified envelope 1B
high_vs_HC	gene50305	-3.42676	4.11436	-2.05943	0.0400304	0.614655	-3.70893	ATF4P1	chrX	154623581	154625780	activating transcription factor 4 pseudogene 1
high_vs_HC	gene49956	0.332299	-1.09099	2.13557	0.0330171	0.599746	-3.70898	LINC00629	chrX	134548024	134550223	long intergenic non-protein coding RNA 629
high_vs_HC	gene49931	0.339296	2.63813	2.1354	0.0330311	0.599746	-3.70931	TFDP3	chrX	133218149	133220348	transcription factor Dp family, member 3
high_vs_HC	gene46818	0.417854	3.15228	2.13521	0.0330466	0.599746	-3.70967	KRTAP13-5P	chr21	30436754	30438953	keratin associated protein 13-5, pseudogene
high_vs_HC	gene22296	0.472181	3.64787	2.13481	0.0330795	0.599829	-3.71045	RFPL4AP2	chr8	68498908	68501107	ret finger protein-like 4A pseudogene 2
high_vs_HC	gene32878	0.431669	4.20017	2.13413	0.0331355	0.599829	-3.71176	ATP5EP2	chr13	27943206	27945405	ATP synthase, H+ transporting, mitochondrial F1 complex, epsilon subunit pseudogene 2
high_vs_HC	gene15914	0.616208	4.66197	2.13391	0.0331537	0.599829	-3.71218	FAM217A	chr6	4087145	4089344	family with sequence similarity 217, member A
[truncated: 106,527 more rows]

## Sheet: mGenes
Supplementary Table 9B: DEA by XIST subgroup: XIST-high vs HC, XIST-low vs HC, and XIST-high vs XIST-low (Gene Methylation)
comparison	analyte	logFC	AveExpr	t	P.Value	adj.P.Val	B	Name	seqnames	start	end	description
high_vs_HC	gene48885	1.54037	2.49528	8.08931	2.21678e-15	7.75319e-11	22.8171	ZNF630-AS1	chrX	48054310	48056509	ZNF630 antisense RNA 1
high_vs_HC	gene49474	-2.16947	4.23016	-7.62885	6.80902e-14	1.19073e-09	19.3897	RPA4	chrX	96881908	96884107	replication protein A4, 30kDa
high_vs_HC	gene48634	1.49857	2.70819	7.4348	2.70362e-13	3.15197e-09	18.4844	SCARNA23	chrX	24742441	24744640	small Cajal body-specific RNA 23
high_vs_HC	gene48886	0.763867	1.82249	7.05224	3.80734e-12	3.32905e-08	16.1675	ZNF630	chrX	48071459	48073658	zinc finger protein 630
high_vs_HC	gene50027	1.14314	3.53447	6.29762	4.98231e-10	3.48512e-06	11.8299	LOC100128416	chrX	136845197	136847396	RAB28, member RAS oncogene family pseudogene
high_vs_HC	gene50003	1.84409	2.65344	6.1437	1.26936e-09	7.39932e-06	10.9996	CT45A7	chrX	135846401	135848600	cancer/testis antigen family 45, member A7
high_vs_HC	gene49657	-1.0739	2.71223	-6.09506	1.69996e-09	8.49371e-06	10.7404	PPP6CP	chrX	109638407	109640606	protein phosphatase 6, catalytic subunit pseudogene
high_vs_HC	gene50332	1.28004	2.92408	5.70914	1.60539e-08	7.01858e-05	8.56328	TWF1P2	chrX	155291220	155293419	twinfilin 1 pseudogene 2
high_vs_HC	gene7569	-1.77832	4.71126	-5.65515	2.16917e-08	8.42962e-05	8.48497	LOC100420571	chr2	190993368	190995567	RAB1A, member RAS oncogene family pseudogene
high_vs_HC	gene48888	1.43728	2.96849	5.55791	3.71894e-08	0.00011086	8.00847	SPACA5B	chrX	48128657	48130856	sperm acrosome associated 5B
high_vs_HC	gene49562	0.846074	1.88601	5.54183	4.06342e-08	0.00011086	7.93021	RPSAP59	chrX	103206700	103208899	ribosomal protein SA pseudogene 59
high_vs_HC	gene49498	0.857972	2.61319	5.53929	4.12059e-08	0.00011086	7.91787	HNRNPA1P26	chrX	100856242	100858441	heterogeneous nuclear ribonucleoprotein A1 pseudogene 26
high_vs_HC	gene49309	1.23909	3.19727	5.59972	2.96848e-08	0.000103823	7.55931	RAB11FIP1P1	chrX	74200786	74202985	RAB11 family interacting protein 1 (class I) pseudogene 1
high_vs_HC	gene48631	0.651033	3.14786	5.45762	6.43759e-08	0.000160825	7.5239	PCYT1B-AS1	chrX	24648073	24650272	PCYT1B antisense RNA 1
high_vs_HC	gene49192	0.841503	2.95118	5.42221	7.79762e-08	0.000174135	7.35475	SERBP1P1	chrX	68781373	68783572	SERPINE1 mRNA binding protein 1 pseudogene 1
high_vs_HC	gene48498	0.835141	2.99541	5.41675	8.03626e-08	0.000174135	7.31992	LINC01203	chrX	13333241	13335440	long intergenic non-protein coding RNA 1203
high_vs_HC	gene49166	1.27548	3.14915	5.40706	8.46404e-08	0.000174135	7.27421	NANOGP9	chrX	65773633	65775832	Nanog homeobox pseudogene 9
high_vs_HC	gene48887	0.513793	2.91103	5.31272	1.40073e-07	0.000257844	6.83815	SSX6	chrX	48105982	48108181	synovial sarcoma, X breakpoint 6 (pseudogene)
high_vs_HC	gene49524	1.16878	2.77563	5.33667	1.23784e-07	0.000240519	6.80824	RNU6-30P	chrX	101633913	101636112	RNA, U6 small nuclear 30, pseudogene
high_vs_HC	gene49319	1.11185	3.60835	5.12025	3.82437e-07	0.000645836	5.95374	RPS7P14	chrX	74407483	74409682	ribosomal protein S7 pseudogene 14
high_vs_HC	gene49989	0.66812	2.28414	5.11755	3.87778e-07	0.000645836	5.94154	LOC100130607	chrX	135465285	135467484	WD repeat domain 4 pseudogene
high_vs_HC	gene49552	-0.752713	2.56354	-5.09747	4.29784e-07	0.00068326	5.85109	MTND1P32	chrX	102783678	102785877	MT-ND1 pseudogene 32
high_vs_HC	gene40207	-2.58895	4.47517	-5.08481	4.59747e-07	0.000699116	5.70989	MTND1P14	chr17	19600259	19602458	MT-ND1 pseudogene 14
high_vs_HC	gene48822	1.1006	3.05348	5.04141	5.72172e-07	0.000833822	5.58599	LOC392452	chrX	45729088	45731287	mitochondrial fission factor pseudogene
high_vs_HC	gene48726	0.625024	3.48775	5.00448	6.88893e-07	0.000963761	5.43643	FAM47DP	chrX	37545060	37547259	family with sequence similarity 47, member D, pseudogene
high_vs_HC	gene50031	1.25498	2.48478	4.9753	7.97597e-07	0.00107292	5.30776	LOC100289184	chrX	136947934	136950133	ribosomal protein L22 pseudogene
high_vs_HC	gene49851	0.750398	2.72454	4.91193	1.09355e-06	0.00141655	5.03077	LOC392536	chrX	125327822	125330021	filamin binding LIM protein 1 pseudogene
high_vs_HC	gene49272	0.909687	1.92793	4.86821	1.35698e-06	0.00169502	4.84147	LOC100499496	chrX	72658457	72660656	matrin 3 pseudogene
high_vs_HC	gene48677	0.730418	2.20642	4.7795	2.09064e-06	0.00252138	4.46272	LOC100420324	chrX	30207387	30209586	melanoma antigen family A, 10 pseudogene
high_vs_HC	gene49177	0.519258	2.23695	4.76921	2.19716e-06	0.00256153	4.4192	PKMP2	chrX	66495711	66497910	pyruvate kinase, muscle pseudogene 2
high_vs_HC	gene50211	0.466421	2.4817	4.74018	2.52659e-06	0.00285057	4.29689	CSAG4	chrX	152731827	152734026	CSAG family, member 4 (pseudogene)
high_vs_HC	gene50308	1.42208	4.44593	4.73352	2.61135e-06	0.00285413	4.19198	CTAG2	chrX	154653380	154655579	cancer/testis antigen 2
high_vs_HC	gene50703	1.51614	1.13231	4.71506	2.85145e-06	0.0030221	4.17439	TSPY21P	chrY	22402621	22404820	testis specific protein, Y-linked 21, pseudogene
high_vs_HC	gene48923	0.402639	2.51822	4.68211	3.33391e-06	0.00342952	4.05431	GLOD5	chrX	48759706	48761905	glyoxalase domain containing 5
high_vs_HC	gene49543	-1.19118	2.77382	-4.64741	3.93212e-06	0.00388762	3.90536	LOC100420162	chrX	102547478	102549677	nuclear RNA export factor 5 pseudogene
high_vs_HC	gene49734	0.650653	2.17056	4.64354	4.00155e-06	0.00388762	3.89472	LOC100506955	chrX	116693040	116695239	cancer/testis antigen 83 pseudogene
high_vs_HC	gene18867	-1.60407	3.99511	-4.59658	4.98848e-06	0.00451835	3.70212	LOC389465	chr7	12469342	12471541	Sjogren syndrome antigen B pseudogene
high_vs_HC	gene49789	0.709855	1.92627	4.58949	5.15654e-06	0.00451835	3.67318	SFR1P1	chrX	120202579	120204778	SWI5-dependent recombination repair 1 pseudogene
high_vs_HC	gene50046	0.719996	3.45888	4.58557	5.25244e-06	0.00451835	3.65267	SRD5A1P1	chrX	139444819	139447018	steroid-5-alpha-reductase, alpha polypeptide 1 pseudogene 1 (3-oxo-5 alpha-steroid delta 4-dehydrogenase alpha pseudogene)
high_vs_HC	gene48988	0.518076	2.59495	4.58374	5.29671e-06	0.00451835	3.64976	BMP15	chrX	50908735	50910934	bone morphogenetic protein 15
high_vs_HC	gene48577	1.08629	3.64133	4.58715	5.21697e-06	0.00451835	3.64816	HAUS1P2	chrX	18863370	18865569	HAUS augmin-like complex, subunit 1 pseudogene 2
high_vs_HC	gene7653	-0.480717	3.25866	-4.53509	6.63827e-06	0.00552794	3.4527	SEPHS1P6	chr2	199657551	199659750	selenophosphate synthetase 1 pseudogene 6
high_vs_HC	gene49713	0.643332	2.4366	4.51523	7.27466e-06	0.0057785	3.37284	TMSB4XP7	chrX	115130913	115133112	thymosin beta 4, X-linked pseudogene 7
high_vs_HC	gene47390	0.0716599	-0.816969	4.51354	7.33133e-06	0.0057785	3.36607	C22orf39	chr22	19448033	19450232	chromosome 22 open reading frame 39
high_vs_HC	gene49916	1.06762	0.942788	4.51076	7.4348e-06	0.0057785	3.32778	LOC102388891	chrX	131795971	131798170	family with sequence similarity 195, member A pseudogene
high_vs_HC	gene50114	1.85023	1.04938	4.49294	8.05841e-06	0.00612702	3.28362	CXorf51B	chrX	146807784	146809983	chromosome X open reading frame 51B
high_vs_HC	gene49846	0.48874	1.83435	4.46366	9.21183e-06	0.00685497	3.16701	SH2D1A	chrX	124344282	124346481	SH2 domain containing 1A
high_vs_HC	gene49230	0.936651	3.51458	4.44109	1.02108e-05	0.00744003	3.06922	NUTF2P7	chrX	71016771	71018970	nuclear transport factor 2 pseudogene 7
high_vs_HC	gene50068	1.19755	3.27579	4.40053	1.22601e-05	0.00875097	2.91804	SPANXC	chrX	141242351	141244550	SPANX family, member C
high_vs_HC	gene50210	0.508624	2.88486	4.38999	1.28548e-05	0.00899195	2.87681	MAGEA12	chrX	152731779	152733978	melanoma antigen family A12
high_vs_HC	gene2269	0.124176	2.77905	4.37868	1.35236e-05	0.00927428	2.83267	TRIM33	chr1	114510961	114513160	tripartite motif containing 33
high_vs_HC	gene48600	0.831593	1.78979	4.366	1.43129e-05	0.00962681	2.78332	LOC100418871	chrX	21937479	21939678	cytohesin 1 pseudogene
high_vs_HC	gene49915	0.205847	1.91899	4.35479	1.50475e-05	0.00980689	2.73979	FIRRE	chrX	131830444	131832643	firre intergenic repeating RNA element
high_vs_HC	gene48500	1.27882	4.13772	4.35377	1.51414e-05	0.00980689	2.69849	GPX1P1	chrX	13379188	13381387	glutathione peroxidase pseudogene 1
high_vs_HC	gene49973	1.10255	2.35104	4.33003	1.68021e-05	0.0106846	2.64389	LINC00633	chrX	135120278	135122477	long intergenic non-protein coding RNA 633
high_vs_HC	gene49029	0.428025	2.22809	4.32522	1.71618e-05	0.0107185	2.62547	SSXP1	chrX	52611559	52613758	SSX family pseudogene 1
high_vs_HC	gene48550	0.734569	2.4438	4.30316	1.89206e-05	0.0116096	2.54067	RNU4-6P	chrX	16875121	16877320	RNA, U4 small nuclear 6, pseudogene
high_vs_HC	gene48612	0.710624	2.2695	4.29906	1.92655e-05	0.0116174	2.52498	LOC100217367	chrX	23348995	23351194	chromosome 11 open reading frame 73 pseudogene
high_vs_HC	gene48440	1.05894	4.26906	4.22198	2.6992e-05	0.0160008	2.23221	VCX3A	chrX	6534919	6537118	variable charge, X-linked 3A
high_vs_HC	gene48878	0.616265	1.70544	4.21101	2.83071e-05	0.0164647	2.19094	LOC100419908	chrX	47741076	47743275	zinc finger protein 585A pseudogene
high_vs_HC	gene49010	0.536539	1.54058	4.20672	2.88382e-05	0.0164647	2.17482	IPO7P1	chrX	51922185	51924384	importin 7 pseudogene 1
high_vs_HC	gene48721	0.582579	2.08434	4.20394	2.91869e-05	0.0164647	2.1644	MOB1AP2	chrX	37289205	37291404	MOB kinase activator 1A pseudogene 2
high_vs_HC	gene50022	0.61199	2.18247	4.19588	3.0221e-05	0.0167775	2.13421	CD40LG	chrX	136646177	136648376	CD40 ligand
high_vs_HC	gene48980	0.575059	2.27719	4.17525	3.303e-05	0.0180504	2.05716	MIR660	chrX	50011241	50013440	microRNA 660
high_vs_HC	gene49761	0.772505	2.59536	4.16628	3.43277e-05	0.018471	2.02376	AKAP17BP	chrX	119257459	119259658	A kinase (PRKA) anchor protein 17B, pseudogene
high_vs_HC	gene50020	0.910394	2.45159	4.1483	3.7118e-05	0.0196697	1.94322	MIR934	chrX	136548878	136551077	microRNA 934
high_vs_HC	gene1741	-0.840104	1.03756	-4.10117	4.53051e-05	0.0233022	1.7835	IFI44	chr1	78646943	78649142	interferon-induced protein 44
high_vs_HC	gene48788	0.940602	3.2453	4.11287	4.3166e-05	0.0225333	1.77584	LOC158781	chrX	41676399	41678598	tyrosine 3-monooxygenase/tryptophan 5-monooxygenase activation protein, zeta polypeptide pseudogene
high_vs_HC	gene49529	0.519455	2.30757	4.08673	4.81562e-05	0.0244096	1.7307	GK4P	chrX	101780454	101782653	glycerol kinase 4 pseudogene
high_vs_HC	gene2875	1.24628	4.06523	4.06446	5.29397e-05	0.026451	1.64887	S100A14	chr1	153616133	153618332	S100 calcium binding protein A14
high_vs_HC	gene43876	-1.07129	3.08654	-4.05204	5.57243e-05	0.0271057	1.60449	VN1R95P	chr19	27801541	27803740	vomeronasal 1 receptor 95 pseudogene
high_vs_HC	gene42100	0.139266	2.27189	4.05169	5.58002e-05	0.0271057	1.60331	CEP76	chr18	12702578	12704777	centrosomal protein 76kDa
high_vs_HC	gene47099	-1.47384	0.901363	-4.04431	5.76712e-05	0.0276308	1.57497	U2AF1	chr21	43107379	43109578	U2 small nuclear RNA auxiliary factor 1
high_vs_HC	gene50109	0.498581	2.1644	3.99843	6.96565e-05	0.0329221	1.41171	MIR891A	chrX	146027673	146029872	microRNA 891a
high_vs_HC	gene1740	-1.30438	2.06096	-3.98933	7.23302e-05	0.03373	1.3792	IFI44L	chr1	78618382	78620581	interferon-induced protein 44-like
high_vs_HC	gene31623	0.120344	1.27993	3.98081	7.49202e-05	0.0344781	1.34884	RAP1B	chr12	68608839	68611038	RAP1B, member of RAS oncogene family
high_vs_HC	gene49362	0.561164	2.50865	3.95585	8.30226e-05	0.0377106	1.26025	FNDC3CP	chrX	78169938	78172137	fibronectin type III domain containing 3C, pseudogene
high_vs_HC	gene48752	0.851641	2.78214	3.95246	8.41854e-05	0.0377485	1.24826	MIR3937	chrX	39659216	39661415	microRNA 3937
high_vs_HC	gene49207	0.653154	3.32765	3.94559	8.6586e-05	0.0383335	1.22401	OTUD6A	chrX	70060491	70062690	OTU deubiquitinase 6A
high_vs_HC	gene48719	1.02544	3.18253	3.94107	8.82215e-05	0.0385694	1.18432	FTH1P18	chrX	37043595	37045794	ferritin, heavy polypeptide 1 pseudogene 18
high_vs_HC	gene49090	0.634853	1.96211	3.9093	0.000100395	0.0428209	1.09649	MTND2P24	chrX	55179964	55182163	MT-ND2 pseudogene 24
high_vs_HC	gene50639	-2.29736	0.58556	-3.93658	8.99993e-05	0.0388608	1.01618	OFD1P7Y	chrY	18846162	18848361	OFD1 pseudogene 7, Y-linked
high_vs_HC	gene48566	0.28659	2.74884	3.8761	0.000114832	0.0483884	0.980796	BEND2	chrX	18220705	18222904	BEN domain containing 2
high_vs_HC	gene49644	0.651391	2.96722	3.8694	0.000117972	0.0488155	0.957575	TEX13B	chrX	107982171	107984370	testis expressed 13B
high_vs_HC	gene48778	1.12346	3.46907	3.86808	0.000118637	0.0488155	0.951115	CLIC4P3	chrX	41074999	41077198	chloride intracellular channel 4 pseudogene 3
high_vs_HC	gene50011	0.569457	2.13255	3.84583	0.000129682	0.0527398	0.876161	GAPDHP67	chrX	136075877	136078076	glyceraldehyde 3 phosphate dehydrogenase pseudogene 67
high_vs_HC	gene49219	-0.615913	2.70207	-3.83547	0.000135184	0.0543456	0.840437	LOC100421462	chrX	70362175	70364374	trafficking protein particle complex 2-like pseudogene
high_vs_HC	gene49191	0.552956	1.89994	3.81312	0.000147759	0.058726	0.763974	ACTR3P2	chrX	68769322	68771521	ACTR3 pseudogene 2
high_vs_HC	gene5410	0.747125	3.52923	3.80346	0.000153538	0.0599006	0.731016	VDAC1P13	chr2	42463798	42465997	voltage-dependent anion channel 1 pseudogene 13
high_vs_HC	gene50007	0.316299	2.30204	3.80102	0.000155034	0.0599006	0.722685	SAGE1	chrX	135891634	135893833	sarcoma antigen 1
high_vs_HC	gene45444	0.878993	2.42958	3.79969	0.000155853	0.0599006	0.718159	PHKBP1	chr20	8099687	8101886	phosphorylase kinase, beta pseudogene 1
high_vs_HC	gene48623	0.0699331	1.45183	3.7937	0.000159592	0.0601639	0.697799	ZFX	chrX	24146934	24149133	zinc finger protein, X-linked
high_vs_HC	gene28786	0.536106	2.46477	3.79309	0.000159978	0.0601639	0.695719	SCGB1D4	chr11	62298865	62301064	secretoglobin, family 1D, member 4
high_vs_HC	gene48876	0.296523	2.62541	3.777	0.000170474	0.0634291	0.641157	CXXC1P1	chrX	47705191	47707390	CXXC finger protein 1 pseudogene 1
high_vs_HC	gene48920	0.686431	1.14972	3.76792	0.000176683	0.0643832	0.610449	VN1R110P	chrX	48634228	48636427	vomeronasal 1 receptor 110 pseudogene
high_vs_HC	gene606	0.0926392	0.93613	3.76787	0.00017672	0.0643832	0.610271	CDC42	chr1	22050627	22052826	cell division cycle 42
high_vs_HC	gene6861	0.297842	-2.25654	3.76035	0.000182023	0.0656317	0.584897	WTH3DI	chr2	131363959	131366158	RAB6C-like
high_vs_HC	gene50044	0.507417	1.75636	3.75036	0.000189295	0.0669989	0.551289	LOC100130620	chrX	138804374	138806573	tropomyosin 1 (alpha) pseudogene
high_vs_HC	gene43901	0.118275	1.22288	3.74799	0.000191062	0.0669989	0.543319	C19orf12	chr19	29715590	29717789	chromosome 19 open reading frame 12
high_vs_HC	gene48910	0.53446	2.69167	3.74732	0.000191562	0.0669989	0.541078	LOC791096	chrX	48448710	48450909	ornithine aminotransferase pseudogene
high_vs_HC	gene49621	0.222603	1.72288	3.74149	0.000195984	0.0672655	0.521506	TBC1D8B	chrX	106800686	106802885	TBC1 domain family, member 8B (with GRAM domain)
high_vs_HC	gene35738	0.811213	3.91993	3.74024	0.000196948	0.0672655	0.517297	ELK2AP	chr14	105672608	105674807	ELK2A, member of ETS oncogene family, pseudogene
high_vs_HC	gene34374	-0.523255	1.79352	-3.73633	0.00019998	0.0672655	0.504195	IRF9	chr14	24159213	24161412	interferon regulatory factor 9
high_vs_HC	gene49555	0.768698	2.3736	3.73635	0.000200018	0.0672655	0.502867	MTND5P26	chrX	102802632	102804831	MT-ND5 pseudogene 26
high_vs_HC	gene43982	0.777593	3.2816	3.73188	0.000203482	0.067779	0.48931	LOC100130632	chr19	34635933	34638132	zinc finger protein 530-like
high_vs_HC	gene49167	0.8007	2.95243	3.72532	0.00020876	0.0682664	0.46736	ETF1P3	chrX	65792345	65794544	eukaryotic translation termination factor 1 pseudogene 3
high_vs_HC	gene6536	1.8073	1.83995	3.72335	0.000210363	0.0682664	0.460802	RGPD5	chr2	109758607	109760806	RANBP2-like and GRIP domain containing 5
high_vs_HC	gene41061	0.119458	-0.11608	3.72282	0.000210801	0.0682664	0.459018	PNPO	chr17	47939523	47941722	pyridoxamine 5'-phosphate oxidase
high_vs_HC	gene48545	0.704469	3.4563	3.70645	0.000224663	0.0720878	0.403359	S100G	chrX	16648158	16650357	S100 calcium binding protein G
high_vs_HC	gene48976	0.710106	2.21273	3.70171	0.000228832	0.072758	0.388701	MIR500A	chrX	50006431	50008630	microRNA 500a
high_vs_HC	gene44744	0.0950101	0.232769	3.69034	0.000239104	0.0753393	0.351082	C19orf81	chr19	50630767	50632966	chromosome 19 open reading frame 81
high_vs_HC	gene43567	0.0777323	2.21078	3.68758	0.000241671	0.0754682	0.341938	EPS15L1	chr19	16471813	16474012	epidermal growth factor receptor pathway substrate 15-like 1
high_vs_HC	gene49472	0.732514	3.49428	3.68039	0.000248475	0.0769063	0.318166	LOC100130500	chrX	96618552	96620751	S-phase kinase-associated protein 2, E3 ubiquitin protein ligase pseudogene
high_vs_HC	gene47451	-0.573268	1.6177	-3.67704	0.000251706	0.0772228	0.307107	ABHD17AP4	chr22	20671140	20673339	abhydrolase domain containing 17A pseudogene P4
high_vs_HC	gene48847	0.349143	2.41152	3.66771	0.000260908	0.0793502	0.276373	LINC01545	chrX	46899505	46901704	long intergenic non-protein coding RNA 1545
high_vs_HC	gene49050	0.674145	3.99339	3.65694	0.000271983	0.0809844	0.238827	ACTG1P10	chrX	53143785	53145984	actin gamma 1 pseudogene 10
high_vs_HC	gene48831	0.657325	2.99381	3.65367	0.000275354	0.0809844	0.230267	ACTBP1	chrX	46289007	46291206	actin, beta pseudogene 1
high_vs_HC	gene49448	0.62754	3.00417	3.65349	0.000275544	0.0809844	0.229676	RPL26P36	chrX	92676853	92679052	ribosomal protein L26 pseudogene 36
high_vs_HC	gene34512	-3.35445	7.52774	-3.67537	0.000264407	0.0797209	0.225322	RPS19P3	chr14	34568970	34571169	ribosomal protein S19 pseudogene 3
high_vs_HC	gene49553	-0.605856	2.43562	-3.62533	0.000306834	0.0894294	0.137706	MTND2P2	chrX	102784814	102787013	MT-ND2 pseudogene 2
high_vs_HC	gene48989	0.470921	1.30793	3.61759	0.000315995	0.0913383	0.112565	HMGB1P15	chrX	50931349	50933548	high mobility group box 1 pseudogene 15
high_vs_HC	gene47550	0.472057	1.89086	3.60939	0.000325991	0.0934552	0.0859577	IGLVI-42	chr22	22395032	22397231	immunoglobulin lambda variable (I)-42 (pseudogene)
high_vs_HC	gene5485	0.0568724	0.249994	3.59813	0.000340196	0.0967347	0.0495262	MCFD2	chr2	46941656	46943855	multiple coagulation factor deficiency 2
high_vs_HC	gene50199	0.44636	1.86031	3.59345	0.00034626	0.0976648	0.0344414	MIR105-1	chrX	152392100	152394299	microRNA 105-1
high_vs_HC	gene50035	-0.613102	2.31368	-3.58846	0.000352855	0.098729	0.0183308	RAC1P4	chrX	137441832	137444031	ras-related C3 botulinum toxin substrate 1 pseudogene 4
high_vs_HC	gene40165	0.212423	2.68618	3.57655	0.000369041	0.102438	-0.0199508	TRIM16L	chr17	18695998	18698197	tripartite motif containing 16-like
high_vs_HC	gene23138	0.358015	2.63177	3.57139	0.000376274	0.103222	-0.0365141	CYP11B2	chr8	142917663	142919862	cytochrome P450, family 11, subfamily B, polypeptide 2
high_vs_HC	gene35337	0.11404	1.83078	3.57034	0.000377766	0.103222	-0.0398892	CCDC88C	chr14	91417645	91419844	coiled-coil domain containing 88C
high_vs_HC	gene31387	0.195025	-2.01308	3.56102	0.000391212	0.105347	-0.0697261	RPS26	chr12	56039902	56042101	ribosomal protein S26
high_vs_HC	gene34054	0.675092	2.35089	3.56078	0.000391569	0.105347	-0.0705035	OR11H6	chr14	20221710	20223909	olfactory receptor, family 11, subfamily H, member 6
high_vs_HC	gene27700	0.807908	2.46592	3.55639	0.000398064	0.106015	-0.0845358	OR51B6	chr11	5349508	5351707	olfactory receptor, family 51, subfamily B, member 6
high_vs_HC	gene49560	0.278677	2.21768	3.55393	0.000401749	0.106015	-0.092394	NXF3	chrX	103092895	103095094	nuclear RNA export factor 3
high_vs_HC	gene37981	0.125248	2.79666	3.553	0.000403145	0.106015	-0.0953513	ANKS3	chr16	4734178	4736377	ankyrin repeat and sterile alpha motif domain containing 3
high_vs_HC	gene49296	0.331289	3.13928	3.54833	0.000410254	0.107079	-0.110257	TSIX	chrX	73790205	73792404	TSIX transcript, XIST antisense RNA
high_vs_HC	gene49311	0.714877	2.76151	3.54481	0.000415856	0.107737	-0.122997	MIR374B	chrX	74218419	74220618	microRNA 374b
high_vs_HC	gene48609	0.651224	3.73465	3.53963	0.000423786	0.107919	-0.137922	FAM3C2	chrX	23073586	23075785	family with sequence similarity 3, member C2 (pseudogene)
high_vs_HC	gene48664	0.494324	2.27221	3.53917	0.00042452	0.107919	-0.139398	LOC392435	chrX	27830524	27832723	melanoma antigen family B, 3 pseudogene
high_vs_HC	gene35441	-0.542995	-0.969415	-3.53836	0.000425812	0.107919	-0.141988	PEBP1P1	chr14	96424098	96426297	phosphatidylethanolamine binding protein 1 pseudogene 1
high_vs_HC	gene19448	0.579543	2.74269	3.53579	0.000429908	0.108173	-0.150148	RNU1-14P	chr7	53364058	53366257	RNA, U1 small nuclear 14, pseudogene
high_vs_HC	gene26307	1.01175	4.00545	3.52959	0.000439945	0.109908	-0.169814	AKR1B10P1	chr10	67748229	67750428	aldo-keto reductase family 1, member B10 pseudogene 1
high_vs_HC	gene50774	1.44436	0.311239	3.52438	0.000448583	0.111271	-0.186372	TRIM60P11Y	chrY	24689782	24691981	tripartite motif containing 60 pseudogene 11, Y-linked
high_vs_HC	gene37226	-0.708113	0.625775	-3.51916	0.000457335	0.112643	-0.202841	LOC390614	chr15	78829041	78831240	relaxin/insulin-like family peptide receptor 3 pseudogene
high_vs_HC	gene49741	0.53111	2.07525	3.51336	0.000467269	0.114285	-0.221144	RPL12P43	chrX	118144063	118146262	ribosomal protein L12 pseudogene 43
high_vs_HC	gene32228	-0.072117	1.93677	-3.50385	0.000484019	0.117559	-0.251133	TRAFD1	chr12	112123545	112125744	TRAF-type zinc finger domain containing 1
high_vs_HC	gene29190	0.145282	1.76648	3.49911	0.000492573	0.118812	-0.266046	ALG1L9P	chr11	71813660	71815859	asparagine-linked glycosylation 1-like 9, pseudogene
high_vs_HC	gene45060	-0.145058	-0.0125404	-3.49675	0.00049689	0.119032	-0.273474	DNAAF3	chr19	55166523	55168722	dynein, axonemal, assembly factor 3
high_vs_HC	gene37214	0.183811	2.13389	3.4926	0.000504561	0.119793	-0.286514	HYKK	chr15	78505564	78507763	hydroxylysine kinase
high_vs_HC	gene49501	0.533736	2.60788	3.49133	0.000506914	0.119793	-0.290473	LOC100132658	chrX	100908614	100910813	NSA2 ribosome biogenesis homolog (S. cerevisiae) pseudogene
high_vs_HC	gene22946	0.275885	2.57758	3.48592	0.000517131	0.121387	-0.307454	FER1L6-AS1	chr8	124040583	124042782	FER1L6 antisense RNA 1
high_vs_HC	gene49456	0.532591	2.32898	3.48395	0.00052089	0.121394	-0.313615	PAICSP7	chrX	94639400	94641599	phosphoribosylaminoimidazole carboxylase, phosphoribosylaminoimidazole succinocarboxamide synthetase pseudogene 7
high_vs_HC	gene49850	0.570352	3.99425	3.48228	0.000524105	0.121394	-0.31885	LOC100129520	chrX	125317811	125320010	testis expressed sequence 13-like
high_vs_HC	gene49542	0.522185	0.367172	3.47502	0.000538264	0.122171	-0.341527	FOXN3P1	chrX	102548015	102550214	forkhead box N3 pseudogene 1
high_vs_HC	gene49738	0.462219	1.93415	3.47477	0.00053876	0.122171	-0.34231	SETP8	chrX	116961049	116963248	SET pseudogene 8
high_vs_HC	gene33087	-0.527299	2.69772	-3.47359	0.000541099	0.122171	-0.345994	TUBBP2	chr13	41384877	41387076	tubulin, beta pseudogene 2
high_vs_HC	gene12858	1.36011	5.02693	3.47343	0.000541431	0.122171	-0.346516	RPL14P3	chr4	140366693	140368892	ribosomal protein L14 pseudogene 3
high_vs_HC	gene48448	-1.14804	4.02153	-3.46213	0.000564313	0.126481	-0.381714	VCX2	chrX	8171068	8173267	variable charge, X-linked 2
high_vs_HC	gene20322	0.109449	2.60767	3.46047	0.000567763	0.126481	-0.386896	KMT2E	chr7	105012190	105014389	lysine (K)-specific methyltransferase 2E
high_vs_HC	gene49206	0.319019	2.16371	3.4587	0.000571457	0.126498	-0.392409	AWAT2	chrX	70049766	70051965	acyl-CoA wax alcohol acyltransferase 2
high_vs_HC	gene48968	0.360083	2.84065	3.43883	0.000614416	0.135152	-0.454004	PAGE1	chrX	49695818	49698017	P antigen family, member 1 (prostate associated)
high_vs_HC	gene48496	0.821336	4.04041	3.42828	0.000638669	0.13825	-0.488136	ATXN3L	chrX	13320200	13322399	ataxin 3-like
high_vs_HC	gene41616	0.080918	1.78063	3.42773	0.000639715	0.13825	-0.488273	GRB2	chr17	75405510	75407709	growth factor receptor-bound protein 2
high_vs_HC	gene48668	-0.416793	3.14741	-3.42745	0.000640359	0.13825	-0.489128	DCAF8L1	chrX	27981250	27983449	DDB1 and CUL4 associated factor 8-like 1
high_vs_HC	gene5825	0.583689	3.0082	3.42301	0.000650752	0.139632	-0.502798	TCEB1P21	chr2	70956119	70958318	transcription elongation factor B (SIII), polypeptide 1 pseudogene 21
high_vs_HC	gene26409	0.138757	1.06021	3.41903	0.000660212	0.139945	-0.515051	SPOCK2	chr10	72088833	72091032	sparc/osteonectin, cwcv and kazal-like domains proteoglycan (testican) 2
high_vs_HC	gene50566	1.01887	1.08495	3.42132	0.000655208	0.139731	-0.519346	PSIP1P2	chrY	13718638	13720837	PC4 and SFRS1 interacting protein 1 pseudogene 2
high_vs_HC	gene48984	0.238974	2.23865	3.41618	0.000667061	0.140545	-0.523811	CCNB3	chrX	50279421	50281620	cyclin B3
high_vs_HC	gene15602	0.465093	3.63066	3.41155	0.000678316	0.140883	-0.538012	C5orf47	chr5	173987159	173989358	chromosome 5 open reading frame 47
high_vs_HC	gene11311	0.167236	1.59508	3.40938	0.000683669	0.140883	-0.544682	OTOP1	chr4	4226695	4228894	otopetrin 1
high_vs_HC	gene19692	0.0717746	1.82127	3.40866	0.000685451	0.140883	-0.546892	CCT6P3	chr7	65036354	65038553	chaperonin containing TCP1, subunit 6 (zeta) pseudogene 3
high_vs_HC	gene5412	0.141166	2.9147	3.40701	0.00068953	0.140883	-0.551926	MTA3	chr2	42492569	42494768	metastasis associated 1 family, member 3
high_vs_HC	gene38997	0.188902	1.05863	3.40603	0.000691994	0.140883	-0.554953	CKLF	chr16	66550563	66552762	chemokine-like factor
high_vs_HC	gene50048	0.172326	1.70592	3.40569	0.000692833	0.140883	-0.555981	MCF2	chrX	139708044	139710243	MCF.2 cell line derived transforming sequence
high_vs_HC	gene49021	0.433275	1.91122	3.40084	0.000705055	0.142539	-0.570816	LOC100421603	chrX	52324166	52326365	family with sequence similarity 156, member A pseudogene
high_vs_HC	gene10015	-0.12381	2.04967	-3.39705	0.000714754	0.14367	-0.582407	PARP14	chr3	122678763	122680962	poly (ADP-ribose) polymerase family, member 14
high_vs_HC	gene49036	-1.73777	3.14817	-3.39302	0.000725197	0.144936	-0.594709	SSX2	chrX	52707028	52709227	synovial sarcoma, X breakpoint 2
high_vs_HC	gene48900	0.553258	2.12494	3.38869	0.000736583	0.146375	-0.60792	LOC791092	chrX	48306191	48308390	ornithine aminotransferase pseudogene
high_vs_HC	gene49959	0.619274	2.57743	3.38389	0.0007494	0.148081	-0.622547	RPS7P12	chrX	134648783	134650982	ribosomal protein S7 pseudogene 12
high_vs_HC	gene48790	0.46553	2.94165	3.37934	0.000761742	0.149674	-0.636394	GPR82	chrX	41722155	41724354	G protein-coupled receptor 82
high_vs_HC	gene49149	0.41517	2.35837	3.37237	0.000781	0.152016	-0.657556	SHC1P1	chrX	64430183	64432382	SHC (Src homology 2 domain containing) transforming protein 1 pseudogene 1
high_vs_HC	gene30073	0.654501	2.65417	3.36994	0.000787817	0.152016	-0.66492	OR8X1P	chr11	124404902	124407101	olfactory receptor, family 8, subfamily X, member 1 pseudogene
high_vs_HC	gene34225	0.483504	1.10814	3.3691	0.000790203	0.152016	-0.667483	TRAJ61	chr14	22473316	22475515	T cell receptor alpha joining 61 (non-functional)
high_vs_HC	gene12473	1.26164	4.68126	3.3688	0.000791046	0.152016	-0.668387	RPL6P14	chr4	104886756	104888955	ribosomal protein L6 pseudogene 14
high_vs_HC	gene21409	1.23319	2.81384	3.36507	0.00080165	0.153211	-0.679668	HSPD1P2	chr8	7892558	7894757	heat shock 60kDa protein 1 (chaperonin) pseudogene 2
high_vs_HC	gene50015	0.511817	2.6825	3.36314	0.000807216	0.153416	-0.685531	STK24P1	chrX	136296734	136298933	serine/threonine kinase 24 pseudogene 1
high_vs_HC	gene48340	-0.234193	-0.217616	-3.36166	0.000811492	0.153416	-0.690006	KLHDC7B	chr22	50546033	50548232	kelch domain containing 7B
high_vs_HC	gene48813	0.634858	3.25389	3.35637	0.000826951	0.155498	-0.70599	RPSAP61	chrX	44739011	44741210	ribosomal protein SA pseudogene 61
high_vs_HC	gene49530	0.269135	2.04465	3.35159	0.00084116	0.157324	-0.720418	NXF5	chrX	101857378	101859577	nuclear RNA export factor 5
high_vs_HC	gene48819	0.96049	3.90265	3.34651	0.000856992	0.159433	-0.740521	LOC139061	chrX	45381795	45383994	plasmolipin pseudogene
high_vs_HC	gene2142	1.83781	5.87238	3.34003	0.000877988	0.161527	-0.756448	RNU6V	chr1	109591441	109593640	RNA, U6 small nuclear variant sequence with SNRPE pseudogene sequence
high_vs_HC	gene40656	0.0905979	2.04378	3.33789	0.000883126	0.161527	-0.761635	PSMB3	chr17	38750713	38752912	proteasome (prosome, macropain) subunit, beta type, 3
high_vs_HC	gene47332	-0.255091	2.67407	-3.33704	0.000885795	0.161527	-0.764189	USP18	chr22	18147959	18150158	ubiquitin specific peptidase 18
high_vs_HC	gene28298	0.610806	3.21822	3.33674	0.000886726	0.161527	-0.765078	HMGN2P37	chr11	45512189	45514388	high mobility group nucleosomal binding domain 2 pseudogene 37
high_vs_HC	gene49996	0.385457	2.41469	3.32689	0.000918243	0.165931	-0.794631	CT45A1	chrX	135706398	135708597	cancer/testis antigen family 45, member A1
high_vs_HC	gene49896	0.511539	2.35493	3.32623	0.000920388	0.165931	-0.796605	LOC100130170	chrX	130643601	130645800	chromosome 12 open reading frame 49 pseudogene
high_vs_HC	gene26768	1.07196	4.75419	3.32017	0.000940329	0.166665	-0.814736	NIP7P1	chr10	93107090	93109289	NIP7, nucleolar pre-rRNA processing protein pseudogene 1
high_vs_HC	gene37141	-0.299015	1.50049	-3.31764	0.000948758	0.166665	-0.822284	DNM1P34	chr15	75302721	75304920	DNM1 pseudogene 34
high_vs_HC	gene18406	0.174342	3.17239	3.31754	0.000949104	0.166665	-0.822592	TIAM2	chr6	155088289	155090488	T-cell lymphoma invasion and metastasis 2
high_vs_HC	gene14421	0.102963	1.86478	3.31739	0.000949611	0.166665	-0.823044	TMEM167A	chr5	83077254	83079453	transmembrane protein 167A
high_vs_HC	gene42993	0.0836108	-0.169954	3.31677	0.00095169	0.166665	-0.824893	AES	chr19	3062908	3065107	amino-terminal enhancer of split
high_vs_HC	gene564	0.107643	0.838503	3.31636	0.000953052	0.166665	-0.826103	LINC01141	chr1	20428595	20430794	long intergenic non-protein coding RNA 1141
high_vs_HC	gene49318	0.457595	2.44472	3.30859	0.000979517	0.169777	-0.849262	PRKRIRP1	chrX	74399438	74401637	protein-kinase, interferon-inducible double stranded RNA dependent inhibitor, repressor of (P58 repressor) pseudogene 1
high_vs_HC	gene21370	0.641561	2.87434	3.30631	0.000987422	0.169777	-0.856057	DEFB4B	chr8	7416633	7418832	defensin, beta 4B
high_vs_HC	gene6080	0.929359	1.83726	3.30309	0.000998681	0.169777	-0.865641	LOC100652743	chr2	87336725	87338924	ig kappa chain V-III region VH-like pseudogene
high_vs_HC	gene15052	0.492874	1.46453	3.30297	0.000999096	0.169777	-0.865992	RNA5SP195	chr5	139297852	139300051	RNA, 5S ribosomal pseudogene 195
high_vs_HC	gene29089	0.229193	0.63855	3.30272	0.000999973	0.169777	-0.866733	ACY3	chr11	67650608	67652807	aspartoacylase (aminocyclase) 3
high_vs_HC	gene17981	0.0789991	2.16029	3.29474	0.0010284	0.173381	-0.890425	SERINC1	chr6	122471608	122473807	serine incorporator 1
high_vs_HC	gene47141	1.92155	2.98187	3.29399	0.00103111	0.173381	-0.892649	DNMT3L	chr21	44266939	44269138	DNA (cytosine-5-)-methyltransferase 3-like
high_vs_HC	gene23794	-2.77573	7.8743	-3.31762	0.000990978	0.169777	-0.893218	TMX2P1	chr9	37883683	37885882	thioredoxin-related transmembrane protein 2 pseudogene 1
high_vs_HC	gene37215	-0.137178	0.191873	-3.29246	0.00103666	0.17348	-0.897182	PSMA4	chr15	78538405	78540604	proteasome (prosome, macropain) subunit, alpha type, 4
high_vs_HC	gene48502	-0.519848	1.9687	-3.28956	0.00104726	0.174419	-0.905778	RPL30P15	chrX	13572641	13574840	ribosomal protein L30 pseudogene 15
high_vs_HC	gene14359	0.0827183	2.44096	3.28633	0.00105921	0.174821	-0.915357	ARSB	chr5	78986335	78988534	arylsulfatase B
high_vs_HC	gene37784	0.222463	2.22923	3.2862	0.00105967	0.174821	-0.915728	CLCN7	chr16	1474885	1477084	chloride channel, voltage-sensitive 7
high_vs_HC	gene15479	0.0751066	1.57797	3.28416	0.00106727	0.175249	-0.921767	HMMR	chr5	163458511	163460710	hyaluronan-mediated motility receptor (RHAMM)
high_vs_HC	gene13024	0.485579	2.36455	3.27995	0.0010831	0.177017	-0.934201	LOC100419960	chr4	154371789	154373988	kelch domain containing 4 pseudogene
high_vs_HC	gene1836	0.444872	3.94854	3.27663	0.00109574	0.178249	-0.943994	LINC01364	chr1	87371456	87373655	long intergenic non-protein coding RNA 1364
high_vs_HC	gene49403	0.179496	1.43116	3.27518	0.00110134	0.17833	-0.948298	HDX	chrX	84502385	84504584	highly divergent homeobox
high_vs_HC	gene50257	-0.635041	2.61993	-3.27323	0.00110886	0.178721	-0.954044	CYCSP45	chrX	153839351	153841550	cytochrome c, somatic pseudogene 45
high_vs_HC	gene18019	0.538758	3.37172	3.26949	0.0011234	0.180233	-0.965039	RPS4XP9	chr6	126681013	126683212	ribosomal protein S4X pseudogene 9
high_vs_HC	gene48738	0.242596	2.28588	3.2665	0.00113519	0.180753	-0.973852	OTC	chrX	38350483	38352682	ornithine carbamoyltransferase
high_vs_HC	gene5771	0.165526	2.99421	3.26605	0.00113697	0.180753	-0.97518	APLF	chr2	68465559	68467758	aprataxin and PNKP like factor
high_vs_HC	gene49770	0.121903	1.68872	3.26227	0.00115201	0.18191	-0.98627	SEPT6	chrX	119693171	119695370	septin 6
high_vs_HC	gene30535	0.595897	4.16045	3.26162	0.00115466	0.18191	-0.988202	KLRB1	chr12	9607702	9609901	killer cell lectin-like receptor subfamily B, member 1
high_vs_HC	gene50019	0.248202	2.15332	3.25547	0.00117962	0.184908	-1.00625	VGLL1	chrX	136530152	136532351	vestigial-like family member 1
high_vs_HC	gene41886	0.0675531	0.643567	3.25412	0.00118515	0.184908	-1.0102	METRNL	chr17	83077691	83079890	meteorin, glial cell differentiation regulator-like
high_vs_HC	gene22021	0.418314	1.07575	3.25209	0.00119355	0.184908	-1.01615	LOC100130861	chr8	46782791	46784990	zinc finger protein 736 pseudogene
high_vs_HC	gene38878	-0.359388	0.431074	-3.25178	0.00119483	0.184908	-1.01706	MT1IP	chr16	56674116	56676315	metallothionein 1I, pseudogene
high_vs_HC	gene33558	0.0924491	-1.62452	3.24609	0.00121863	0.18776	-1.03369	SPRY2	chr13	80340752	80342951	sprouty homolog 2 (Drosophila)
high_vs_HC	gene38250	0.0610986	0.592874	3.24106	0.00124006	0.188827	-1.04839	CRYM-AS1	chr16	21298849	21301048	CRYM antisense RNA 1
high_vs_HC	gene48657	0.3329	1.84345	3.24067	0.00124175	0.188827	-1.04954	SMEK3P	chrX	27463142	27465341	SMEK homolog 3, suppressor of mek1 (Dictyostelium) pseudogene
high_vs_HC	gene31345	0.660616	2.92736	3.23533	0.0012649	0.190281	-1.06511	OR6C66P	chr12	55386445	55388644	olfactory receptor, family 6, subfamily C, member 66 pseudogene
high_vs_HC	gene17783	0.839382	4.6802	3.23387	0.00127127	0.190281	-1.06935	RPL3P7	chr6	108005395	108007594	ribosomal protein L3 pseudogene 7
high_vs_HC	gene1063	1.0862	4.85725	3.23347	0.00127304	0.190281	-1.07052	SNORA55	chr1	39567311	39569510	small nucleolar RNA, H/ACA box 55
high_vs_HC	gene9894	0.157507	3.0323	3.23346	0.00127307	0.190281	-1.07054	KIAA1407	chr3	114056442	114058641	KIAA1407
high_vs_HC	gene49249	0.764637	0.80913	3.23175	0.00128069	0.190604	-1.07514	INGX	chrX	71492250	71494449	inhibitor of growth family, X-linked, pseudogene
high_vs_HC	gene14846	-3.03782	6.79312	-3.24858	0.00122505	0.187921	-1.07943	HSPE1P10	chr5	126737832	126740031	heat shock 10kDa protein 1 pseudogene 10
high_vs_HC	gene44557	0.335624	2.62905	3.22864	0.00129447	0.191663	-1.08459	CRX	chr19	47819842	47822041	cone-rod homeobox
high_vs_HC	gene49002	0.398845	2.03715	3.22768	0.00129876	0.191663	-1.08738	TRE-CTC18-1	chrX	51563132	51565331	transfer RNA-Glu (CTC) 18-1
high_vs_HC	gene30546	0.569835	4.28753	3.21995	0.00133382	0.19601	-1.10982	KLRF1	chr12	9825392	9827591	killer cell lectin-like receptor subfamily F, member 1
high_vs_HC	gene27903	0.0549876	2.19237	3.21198	0.00137088	0.200351	-1.1329	USP47	chr11	11839423	11841622	ubiquitin specific peptidase 47
high_vs_HC	gene48482	0.190882	1.96208	3.21074	0.00137673	0.200351	-1.13649	FRMPD4	chrX	12136466	12138665	FERM and PDZ domain containing 4
high_vs_HC	gene49879	0.175375	1.47918	3.20982	0.00138112	0.200351	-1.13917	SASH3	chrX	129777916	129780115	SAM and SH3 domain containing 3
high_vs_HC	gene18988	0.0599861	0.904798	3.20624	0.00139817	0.200351	-1.1495	MALSU1	chr7	23297321	23299520	mitochondrial assembly of ribosomal large subunit 1
high_vs_HC	gene18452	0.158928	3.02404	3.20541	0.00140218	0.200351	-1.15191	C6orf99	chr6	158867855	158870054	chromosome 6 open reading frame 99
high_vs_HC	gene33268	0.309929	3.69084	3.20522	0.00140308	0.200351	-1.15246	SERPINE3	chr13	51336519	51338718	serpin peptidase inhibitor, clade E (nexin, plasminogen activator inhibitor type 1), member 3
high_vs_HC	gene12217	0.682857	3.53548	3.20514	0.00140346	0.200351	-1.15268	OR7E94P	chr4	79587884	79590083	olfactory receptor, family 7, subfamily E, member 94 pseudogene
high_vs_HC	gene26810	0.0825952	2.11161	3.20262	0.00141564	0.200514	-1.15996	ALDH18A1	chr10	95656611	95658810	aldehyde dehydrogenase 18 family, member A1
high_vs_HC	gene44417	0.24688	2.61191	3.20253	0.00141607	0.200514	-1.16021	CEACAM22P	chr19	44556718	44558917	carcinoembryonic antigen-related cell adhesion molecule 2, pseudogene
high_vs_HC	gene33888	0.381215	2.56842	3.19859	0.00143534	0.202423	-1.17159	LINC00368	chr13	111093838	111096037	long intergenic non-protein coding RNA 368
high_vs_HC	gene43975	0.0535486	2.03948	3.19556	0.00145029	0.203256	-1.18031	UBA2	chr19	34426176	34428375	ubiquitin-like modifier activating enzyme 2
high_vs_HC	gene36998	0.243569	1.74967	3.19299	0.00146307	0.203256	-1.18769	EWSAT1	chr15	69078850	69081049	Ewing sarcoma associated transcript 1
high_vs_HC	gene18448	0.113651	1.45421	3.19285	0.00146377	0.203256	-1.18809	EZR	chr6	158819225	158821424	ezrin
high_vs_HC	gene49939	-0.97828	3.62858	-3.19296	0.00146449	0.203256	-1.19991	MIR19B2	chrX	134169567	134171766	microRNA 19b-2
high_vs_HC	gene27460	-0.993929	-2.42425	-3.18751	0.00149073	0.205283	-1.20345	IFITM1	chr11	311991	314190	interferon induced transmembrane protein 1
high_vs_HC	gene48591	-1.09376	2.036	-3.18749	0.00149084	0.205283	-1.20351	SCARNA9L	chrX	20136214	20138413	small Cajal body-specific RNA 9-like
high_vs_HC	gene44923	0.131999	2.13915	3.1813	0.00152267	0.208845	-1.22128	ZNF331	chr19	53501880	53504079	zinc finger protein 331
high_vs_HC	gene44453	0.16346	2.15876	3.1729	0.00156685	0.214065	-1.24533	CKM	chr19	45322778	45324977	creatine kinase, muscle
high_vs_HC	gene47053	-0.191386	1.45412	-3.16591	0.00160451	0.216859	-1.2653	MX1	chr21	41418329	41420528	MX dynamin-like GTPase 1
high_vs_HC	gene48744	0.338466	-0.526198	3.16545	0.00160701	0.216859	-1.2666	RNU7-7P	chrX	38606218	38608417	RNA, U7 small nuclear 7 pseudogene
high_vs_HC	gene25574	0.0877224	1.8505	3.16363	0.00161698	0.216859	-1.2718	CELF2	chr10	11002641	11004840	CUGBP, Elav-like family member 2
high_vs_HC	gene69	0.186084	-0.408191	3.1623	0.00162428	0.216859	-1.27559	TNFRSF4	chr1	1214439	1216638	tumor necrosis factor receptor superfamily, member 4
high_vs_HC	gene39946	0.845022	4.47052	3.16224	0.00162459	0.216859	-1.27575	RPS26P53	chr17	8559203	8561402	ribosomal protein S26 pseudogene 53
high_vs_HC	gene40912	0.85512	4.47745	3.16071	0.00163303	0.216859	-1.28011	RPL29P31	chr17	43474154	43476353	ribosomal protein L29 pseudogene 31
high_vs_HC	gene42449	0.0670746	1.84979	3.15968	0.00163876	0.216859	-1.28305	SMAD2	chr18	47930994	47933193	SMAD family member 2
high_vs_HC	gene37855	-0.0794682	0.892636	-3.15877	0.00164384	0.216859	-1.28565	C16orf59	chr16	2458111	2460310	chromosome 16 open reading frame 59
high_vs_HC	gene19894	0.138071	3.09209	3.15842	0.00164578	0.216859	-1.28664	CCDC146	chr7	77120617	77122816	coiled-coil domain containing 146
high_vs_HC	gene35720	0.307863	-2.52141	3.15779	0.00164931	0.216859	-1.28844	CRIP1	chr14	105484920	105487119	cysteine-rich protein 1 (intestinal)
high_vs_HC	gene48635	-0.452932	2.25815	-3.15522	0.00166368	0.217738	-1.29573	EEF1B2P3	chrX	24788893	24791092	eukaryotic translation elongation factor 1 beta 2 pseudogene 3
high_vs_HC	gene45100	0.0657519	0.774928	3.15438	0.00166844	0.217738	-1.29813	U2AF2	chr19	55652050	55654249	U2 small nuclear RNA auxiliary factor 2
high_vs_HC	gene49418	0.451506	1.48236	3.15163	0.00168402	0.218567	-1.30594	TPMTP4	chrX	86129431	86131630	thiopurine S-methyltransferase pseudogene 4
high_vs_HC	gene34337	0.771106	3.56469	3.15106	0.0016873	0.218567	-1.30757	MIR208A	chr14	23388467	23390666	microRNA 208a
high_vs_HC	gene36549	0.0615293	2.30088	3.14951	0.00169613	0.218901	-1.31195	TMEM62	chr15	43131144	43133343	transmembrane protein 62
high_vs_HC	gene47290	0.510135	1.53569	3.1475	0.00170768	0.219582	-1.31765	IGKV2OR22-3	chr22	16921738	16923937	immunoglobulin kappa variable 2/OR22-3 (pseudogene)
high_vs_HC	gene18317	-2.24798	5.35748	-3.14655	0.00172194	0.220604	-1.3191	RPS18P9	chr6	149591616	149593815	ribosomal protein S18 pseudogene 9
high_vs_HC	gene29587	0.724848	4.1154	3.14235	0.00173765	0.221804	-1.33226	RPL32P25	chr11	95961219	95963418	ribosomal protein L32 pseudogene 25
high_vs_HC	gene32181	0.068445	1.92012	3.14019	0.00175037	0.222615	-1.33838	ARPC3	chr12	110450212	110452411	actin related protein 2/3 complex, subunit 3, 21kDa
high_vs_HC	gene50206	0.565991	2.76018	3.13613	0.00177447	0.22436	-1.34987	MAGEA3	chrX	152696732	152698931	melanoma antigen family A3
high_vs_HC	gene20019	0.0766672	1.70105	3.13572	0.00177692	0.22436	-1.35102	CYP51A1-AS1	chr7	92132563	92134762	CYP51A1 antisense RNA 1
high_vs_HC	gene7285	0.176382	2.90236	3.12954	0.00181425	0.227066	-1.36847	MYO3B	chr2	170176145	170178344	myosin IIIB
high_vs_HC	gene48603	0.335262	2.0528	3.12832	0.0018217	0.227066	-1.37191	PHEX-AS1	chrX	22172784	22174983	PHEX antisense RNA 1
high_vs_HC	gene34213	0.146063	1.59126	3.12737	0.00182757	0.227066	-1.37461	TRD	chr14	22420546	22422745	T cell receptor delta locus
high_vs_HC	gene31595	0.087245	1.12657	3.12702	0.0018297	0.227066	-1.37559	CAND1	chr12	67267281	67269480	cullin-associated and neddylation-dissociated 1
high_vs_HC	gene49072	0.840282	3.77377	3.12684	0.00183081	0.227066	-1.3761	RPL7AP71	chrX	54221303	54223502	ribosomal protein L7a pseudogene 71
high_vs_HC	gene4903	0.132455	3.12539	3.12548	0.00183921	0.227302	-1.37994	LINC00299	chr2	8328220	8330419	long intergenic non-protein coding RNA 299
high_vs_HC	gene34849	0.858399	4.37644	3.1228	0.00185579	0.228522	-1.38747	PPIAP5	chr14	59179571	59181770	peptidylprolyl isomerase A (cyclophilin A) pseudogene 5
high_vs_HC	gene19422	0.122887	0.703333	3.12178	0.00186215	0.228522	-1.39034	IKZF1	chr7	50301465	50303664	IKAROS family zinc finger 1 (Ikaros)
high_vs_HC	gene45803	0.243485	2.17875	3.12035	0.0018711	0.228817	-1.39436	BPIFA4P	chr20	33191605	33193804	BPI fold containing family A, member 4, pseudogene
high_vs_HC	gene13299	0.761498	3.76402	3.1164	0.00189604	0.231059	-1.40546	LOC100127981	chr4	183419606	183421805	fibrillarin pseudogene
high_vs_HC	gene14499	0.0455349	-1.36975	3.11456	0.00190777	0.231682	-1.41064	ARRDC3	chr5	91383160	91385359	arrestin domain containing 3
high_vs_HC	gene8202	0.10702	2.11003	3.11199	0.00192429	0.232638	-1.41787	ATG16L1	chr2	233249571	233251770	autophagy related 16-like 1 (S. cerevisiae)
high_vs_HC	gene31426	0.887817	3.38307	3.10985	0.00193812	0.232638	-1.42387	YWHAQP3	chr12	56869798	56871997	YWHAQ pseudogene 3
high_vs_HC	gene11313	0.157407	2.44032	3.10981	0.00193838	0.232638	-1.42398	LYAR	chr4	4289970	4292169	Ly1 antibody reactive
high_vs_HC	gene49565	0.444223	1.80714	3.10921	0.00194225	0.232638	-1.42566	LOC100420653	chrX	103259119	103261318	guanosine monophosphate reductase pseudogene
high_vs_HC	gene17293	0.0712735	1.09102	3.10591	0.0019638	0.233675	-1.43491	ELOVL5	chr6	53348980	53351179	ELOVL fatty acid elongase 5
high_vs_HC	gene49370	0.244391	1.49674	3.10553	0.00196628	0.233675	-1.43596	P2RY10	chrX	78943332	78945531	purinergic receptor P2Y, G-protein coupled, 10
high_vs_HC	gene42097	0.126984	2.81245	3.10482	0.00197096	0.233675	-1.43795	SPIRE1	chr18	12657903	12660102	spire-type actin nucleation factor 1
high_vs_HC	gene42900	0.100599	0.870085	3.10138	0.00199371	0.235331	-1.44758	POLR2E	chr19	1095193	1097392	polymerase (RNA) II (DNA directed) polypeptide E, 25kDa
high_vs_HC	gene34815	0.0690992	1.57509	3.10068	0.00199838	0.235331	-1.44953	AP5M1	chr14	57266888	57269087	adaptor-related protein complex 5, mu 1 subunit
high_vs_HC	gene49312	0.57579	2.41208	3.09838	0.00201387	0.235887	-1.45519	MIR374C	chrX	74216549	74218748	microRNA 374c
high_vs_HC	gene48723	0.545724	3.02936	3.09796	0.00201659	0.235887	-1.45714	LOC100420326	chrX	37439441	37441640	ferritin, heavy polypeptide 1 pseudogene
high_vs_HC	gene4312	0.125219	0.950872	3.09593	0.00203031	0.236423	-1.46282	ITPKB	chr1	226739128	226741327	inositol-trisphosphate 3-kinase B
high_vs_HC	gene733	0.0873344	1.09101	3.09528	0.00203469	0.236423	-1.46462	UBXN11	chr1	26318066	26320265	UBX domain protein 11
high_vs_HC	gene22907	0.0863697	0.439385	3.09239	0.00205433	0.237915	-1.47267	HAS2	chr8	121641191	121643390	hyaluronan synthase 2
high_vs_HC	gene15584	1.78787	6.26014	3.09239	0.00206229	0.238048	-1.47274	CDC42P5	chr5	173086089	173088288	cell division cycle 42 pseudogene 5
high_vs_HC	gene7540	0.0823142	0.527405	3.08898	0.00207778	0.238936	-1.48218	ASNSD1	chr2	189659399	189661598	asparagine synthetase domain containing 1
high_vs_HC	gene17626	0.241563	-2.96096	3.08814	0.00208365	0.238936	-1.48454	PNRC1	chr6	89078710	89080909	proline-rich nuclear receptor coactivator 1
high_vs_HC	gene50100	0.38445	1.67083	3.08707	0.00209103	0.238999	-1.4875	LOC102443352	chrX	145766026	145768225	ubiquitin-fold modifier 1 pseudogene
high_vs_HC	gene42099	0.0875773	2.17065	3.08283	0.00212073	0.241569	-1.49932	PSMG2	chr18	12656739	12658938	proteasome (prosome, macropain) assembly chaperone 2
high_vs_HC	gene49844	0.55202	2.23391	3.08189	0.00212733	0.241569	-1.50192	NPM1P34	chrX	124278435	124280634	nucleophosmin 1 (nucleolar phosphoprotein B23, numatrin) pseudogene 34
high_vs_HC	gene5332	-0.139267	2.93474	-3.08042	0.00213776	0.241819	-1.50601	EIF2AK2	chr2	37156866	37159065	eukaryotic translation initiation factor 2-alpha kinase 2
high_vs_HC	gene34887	0.125491	1.63624	3.07963	0.00214335	0.241819	-1.5082	PRKCH	chr14	61319443	61321642	protein kinase C, eta
high_vs_HC	gene41727	-0.250685	-1.44944	-3.07716	0.00216097	0.243022	-1.51505	SOCS3	chr17	78359880	78362079	suppressor of cytokine signaling 3
high_vs_HC	gene43925	0.169585	1.98836	3.07451	0.00218006	0.244383	-1.52241	LINC01533	chr19	32023862	32026061	long intergenic non-protein coding RNA 1533
high_vs_HC	gene23561	0.0544322	0.533452	3.07078	0.00220714	0.246509	-1.53275	C9orf72	chr9	27573667	27575866	chromosome 9 open reading frame 72
high_vs_HC	gene4883	0.453323	3.38648	3.06996	0.00221312	0.246509	-1.53501	NRIR	chr2	6840265	6842464	negative regulator of interferon response (non-protein coding)
high_vs_HC	gene12418	0.527988	2.52637	3.0671	0.00223414	0.248061	-1.54292	ADH1C	chr4	99352846	99355045	alcohol dehydrogenase 1C (class I), gamma polypeptide
high_vs_HC	gene48978	0.563957	2.4379	3.06434	0.0022547	0.249166	-1.54968	MIR501	chrX	50007722	50009921	microRNA 501
high_vs_HC	gene39970	0.518128	2.46816	3.06342	0.00226146	0.249166	-1.55309	NPM1P45	chr17	9853109	9855308	nucleophosmin 1 (nucleolar phosphoprotein B23, numatrin) pseudogene 45
high_vs_HC	gene41331	0.0591735	2.41444	3.06172	0.00227422	0.249166	-1.5578	PPM1D	chr17	60598183	60600382	protein phosphatase, Mg2+/Mn2+ dependent, 1D
high_vs_HC	gene31198	0.184366	2.56244	3.06088	0.00228054	0.249166	-1.56012	OR7E47P	chr12	52077696	52079895	olfactory receptor, family 7, subfamily E, member 47 pseudogene
high_vs_HC	gene11538	0.101059	2.51199	3.05794	0.00230278	0.249166	-1.56824	LCORL	chr4	18021661	18023860	ligand dependent nuclear receptor corepressor-like
high_vs_HC	gene49307	0.764092	4.03811	3.05563	0.00232069	0.249166	-1.57282	USMG5P1	chrX	74171861	74174060	USMG5 pseudogene 1
high_vs_HC	gene812	-0.723944	-5.3883	-3.05562	0.00232048	0.249166	-1.57464	SNORA73A	chr1	28505365	28507564	small nucleolar RNA, H/ACA box 73A
high_vs_HC	gene24200	0.109956	3.30289	3.05548	0.00232156	0.249166	-1.57503	VPS13A	chr9	77175353	77177552	vacuolar protein sorting 13 homolog A (S. cerevisiae)
high_vs_HC	gene30509	0.376612	3.20004	3.05514	0.00232415	0.249166	-1.57596	KLRG1	chr12	8987625	8989824	killer cell lectin-like receptor subfamily G, member 1
high_vs_HC	gene33170	0.487402	4.7609	3.05499	0.00232526	0.249166	-1.57636	SPERT	chr13	45700292	45702491	spermatid associated
high_vs_HC	gene50209	0.332559	2.06693	3.05449	0.00232913	0.249166	-1.57775	CSAG1	chrX	152733537	152735736	chondrosarcoma associated gene 1
high_vs_HC	gene10629	0.462963	2.66721	3.05443	0.00232959	0.249166	-1.57792	ARL14	chr3	160675160	160677359	ADP-ribosylation factor-like 14
high_vs_HC	gene30171	0.103979	1.09108	3.05309	0.0023399	0.249506	-1.58161	KCNJ5	chr11	128889418	128891617	potassium inwardly-rectifying channel, subfamily J, member 5
high_vs_HC	gene43619	0.0724552	1.17077	3.0499	0.00236457	0.250542	-1.59038	SLC5A5	chr19	17869411	17871610	solute carrier family 5 (sodium/iodide cotransporter), member 5
high_vs_HC	gene38524	0.0802984	-0.29884	3.04937	0.00236867	0.250542	-1.59183	FUS	chr16	31177704	31179903	FUS RNA binding protein
high_vs_HC	gene28634	0.0730526	1.28922	3.04905	0.00237117	0.250542	-1.59271	ZFP91-CNTF	chr11	58577114	58579313	ZFP91-CNTF readthrough (NMD candidate)
high_vs_HC	gene33096	-1.14876	4.67931	-3.04818	0.00237827	0.250542	-1.59519	KARSP1	chr13	41923572	41925771	lysyl-tRNA synthetase pseudogene 1
high_vs_HC	gene36903	0.0979481	1.89954	3.04571	0.00239743	0.251015	-1.60192	RBPMS2	chr15	64775372	64777571	RNA binding protein with multiple splicing 2
high_vs_HC	gene36406	0.888173	3.98796	3.04423	0.00240906	0.251015	-1.60596	COX6CP4	chr15	36569930	36572129	cytochrome c oxidase subunit VIc pseudogene 4
high_vs_HC	gene40388	0.595025	3.45606	3.04395	0.00241131	0.251015	-1.60674	TIAF1	chr17	29075410	29077609	TGFB1-induced anti-apoptotic factor 1
high_vs_HC	gene3299	0.109649	1.37233	3.04393	0.00241147	0.251015	-1.6068	RXRG	chr1	165445156	165447355	retinoid X receptor, gamma
high_vs_HC	gene49441	0.446153	2.10903	3.04204	0.00242645	0.25102	-1.61198	SERBP1P4	chrX	91561399	91563598	SERPINE1 mRNA binding protein 1 pseudogene 4
high_vs_HC	gene22686	0.716919	3.527	3.04082	0.00243623	0.25102	-1.61534	MIR1273A	chr8	100023885	100026084	microRNA 1273a
high_vs_HC	gene20301	0.145228	2.90382	3.03943	0.00244732	0.25102	-1.61913	DPY19L2P2	chr7	103280267	103282466	DPY19L2 pseudogene 2
high_vs_HC	gene41723	0.112256	-0.184572	3.03803	0.00245863	0.25102	-1.62299	THA1P	chr17	78255986	78258185	threonine aldolase 1, pseudogene
high_vs_HC	gene22947	0.279928	3.3115	3.03782	0.00246028	0.25102	-1.62355	FER1L6-AS2	chr8	124171323	124173522	FER1L6 antisense RNA 2
high_vs_HC	gene18011	0.0769642	2.27826	3.03687	0.00246797	0.25102	-1.62615	TRMT11	chr6	125984430	125986629	tRNA methyltransferase 11 homolog (S. cerevisiae)
high_vs_HC	gene36198	0.468092	2.49717	3.03653	0.00247077	0.25102	-1.6271	SNORD115-45	chr15	25262527	25264726	small nucleolar RNA, C/D box 115-45
high_vs_HC	gene48924	0.518042	3.19353	3.03578	0.00247695	0.25102	-1.6282	LOC100420869	chrX	48776771	48778970	acetyl-CoA acyltransferase 2 pseudogene
high_vs_HC	gene47549	0.376767	0.843941	3.03438	0.00248822	0.25102	-1.63298	IGLV7-43	chr22	22393052	22395251	immunoglobulin lambda variable 7-43
high_vs_HC	gene33966	0.0940832	2.19935	3.03273	0.00250169	0.25102	-1.63749	CDC16	chr13	114232845	114235044	cell division cycle 16
high_vs_HC	gene48701	0.593957	2.97625	3.03087	0.00251707	0.25102	-1.64161	LOC392439	chrX	34385722	34387921	serine/arginine-rich splicing factor 2 pseudogene
high_vs_HC	gene37856	-0.616997	2.32987	-3.03097	0.00251614	0.25102	-1.6423	MIR6768	chr16	2461967	2464166	microRNA 6768
high_vs_HC	gene48786	1.3921	5.14714	3.02788	0.00254278	0.25102	-1.64238	LOC100506654	chrX	41472454	41474653	gem (nuclear organelle) associated protein 7 pseudogene
high_vs_HC	gene2753	0.181225	1.04497	3.03078	0.00251775	0.25102	-1.64284	LYSMD1	chr1	151165749	151167948	LysM, putative peptidoglycan-binding, domain containing 1
high_vs_HC	gene37052	0.103339	2.12978	3.03069	0.00251849	0.25102	-1.64308	CELF6	chr15	72319985	72322184	CUGBP, Elav-like family member 6
high_vs_HC	gene28163	0.0545082	2.37829	3.02965	0.00252703	0.25102	-1.64591	QSER1	chr11	32891178	32893377	glutamine and serine rich 1
high_vs_HC	gene28635	0.0721375	1.10346	3.02793	0.00254135	0.25102	-1.65063	ZFP91	chr11	58577114	58579313	ZFP91 zinc finger protein
high_vs_HC	gene49035	-0.888509	2.39151	-3.02486	0.00256757	0.25102	-1.65491	SSXP5	chrX	52670522	52672721	SSX family pseudogene 5
high_vs_HC	gene15561	0.0858656	1.86735	3.02599	0.00255751	0.25102	-1.65592	STK10	chr5	172188143	172190342	serine/threonine kinase 10
high_vs_HC	gene34918	0.0615815	1.82331	3.02593	0.00255798	0.25102	-1.65608	SGPP1	chr14	63727896	63730095	sphingosine-1-phosphate phosphatase 1
high_vs_HC	gene34227	0.417629	1.73004	3.02439	0.00257091	0.25102	-1.66029	TRAJ59	chr14	22474553	22476752	T cell receptor alpha joining 59 (non-functional)
high_vs_HC	gene49231	-0.607686	2.52332	-3.02435	0.0025713	0.25102	-1.66041	SOCS5P4	chrX	71045271	71047470	suppressor of cytokine signaling 5 pseudogene 4
high_vs_HC	gene49293	0.382967	1.75998	3.02315	0.00258133	0.25102	-1.66366	RPL7P53	chrX	73533503	73535702	ribosomal protein L7 pseudogene 53
high_vs_HC	gene301	0.177114	2.83531	3.02161	0.00259435	0.25102	-1.66786	MASP2	chr1	11047040	11049239	mannan-binding lectin serine peptidase 2
high_vs_HC	gene50280	-5.31601	2.59806	-3.0218	0.00259977	0.25102	-1.6681	TEX28	chrX	154295152	154297351	testis expressed 28
high_vs_HC	gene13311	0.954696	3.60718	3.02111	0.00259858	0.25102	-1.66922	LOC100421006	chr4	184070422	184072621	very low density lipoprotein receptor pseudogene
high_vs_HC	gene24725	0.542683	3.5569	3.02032	0.0026053	0.25102	-1.67138	MTND2P11	chr9	109298216	109300415	MT-ND2 pseudogene 11
high_vs_HC	gene29090	0.292267	3.12535	3.01586	0.00264352	0.25311	-1.68354	ALDH3B2	chr11	67681015	67683214	aldehyde dehydrogenase 3 family, member B2
high_vs_HC	gene11380	1.1909	4.88034	3.01538	0.00264773	0.25311	-1.68486	RNA5SP152	chr4	8391015	8393214	RNA, 5S ribosomal pseudogene 152
high_vs_HC	gene50261	0.280087	1.34267	3.01526	0.0026487	0.25311	-1.68517	AVPR2	chrX	153900531	153902730	arginine vasopressin receptor 2
high_vs_HC	gene43224	0.586073	3.22529	3.00994	0.00269493	0.255324	-1.69961	OR7D2	chr19	9183594	9185793	olfactory receptor, family 7, subfamily D, member 2
high_vs_HC	gene27482	-0.347583	0.460112	-3.00977	0.0026965	0.255324	-1.7001	IRF7	chr11	615800	617999	interferon regulatory factor 7
high_vs_HC	gene16848	0.0698289	-1.98543	3.00976	0.00269654	0.255324	-1.70011	BRD2	chr6	32966660	32968859	bromodomain containing 2
high_vs_HC	gene44317	0.0520247	0.373075	3.00819	0.00271037	0.255324	-1.70438	DEDD2	chr19	42219953	42222152	death effector domain containing 2
high_vs_HC	gene18108	0.115899	2.39592	3.00762	0.00271537	0.255324	-1.70592	SLC18B1	chr6	132804732	132806931	solute carrier family 18, subfamily B, member 1
high_vs_HC	gene4313	0.146672	2.07453	3.00759	0.00271566	0.255324	-1.70601	ITPKB-IT1	chr1	226674869	226677068	ITPKB intronic transcript 1 (non-protein coding)
high_vs_HC	gene45392	0.359596	2.65659	3.0054	0.00273509	0.256001	-1.71195	PRNT	chr20	4740469	4742668	prion protein (testis specific)
high_vs_HC	gene45163	0.0869808	2.27736	3.00412	0.00274647	0.256001	-1.71542	ZNF264	chr19	57189479	57191678	zinc finger protein 264
high_vs_HC	gene11374	0.545568	2.81015	3.00314	0.00275524	0.256001	-1.71808	GMPSP1	chr4	8172421	8174620	guanine monphosphate synthetase pseudogene 1
high_vs_HC	gene33111	-0.165278	2.85167	-3.00206	0.0027649	0.256001	-1.721	EPSTI1	chr13	42992072	42994271	epithelial stromal interaction 1 (breast)
high_vs_HC	gene37292	0.421445	3.89519	3.0019	0.00276636	0.256001	-1.72144	GOLGA6L9	chr15	82415678	82417877	golgin A6 family-like 9
high_vs_HC	gene13625	0.0759866	1.6423	3.00079	0.00277637	0.256001	-1.72445	OTULIN	chr5	14662674	14664873	OTU deubiquitinase with linear linkage specificity
high_vs_HC	gene49247	0.147303	2.80117	2.99994	0.00278399	0.256001	-1.72674	TAF1	chrX	71364218	71366417	TAF1 RNA polymerase II, TATA box binding protein (TBP)-associated factor, 250kDa
high_vs_HC	gene12079	0.0522678	2.04194	2.99992	0.00278418	0.256001	-1.72679	RUFY3	chr4	70702686	70704885	RUN and FYVE domain containing 3
high_vs_HC	gene34219	0.595342	2.84069	2.99942	0.00278875	0.256001	-1.72816	TRDJ4	chr14	22453249	22455448	T cell receptor delta joining 4
high_vs_HC	gene45879	0.0782622	0.41161	2.99777	0.00280372	0.256658	-1.73263	RBM12	chr20	35664757	35666956	RNA binding motif protein 12
high_vs_HC	gene39422	0.153679	3.18919	2.99701	0.00281058	0.256658	-1.73467	KLHDC4	chr16	87765798	87767997	kelch domain containing 4
high_vs_HC	gene933	0.219345	3.19897	2.9961	0.00281894	0.256751	-1.73714	ZSCAN20	chr1	33470631	33472830	zinc finger and SCAN domain containing 20
high_vs_HC	gene33347	0.443866	2.4662	2.99399	0.00283829	0.257265	-1.74285	POLR3KP1	chr13	59071641	59073840	polymerase (RNA) III (DNA directed) polypeptide K, 12.3 kDa pseudogene 1
high_vs_HC	gene21535	0.72619	3.33954	2.99388	0.00283929	0.257265	-1.74314	DEFB109P1	chr8	12400166	12402365	defensin, beta 109, pseudogene 1
high_vs_HC	gene20017	0.158201	3.72032	2.99295	0.00284782	0.257371	-1.74564	AKAP9	chr7	91938867	91941066	A kinase (PRKA) anchor protein 9
high_vs_HC	gene49248	-0.794395	3.24803	-2.98857	0.00288893	0.257756	-1.74706	LOC100420758	chrX	71420784	71422983	poly(A) binding protein, nuclear 1 pseudogene
high_vs_HC	gene3783	0.777353	4.65527	2.98995	0.0028756	0.257756	-1.75373	MIR181B1	chr1	198858783	198860982	microRNA 181b-1
high_vs_HC	gene11338	0.0851482	2.05033	2.98906	0.00288394	0.257756	-1.75615	JAKMIP1	chr4	6200392	6202591	janus kinase and microtubule interacting protein 1
high_vs_HC	gene33132	0.541505	3.08612	2.98858	0.00288842	0.257756	-1.75744	MIR8079	chr13	44196001	44198200	microRNA 8079
high_vs_HC	gene34784	0.0902046	2.06022	2.98853	0.00288892	0.257756	-1.75759	FBXO34	chr14	55269303	55271502	F-box protein 34
high_vs_HC	gene5539	-0.720658	5.06818	-2.98732	0.00290019	0.258103	-1.76083	LOC129656	chr2	52568648	52570847	CREB regulated transcription coactivator 1 pseudogene
high_vs_HC	gene49820	0.390944	1.72627	2.98652	0.0029077	0.258114	-1.76299	HSPA8P1	chrX	121204893	121207092	heat shock 70kDa protein 8 pseudogene 1
high_vs_HC	gene49982	-0.407476	0.106902	-2.98557	0.00291664	0.258251	-1.76554	LOC100421043	chrX	135295054	135297253	tigger transposable element derived 7 pseudogene
high_vs_HC	gene37118	0.108558	-0.134432	2.98355	0.00293578	0.258376	-1.771	CSK	chr15	74780084	74782283	c-src tyrosine kinase
high_vs_HC	gene25843	-1.33092	3.73795	-2.98298	0.00294152	0.258376	-1.7726	CKS1BP2	chr10	29695935	29698134	CDC28 protein kinase regulatory subunit 1B pseudogene 2
high_vs_HC	gene251	-0.180247	-0.195298	-2.98265	0.00294433	0.258376	-1.77342	ENO1	chr1	8878893	8881092	enolase 1, (alpha)
high_vs_HC	gene11984	0.178958	2.72955	2.98231	0.00294759	0.258376	-1.77434	STAP1	chr4	67556728	67558927	signal transducing adaptor family member 1
high_vs_HC	gene44604	0.476894	1.71901	2.97888	0.00298035	0.259921	-1.78355	FUT2	chr19	48693971	48696170	fucosyltransferase 2 (secretor status included)
high_vs_HC	gene49340	-0.578744	2.63298	-2.97815	0.00298738	0.259921	-1.78552	LOC100216356	chrX	76220637	76222836	methylmalonic aciduria (cobalamin deficiency) cblD type, with homocystinuria pseudogene
high_vs_HC	gene41211	0.113033	0.666609	2.97813	0.00298766	0.259921	-1.78559	COX11	chr17	54968581	54970780	COX11 cytochrome c oxidase copper chaperone
high_vs_HC	gene26707	-0.12664	-1.04747	-2.97737	0.00299495	0.259921	-1.78762	IFIT5	chr10	89412568	89414767	interferon-induced protein with tetratricopeptide repeats 5
high_vs_HC	gene49671	0.430248	1.90078	2.9765	0.00300336	0.260006	-1.78996	LOC100131200	chrX	110634866	110637065	mannose-6-phosphate receptor (cation dependent) pseudogene
high_vs_HC	gene15583	0.100892	2.50379	2.97408	0.00302694	0.2605	-1.79647	CREBRF	chr5	173054349	173056548	CREB3 regulatory factor
high_vs_HC	gene34876	-0.659385	-1.42373	-2.97395	0.0030282	0.2605	-1.79682	SALRNA1	chr14	60637216	60639415	senescence associated long non-coding RNA 1
high_vs_HC	gene28743	0.773396	3.34886	2.97338	0.0030337	0.2605	-1.79833	PGA5	chr11	61239157	61241356	pepsinogen 5, group I (pepsinogen A)
high_vs_HC	gene22401	0.134761	1.91888	2.97286	0.00303886	0.2605	-1.79975	PKIA	chr8	78514101	78516300	protein kinase (cAMP-dependent, catalytic) inhibitor alpha
high_vs_HC	gene9249	0.0608722	-0.653456	2.96618	0.0031049	0.26551	-1.81765	DUSP7	chr3	52056246	52058445	dual specificity phosphatase 7
high_vs_HC	gene45031	0.265627	2.71008	2.96464	0.00312023	0.26617	-1.82175	LILRB4	chr19	54641835	54644034	leukocyte immunoglobulin-like receptor, subfamily B (with TM and ITIM domains), member 4
high_vs_HC	gene8779	0.0644338	1.27241	2.96388	0.00312792	0.266177	-1.8238	STT3B	chr3	31530501	31532700	STT3B, subunit of the oligosaccharyltransferase complex (catalytic)
high_vs_HC	gene29218	0.502524	2.64919	2.96056	0.00316147	0.26838	-1.83268	ART2P	chr11	72518951	72521150	ADP-ribosyltransferase 2, pseudogene
high_vs_HC	gene33119	0.166535	2.49273	2.95878	0.00317956	0.269262	-1.83743	ENOX1	chr13	43786781	43788980	ecto-NOX disulfide-thiol exchanger 1
high_vs_HC	gene22089	0.0476305	2.35847	2.95654	0.00320251	0.270081	-1.84342	RB1CC1	chr8	52714267	52716466	RB1-inducible coiled-coil 1
high_vs_HC	gene12375	0.0846258	2.96797	2.95602	0.00320779	0.270081	-1.84479	PDLIM5	chr4	94449857	94452056	PDZ and LIM domain 5
high_vs_HC	gene5327	0.478541	3.35887	2.95465	0.00322195	0.270081	-1.84846	LOC100422559	chr2	36656742	36658941	guanine nucleotide binding protein (G protein), beta polypeptide 2-like 1 pseudogene
high_vs_HC	gene44956	0.779398	4.57037	2.95431	0.00322544	0.270081	-1.84936	MIR517B	chr19	53719076	53721275	microRNA 517b
high_vs_HC	gene17985	0.642965	2.49885	2.95408	0.00322785	0.270081	-1.84998	ATP5LP2	chr6	122859814	122862013	ATP synthase, H+ transporting, mitochondrial Fo complex, subunit g, pseudogene 2
high_vs_HC	gene45952	-2.28444	7.0762	-2.94943	0.00329716	0.270254	-1.85313	RPS3P2	chr20	38535750	38537949	ribosomal protein S3 pseudogene 2
high_vs_HC	gene49544	0.262013	2.07463	2.95103	0.00325952	0.270254	-1.8581	NXF4	chrX	102547965	102550164	nuclear RNA export factor 4 pseudogene
high_vs_HC	gene14570	0.348287	3.17511	2.94864	0.00328459	0.270254	-1.86448	LINC01340	chr5	97502696	97504895	long intergenic non-protein coding RNA 1340
high_vs_HC	gene13151	0.29951	2.93789	2.94723	0.00329941	0.270254	-1.86822	ANXA10	chr4	168090526	168092725	annexin A10
high_vs_HC	gene23580	0.408812	2.97034	2.94711	0.00330065	0.270254	-1.86853	RBMXP2	chr9	30686948	30689147	RNA binding motif protein, X-linked pseudogene 2
high_vs_HC	gene27461	-0.936405	-2.06144	-2.9468	0.00330399	0.270254	-1.86937	IFITM3	chr11	320715	322914	interferon induced transmembrane protein 3
high_vs_HC	gene17758	0.130956	1.14942	2.94672	0.00330482	0.270254	-1.86958	PRDM1	chr6	106084320	106086519	PR domain containing 1, with ZNF domain
high_vs_HC	gene49292	0.166766	1.88408	2.94659	0.00330618	0.270254	-1.86993	MAP2K4P1	chrX	73562886	73565085	mitogen-activated protein kinase kinase 4 pseudogene 1
high_vs_HC	gene630	0.678089	4.46401	2.94621	0.0033102	0.270254	-1.87094	HTR1D	chr1	23194530	23196729	5-hydroxytryptamine (serotonin) receptor 1D, G protein-coupled
high_vs_HC	gene23803	1.33615	3.60722	2.94577	0.00331488	0.270254	-1.87211	TCEA1P3	chr9	38476474	38478673	transcription elongation factor A (SII), 1 pseudogene 3
high_vs_HC	gene4989	0.0537605	0.261187	2.94529	0.00331993	0.270254	-1.87338	TRIB2	chr2	12714872	12717071	tribbles pseudokinase 2
high_vs_HC	gene43963	0.11541	1.74257	2.94471	0.00332612	0.270254	-1.87493	CHST8	chr19	33619955	33622154	carbohydrate (N-acetylgalactosamine 4-0) sulfotransferase 8
high_vs_HC	gene47424	0.224551	0.971658	2.94367	0.00333715	0.270254	-1.87768	LINC00896	chr22	20204332	20206531	long intergenic non-protein coding RNA 896
high_vs_HC	gene32929	1.43514	5.9355	2.943	0.00334582	0.270254	-1.87852	RBM22P2	chr13	30540385	30542584	RNA binding motif protein 22 pseudogene 2
high_vs_HC	gene46981	0.12739	0.414331	2.94303	0.00334408	0.270254	-1.87941	RIPPLY3	chr21	37004156	37006355	ripply transcriptional repressor 3
high_vs_HC	gene39155	0.0737401	0.989978	2.94186	0.00335659	0.270499	-1.88251	ZNF19	chr16	71489152	71491351	zinc finger protein 19
high_vs_HC	gene30508	0.0819906	0.306037	2.94023	0.0033741	0.270647	-1.88684	M6PR	chr12	8949562	8951761	mannose-6-phosphate receptor (cation dependent)
high_vs_HC	gene31344	0.621947	3.37532	2.93979	0.00337879	0.270647	-1.88799	OR6C71P	chr12	55377536	55379735	olfactory receptor, family 6, subfamily C, member 71 pseudogene
high_vs_HC	gene2469	1.24787	4.35785	2.93912	0.00338653	0.270647	-1.88987	RPL22P5	chr1	143930183	143932382	ribosomal protein L22 pseudogene 5
high_vs_HC	gene43559	0.0703151	0.792394	2.9387	0.00339054	0.270647	-1.89088	TPM4	chr19	16065507	16067706	tropomyosin 4
high_vs_HC	gene43898	0.116551	1.86157	2.9381	0.00339711	0.270647	-1.89249	POP4	chr19	29604263	29606462	processing of precursor 4, ribonuclease P/MRP subunit (S. cerevisiae)
high_vs_HC	gene48452	0.329405	3.02834	2.93567	0.00342351	0.27213	-1.89892	FAM9A	chrX	8801184	8803383	family with sequence similarity 9, member A
high_vs_HC	gene38396	0.0769626	1.67981	2.93209	0.00346282	0.274277	-1.90841	ATP2A1	chr16	28876488	28878687	ATPase, Ca++ transporting, cardiac muscle, fast twitch 1
high_vs_HC	gene7975	0.454136	1.5485	2.93178	0.00346621	0.274277	-1.90923	LINC00608	chr2	218974284	218976483	long intergenic non-protein coding RNA 608
high_vs_HC	gene5019	0.128053	1.9941	2.92962	0.00349017	0.27555	-1.91495	FAM49A	chr2	16665667	16667866	family with sequence similarity 49, member A
high_vs_HC	gene48453	0.368534	2.12551	2.9281	0.00350709	0.276262	-1.91897	LOC100128808	chrX	8856924	8859123	chromosome 11 open reading frame 51 pseudogene
high_vs_HC	gene34384	0.0446103	-0.577157	2.92382	0.00355512	0.278817	-1.93027	TINF2	chr14	24242828	24245027	TERF1 (TRF1)-interacting nuclear factor 2
high_vs_HC	gene14284	0.703076	3.57686	2.92379	0.00355546	0.278817	-1.93035	LINC01335	chr5	74308126	74310325	long intergenic non-protein coding RNA 1335
high_vs_HC	gene48806	0.570942	3.97401	2.92223	0.00357312	0.279574	-1.93447	TATDN2P1	chrX	44282066	44284265	TatD DNase domain containing 2 pseudogene 1
high_vs_HC	gene12644	0.109455	1.75696	2.92019	0.0035964	0.280768	-1.93986	PRSS12	chr4	118352616	118354815	protease, serine, 12 (neurotrypsin, motopsin)
high_vs_HC	gene754	0.0672517	2.35831	2.919	0.00360992	0.280774	-1.94298	NUDC	chr1	26909128	26911327	nudC nuclear distribution protein
high_vs_HC	gene13913	0.855426	3.37165	2.91704	0.00363252	0.280774	-1.94816	LOC100420275	chr5	42897631	42899830	slowmo homolog 2 (Drosophila) pseudogene
high_vs_HC	gene29487	0.735291	2.20378	2.91658	0.00363774	0.280774	-1.94936	TRIM49D2	chr11	89922064	89924263	tripartite motif containing 49D2
high_vs_HC	gene8494	0.0580089	1.27654	2.91579	0.0036469	0.280774	-1.95145	ARPC4	chr3	9790495	9792694	actin related protein 2/3 complex, subunit 4, 20kDa
high_vs_HC	gene29753	0.278312	2.80489	2.91562	0.00364883	0.280774	-1.95188	C11orf53	chr11	111243704	111245903	chromosome 11 open reading frame 53
high_vs_HC	gene15414	0.805193	4.77076	2.91457	0.00366102	0.280774	-1.95466	MARK2P11	chr5	157989785	157991984	MAP/microtubule affinity-regulating kinase 2 pseudogene 11
high_vs_HC	gene40624	3.89204	2.93076	2.91429	0.00366922	0.280774	-1.95493	TBC1D3L	chr17	37988863	37991062	TBC1 domain family, member 3L
high_vs_HC	gene28650	0.562703	3.83587	2.91416	0.00366584	0.280774	-1.95575	GLYATL1P3	chr11	59082937	59085136	glycine-N-acyltransferase-like 1 pseudogene 3
high_vs_HC	gene24268	0.0518397	-0.680298	2.91364	0.00367188	0.280774	-1.95711	HNRNPK	chr9	83980455	83982654	heterogeneous nuclear ribonucleoprotein K
high_vs_HC	gene49655	0.563911	2.82382	2.91322	0.00367675	0.280774	-1.95822	LOC441511	chrX	109566478	109568677	mitofusin-1-like
high_vs_HC	gene44572	0.240815	2.60959	2.91154	0.00369638	0.281658	-1.96264	BSPH1	chr19	47991971	47994170	binder of sperm protein homolog 1
high_vs_HC	gene21803	0.0772246	2.81368	2.91068	0.00370648	0.281814	-1.9649	HMBOX1	chr8	28888394	28890593	homeobox containing 1
high_vs_HC	gene49315	-0.672296	3.73265	-2.90807	0.00373762	0.282339	-1.96764	ZCCHC13	chrX	74302190	74304389	zinc finger, CCHC domain containing 13
high_vs_HC	gene2549	0.365854	-2.91642	2.90922	0.00372362	0.282339	-1.96873	TXNIP	chr1	145996432	145998631	thioredoxin interacting protein
high_vs_HC	gene43459	0.150342	2.5877	2.90835	0.00373392	0.282339	-1.97103	C19orf57	chr19	13905900	13908099	chromosome 19 open reading frame 57
high_vs_HC	gene39040	0.460028	2.54245	2.90584	0.00376366	0.283486	-1.97761	AGRP	chr16	67483884	67486083	agouti related neuropeptide
high_vs_HC	gene49910	0.366007	1.48656	2.90475	0.00377662	0.283486	-1.98046	OR13H1	chrX	131542074	131544273	olfactory receptor, family 13, subfamily H, member 1
high_vs_HC	gene31465	0.53702	3.32856	2.9042	0.00378318	0.283486	-1.9819	AGAP2	chr12	57742002	57744201	ArfGAP with GTPase domain, ankyrin repeat and PH domain 2
high_vs_HC	gene41081	-0.699505	-1.17269	-2.90277	0.00380029	0.283486	-1.98565	MIR10A	chr17	48579748	48581947	microRNA 10a
high_vs_HC	gene45653	0.412613	3.27833	2.90255	0.00380303	0.283486	-1.98625	CST8	chr20	23489076	23491275	cystatin 8 (cystatin-related epididymal specific)
high_vs_HC	gene49613	0.316763	1.76463	2.90193	0.00381038	0.283486	-1.98785	LOC100131448	chrX	106068481	106070680	CTD (carboxy-terminal domain, RNA polymerase II, polypeptide A) small phosphatase like 2 pseudogene
high_vs_HC	gene13136	0.732355	3.65159	2.9019	0.00381076	0.283486	-1.98793	HADHAP1	chr4	165406185	165408384	hydroxyacyl-CoA dehydrogenase/3-ketoacyl-CoA thiolase/enoyl-CoA hydratase (trifunctional protein), alpha subunit pseudogene 1
high_vs_HC	gene49304	0.232171	2.36165	2.90089	0.00382294	0.283486	-1.99058	DDX3P1	chrX	74119043	74121242	DEAD (Asp-Glu-Ala-Asp) box polypeptide 3, pseudogene 1
high_vs_HC	gene15096	0.0760509	0.803208	2.90066	0.00382574	0.283486	-1.99119	WDR55	chr5	140662799	140664998	WD repeat domain 55
high_vs_HC	gene46301	0.0947515	0.963796	2.8999	0.00383497	0.283569	-1.99319	RBM38	chr20	57389398	57391597	RNA binding motif protein 38
high_vs_HC	gene12488	0.117979	3.18063	2.89662	0.00387479	0.285488	-2.00176	GSTCD	chr4	105706778	105708977	glutathione S-transferase, C-terminal domain containing
high_vs_HC	gene34047	0.358882	1.77261	2.89642	0.00387725	0.285488	-2.00228	OR4K17	chr14	20115407	20117606	olfactory receptor, family 4, subfamily K, member 17
high_vs_HC	gene633	0.0568055	1.31368	2.89566	0.00388661	0.285576	-2.00428	HNRNPR	chr1	23344451	23346650	heterogeneous nuclear ribonucleoprotein R
high_vs_HC	gene48653	0.409334	2.59552	2.89358	0.00391212	0.286484	-2.00971	HMGA1P1	chrX	26745924	26748123	high mobility group AT-hook 1 pseudogene 1
high_vs_HC	gene35552	0.694945	3.87222	2.89268	0.0039232	0.286484	-2.01206	SNORD114-26	chr14	100985046	100987245	small nucleolar RNA, C/D box 114-26
high_vs_HC	gene6788	1.93774	5.41834	2.88668	0.00400832	0.287707	-2.01344	LOC100419085	chr2	128140462	128142661	spermidine synthase pseudogene
high_vs_HC	gene24658	0.0702393	-0.0083171	2.89155	0.00393717	0.286484	-2.01501	NIPSNAP3B	chr9	104761741	104763940	nipsnap homolog 3B (C. elegans)
high_vs_HC	gene34217	0.376277	0.801558	2.89024	0.00395347	0.286484	-2.01843	TRDD3	chr14	22447113	22449312	T cell receptor delta diversity 3
high_vs_HC	gene31223	0.21584	2.09857	2.88982	0.00395875	0.286484	-2.01954	KRT73	chr12	52619917	52622116	keratin 73, type II
high_vs_HC	gene17313	0.257866	2.59485	2.88969	0.0039603	0.286484	-2.01986	TINAG	chr6	54305792	54307991	tubulointerstitial nephritis antigen
high_vs_HC	gene33262	0.2225	3.08635	2.88948	0.00396298	0.286484	-2.02042	GUCY1B2	chr13	51065958	51068157	guanylate cyclase 1, soluble, beta 2 (pseudogene)
high_vs_HC	gene27680	0.506115	2.92788	2.88936	0.0039645	0.286484	-2.02074	OR52A4P	chr11	5121379	5123578	olfactory receptor, family 52, subfamily A, member 4
high_vs_HC	gene50307	-1.27796	2.54247	-2.88751	0.00398757	0.287557	-2.02555	IKBKGP1	chrX	154648076	154650275	inhibitor of kappa light polypeptide gene enhancer in B-cells, kinase gamma pseudogene 1
high_vs_HC	gene19003	0.38074	1.37506	2.8867	0.00399778	0.2877	-2.02767	RNA5SP228	chr7	24130705	24132904	RNA, 5S ribosomal pseudogene 228
high_vs_HC	gene42082	-0.859139	0.413908	-2.88444	0.00402631	0.287707	-2.03357	LOC100996333	chr18	12076651	12078850	G protein-coupled receptor 125 pseudogene
high_vs_HC	gene34193	0.66278	3.45828	2.8842	0.00402939	0.287707	-2.0342	TRAV27	chr14	22146092	22148291	T cell receptor alpha variable 27
high_vs_HC	gene45805	0.37871	2.38125	2.88409	0.00403077	0.287707	-2.03449	BPIFA1	chr20	33233996	33236195	BPI fold containing family A, member 1
high_vs_HC	gene7731	0.0863655	2.69022	2.88339	0.00403964	0.287753	-2.03631	FAM117B	chr2	202633178	202635377	family with sequence similarity 117, member B
high_vs_HC	gene36192	0.455237	2.06603	2.88248	0.00405111	0.287983	-2.03866	SNORD115-39	chr15	25239746	25241945	small nucleolar RNA, C/D box 115-39
high_vs_HC	gene48739	0.447071	2.51308	2.88115	0.00406814	0.288607	-2.04214	TDGF1P1	chrX	38395696	38397895	teratocarcinoma-derived growth factor 1 pseudogene 1
high_vs_HC	gene46840	0.803059	3.133	2.87842	0.00410312	0.290499	-2.04923	KRTAP21-3	chr21	30718578	30720777	keratin associated protein 21-3
high_vs_HC	gene26148	0.507276	3.9328	2.8777	0.00411241	0.290569	-2.05111	C10orf71-AS1	chr10	49298694	49300893	C10orf71 antisense RNA 1
high_vs_HC	gene6483	0.131886	2.01322	2.87479	0.00415009	0.291655	-2.05867	CD8BP	chr2	106485368	106487567	CD8b molecule pseudogene
high_vs_HC	gene15415	1.02581	5.17671	2.87421	0.00415799	0.291655	-2.06022	LOC345471	chr5	157987517	157989716	cell division cycle 37 homolog (S. cerevisiae) pseudogene
high_vs_HC	gene50202	-0.409046	2.82624	-2.874	0.00416038	0.291655	-2.06072	KRT8P8	chrX	152477501	152479700	keratin 8 pseudogene 8
high_vs_HC	gene28592	0.0612496	1.69051	2.87394	0.00416113	0.291655	-2.06087	CLP1	chr11	57655744	57657943	cleavage and polyadenylation factor I subunit 1
high_vs_HC	gene430	0.841504	3.90196	2.87191	0.00418774	0.292477	-2.06615	UQCRHL	chr1	15807500	15809699	ubiquinol-cytochrome c reductase hinge protein-like
high_vs_HC	gene31904	0.0690284	0.304543	2.87177	0.00418959	0.292477	-2.06652	UBE2N	chr12	93443246	93445445	ubiquitin-conjugating enzyme E2N
high_vs_HC	gene49119	0.399881	1.49449	2.86839	0.00423405	0.294839	-2.07526	PPP1R11P2	chrX	57227034	57229233	protein phosphatase 1, regulatory (inhibitor) subunit 11 pseudogene 2
high_vs_HC	gene31675	0.128132	1.69984	2.86707	0.00425168	0.294839	-2.0787	LGR5	chr12	71437162	71439361	leucine-rich repeat containing G protein-coupled receptor 5
high_vs_HC	gene9507	0.0763711	2.64482	2.86649	0.00425932	0.294839	-2.08019	SHQ1	chr3	72848276	72850475	SHQ1, H/ACA ribonucleoprotein assembly factor
high_vs_HC	gene28213	0.0901849	2.9545	2.86582	0.00426827	0.294839	-2.08193	TRIM44	chr11	35660692	35662891	tripartite motif containing 44
high_vs_HC	gene26706	-0.320246	2.2391	-2.86544	0.00427334	0.294839	-2.08291	IFIT1	chr10	89390546	89392745	interferon-induced protein with tetratricopeptide repeats 1
high_vs_HC	gene40783	1.01048	3.82184	2.86488	0.00428082	0.294839	-2.08436	KRTAP9-1	chr17	41187887	41190086	keratin associated protein 9-1
high_vs_HC	gene23741	0.98379	4.62187	2.86477	0.00428243	0.294839	-2.08466	NDUFA5P4	chr9	35875009	35877208	NADH dehydrogenase (ubiquinone) 1 alpha subcomplex, 5 pseudogene 4
high_vs_HC	gene13433	-1.18547	1.16907	-2.86245	0.00431343	0.295493	-2.09064	DUX4	chr4	190171669	190173868	double homeobox 4
high_vs_HC	gene4732	0.674316	4.00679	2.86225	0.00431618	0.295493	-2.09117	OR2L2	chr1	248033510	248035709	olfactory receptor, family 2, subfamily L, member 2
high_vs_HC	gene48776	0.413574	3.5262	2.86217	0.00431729	0.295493	-2.09138	RPL32P36	chrX	40895216	40897415	ribosomal protein L32 pseudogene 36
high_vs_HC	gene32359	0.87312	4.64049	2.85997	0.00434702	0.296947	-2.09707	NME2P1	chr12	120280253	120282452	NME/NM23 nucleoside diphosphate kinase 2 pseudogene 1
high_vs_HC	gene18357	0.919256	5.16446	2.85711	0.00438616	0.298625	-2.10447	RPL32P16	chr6	151094159	151096358	ribosomal protein L32 pseudogene 16
high_vs_HC	gene10456	0.0654409	1.16698	2.85691	0.00438865	0.298625	-2.10496	COMMD2	chr3	149752311	149754510	COMM domain containing 2
high_vs_HC	gene4348	0.534191	3.38377	2.85624	0.00439784	0.298665	-2.10669	CICP26	chr1	227978005	227980204	capicua transcriptional repressor pseudogene 26
high_vs_HC	gene50317	0.650144	3.69447	2.85503	0.00441487	0.298665	-2.10685	HMGN1P37	chrX	154817322	154819521	high mobility group nucleosome binding domain 1 pseudogene 37
high_vs_HC	gene50165	0.31175	2.88449	2.85511	0.00441336	0.298665	-2.1096	MAGEA8	chrX	149879141	149881340	melanoma antigen family A8
high_vs_HC	gene49994	0.365318	2.24188	2.85376	0.00443194	0.298731	-2.11308	SAGE3P	chrX	135638733	135640932	sarcoma antigen 3, pseudogene
high_vs_HC	gene11734	0.667812	3.99186	2.85272	0.00444631	0.298731	-2.11576	PABPC1P1	chr4	39971436	39973635	poly(A) binding protein, cytoplasmic 1 pseudogene 1
high_vs_HC	gene32024	0.151261	2.56138	2.85263	0.00444766	0.298731	-2.11601	MYBPC1	chr12	101592931	101595130	myosin binding protein C, slow type
high_vs_HC	gene49740	0.16149	1.71825	2.84992	0.00448526	0.300521	-2.12298	KLHL13	chrX	118117141	118119340	kelch-like family member 13
high_vs_HC	gene22840	0.372639	2.39717	2.84912	0.00449645	0.300695	-2.12504	RPL30P16	chr8	112536889	112539088	ribosomal protein L30 pseudogene 16
high_vs_HC	gene8806	0.0601779	0.876971	2.84797	0.00451256	0.301111	-2.128	TMPPE	chr3	33096602	33098801	transmembrane protein with metallophosphoesterase domain
high_vs_HC	gene9719	0.609827	4.73356	2.84701	0.00452606	0.301111	-2.13047	VTI1BP1	chr3	100223250	100225449	vesicle transport through interaction with t-SNAREs 1B pseudogene 1
high_vs_HC	gene41623	0.0790218	2.28644	2.84684	0.00452851	0.301111	-2.13092	LLGL2	chr17	75523080	75525279	lethal giant larvae homolog 2 (Drosophila)
high_vs_HC	gene37047	1.20242	5.16345	2.84541	0.00454916	0.301338	-2.13316	RPL21P115	chr15	72132602	72134801	ribosomal protein L21 pseudogene 115
high_vs_HC	gene8670	0.395871	4.93318	2.84543	0.00454831	0.301338	-2.13453	PP2D1	chr3	20012581	20014780	protein phosphatase 2C-like domain containing 1
high_vs_HC	gene47405	0.0715204	0.578335	2.84231	0.00459265	0.302556	-2.14255	C22orf29	chr22	19854649	19856848	chromosome 22 open reading frame 29
high_vs_HC	gene27385	0.12573	2.48866	2.8423	0.00459276	0.302556	-2.14257	CFAP46	chr10	132942964	132945163	cilia and flagella associated protein 46
high_vs_HC	gene3784	0.740689	4.59489	2.84211	0.0045955	0.302556	-2.14307	MIR181A1	chr1	198858954	198861153	microRNA 181a-1
high_vs_HC	gene49554	0.716775	3.40137	2.83118	0.00475533	0.304116	-2.14497	MTND4P32	chrX	102797966	102800165	MT-ND4 pseudogene 32
high_vs_HC	gene23618	-0.0881192	-0.48693	-2.84105	0.0046107	0.302556	-2.1458	B4GALT1-AS1	chr9	33164948	33167147	B4GALT1 antisense RNA 1
high_vs_HC	gene5415	0.13947	1.72044	2.84104	0.00461078	0.302556	-2.14581	HAAO	chr2	42792939	42795138	3-hydroxyanthranilate 3,4-dioxygenase
high_vs_HC	gene8387	0.297331	2.44491	2.8401	0.00462424	0.30287	-2.14822	RTP5	chr2	241866319	241868518	receptor (chemosensory) transporter protein 5 (putative)
high_vs_HC	gene41851	0.0565379	2.49513	2.83851	0.00464707	0.303797	-2.1523	FASN	chr17	82098090	82100289	fatty acid synthase
high_vs_HC	gene40248	0.739909	4.20981	2.83692	0.00467006	0.303948	-2.15638	HNRNPA1P19	chr17	20771224	20773423	heterogeneous nuclear ribonucleoprotein A1 pseudogene 19
high_vs_HC	gene8733	0.193965	2.69748	2.83676	0.00467239	0.303948	-2.15679	NEK10	chr3	27369261	27371460	NIMA-related kinase 10
high_vs_HC	gene6782	0.0796308	1.34057	2.83655	0.00467545	0.303948	-2.15733	POLR2D	chr2	127857956	127860155	polymerase (RNA) II (DNA directed) polypeptide D
high_vs_HC	gene31629	0.106137	3.76639	2.83366	0.00471745	0.304116	-2.16472	NUP107	chr12	68684951	68687150	nucleoporin 107kDa
high_vs_HC	gene19399	0.317377	3.81888	2.83324	0.00472368	0.304116	-2.16581	LINC01447	chr7	47619939	47622138	long intergenic non-protein coding RNA 1447
high_vs_HC	gene49358	0.410571	2.32108	2.83197	0.00474228	0.304116	-2.16906	LOC101241901	chrX	77960541	77962740	chromosome 4 open reading frame 46 pseudogene
high_vs_HC	gene48681	0.275046	2.56095	2.83178	0.00474498	0.304116	-2.16953	MAGEB1	chrX	30241731	30243930	melanoma antigen family B1
high_vs_HC	gene17056	0.431453	3.43397	2.83142	0.00475037	0.304116	-2.17047	TREML1	chr6	41154150	41156349	triggering receptor expressed on myeloid cells-like 1
high_vs_HC	gene11943	0.596553	2.80042	2.83098	0.00475676	0.304116	-2.17158	RPL17P19	chr4	61209652	61211851	ribosomal protein L17 pseudogene 19
high_vs_HC	gene44439	0.090842	2.88866	2.8306	0.00476243	0.304116	-2.17257	RELB	chr19	44999449	45001648	v-rel avian reticuloendotheliosis viral oncogene homolog B
high_vs_HC	gene47406	0.0965417	2.68915	2.82959	0.00477726	0.304116	-2.17514	TXNRD2	chr22	19941793	19943992	thioredoxin reductase 2
high_vs_HC	gene35292	0.19158	3.07511	2.82948	0.00477898	0.304116	-2.17544	SPATA7	chr14	88383638	88385837	spermatogenesis associated 7
high_vs_HC	gene46989	0.0459712	1.16815	2.82907	0.00478508	0.304116	-2.17649	DYRK1A	chr21	37363790	37365989	dual-specificity tyrosine-(Y)-phosphorylation regulated kinase 1A
high_vs_HC	gene17272	0.465521	2.98416	2.8278	0.00480379	0.304116	-2.17971	GSTA7P	chr6	52744960	52747159	glutathione S-transferase alpha 7, pseudogene
high_vs_HC	gene37709	0.0964051	1.46542	2.82638	0.00482502	0.304116	-2.18336	TMEM8A	chr16	381751	383950	transmembrane protein 8A
high_vs_HC	gene30055	0.627475	3.03115	2.82616	0.00482834	0.304116	-2.18393	OR10D3	chr11	124183271	124185470	olfactory receptor, family 10, subfamily D, member 3 (non-functional)
high_vs_HC	gene27090	0.475806	2.87933	2.82615	0.00482847	0.304116	-2.18395	RPS6P15	chr10	111498742	111500941	ribosomal protein S6 pseudogene 15
high_vs_HC	gene26694	0.780933	4.41607	2.82606	0.00482981	0.304116	-2.18418	MIR4679-2	chr10	89063212	89065411	microRNA 4679-2
high_vs_HC	gene37950	0.130441	3.16466	2.82455	0.00485236	0.304116	-2.18803	NLRC3	chr16	3578174	3580373	NLR family, CARD domain containing 3
high_vs_HC	gene3380	0.359521	2.45252	2.82451	0.00485299	0.304116	-2.18814	XCL1	chr1	168574061	168576260	chemokine (C motif) ligand 1
high_vs_HC	gene10887	0.936108	4.26323	2.82445	0.00485389	0.304116	-2.18829	HSP90AA5P	chr3	184113842	184116041	heat shock protein 90kDa alpha (cytosolic), class A member 5, pseudogene
high_vs_HC	gene47359	0.561889	3.01734	2.82311	0.00487392	0.304116	-2.19169	GGT3P	chr22	18791762	18793961	gamma-glutamyltransferase 3 pseudogene
high_vs_HC	gene22670	0.86264	4.18342	2.82234	0.0048856	0.304116	-2.19367	MRPL57P7	chr8	98906328	98908527	mitochondrial ribosomal protein L57 pseudogene 7
high_vs_HC	gene32667	0.40407	0.843354	2.82216	0.00488833	0.304116	-2.19413	ZNF965P	chr13	18731719	18733918	zinc finger protein 965, pseudogene
high_vs_HC	gene49174	0.184757	1.92737	2.82214	0.00488866	0.304116	-2.19419	HEPH	chrX	66160519	66162718	hephaestin
high_vs_HC	gene20928	0.219126	2.5316	2.82183	0.00489329	0.304116	-2.19497	OR9A2	chr7	143027085	143029284	olfactory receptor, family 9, subfamily A, member 2
high_vs_HC	gene43441	0.0692814	1.34986	2.82169	0.00489542	0.304116	-2.19533	NACC1	chr19	13114847	13117046	nucleus accumbens associated 1, BEN and BTB (POZ) domain containing
high_vs_HC	gene31614	0.183519	3.02608	2.82032	0.00491606	0.304228	-2.1988	IL26	chr12	68225592	68227791	interleukin 26
high_vs_HC	gene1382	0.0437758	1.43843	2.81974	0.00492496	0.304228	-2.2003	CC2D1B	chr1	52366006	52368205	coiled-coil and C2 domain containing 1B
high_vs_HC	gene20175	0.0446126	0.0906948	2.81945	0.00492942	0.304228	-2.20104	MCM7	chr7	100101741	100103940	minichromosome maintenance complex component 7
high_vs_HC	gene6355	0.0774049	2.26762	2.81905	0.0049354	0.304228	-2.20205	INPP4A	chr2	98442858	98445057	inositol polyphosphate-4-phosphatase, type I, 107kDa
high_vs_HC	gene6006	0.0863336	1.26037	2.81828	0.00494709	0.304228	-2.204	TRABD2A	chr2	84881776	84883975	TraB domain containing 2A
high_vs_HC	gene48982	0.317944	1.88139	2.81702	0.00496637	0.304228	-2.20721	PYY3	chrX	50154066	50156265	peptide YY, 3 (pseudogene)
high_vs_HC	gene49904	0.381157	2.18777	2.81672	0.00497106	0.304228	-2.20799	OR5AW1P	chrX	131342253	131344452	olfactory receptor, family 5, subfamily AW, member 1 pseudogene
high_vs_HC	gene5396	0.48917	2.39593	2.81652	0.00497404	0.304228	-2.20849	LDHAP3	chr2	41817648	41819847	lactate dehydrogenase A pseudogene 3
high_vs_HC	gene34902	0.49739	3.2842	2.81574	0.00498602	0.304228	-2.21047	LOC100419079	chr14	62151087	62153286	tubulin, alpha 1c pseudogene
high_vs_HC	gene15372	0.709901	3.3786	2.81566	0.0049873	0.304228	-2.21069	CIR1P1	chr5	154560319	154562518	corepressor interacting with RBPJ, 1 pseudogene 1
high_vs_HC	gene42591	0.523996	3.9574	2.81529	0.00499291	0.304228	-2.21162	RPL9P31	chr18	58629232	58631431	ribosomal protein L9 pseudogene 31
high_vs_HC	gene12273	0.115738	2.72057	2.81469	0.00500215	0.304261	-2.21314	HELQ	chr4	83455684	83457883	helicase, POLQ-like
high_vs_HC	gene28780	0.104383	2.81314	2.81283	0.00503093	0.30548	-2.21788	INCENP	chr11	62121973	62124172	inner centromere protein antigens 135/155kDa
high_vs_HC	gene49527	0.424899	1.96353	2.81141	0.00505293	0.306285	-2.22148	LOC100420247	chrX	101681793	101683992	mitochondrial fission factor pseudogene
high_vs_HC	gene40625	-2.54312	3.13697	-2.8104	0.00507306	0.306443	-2.22299	LOC101060389	chr17	38002033	38004232	TBC1 domain family member-like
high_vs_HC	gene49763	0.53904	2.81599	2.81064	0.00506492	0.306443	-2.22344	MRPS17P9	chrX	119377687	119379886	mitochondrial ribosomal protein S17 pseudogene 9
high_vs_HC	gene10590	0.207306	1.86824	2.80917	0.00508787	0.306724	-2.22717	MLF1	chr3	158569163	158571362	myeloid leukemia factor 1
high_vs_HC	gene19263	0.141057	3.56957	2.80846	0.00509899	0.306724	-2.22897	LINC00265	chr7	39731568	39733767	long intergenic non-protein coding RNA 265
high_vs_HC	gene4122	0.21705	3.86369	2.80814	0.00510403	0.306724	-2.22979	RPS6KC1	chr1	213049233	213051432	ribosomal protein S6 kinase, 52kDa, polypeptide 1
high_vs_HC	gene27205	0.0895565	1.40365	2.80716	0.00511944	0.306854	-2.23228	BAG3	chr10	119649347	119651546	BCL2-associated athanogene 3
high_vs_HC	gene39265	0.800851	3.65848	2.80689	0.00512375	0.306854	-2.23297	LSM3P5	chr16	78353494	78355693	LSM3 pseudogene 5
high_vs_HC	gene43579	0.183134	2.83804	2.80577	0.00514139	0.307385	-2.23581	NWD1	chr19	16717853	16720052	NACHT and WD repeat domain containing 1
high_vs_HC	gene50847	-7.75573	-5.41401	-2.97133	0.00445	0.298731	-2.23853	DDX11L16	chrY	57214504	57216703	DEAD/H (Asp-Glu-Ala-Asp/His) box helicase 11 like 16
high_vs_HC	gene19802	0.0782551	0.887606	2.80462	0.00515956	0.307436	-2.23872	MLXIPL	chr7	73624341	73626540	MLX interacting protein-like
high_vs_HC	gene17270	0.123514	1.65033	2.8046	0.00515982	0.307436	-2.23876	TMEM14A	chr6	52669086	52671285	transmembrane protein 14A
high_vs_HC	gene24146	0.627641	3.65229	2.80197	0.00520166	0.309402	-2.24543	CYP1D1P	chr9	73040637	73042836	cytochrome P450, family 1, subfamily D, polypeptide 1, pseudogene
high_vs_HC	gene24192	0.640794	2.98173	2.79761	0.00527182	0.312515	-2.25648	DNAJB5P1	chr9	76931855	76934054	DnaJ (Hsp40) homolog, subfamily B, member 5 pseudogene 1
high_vs_HC	gene4004	0.391756	3.23263	2.7976	0.00527187	0.312515	-2.25649	C4BPA	chr1	207102238	207104437	complement component 4 binding protein, alpha
high_vs_HC	gene21028	1.04261	4.92891	2.79669	0.00528676	0.312867	-2.25881	LOC100301516	chr7	148647476	148649675	acyl-CoA thioesterase 13 pseudogene
high_vs_HC	gene34471	1.16855	5.4933	2.79491	0.00531631	0.314084	-2.26176	NARSP1	chr14	31284116	31286315	asparaginyl-tRNA synthetase pseudogene 1
high_vs_HC	gene10750	-0.153993	1.11791	-2.79323	0.00534293	0.314807	-2.26753	TNFSF10	chr3	172523308	172525507	tumor necrosis factor (ligand) superfamily, member 10
high_vs_HC	gene32141	0.114	0.745861	2.79155	0.00537042	0.314807	-2.27177	SELPLG	chr12	108633755	108635954	selectin P ligand
high_vs_HC	gene49635	0.159463	2.49551	2.79097	0.00538007	0.314807	-2.27325	FRMPD3	chrX	107520450	107522649	FERM and PDZ domain containing 3
high_vs_HC	gene21865	0.668424	3.5879	2.79096	0.00538023	0.314807	-2.27327	MTND2P32	chr8	33013269	33015468	MT-ND2 pseudogene 32
high_vs_HC	gene21720	0.214181	2.45792	2.79073	0.00538397	0.314807	-2.27384	ADAM28	chr8	24292040	24294239	ADAM metallopeptidase domain 28
high_vs_HC	gene13966	0.359717	1.93257	2.79046	0.00538843	0.314807	-2.27453	LOC100128154	chr5	52580907	52583106	KIAA1919 pseudogene
high_vs_HC	gene14594	-0.828671	4.35229	-2.79027	0.00539155	0.314807	-2.27501	LOC100289371	chr5	100051718	100053917	mitochondrially encoded cytochrome c oxidase III pseudogene
high_vs_HC	gene9660	0.0681088	1.54129	2.7881	0.00542746	0.315144	-2.28048	MINA	chr3	97972252	97974451	MYC induced nuclear antigen
high_vs_HC	gene2914	0.815204	3.97192	2.78787	0.00543123	0.315144	-2.28105	RPSAP17	chr1	154378970	154381169	ribosomal protein SA pseudogene 17
high_vs_HC	gene23042	0.0992394	2.27956	2.78784	0.00543186	0.315144	-2.28115	TG	chr8	132864935	132867134	thyroglobulin
high_vs_HC	gene8221	0.816695	2.95259	2.78774	0.00543336	0.315144	-2.28138	RPL17P11	chr2	233721911	233724110	ribosomal protein L17 pseudogene 11
high_vs_HC	gene90	-0.252455	-0.138583	-2.78655	0.00545317	0.315189	-2.28438	ANKRD65	chr1	1421621	1423820	ankyrin repeat domain 65
high_vs_HC	gene9955	0.669272	4.00879	2.78609	0.00546089	0.315189	-2.28554	RPL10P7	chr3	119635974	119638173	ribosomal protein L10 pseudogene 7
high_vs_HC	gene2686	0.741345	-5.80999	2.78607	0.00546118	0.315189	-2.28559	HIST2H2BC	chr1	149850574	149852773	histone cluster 2, H2bc (pseudogene)
high_vs_HC	gene47940	0.0998798	1.63727	2.78501	0.00547894	0.315631	-2.28826	MYH9	chr22	36387868	36390067	myosin, heavy chain 9, non-muscle
high_vs_HC	gene36415	0.713448	3.06651	2.78454	0.00548687	0.315631	-2.28946	MIR8063	chr15	36972702	36974901	microRNA 8063
high_vs_HC	gene43674	0.087711	1.54952	2.78362	0.00550232	0.315832	-2.29177	NCAN	chr19	19209964	19212163	neurocan
high_vs_HC	gene39528	0.663293	3.86966	2.78325	0.00550844	0.315832	-2.29269	CICP25	chr16	90175673	90177872	capicua transcriptional repressor pseudogene 25
high_vs_HC	gene48834	0.478219	2.95749	2.78195	0.00553036	0.315938	-2.29596	GAPDHP65	chrX	46440586	46442785	glyceraldehyde 3 phosphate dehydrogenase pseudogene 65
high_vs_HC	gene10756	-0.121766	2.84347	-2.78131	0.00554122	0.315938	-2.29758	ECT2	chr3	172748682	172750881	epithelial cell transforming 2
high_vs_HC	gene12484	0.259409	3.06905	2.78093	0.0055476	0.315938	-2.29853	ARHGEF38	chr4	105550522	105552721	Rho guanine nucleotide exchange factor (GEF) 38
high_vs_HC	gene17236	0.46858	2.72937	2.78088	0.00554853	0.315938	-2.29867	DEFB114	chr6	49963906	49966105	defensin, beta 114
high_vs_HC	gene49751	0.19308	2.37734	2.78047	0.00555545	0.315938	-2.29969	LINC01285	chrX	118837556	118839755	long intergenic non-protein coding RNA 1285
high_vs_HC	gene41231	-0.111774	1.51544	-2.77873	0.00558496	0.317101	-2.30406	TRIM25	chr17	56913849	56916048	tripartite motif containing 25
high_vs_HC	gene3124	0.644226	3.64683	2.77758	0.00560457	0.317698	-2.30695	RPL27P2	chr1	159757144	159759343	ribosomal protein L27 pseudogene 2
high_vs_HC	gene1983	0.455566	2.60555	2.77643	0.00562426	0.317948	-2.30984	LOC101060164	chr1	96388651	96390850	secretory carrier membrane protein 1 pseudogene
high_vs_HC	gene40305	0.0755484	0.966834	2.77626	0.00562715	0.317948	-2.31026	WSB1	chr17	27292080	27294279	WD repeat and SOCS box containing 1
high_vs_HC	gene8246	0.382251	2.85254	2.77425	0.00566165	0.319373	-2.3153	LOC642692	chr2	235147501	235149700	centrosomal protein 19kDa pseudogene
high_vs_HC	gene21921	0.0837378	1.51501	2.77371	0.00567107	0.319373	-2.31667	RAB11FIP1	chr8	37899298	37901497	RAB11 family interacting protein 1 (class I)
high_vs_HC	gene47023	0.0718274	-1.4459	2.7732	0.00567977	0.319373	-2.31793	HMGN1	chr21	39348922	39351121	high mobility group nucleosome binding domain 1
high_vs_HC	gene15003	0.0699685	1.37779	2.77215	0.00569799	0.319883	-2.32057	SMAD5	chr5	136130845	136133044	SMAD family member 5
high_vs_HC	gene2357	0.527695	4.87056	2.7712	0.00571443	0.319907	-2.32294	WARS2-IT1	chr1	119045405	119047604	WARS2 intronic transcript 1 (non-protein coding)
high_vs_HC	gene48544	0.846634	4.07802	2.76816	0.00576886	0.319907	-2.32328	MIR548AM	chrX	16626886	16629085	microRNA 548am
high_vs_HC	gene22346	0.105856	1.97251	2.77062	0.0057246	0.319907	-2.32441	TERF1	chr8	73006862	73009061	telomeric repeat binding factor (NIMA-interacting) 1
high_vs_HC	gene15229	-0.740967	1.46032	-2.7703	0.00573019	0.319907	-2.32521	RPL35AP16	chr5	146136134	146138333	ribosomal protein L35a pseudogene 16
high_vs_HC	gene23676	0.076064	0.341375	2.7699	0.00573716	0.319907	-2.32621	CNTFR	chr9	34589941	34592140	ciliary neurotrophic factor receptor
high_vs_HC	gene29396	0.113269	2.86074	2.76873	0.00575752	0.319907	-2.32913	RAB30	chr11	83071724	83073923	RAB30, member RAS oncogene family
high_vs_HC	gene43223	1.19698	5.54141	2.76831	0.00576666	0.319907	-2.33036	TCEB1P29	chr19	9182931	9185130	transcription elongation factor B (SIII), polypeptide 1 pseudogene 29
high_vs_HC	gene37392	0.0711119	2.16729	2.76784	0.00577321	0.319907	-2.33137	KLHL25	chr15	85794759	85796958	kelch-like family member 25
high_vs_HC	gene25669	0.0938617	2.10464	2.76697	0.00578844	0.319907	-2.33354	TRDMT1	chr10	17201872	17204071	tRNA aspartic acid methyltransferase 1
high_vs_HC	gene50098	0.255793	2.03835	2.76689	0.00578989	0.319907	-2.33374	SPANXN1	chrX	145245587	145247786	SPANX family, member N1
high_vs_HC	gene27087	0.462609	2.89787	2.76517	0.00582021	0.321031	-2.33805	BTBD7P2	chr10	111320778	111322977	BTB (POZ) domain containing 7 pseudogene 2
high_vs_HC	gene34336	0.256318	3.15603	2.76469	0.00582859	0.321031	-2.33923	MYH6	chr14	23408078	23410277	myosin, heavy chain 6, cardiac muscle, alpha
high_vs_HC	gene8584	0.752541	2.99668	2.76391	0.00584243	0.321288	-2.34118	VN1R21P	chr3	14089659	14091858	vomeronasal 1 receptor 21 pseudogene
high_vs_HC	gene41034	0.507215	3.12509	2.76325	0.0058542	0.32143	-2.34284	MIR5089	chr17	46971017	46973216	microRNA 5089
high_vs_HC	gene35640	0.129422	2.92684	2.7619	0.00587821	0.321762	-2.34621	CDC42BPB	chr14	103057206	103059405	CDC42 binding protein kinase beta (DMPK-like)
high_vs_HC	gene40510	0.0480972	0.839398	2.76143	0.00588668	0.321762	-2.34739	CCT6B	chr17	34980720	34982919	chaperonin containing TCP1, subunit 6B (zeta 2)
high_vs_HC	gene25835	0.253094	2.67629	2.76066	0.00590042	0.321762	-2.34931	LYZL1	chr10	29287051	29289250	lysozyme-like 1
high_vs_HC	gene22550	0.56266	4.90392	2.76006	0.00591105	0.321762	-2.3508	LINC01030	chr8	90605864	90608063	long intergenic non-protein coding RNA 1030
high_vs_HC	gene23045	0.118755	1.06403	2.75983	0.00591524	0.321762	-2.35138	SLA	chr8	133102867	133105066	Src-like-adaptor
high_vs_HC	gene27562	0.162609	-0.233709	2.75982	0.00591545	0.321762	-2.35141	C11orf21	chr11	2301714	2303913	chromosome 11 open reading frame 21
high_vs_HC	gene3704	0.505623	3.28976	2.75881	0.00593356	0.322139	-2.35392	LOC100533732	chr1	188668702	188670901	HERV-FRD provirus ancestral Env polyprotein pseudogene
high_vs_HC	gene16170	-1.31687	4.59007	-2.7581	0.00594633	0.322139	-2.35569	HDGFL1	chr6	22567449	22569648	hepatoma derived growth factor-like 1
high_vs_HC	gene4597	0.370995	3.19535	2.75789	0.00595002	0.322139	-2.3562	CHML	chr1	241635731	241637930	choroideremia-like (Rab escort protein 2)
high_vs_HC	gene3416	0.365477	2.88762	2.75686	0.00596876	0.322209	-2.35879	HAUS4P1	chr1	170370198	170372397	HAUS augmin-like complex, subunit 4 pseudogene 1
high_vs_HC	gene46743	0.0849355	1.05879	2.75656	0.00597407	0.322209	-2.35952	MRPL39	chr21	25607647	25609846	mitochondrial ribosomal protein L39
high_vs_HC	gene30685	0.413059	3.41545	2.75629	0.00597895	0.322209	-2.3602	ART4	chr12	14843280	14845479	ADP-ribosyltransferase 4 (Dombrock blood group)
high_vs_HC	gene1008	0.246818	2.98143	2.75476	0.00600669	0.323206	-2.364	DNALI1	chr1	37554919	37557118	dynein, axonemal, light intermediate chain 1
high_vs_HC	gene12421	0.255518	3.00261	2.75402	0.00602028	0.32344	-2.36587	C4orf17	chr4	99509004	99511203	chromosome 4 open reading frame 17
high_vs_HC	gene32298	0.0732546	2.13963	2.75292	0.00604039	0.324022	-2.36861	C12orf49	chr12	116737871	116740070	chromosome 12 open reading frame 49
high_vs_HC	gene48678	0.469409	2.67011	2.75117	0.00607237	0.324236	-2.37295	MAGEB2	chrX	30213558	30215757	melanoma antigen family B2
high_vs_HC	gene34734	0.075261	1.64641	2.75107	0.00607422	0.324236	-2.3732	NID2	chr14	52069032	52071231	nidogen 2 (osteonidogen)
high_vs_HC	gene29068	0.0880315	-0.313669	2.75012	0.00609168	0.324236	-2.37556	PPP1CA	chr11	67401706	67403905	protein phosphatase 1, catalytic subunit, alpha isozyme
high_vs_HC	gene3284	0.593955	2.63317	2.74987	0.00609625	0.324236	-2.37618	RNA5SP62	chr1	163468406	163470605	RNA, 5S ribosomal pseudogene 62
high_vs_HC	gene1678	0.248408	2.50837	2.74978	0.00609785	0.324236	-2.3764	LINC01360	chr1	73304170	73306369	long intergenic non-protein coding RNA 1360
high_vs_HC	gene40793	-0.471097	0.934037	-2.74935	0.0061058	0.324236	-2.37747	KRTAP29-1	chr17	41302652	41304851	keratin associated protein 29-1
high_vs_HC	gene8079	0.104745	2.47859	2.74871	0.00611764	0.324236	-2.37906	DOCK10	chr2	225042414	225044613	dedicator of cytokinesis 10
high_vs_HC	gene27798	0.134806	1.80676	2.74822	0.00612668	0.324236	-2.38028	SYT9	chr11	7236796	7238995	synaptotagmin IX
high_vs_HC	gene42542	0.110416	2.11927	2.74758	0.00613856	0.324236	-2.38187	TCF4	chr18	55635794	55637993	transcription factor 4
high_vs_HC	gene17750	0.110125	3.23855	2.74663	0.00615619	0.324236	-2.38423	PREP	chr6	105402925	105405124	prolyl endopeptidase
high_vs_HC	gene8217	0.267987	2.95409	2.74663	0.00615627	0.324236	-2.38424	UGT1A7	chr2	233679938	233682137	UDP glucuronosyltransferase 1 family, polypeptide A7
high_vs_HC	gene48643	0.336806	1.38566	2.74652	0.00615822	0.324236	-2.3845	LOC100420245	chrX	26168258	26170457	melanoma antigen family B, 3 pseudogene
high_vs_HC	gene39673	0.666	3.4414	2.74574	0.00617288	0.324236	-2.38646	OR1A2	chr17	3195517	3197716	olfactory receptor, family 1, subfamily A, member 2
high_vs_HC	gene36616	0.253875	3.18591	2.74515	0.00618386	0.324236	-2.38792	SLC28A2	chr15	45250066	45252265	solute carrier family 28 (concentrative nucleoside transporter), member 2
high_vs_HC	gene42110	0.246081	3.02892	2.74435	0.00619879	0.324236	-2.3899	LDLRAD4-AS1	chr18	13427335	13429534	LDLRAD4 antisense RNA 1
high_vs_HC	gene7355	0.0634082	1.55683	2.74409	0.00620361	0.324236	-2.39054	WIPF1	chr2	174682700	174684899	WAS/WASL interacting protein family, member 1
high_vs_HC	gene39122	0.191555	-3.84103	2.74342	0.00621609	0.324236	-2.39219	EXOSC6	chr16	70251731	70253930	exosome component 6
high_vs_HC	gene16564	0.468494	3.19422	2.74327	0.00621908	0.324236	-2.39259	OR2G1P	chr6	29230021	29232220	olfactory receptor, family 2, subfamily G, member 1 pseudogene
high_vs_HC	gene38022	0.071369	1.9552	2.74247	0.00623409	0.324236	-2.39457	USP7	chr16	8963285	8965484	ubiquitin specific peptidase 7 (herpes virus-associated)
high_vs_HC	gene8216	0.260933	2.95145	2.7422	0.00623903	0.324236	-2.39522	UGT1A9	chr2	233669898	233672097	UDP glucuronosyltransferase 1 family, polypeptide A9
high_vs_HC	gene47465	0.175285	2.34006	2.74071	0.00626728	0.324236	-2.39894	P2RX6	chr22	21012451	21014650	purinergic receptor P2X, ligand gated ion channel, 6
high_vs_HC	gene37300	-0.271144	1.4216	-2.74058	0.00626962	0.324236	-2.39924	DNM1P38	chr15	82532784	82534983	DNM1 pseudogene 38
high_vs_HC	gene4057	0.204338	3.07863	2.74036	0.00627375	0.324236	-2.39979	HSD11B1	chr1	209684180	209686379	hydroxysteroid (11-beta) dehydrogenase 1
high_vs_HC	gene28826	0.0458813	-0.369824	2.73997	0.00628122	0.324236	-2.40076	WDR74	chr11	62840373	62842572	WD repeat domain 74
high_vs_HC	gene38358	0.0984093	3.67134	2.73965	0.00628718	0.324236	-2.40154	GTF3C1	chr16	27549731	27551930	general transcription factor IIIC, polypeptide 1, alpha 220kDa
high_vs_HC	gene46065	0.458032	2.72364	2.73948	0.00629039	0.324236	-2.40196	SPINT3	chr20	45515425	45517624	serine peptidase inhibitor, Kunitz type, 3
high_vs_HC	gene49649	0.173181	1.76612	2.73859	0.00630732	0.324236	-2.40417	COL4A5	chrX	108437736	108439935	collagen, type IV, alpha 5
high_vs_HC	gene12809	0.329809	1.86096	2.73856	0.00630801	0.324236	-2.40426	TARS2P1	chr4	135566963	135569162	threonyl-tRNA synthetase 2, mitochondrial pseudogene
high_vs_HC	gene49758	0.312691	2.51017	2.73785	0.00632145	0.324236	-2.40601	NUDT19P1	chrX	119223046	119225245	nudix (nucleoside diphosphate linked moiety X)-type motif 19 pseudogene 1
high_vs_HC	gene1868	0.369374	2.64144	2.73723	0.00633319	0.324236	-2.40754	CAPNS1P1	chr1	89392021	89394220	calpain, small subunit 1 pseudogene 1
high_vs_HC	gene41981	0.0719307	0.8555	2.73706	0.00633646	0.324236	-2.40796	C18orf42	chr18	5198004	5200203	chromosome 18 open reading frame 42
high_vs_HC	gene26045	0.307006	2.64851	2.736	0.0063567	0.324236	-2.41058	CUBNP3	chr10	45125314	45127513	cubilin (intrinsic factor-cobalamin receptor) pseudogene 3
high_vs_HC	gene49921	0.493452	2.48434	2.73447	0.00638602	0.324236	-2.41436	LOC392543	chrX	132131153	132133352	acylglycerol kinase pseudogene
high_vs_HC	gene48722	0.163144	1.83364	2.73412	0.00639289	0.324236	-2.41525	PRRG1	chrX	37347275	37349474	proline rich Gla (G-carboxyglutamic acid) 1
high_vs_HC	gene33550	0.0696535	1.53825	2.73405	0.00639415	0.324236	-2.41541	NDFIP2	chr13	79478722	79480921	Nedd4 family interacting protein 2
high_vs_HC	gene27699	0.257401	2.42479	2.73383	0.00639833	0.324236	-2.41595	OR51B5	chr11	5505453	5507652	olfactory receptor, family 51, subfamily B, member 5
high_vs_HC	gene9030	0.109133	2.15429	2.7329	0.00641627	0.324236	-2.41825	LZTFL1	chr3	45915525	45917724	leucine zipper transcription factor-like 1
high_vs_HC	gene22014	0.202606	1.81668	2.73277	0.00641886	0.324236	-2.41858	POTEA	chr8	43290370	43292569	POTE ankyrin domain family, member A
high_vs_HC	gene25889	0.0492295	1.7982	2.73222	0.00642947	0.324236	-2.41994	EPC1	chr10	32378599	32380798	enhancer of polycomb homolog 1 (Drosophila)
high_vs_HC	gene49198	0.192075	1.85141	2.73203	0.0064332	0.324236	-2.42041	LINC00269	chrX	69177557	69179756	long intergenic non-protein coding RNA 269
high_vs_HC	gene19228	0.567538	3.2258	2.73196	0.00643457	0.324236	-2.42059	TRGC1	chr7	38265479	38267678	T cell receptor gamma constant 1
high_vs_HC	gene3842	0.0492145	0.320893	2.73191	0.00643541	0.324236	-2.4207	ARL8A	chr1	202144544	202146743	ADP-ribosylation factor-like 8A
high_vs_HC	gene25742	-0.834302	-0.00444536	-2.73143	0.00644469	0.324236	-2.42188	TRP-GGG1-1	chr10	22561650	22563849	transfer RNA-Pro (GGG) 1-1
high_vs_HC	gene49115	-0.369568	1.92635	-2.73104	0.00645226	0.324236	-2.42285	LOC100129997	chrX	57069486	57071685	spindlin family, member 2B pseudogene
high_vs_HC	gene42104	-3.59499	7.70689	-2.73501	0.00654055	0.324351	-2.42346	EIF4A2P1	chr18	12910803	12913002	eukaryotic translation initiation factor 4A2 pseudogene 1
high_vs_HC	gene36145	0.404354	2.5935	2.72984	0.00647563	0.324351	-2.42582	SNORD116-27	chr15	25099574	25101773	small nucleolar RNA, C/D box 116-27
high_vs_HC	gene860	0.146992	3.06712	2.72968	0.00647878	0.324351	-2.42621	ZCCHC17	chr1	31294982	31297181	zinc finger, CCHC domain containing 17
high_vs_HC	gene18118	0.532528	3.00649	2.72807	0.00651019	0.324351	-2.43019	MTCYBP4	chr6	133148547	133150746	MT-CYB pseudogene 4
high_vs_HC	gene12142	0.0579548	1.89471	2.72738	0.00652355	0.324351	-2.43187	G3BP2	chr4	75724326	75726525	GTPase activating protein (SH3 domain) binding protein 2
high_vs_HC	gene28915	0.115248	0.18296	2.72638	0.00654332	0.324351	-2.43436	EHD1	chr11	64879514	64881713	EH-domain containing 1
high_vs_HC	gene12981	0.209314	3.64845	2.72637	0.00654351	0.324351	-2.43438	GATB	chr4	151760824	151763023	glutamyl-tRNA(Gln) amidotransferase, subunit B
high_vs_HC	gene24735	0.456176	3.59598	2.72592	0.00655238	0.324351	-2.43549	C9orf152	chr9	110207934	110210133	chromosome 9 open reading frame 152
high_vs_HC	gene22685	0.21202	2.88627	2.72558	0.00655893	0.324351	-2.43632	RGS22	chr8	100105917	100108116	regulator of G-protein signaling 22
high_vs_HC	gene48425	0.616786	1.66694	2.72443	0.00658174	0.324351	-2.43917	LOC389906	chrX	3843695	3845894	zinc finger protein 839 pseudogene
high_vs_HC	gene34075	-0.414348	0.911204	-2.72342	0.00660156	0.324351	-2.44164	RNASE9	chr14	20560732	20562931	ribonuclease, RNase A family, 9 (non-active)
high_vs_HC	gene7848	0.0772326	0.701866	2.72322	0.0066056	0.324351	-2.44214	ACADL	chr2	210225292	210227491	acyl-CoA dehydrogenase, long chain
high_vs_HC	gene34339	0.521996	3.57005	2.72279	0.006614	0.324351	-2.44318	MHRT	chr14	23413450	23415649	myosin heavy chain-associated RNA transcript
high_vs_HC	gene48508	0.147206	2.15034	2.7226	0.00661793	0.324351	-2.44367	GPM6B	chrX	13938533	13940732	glycoprotein M6B
high_vs_HC	gene6553	0.19686	2.75641	2.72233	0.0066233	0.324351	-2.44434	NPHP1	chr2	110204863	110207062	nephronophthisis 1 (juvenile)
high_vs_HC	gene43401	1.05833	3.75872	2.72215	0.0066271	0.324351	-2.4448	VN2R16P	chr19	12607779	12609978	vomeronasal 2 receptor 16 pseudogene
high_vs_HC	gene39448	0.0934011	-0.453094	2.72187	0.00663232	0.324351	-2.44545	RNF166	chr16	88706222	88708421	ring finger protein 166
high_vs_HC	gene31609	0.246089	3.55846	2.72177	0.00663429	0.324351	-2.4457	IFNG-AS1	chr12	67987445	67989644	IFNG antisense RNA 1
high_vs_HC	gene42800	0.571103	3.04808	2.72165	0.00663669	0.324351	-2.446	RNA5SP461	chr18	77863368	77865567	RNA, 5S ribosomal pseudogene 461
high_vs_HC	gene42292	0.476829	3.90894	2.72095	0.00665064	0.324351	-2.44772	TTR	chr18	31589767	31591966	transthyretin
high_vs_HC	gene3106	0.703182	3.66471	2.72015	0.00666672	0.324351	-2.4497	MPTX1	chr1	159274507	159276706	mucosal pentraxin 1 (pseudogene)
high_vs_HC	gene1499	0.636333	3.27063	2.72007	0.00666816	0.324351	-2.44988	VKORC1P2	chr1	58228802	58231001	VKORC1 pseudogene 2
high_vs_HC	gene48775	-0.609697	3.71323	-2.71922	0.00668533	0.324351	-2.45017	SDCBPP3	chrX	40891338	40893537	syndecan binding protein (syntenin) pseudogene 3
high_vs_HC	gene47054	0.0980011	1.47228	2.71885	0.00669274	0.324351	-2.4529	TMPRSS2	chr21	41507959	41510158	transmembrane protease, serine 2
high_vs_HC	gene34738	0.10014	-0.804471	2.71837	0.00670234	0.324351	-2.45408	PTGDR	chr14	52265256	52267455	prostaglandin D2 receptor (DP)
high_vs_HC	gene31765	0.532227	3.68217	2.71765	0.0067168	0.324351	-2.45585	HSPD1P20	chr12	80006376	80008575	heat shock 60kDa protein 1 (chaperonin) pseudogene 20
high_vs_HC	gene29877	0.0923851	2.17874	2.71674	0.00673505	0.324351	-2.45808	PCSK7	chr11	117232326	117234525	proprotein convertase subtilisin/kexin type 7
[truncated: 104,220 more rows]
