# Supplementary material for: XIST expression and hypermethylation of the X chromosome in males with systemic lupus erythematosus
Source: Front Immunol. 2026 Apr 6;17:1743606. doi: 10.3389/fimmu.2026.1743606 (PMC13103550; doi:10.3389/fimmu.2026.1743606)
Supplement: Supplementary file 11 [file Table10.xlsx]

## Sheet: numerical
Supplementary Table 9A: Comparison of clinical parameters between XIST high vs XIST low male SLE patients (95 numerical clinical parameters)
Comparison	clinical.var	group1	group2	mean_group1	mean_group2	estimate	p	FDR
FvsHigh	URIC.ACID	F.SLE	M.XIST high	263.25±77.65	364.95±86.33	-106.816	5.8e-07	5.51e-05
FvsHigh	CREATININE	F.SLE	M.XIST high	63.49±15.73	76.16±16.12	-15	2.88e-05	0.00100383
FvsHigh	SERUM.Ferritin.IMMUNOENZYMATIC.(pmol/L)	F.SLE	M.XIST high	208.69±297.56	582.35±657.85	-208.971	3.17e-05	0.00100383
FvsHigh	Baseline.Activity.Impairment.Score	F.SLE	M.XIST high	50.18±26.60	28.64±27.48	20	0.000598	0.0142025
FvsHigh	Baseline.EQ-5D.5L.Pain/Discomfort.Score	F.SLE	M.XIST high	2.74±0.90	2.09±0.87	0.999987	0.001	0.0158333
FvsHigh	SERUM.Cardiolipin.IgG.Antibody.FLUOROENZYMEIMMUNOASSAY.(U/mL)	F.SLE	M.XIST high	4.28±14.93	5.14±6.19	-1.27002	0.001	0.0158333
FvsHigh	DIRECT.HDL.CHOLESTEROL	F.SLE	M.XIST high	1.39±0.39	1.14±0.37	0.258636	0.002	0.02375
FvsHigh	PLATELET.COUNT	F.SLE	M.XIST high	257.85±78.60	208.14±76.15	52	0.002	0.02375
FvsHigh	Baseline.EQ-5D.5L.Mobility.Score	F.SLE	M.XIST high	1.98±0.92	1.41±0.59	3.99624e-05	0.003	0.0316667
FvsHigh	Time.Since.Onset.of.Lupus	F.SLE	M.XIST high	8.81±7.62	4.72±4.87	2.75975	0.004	0.038
FvsHigh	ALT.to.SGPT	F.SLE	M.XIST high	18.62±12.60	23.95±11.00	-5.99998	0.005	0.0431818
FvsHigh	Baseline.EQ-5D.5L.Usual.Activities.Score	F.SLE	M.XIST high	2.23±0.94	1.68±0.84	0.999966	0.007	0.0475
FvsHigh	SERUM.Beta-2.Glycoprotein.1.IgG.Antibody.FLUOROENZYMEIMMUNOASSAY.(U/mL)	F.SLE	M.XIST high	3.94±21.04	5.40±13.82	-0.610067	0.007	0.0475
FvsHigh	Worst.level.of.Pain.NRS.at.Baseline	F.SLE	M.XIST high	5.06±2.46	3.50±3.00	1.85709	0.007	0.0475
FvsHigh	SERUM.Cardiolipin.IgA.Antibody.FLUOROENZYMEIMMUNOASSAY.(U/mL)	F.SLE	M.XIST high	7.00±21.64	11.79±18.54	-1.62995	0.008	0.0506667
FvsHigh	Worst.level.of.Joint.Pain.NRS-Baseline	F.SLE	M.XIST high	5.05±2.51	3.55±2.88	1.71422	0.011	0.0653125
FvsHigh	Baseline.FACIT-Fatigue.Total.Score	F.SLE	M.XIST high	28.12±11.46	33.95±11.08	-6.00006	0.013	0.0686111
FvsHigh	CD3+CD4+.FLOW.CYTOMETRY.(%)	F.SLE	M.XIST high	44.73±10.35	38.48±11.47	6.19998	0.013	0.0686111
FvsHigh	CHOLESTEROL	F.SLE	M.XIST high	4.55±1.01	4.00±0.75	0.491366	0.014	0.07
FvsHigh	SERUM.Sjogrens.SS-A.Antibody.ACE.ELISA.(U.per.mL)	F.SLE	M.XIST high	152.69±205.79	35.12±104.90	1.98998	0.015	0.07125
FvsHigh	CREATINE.PHOSPHOKINASE.(CK.over.CPK)	F.SLE	M.XIST high	81.58±194.91	113.32±88.42	-27	0.018	0.0814286
FvsHigh	Baseline.Joint.Stiffness.Severity	F.SLE	M.XIST high	4.86±2.64	3.56±2.84	1.39997	0.024	0.103636
FvsHigh	CD3+CD4+.FLOW.CYTOMETRY.(/uL)	F.SLE	M.XIST high	655.87±419.05	472.77±231.30	128	0.026	0.107391
FvsHigh	MUSCULO.BL	F.SLE	M.XIST high	3.92±0.59	3.64±1.18	1.92736e-05	0.032	0.126667
FvsHigh	BILAGMUC.numerical	F.SLE	M.XIST high	3.99±0.72	4.27±0.83	-3.02713e-05	0.034	0.1292
FvsHigh	AST.to.SGOT	F.SLE	M.XIST high	20.93±14.08	22.41±6.19	-3	0.04	0.146154
FvsHigh	IMMUNOGLOBULIN.M.(IGM)	F.SLE	M.XIST high	1.17±1.02	0.86±0.65	0.22002	0.045	0.158333
FvsHigh	Baseline.QIDS-SR16.Total.Score	F.SLE	M.XIST high	7.97±4.79	6.09±3.26	1.99999	0.059	0.200179
FvsHigh	IMMUNO.BL	F.SLE	M.XIST high	1.45±1.59	2.00±1.38	-3.73218e-06	0.064	0.209655
FvsHigh	SERUM.Iron.(umol/L)	F.SLE	M.XIST high	12.72±5.43	17.25±11.92	-2.3451	0.081	0.2565
FvsHigh	CREATININE,.URINE	F.SLE	M.XIST high	10.54±7.57	13.33±8.10	-2.74037	0.093	0.279062
FvsHigh	SLD2KTS.BL	F.SLE	M.XIST high	10.03±3.03	10.68±2.15	-0.999962	0.094	0.279062
FvsHigh	Baseline.EQ-5D.5L.Self-Care.Score	F.SLE	M.XIST high	1.56±0.80	1.27±0.55	3.29961e-05	0.107	0.300833
FvsHigh	COMPLEMENT.C4	F.SLE	M.XIST high	0.19±0.10	0.15±0.09	0.0309706	0.109	0.300833
FvsHigh	Baseline.SF-36.PCS	F.SLE	M.XIST high	37.71±8.87	41.52±8.21	-3.10104	0.111	0.300833
FvsHigh	CD3+.FLOW.CYTOMETRY.(/uL)	F.SLE	M.XIST high	1124.19±896.83	878.95±319.28	148	0.114	0.300833
FvsHigh	SERUM.Alkaline.Phosphatase.(U/L)	F.SLE	M.XIST high	69.18±26.02	73.64±18.74	-7.99996	0.126	0.323514
FvsHigh	IMMUNOGLOBULIN.G.(IGG)	F.SLE	M.XIST high	15.12±5.34	16.09±4.05	-1.43003	0.141	0.341136
FvsHigh	Baseline.Tender.Joint.Count	F.SLE	M.XIST high	10.82±7.02	8.68±7.40	2.00004	0.142	0.341136
FvsHigh	THYROID.STIMULATING.HORMONE.(TSH)	F.SLE	M.XIST high	2.10±1.89	2.35±1.24	-0.330013	0.146	0.341136
FvsHigh	Proteinuria.by.protein.over.creatinine	F.SLE	M.XIST high	22.95±34.85	27.26±52.06	2.44974	0.149	0.341136
FvsHigh	LYMPHOCYTES	F.SLE	M.XIST high	1.37±0.82	1.11±0.40	0.160054	0.152	0.341136
FvsHigh	SERUM.Transferrin.(fraction.of.1)	F.SLE	M.XIST high	0.24±0.11	0.30±0.16	-0.0359763	0.155	0.341136
FvsHigh	Baseline.Beta-2.Glycoprotein.1.IgM	F.SLE	M.XIST high	4.90±30.05	48.77±139.42	-8.99623e-06	0.158	0.341136
FvsHigh	timetoflare	F.SLE	M.XIST high	42.54±17.10	41.39±18.36	0.14285	0.177	0.373667
FvsHigh	CD3-CD56+/CD16+.FLOW.CYTOMETRY.(%)	F.SLE	M.XIST high	9.29±6.05	10.55±5.45	-1.40002	0.186	0.38413
FvsHigh	Age.in.Years.at.Consent	F.SLE	M.XIST high	42.07±12.53	38.23±11.72	3.00003	0.204	0.40375
FvsHigh	ESTIMATED.GLOMERULAR.FILTRATION.RATE.(GFR)	F.SLE	M.XIST high	98.17±27.46	111.00±46.54	-6.99998	0.204	0.40375
FvsHigh	DSDNA	F.SLE	M.XIST high	146.41±844.38	405.00±988.13	-3.00007	0.22	0.4237
FvsHigh	PGADABL	F.SLE	M.XIST high	3.31±0.92	3.05±1.03	0.142923	0.223	0.4237
FvsHigh	IFI44L	F.SLE	M.XIST high	8.20±2.38	8.94±1.94	-0.350642	0.229	0.426569
FvsHigh	LDL.CHOLESTEROL	F.SLE	M.XIST high	0.62±0.44	0.53±0.18	0.0489853	0.259	0.473173
FvsHigh	BASOPHILS.COUNT	F.SLE	M.XIST high	0.04±0.03	0.03±0.02	0.00999692	0.273	0.48934
FvsHigh	CD3-CD19+.FLOW.CYTOMETRY.(%)	F.SLE	M.XIST high	12.22±7.69	14.98±10.14	-1.59997	0.299	0.526019
FvsHigh	UREA.NITROGEN	F.SLE	M.XIST high	4.55±1.61	4.70±1.27	-0.355016	0.344	0.579828
FvsHigh	CD3+CD8+.FLOW.CYTOMETRY.(/uL)	F.SLE	M.XIST high	439.31±614.16	362.59±188.83	37	0.349	0.579828
FvsHigh	CD14.FLOW.CYTOMETRY.(/uL)	F.SLE	M.XIST high	380.32±186.72	398.59±156.54	-31	0.353	0.579828
FvsHigh	SERUM.Sjogrens.SS-B.Antibody.ACE.ELISA.(U.per.mL)	F.SLE	M.XIST high	42.35±145.79	0.86±1.06	0.0400342	0.354	0.579828
FvsHigh	ABSOLUTE.NEUTROPHIL.COUNT	F.SLE	M.XIST high	4.01±2.11	4.15±1.65	-0.310018	0.365	0.587712
FvsHigh	PLASMA.Dilute.Russell's.Viper.Venom.Time.(sec)	F.SLE	M.XIST high	45.91±16.22	54.18±30.29	-2.00002	0.374	0.591803
FvsHigh	RETICULOCYTES.(10^9/L)	F.SLE	M.XIST high	44.09±20.72	42.13±26.95	3.79995	0.38	0.591803
FvsHigh	SLICC.baseline.Score	F.SLE	M.XIST high	0.61±1.05	0.41±0.73	2.15457e-06	0.47	0.705078
FvsHigh	CD14LY.FLOW.(%)	F.SLE	M.XIST high	6.74±2.40	7.12±2.36	-0.300046	0.474	0.705078
FvsHigh	SERUM.Antinuclear.Antibodies.(ANA).IFA,.Screen.IFA	F.SLE	M.XIST high	1882.83±2657.56	1961.82±2747.69	3.40669e-05	0.475	0.705078
FvsHigh	IMMUNOGLOBULIN.A.(IGA)	F.SLE	M.XIST high	2.93±1.41	3.31±2.07	-0.199957	0.498	0.719697
FvsHigh	COMPLEMENT.C3	F.SLE	M.XIST high	1.07±0.33	1.02±0.24	0.0400468	0.5	0.719697
FvsHigh	Baseline.Swollen.Joint.Count	F.SLE	M.XIST high	6.96±5.34	6.64±5.93	0.999975	0.531	0.75291
FvsHigh	URINE.PROTEIN	F.SLE	M.XIST high	223.23±461.35	330.14±583.13	-10.0001	0.584	0.815882
FvsHigh	BILAGMUS.numerical	F.SLE	M.XIST high	4.45±0.70	4.32±1.21	-1.60119e-05	0.634	0.847785
FvsHigh	BILAGHEA.numerical	F.SLE	M.XIST high	2.17±0.88	2.27±0.77	-2.76044e-05	0.642	0.847785
FvsHigh	TLR7	F.SLE	M.XIST high	4.44±0.61	4.52±0.60	-0.0578275	0.654	0.847785
FvsHigh	MUCOCUT.BL	F.SLE	M.XIST high	3.88±1.61	3.73±1.55	2.74988e-05	0.669	0.847785
FvsHigh	MONOCYTES	F.SLE	M.XIST high	0.35±0.22	0.35±0.16	-0.0100382	0.676	0.847785
FvsHigh	CD3-CD19+.FLOW.CYTOMETRY.(/uL)	F.SLE	M.XIST high	181.26±161.31	184.45±143.24	-8.99997	0.683	0.847785
FvsHigh	SERUM.Cardiolipin.IgM.Antibody.FLUOROENZYMEIMMUNOASSAY.(U/mL)	F.SLE	M.XIST high	5.25±16.97	55.83±200.55	-9.22534e-05	0.69	0.847785
FvsHigh	Immunosuppressant.Prior.use.Frequency	F.SLE	M.XIST high	0.77±0.99	0.64±0.79	1.1393e-05	0.692	0.847785
FvsHigh	TRIGLYCERIDES	F.SLE	M.XIST high	1.41±0.78	1.50±1.49	0.0500512	0.694	0.847785
FvsHigh	EOSINOPHILS	F.SLE	M.XIST high	0.10±0.12	0.08±0.08	5.14726e-05	0.703	0.847785
FvsHigh	BILAGREN.numerical	F.SLE	M.XIST high	1.66±0.98	1.82±1.22	-3.84789e-05	0.705	0.847785
FvsHigh	CD3-CD56+/CD16+.FLOW.CYTOMETRY.(/uL)	F.SLE	M.XIST high	128.11±104.05	123.82±73.54	-4.99994	0.722	0.857375
FvsHigh	Total.Damage.Score.Baseline-CLASI	F.SLE	M.XIST high	1.66±4.32	1.77±3.56	-4.85249e-06	0.776	0.892558
FvsHigh	LEUKOCYTE.COUNT	F.SLE	M.XIST high	5.85±2.54	5.72±1.93	-0.100009	0.778	0.892558
FvsHigh	Age.at.diagnosis.of.SLE	F.SLE	M.XIST high	33.79±11.96	34.08±13.94	-0.883628	0.787	0.892558
FvsHigh	Baseline.BMI.(kg/m^2)	F.SLE	M.XIST high	26.94±7.07	25.58±4.50	0.279609	0.796	0.892558
FvsHigh	Base.Corticosteroid.divided.by.Weight	F.SLE	M.XIST high	0.12±0.11	0.12±0.11	0.00132972	0.802	0.892558
FvsHigh	Corticosteroid.Baseline.Dose	F.SLE	M.XIST high	7.54±6.43	8.12±6.87	-6.458e-05	0.808	0.892558
FvsHigh	ANTI-RNP	F.SLE	M.XIST high	14.56±46.35	13.17±47.25	-5.20535e-05	0.826	0.901954
FvsHigh	SERUM.ANTI-RNP70.FLUOROENZYMEIMMUNOASSAY.(U/mL)	F.SLE	M.XIST high	18.14±67.12	13.17±47.25	-4.21742e-05	0.837	0.90358
FvsHigh	Activity.Score.Baseline-CLASI	F.SLE	M.XIST high	6.42±5.73	5.68±4.21	3.8161e-05	0.868	0.926517
FvsHigh	Baseline.EQ-5D.5L.Anxity/Depresion.Score	F.SLE	M.XIST high	1.88±0.97	1.82±0.85	6.82562e-06	0.934	0.976559
FvsHigh	Baseline.SF-36.MCS	F.SLE	M.XIST high	45.08±10.68	45.23±9.16	0.159906	0.938	0.976559
FvsHigh	BILAGCON.numerical	F.SLE	M.XIST high	1.58±0.85	1.55±0.74	-3.41658e-05	0.955	0.976559
FvsHigh	CD3+CD8+.FLOW.CYTOMETRY.(%)	F.SLE	M.XIST high	29.71±9.95	30.40±12.76	0.100087	0.956	0.976559
FvsHigh	Baseline.EQ-5D.5L.VAS.Score	F.SLE	M.XIST high	57.84±20.71	57.91±26.09	-3.72803e-05	0.985	0.99
FvsHigh	Baseline.PGA.Score	F.SLE	M.XIST high	59.77±14.71	58.73±16.80	4.1278e-05	0.99	0.99
FvsLow	URIC.ACID	F.SLE	M.XIST low	263.25±77.65	354.10±95.75	-88.764	4.1e-05	0.0029355
FvsLow	SERUM.Ferritin.IMMUNOENZYMATIC.(pmol/L)	F.SLE	M.XIST low	208.69±297.56	507.20±607.63	-182	6.18e-05	0.0029355
FvsLow	CREATININE	F.SLE	M.XIST low	63.49±15.73	74.76±12.16	-11	0.000158	0.00500333
FvsLow	DIRECT.HDL.CHOLESTEROL	F.SLE	M.XIST low	1.39±0.39	1.13±0.24	0.23275	0.002	0.0475
FvsLow	CHOLESTEROL	F.SLE	M.XIST low	4.55±1.01	3.94±1.01	0.66415	0.006	0.110833
FvsLow	Age.at.diagnosis.of.SLE	F.SLE	M.XIST low	33.79±11.96	28.19±15.44	7.53724	0.007	0.110833
FvsLow	SERUM.Transferrin.(fraction.of.1)	F.SLE	M.XIST low	0.24±0.11	0.32±0.13	-0.0760768	0.011	0.1235
FvsLow	CREATINE.PHOSPHOKINASE.(CK.over.CPK)	F.SLE	M.XIST low	81.58±194.91	138.79±144.59	-29	0.012	0.1235
FvsLow	ESTIMATED.GLOMERULAR.FILTRATION.RATE.(GFR)	F.SLE	M.XIST low	98.17±27.46	109.79±20.57	-15.0001	0.013	0.1235
FvsLow	PLATELET.COUNT	F.SLE	M.XIST low	257.85±78.60	217.16±57.47	37	0.013	0.1235
FvsLow	Baseline.FACIT-Fatigue.Total.Score	F.SLE	M.XIST low	28.12±11.46	34.05±10.61	-5.99998	0.029	0.250455
FvsLow	SERUM.Iron.(umol/L)	F.SLE	M.XIST low	12.72±5.43	15.22±5.06	-2.70004	0.035	0.277083
FvsLow	CREATININE,.URINE	F.SLE	M.XIST low	10.54±7.57	14.88±10.70	-3.19995	0.038	0.277692
FvsLow	Age.in.Years.at.Consent	F.SLE	M.XIST low	42.07±12.53	36.95±13.89	6.00006	0.044	0.285
FvsLow	SERUM.Cardiolipin.IgG.Antibody.FLUOROENZYMEIMMUNOASSAY.(U/mL)	F.SLE	M.XIST low	4.28±14.93	46.91±191.10	-0.920004	0.046	0.285
FvsLow	MUCOCUT.BL	F.SLE	M.XIST low	3.88±1.61	3.16±1.80	3.41499e-05	0.048	0.285
FvsLow	ALT.to.SGPT	F.SLE	M.XIST low	18.62±12.60	23.79±12.10	-4.00004	0.059	0.315
FvsLow	Baseline.Swollen.Joint.Count	F.SLE	M.XIST low	6.96±5.34	9.68±6.70	-2.99997	0.062	0.315
FvsLow	DSDNA	F.SLE	M.XIST low	146.41±844.38	82.87±127.58	-7.00001	0.063	0.315
FvsLow	Baseline.EQ-5D.5L.Self-Care.Score	F.SLE	M.XIST low	1.56±0.80	1.21±0.42	6.21339e-06	0.078	0.328542
FvsLow	Baseline.SF-36.MCS	F.SLE	M.XIST low	45.08±10.68	49.15±8.23	-3.97993	0.08	0.328542
FvsLow	Baseline.QIDS-SR16.Total.Score	F.SLE	M.XIST low	7.97±4.79	5.89±3.70	1.99997	0.081	0.328542
FvsLow	CD14LY.FLOW.(%)	F.SLE	M.XIST low	6.74±2.40	7.87±2.70	-1.00003	0.082	0.328542
FvsLow	SERUM.Cardiolipin.IgA.Antibody.FLUOROENZYMEIMMUNOASSAY.(U/mL)	F.SLE	M.XIST low	7.00±21.64	13.33±27.16	-1.09008	0.083	0.328542
FvsLow	RETICULOCYTES.(10^9/L)	F.SLE	M.XIST low	44.09±20.72	51.99±22.77	-8.60002	0.092	0.3496
FvsLow	CD3+.FLOW.CYTOMETRY.(/uL)	F.SLE	M.XIST low	1124.19±896.83	939.16±603.84	178	0.101	0.35537
FvsLow	UREA.NITROGEN	F.SLE	M.XIST low	4.55±1.61	5.15±1.79	-0.714005	0.101	0.35537
FvsLow	CD3+CD4+.FLOW.CYTOMETRY.(/uL)	F.SLE	M.XIST low	655.87±419.05	522.32±318.13	106	0.11	0.370172
FvsLow	Baseline.EQ-5D.5L.Anxity/Depresion.Score	F.SLE	M.XIST low	1.88±0.97	1.53±0.77	5.85683e-05	0.113	0.370172
FvsLow	IMMUNOGLOBULIN.G.(IGG)	F.SLE	M.XIST low	15.12±5.34	13.84±5.29	1.39998	0.132	0.406795
FvsLow	PGADABL	F.SLE	M.XIST low	3.31±0.92	3.03±0.95	0.399956	0.138	0.406795
FvsLow	Proteinuria.by.protein.over.creatinine	F.SLE	M.XIST low	22.95±34.85	16.42±15.03	2.90004	0.141	0.406795
FvsLow	Baseline.EQ-5D.5L.Usual.Activities.Score	F.SLE	M.XIST low	2.23±0.94	1.89±0.88	4.64985e-05	0.149	0.406795
FvsLow	CD3+CD8+.FLOW.CYTOMETRY.(/uL)	F.SLE	M.XIST low	439.31±614.16	390.37±347.97	67	0.153	0.406795
FvsLow	AST.to.SGOT	F.SLE	M.XIST low	20.93±14.08	23.00±8.90	-2.00009	0.157	0.406795
FvsLow	CD3-CD56+/CD16+.FLOW.CYTOMETRY.(%)	F.SLE	M.XIST low	9.29±6.05	11.22±6.38	-1.79992	0.162	0.406795
FvsLow	Baseline.Activity.Impairment.Score	F.SLE	M.XIST low	50.18±26.60	41.05±25.80	9.99994	0.163	0.406795
FvsLow	BILAGMUS.numerical	F.SLE	M.XIST low	4.45±0.70	4.68±0.48	-2.89005e-05	0.165	0.406795
FvsLow	PLASMA.Dilute.Russell's.Viper.Venom.Time.(sec)	F.SLE	M.XIST low	45.91±16.22	54.11±22.84	-4.00004	0.167	0.406795
FvsLow	Base.Corticosteroid.divided.by.Weight	F.SLE	M.XIST low	0.12±0.11	0.09±0.09	0.0248828	0.172	0.4085
FvsLow	SERUM.Alkaline.Phosphatase.(U/L)	F.SLE	M.XIST low	69.18±26.02	62.05±19.32	5.99994	0.197	0.456463
FvsLow	SLD2KTS.BL	F.SLE	M.XIST low	10.03±3.03	9.00±1.86	5.50113e-06	0.231	0.516977
FvsLow	timetoflare	F.SLE	M.XIST low	42.54±17.10	39.48±21.26	0.142871	0.234	0.516977
FvsLow	Baseline.EQ-5D.5L.VAS.Score	F.SLE	M.XIST low	57.84±20.71	61.89±17.79	-4.99993	0.274	0.591591
FvsLow	LYMPHOCYTES	F.SLE	M.XIST low	1.37±0.82	1.22±0.68	0.140022	0.285	0.600978
FvsLow	IMMUNOGLOBULIN.M.(IGM)	F.SLE	M.XIST low	1.17±1.02	1.50±2.83	0.120031	0.291	0.600978
FvsLow	CD3+CD4+.FLOW.CYTOMETRY.(%)	F.SLE	M.XIST low	44.73±10.35	41.77±10.16	2.59994	0.312	0.619479
FvsLow	CD3-CD19+.FLOW.CYTOMETRY.(/uL)	F.SLE	M.XIST low	181.26±161.31	151.00±144.42	21.0001	0.313	0.619479
FvsLow	Baseline.SF-36.PCS	F.SLE	M.XIST low	37.71±8.87	39.64±9.64	-1.97002	0.362	0.701837
FvsLow	Corticosteroid.Baseline.Dose	F.SLE	M.XIST low	7.54±6.43	6.09±5.72	3.28345e-05	0.383	0.719537
FvsLow	IMMUNO.BL	F.SLE	M.XIST low	1.45±1.59	1.79±1.75	-2.16351e-05	0.388	0.719537
FvsLow	SERUM.Sjogrens.SS-A.Antibody.ACE.ELISA.(U.per.mL)	F.SLE	M.XIST low	152.69±205.79	94.50±177.46	0.219943	0.4	0.719537
FvsLow	Baseline.BMI.(kg/m^2)	F.SLE	M.XIST low	26.94±7.07	27.92±6.80	-1.05631	0.407	0.719537
FvsLow	LEUKOCYTE.COUNT	F.SLE	M.XIST low	5.85±2.54	5.23±1.66	0.399914	0.409	0.719537
FvsLow	COMPLEMENT.C4	F.SLE	M.XIST low	0.19±0.10	0.16±0.08	0.0160634	0.43	0.737946
FvsLow	TRIGLYCERIDES	F.SLE	M.XIST low	1.41±0.78	1.35±0.92	0.100018	0.435	0.737946
FvsLow	CD14.FLOW.CYTOMETRY.(/uL)	F.SLE	M.XIST low	380.32±186.72	401.16±166.34	-27	0.455	0.747119
FvsLow	Worst.level.of.Pain.NRS.at.Baseline	F.SLE	M.XIST low	5.06±2.46	4.68±2.44	0.42862	0.463	0.747119
FvsLow	BILAGREN.numerical	F.SLE	M.XIST low	1.66±0.98	1.84±1.12	-1.7204e-05	0.464	0.747119
FvsLow	Baseline.PGA.Score	F.SLE	M.XIST low	59.77±14.71	62.11±21.61	-2.99995	0.472	0.747333
FvsLow	Total.Damage.Score.Baseline-CLASI	F.SLE	M.XIST low	1.66±4.32	2.21±4.30	-3.62969e-05	0.485	0.755328
FvsLow	MONOCYTES	F.SLE	M.XIST low	0.35±0.22	0.36±0.15	-0.0200016	0.52	0.796774
FvsLow	SERUM.Sjogrens.SS-B.Antibody.ACE.ELISA.(U.per.mL)	F.SLE	M.XIST low	42.35±145.79	35.91±146.42	0.0100124	0.536	0.801562
FvsLow	ABSOLUTE.NEUTROPHIL.COUNT	F.SLE	M.XIST low	4.01±2.11	3.52±1.31	0.200044	0.54	0.801562
FvsLow	IFI44L	F.SLE	M.XIST low	8.20±2.38	8.30±2.53	-0.208999	0.57	0.819552
FvsLow	MUSCULO.BL	F.SLE	M.XIST low	3.92±0.59	4.00±0.00	-2.65751e-05	0.572	0.819552
FvsLow	SERUM.Antinuclear.Antibodies.(ANA).IFA,.Screen.IFA	F.SLE	M.XIST low	1882.83±2657.56	833.68±722.62	2.60004e-05	0.578	0.819552
FvsLow	LDL.CHOLESTEROL	F.SLE	M.XIST low	0.62±0.44	0.56±0.19	0.0229481	0.588	0.819714
FvsLow	COMPLEMENT.C3	F.SLE	M.XIST low	1.07±0.33	1.01±0.22	0.0359833	0.602	0.819714
FvsLow	URINE.PROTEIN	F.SLE	M.XIST low	223.23±461.35	242.11±265.63	-10.0001	0.604	0.819714
FvsLow	BILAGCON.numerical	F.SLE	M.XIST low	1.58±0.85	1.42±0.61	2.46008e-05	0.622	0.832254
FvsLow	ANTI-RNP	F.SLE	M.XIST low	14.56±46.35	4.44±11.37	1.43683e-05	0.681	0.856187
FvsLow	SERUM.ANTI-RNP70.FLUOROENZYMEIMMUNOASSAY.(U/mL)	F.SLE	M.XIST low	18.14±67.12	4.44±11.37	3.51503e-05	0.687	0.856187
FvsLow	Baseline.Beta-2.Glycoprotein.1.IgM	F.SLE	M.XIST low	4.90±30.05	2.76±4.80	-3.57458e-05	0.688	0.856187
FvsLow	CD3-CD56+/CD16+.FLOW.CYTOMETRY.(/uL)	F.SLE	M.XIST low	128.11±104.05	117.05±55.14	-6.00003	0.691	0.856187
FvsLow	EOSINOPHILS	F.SLE	M.XIST low	0.10±0.12	0.10±0.09	-4.63275e-05	0.702	0.856187
FvsLow	SLICC.baseline.Score	F.SLE	M.XIST low	0.61±1.05	0.47±0.84	3.40973e-05	0.715	0.856187
FvsLow	Worst.level.of.Joint.Pain.NRS-Baseline	F.SLE	M.XIST low	5.05±2.51	4.85±2.35	0.142913	0.717	0.856187
FvsLow	Activity.Score.Baseline-CLASI	F.SLE	M.XIST low	6.42±5.73	5.47±3.81	1.67948e-05	0.719	0.856187
FvsLow	CD3+CD8+.FLOW.CYTOMETRY.(%)	F.SLE	M.XIST low	29.71±9.95	30.93±13.50	-1.00004	0.721	0.856187
FvsLow	BASOPHILS.COUNT	F.SLE	M.XIST low	0.04±0.03	0.03±0.02	4.38572e-05	0.743	0.864268
FvsLow	Immunosuppressant.Prior.use.Frequency	F.SLE	M.XIST low	0.77±0.99	0.63±0.76	5.52468e-05	0.746	0.864268
FvsLow	SERUM.Cardiolipin.IgM.Antibody.FLUOROENZYMEIMMUNOASSAY.(U/mL)	F.SLE	M.XIST low	5.25±16.97	3.61±5.50	-2.06043e-05	0.792	0.901369
FvsLow	BILAGHEA.numerical	F.SLE	M.XIST low	2.17±0.88	2.21±0.92	-4.53511e-05	0.797	0.901369
FvsLow	Time.Since.Onset.of.Lupus	F.SLE	M.XIST low	8.81±7.62	9.22±8.45	-0.224451	0.863	0.956628
FvsLow	IMMUNOGLOBULIN.A.(IGA)	F.SLE	M.XIST low	2.93±1.41	3.07±1.68	-0.0400488	0.866	0.956628
FvsLow	THYROID.STIMULATING.HORMONE.(TSH)	F.SLE	M.XIST low	2.10±1.89	1.77±0.80	0.020033	0.892	0.97267
FvsLow	Baseline.Tender.Joint.Count	F.SLE	M.XIST low	10.82±7.02	10.74±7.16	2.52556e-05	0.901	0.97267
FvsLow	BILAGMUC.numerical	F.SLE	M.XIST low	3.99±0.72	3.95±0.85	-2.67504e-05	0.944	0.978
FvsLow	Baseline.EQ-5D.5L.Pain/Discomfort.Score	F.SLE	M.XIST low	2.74±0.90	2.74±0.73	5.77279e-05	0.962	0.978
FvsLow	Baseline.Joint.Stiffness.Severity	F.SLE	M.XIST low	4.86±2.64	4.88±2.23	-3.30898e-05	0.962	0.978
FvsLow	CD3-CD19+.FLOW.CYTOMETRY.(%)	F.SLE	M.XIST low	12.22±7.69	11.87±7.06	0.0999527	0.964	0.978
FvsLow	SERUM.Beta-2.Glycoprotein.1.IgG.Antibody.FLUOROENZYMEIMMUNOASSAY.(U/mL)	F.SLE	M.XIST low	3.94±21.04	11.13±41.41	-2.35118e-05	0.972	0.978
FvsLow	TLR7	F.SLE	M.XIST low	4.44±0.61	4.45±0.55	0.00288714	0.977	0.978
FvsLow	Baseline.EQ-5D.5L.Mobility.Score	F.SLE	M.XIST low	1.98±0.92	1.95±0.85	6.46195e-05	0.978	0.978
HighvsLow	IMMUNOGLOBULIN.G.(IGG)	M.XIST high	M.XIST low	16.09±4.05	13.84±5.29	2.865	0.017	0.696667
HighvsLow	Baseline.EQ-5D.5L.Pain/Discomfort.Score	M.XIST high	M.XIST low	2.09±0.87	2.74±0.73	-0.999961	0.021	0.696667
HighvsLow	SLD2KTS.BL	M.XIST high	M.XIST low	10.68±2.15	9.00±1.86	1.99997	0.022	0.696667
HighvsLow	Baseline.EQ-5D.5L.Mobility.Score	M.XIST high	M.XIST low	1.41±0.59	1.95±0.85	-0.999952	0.035	0.83125
HighvsLow	Time.Since.Onset.of.Lupus	M.XIST high	M.XIST low	4.72±4.87	9.22±8.45	-3.52088	0.051	0.874
HighvsLow	SERUM.Alkaline.Phosphatase.(U/L)	M.XIST high	M.XIST low	73.64±18.74	62.05±19.32	13.695	0.062	0.874
HighvsLow	Baseline.Joint.Stiffness.Severity	M.XIST high	M.XIST low	3.56±2.84	4.88±2.23	-1.75453	0.077	0.874
HighvsLow	Baseline.SF-36.MCS	M.XIST high	M.XIST low	45.23±9.16	49.15±8.23	-4.16713	0.08	0.874
HighvsLow	SERUM.Beta-2.Glycoprotein.1.IgG.Antibody.FLUOROENZYMEIMMUNOASSAY.(U/mL)	M.XIST high	M.XIST low	5.40±13.82	11.13±41.41	0.593701	0.086	0.874
HighvsLow	Age.at.diagnosis.of.SLE	M.XIST high	M.XIST low	34.08±13.94	28.19±15.44	8.7106	0.108	0.874
HighvsLow	Worst.level.of.Joint.Pain.NRS-Baseline	M.XIST high	M.XIST low	3.55±2.88	4.85±2.35	-1.71433	0.113	0.874
HighvsLow	RETICULOCYTES.(10^9/L)	M.XIST high	M.XIST low	42.13±26.95	51.99±22.77	-12.6	0.123	0.874
HighvsLow	Worst.level.of.Pain.NRS.at.Baseline	M.XIST high	M.XIST low	3.50±3.00	4.68±2.44	-1.37259	0.129	0.874
HighvsLow	BILAGMUC.numerical	M.XIST high	M.XIST low	4.27±0.83	3.95±0.85	3.18659e-05	0.138	0.874
HighvsLow	Baseline.Activity.Impairment.Score	M.XIST high	M.XIST low	28.64±27.48	41.05±25.80	-10	0.138	0.874
HighvsLow	Baseline.Swollen.Joint.Count	M.XIST high	M.XIST low	6.64±5.93	9.68±6.70	-3.00001	0.177	1
HighvsLow	MUSCULO.BL	M.XIST high	M.XIST low	3.64±1.18	4.00±0.00	0	0.195	1
HighvsLow	MUCOCUT.BL	M.XIST high	M.XIST low	3.73±1.55	3.16±1.80	5.43231e-05	0.211	1
HighvsLow	ABSOLUTE.NEUTROPHIL.COUNT	M.XIST high	M.XIST low	4.15±1.65	3.52±1.31	0.565955	0.224	1
HighvsLow	Baseline.EQ-5D.5L.Anxity/Depresion.Score	M.XIST high	M.XIST low	1.82±0.85	1.53±0.77	5.13503e-05	0.228	1
HighvsLow	THYROID.STIMULATING.HORMONE.(TSH)	M.XIST high	M.XIST low	2.35±1.24	1.77±0.80	0.355599	0.245	1
HighvsLow	ESTIMATED.GLOMERULAR.FILTRATION.RATE.(GFR)	M.XIST high	M.XIST low	111.00±46.54	109.79±20.57	-9.69917	0.261	1
HighvsLow	SERUM.Sjogrens.SS-A.Antibody.ACE.ELISA.(U.per.mL)	M.XIST high	M.XIST low	35.12±104.90	94.50±177.46	-0.449986	0.283	1
HighvsLow	Baseline.Tender.Joint.Count	M.XIST high	M.XIST low	8.68±7.40	10.74±7.16	-2.00006	0.294	1
HighvsLow	CREATININE	M.XIST high	M.XIST low	76.16±16.12	74.76±12.16	3.77914	0.295	1
HighvsLow	Base.Corticosteroid.divided.by.Weight	M.XIST high	M.XIST low	0.12±0.11	0.09±0.09	0.0206684	0.301	1
HighvsLow	CD3+CD4+.FLOW.CYTOMETRY.(%)	M.XIST high	M.XIST low	38.48±11.47	41.77±10.16	-3.7	0.305	1
HighvsLow	CD3-CD19+.FLOW.CYTOMETRY.(/uL)	M.XIST high	M.XIST low	184.45±143.24	151.00±144.42	27.0001	0.308	1
HighvsLow	LEUKOCYTE.COUNT	M.XIST high	M.XIST low	5.72±1.93	5.23±1.66	0.599993	0.34	1
HighvsLow	Corticosteroid.Baseline.Dose	M.XIST high	M.XIST low	8.12±6.87	6.09±5.72	1.8968	0.352	1
HighvsLow	SERUM.Transferrin.(fraction.of.1)	M.XIST high	M.XIST low	0.30±0.16	0.32±0.13	-0.0320557	0.353	1
HighvsLow	UREA.NITROGEN	M.XIST high	M.XIST low	4.70±1.27	5.15±1.79	-0.397332	0.36	1
HighvsLow	CD14LY.FLOW.(%)	M.XIST high	M.XIST low	7.12±2.36	7.87±2.70	-0.667331	0.395	1
HighvsLow	CD3-CD19+.FLOW.CYTOMETRY.(%)	M.XIST high	M.XIST low	14.98±10.14	11.87±7.06	1.70002	0.395	1
HighvsLow	Baseline.EQ-5D.5L.Usual.Activities.Score	M.XIST high	M.XIST low	1.68±0.84	1.89±0.88	-7.4484e-05	0.427	1
HighvsLow	Baseline.BMI.(kg/m^2)	M.XIST high	M.XIST low	25.58±4.50	27.92±6.80	-1.25555	0.429	1
HighvsLow	PLATELET.COUNT	M.XIST high	M.XIST low	208.14±76.15	217.16±57.47	-18.2531	0.433	1
HighvsLow	COMPLEMENT.C4	M.XIST high	M.XIST low	0.15±0.09	0.16±0.08	-0.0169687	0.472	1
HighvsLow	Age.in.Years.at.Consent	M.XIST high	M.XIST low	38.23±11.72	36.95±13.89	3.00003	0.48	1
HighvsLow	Baseline.Beta-2.Glycoprotein.1.IgM	M.XIST high	M.XIST low	48.77±139.42	2.76±4.80	5.56745e-05	0.484	1
HighvsLow	Baseline.EQ-5D.5L.VAS.Score	M.XIST high	M.XIST low	57.91±26.09	61.89±17.79	-4.00001	0.488	1
HighvsLow	IMMUNOGLOBULIN.M.(IGM)	M.XIST high	M.XIST low	0.86±0.65	1.50±2.83	-0.0900387	0.497	1
HighvsLow	CD3+CD8+.FLOW.CYTOMETRY.(/uL)	M.XIST high	M.XIST low	362.59±188.83	390.37±347.97	28.9999	0.513	1
HighvsLow	BILAGMUS.numerical	M.XIST high	M.XIST low	4.32±1.21	4.68±0.48	-5.6766e-05	0.562	1
HighvsLow	EOSINOPHILS	M.XIST high	M.XIST low	0.08±0.08	0.10±0.09	-0.00999666	0.563	1
HighvsLow	BASOPHILS.COUNT	M.XIST high	M.XIST low	0.03±0.02	0.03±0.02	-1.27992e-05	0.57	1
HighvsLow	SERUM.Cardiolipin.IgG.Antibody.FLUOROENZYMEIMMUNOASSAY.(U/mL)	M.XIST high	M.XIST low	5.14±6.19	46.91±191.10	0.509939	0.574	1
HighvsLow	URIC.ACID	M.XIST high	M.XIST low	364.95±86.33	354.10±95.75	11.896	0.592	1
HighvsLow	CD3+.FLOW.CYTOMETRY.(/uL)	M.XIST high	M.XIST low	878.95±319.28	939.16±603.84	73.5096	0.601	1
HighvsLow	SERUM.Cardiolipin.IgA.Antibody.FLUOROENZYMEIMMUNOASSAY.(U/mL)	M.XIST high	M.XIST low	11.79±18.54	13.33±27.16	0.58	0.632	1
HighvsLow	IMMUNO.BL	M.XIST high	M.XIST low	2.00±1.38	1.79±1.75	5.51848e-05	0.645	1
HighvsLow	Baseline.PGA.Score	M.XIST high	M.XIST low	58.73±16.80	62.11±21.61	-3.99995	0.647	1
HighvsLow	CHOLESTEROL	M.XIST high	M.XIST low	4.00±0.75	3.94±1.01	0.18	0.651	1
HighvsLow	IFI44L	M.XIST high	M.XIST low	8.94±1.94	8.30±2.53	0.145948	0.666	1
HighvsLow	BILAGCON.numerical	M.XIST high	M.XIST low	1.55±0.74	1.42±0.61	6.2488e-05	0.672	1
HighvsLow	IMMUNOGLOBULIN.A.(IGA)	M.XIST high	M.XIST low	3.31±2.07	3.07±1.68	0.169985	0.676	1
HighvsLow	ANTI-RNP	M.XIST high	M.XIST low	13.17±47.25	4.44±11.37	4.97283e-05	0.679	1
HighvsLow	SERUM.ANTI-RNP70.FLUOROENZYMEIMMUNOASSAY.(U/mL)	M.XIST high	M.XIST low	13.17±47.25	4.44±11.37	4.97283e-05	0.679	1
HighvsLow	TRIGLYCERIDES	M.XIST high	M.XIST low	1.50±1.49	1.35±0.92	0.0809193	0.685	1
HighvsLow	DSDNA	M.XIST high	M.XIST low	405.00±988.13	82.87±127.58	-1.00002	0.714	1
HighvsLow	Proteinuria.by.protein.over.creatinine	M.XIST high	M.XIST low	27.26±52.06	16.42±15.03	1.04141	0.714	1
HighvsLow	Baseline.SF-36.PCS	M.XIST high	M.XIST low	41.52±8.21	39.64±9.64	1.17476	0.724	1
HighvsLow	TLR7	M.XIST high	M.XIST low	4.52±0.60	4.45±0.55	0.0623764	0.727	1
HighvsLow	MONOCYTES	M.XIST high	M.XIST low	0.35±0.16	0.36±0.15	-0.019939	0.734	1
HighvsLow	CREATININE,.URINE	M.XIST high	M.XIST low	13.33±8.10	14.88±10.70	-0.797013	0.754	1
HighvsLow	Total.Damage.Score.Baseline-CLASI	M.XIST high	M.XIST low	1.77±3.56	2.21±4.30	-5.62632e-06	0.757	1
HighvsLow	PLASMA.Dilute.Russell's.Viper.Venom.Time.(sec)	M.XIST high	M.XIST low	54.18±30.29	54.11±22.84	-1.00003	0.783	1
HighvsLow	AST.to.SGOT	M.XIST high	M.XIST low	22.41±6.19	23.00±8.90	0.999996	0.793	1
HighvsLow	DIRECT.HDL.CHOLESTEROL	M.XIST high	M.XIST low	1.14±0.37	1.13±0.24	-0.0257609	0.794	1
HighvsLow	SLICC.baseline.Score	M.XIST high	M.XIST low	0.41±0.73	0.47±0.84	-4.07554e-05	0.819	1
HighvsLow	Activity.Score.Baseline-CLASI	M.XIST high	M.XIST low	5.68±4.21	5.47±3.81	1.14844e-05	0.822	1
HighvsLow	BILAGREN.numerical	M.XIST high	M.XIST low	1.82±1.22	1.84±1.12	-6.08096e-05	0.822	1
HighvsLow	SERUM.Antinuclear.Antibodies.(ANA).IFA,.Screen.IFA	M.XIST high	M.XIST low	1961.82±2747.69	833.68±722.62	-4.72979e-05	0.822	1
HighvsLow	SERUM.Cardiolipin.IgM.Antibody.FLUOROENZYMEIMMUNOASSAY.(U/mL)	M.XIST high	M.XIST low	55.83±200.55	3.61±5.50	6.92126e-06	0.823	1
HighvsLow	ALT.to.SGPT	M.XIST high	M.XIST low	23.95±11.00	23.79±12.10	0.999966	0.824	1
HighvsLow	CD3-CD56+/CD16+.FLOW.CYTOMETRY.(%)	M.XIST high	M.XIST low	10.55±5.45	11.22±6.38	-0.300018	0.845	1
HighvsLow	SERUM.Ferritin.IMMUNOENZYMATIC.(pmol/L)	M.XIST high	M.XIST low	582.35±657.85	507.20±607.63	15.7685	0.855	1
HighvsLow	Baseline.EQ-5D.5L.Self-Care.Score	M.XIST high	M.XIST low	1.27±0.55	1.21±0.42	6.48939e-05	0.856	1
HighvsLow	SERUM.Sjogrens.SS-B.Antibody.ACE.ELISA.(U.per.mL)	M.XIST high	M.XIST low	0.86±1.06	35.91±146.42	-3.33953e-05	0.863	1
HighvsLow	CD3+CD8+.FLOW.CYTOMETRY.(%)	M.XIST high	M.XIST low	30.40±12.76	30.93±13.50	-1.09993	0.875	1
HighvsLow	CREATINE.PHOSPHOKINASE.(CK.over.CPK)	M.XIST high	M.XIST low	113.32±88.42	138.79±144.59	-4.3156	0.875	1
HighvsLow	CD14.FLOW.CYTOMETRY.(/uL)	M.XIST high	M.XIST low	398.59±156.54	401.16±166.34	3	0.887	1
HighvsLow	CD3-CD56+/CD16+.FLOW.CYTOMETRY.(/uL)	M.XIST high	M.XIST low	123.82±73.54	117.05±55.14	-3.886	0.896	1
HighvsLow	SERUM.Iron.(umol/L)	M.XIST high	M.XIST low	17.25±11.92	15.22±5.06	-0.358006	0.906	1
HighvsLow	timetoflare	M.XIST high	M.XIST low	41.39±18.36	39.48±21.26	2.37299e-05	0.915	1
HighvsLow	LDL.CHOLESTEROL	M.XIST high	M.XIST low	0.53±0.18	0.56±0.19	-0.006	0.928	1
HighvsLow	BILAGHEA.numerical	M.XIST high	M.XIST low	2.27±0.77	2.21±0.92	2.29103e-05	0.944	1
HighvsLow	COMPLEMENT.C3	M.XIST high	M.XIST low	1.02±0.24	1.01±0.22	-0.00383753	0.948	1
HighvsLow	Baseline.FACIT-Fatigue.Total.Score	M.XIST high	M.XIST low	33.95±11.08	34.05±10.61	3.38976e-05	0.979	1
HighvsLow	Baseline.QIDS-SR16.Total.Score	M.XIST high	M.XIST low	6.09±3.26	5.89±3.70	2.29174e-05	0.979	1
HighvsLow	CD3+CD4+.FLOW.CYTOMETRY.(/uL)	M.XIST high	M.XIST low	472.77±231.30	522.32±318.13	-1.7827	0.979	1
HighvsLow	PGADABL	M.XIST high	M.XIST low	3.05±1.03	3.03±0.95	4.99887e-06	0.979	1
HighvsLow	Immunosuppressant.Prior.use.Frequency	M.XIST high	M.XIST low	0.64±0.79	0.63±0.76	-2.46172e-05	0.988	1
HighvsLow	LYMPHOCYTES	M.XIST high	M.XIST low	1.11±0.40	1.22±0.68	-1.55077e-05	1	1
HighvsLow	URINE.PROTEIN	M.XIST high	M.XIST low	330.14±583.13	242.11±265.63	-1.4573e-05	1	1

## Sheet: categorical
Supplementary Table 9B: Comparison of clinical parameters between XIST high vs XIST low male SLE patients (31 categorical clinical parameters)
clinical.var	group1	group2	Comparison	p	FDR	FDR.signif	y.position
grouped.COUNTRY	F.SLE	M.XIST high	F.SLE vs M.XIST high	0.633869	1	ns	101
grouped.COUNTRY	F.SLE	M.XIST low	F.SLE vs M.XIST low	0.0197827	0.204421	ns	108
grouped.COUNTRY	M.XIST high	M.XIST low	M.XIST high vs M.XIST low	0.294442	1	ns	115
Ethnicity SNM	F.SLE	M.XIST high	F.SLE vs M.XIST high	0.668586	1	ns	101
Ethnicity SNM	F.SLE	M.XIST low	F.SLE vs M.XIST low	0.0042119	0.130569	ns	108
Ethnicity SNM	M.XIST high	M.XIST low	M.XIST high vs M.XIST low	0.296036	1	ns	115
Race SNM	F.SLE	M.XIST high	F.SLE vs M.XIST high	0.135516	0.60014	ns	101
Race SNM	F.SLE	M.XIST low	F.SLE vs M.XIST low	0.851881	1	ns	108
Race SNM	M.XIST high	M.XIST low	M.XIST high vs M.XIST low	0.0726167	1	ns	115
ANAPOBL	F.SLE	M.XIST high	F.SLE vs M.XIST high	0.210998	0.817618	ns	101
ANAPOBL	F.SLE	M.XIST low	F.SLE vs M.XIST low	0.629439	1	ns	108
ANAPOBL	M.XIST high	M.XIST low	M.XIST high vs M.XIST low	0.28433	1	ns	115
Beta-2 Glycoprotein 1 IgM Antibody	F.SLE	M.XIST high	F.SLE vs M.XIST high	0.0129223	0.261941	ns	101
Beta-2 Glycoprotein 1 IgM Antibody	F.SLE	M.XIST low	F.SLE vs M.XIST low	0.800962	1	ns	108
Beta-2 Glycoprotein 1 IgM Antibody	M.XIST high	M.XIST low	M.XIST high vs M.XIST low	0.434209	1	ns	115
Baseline SLEDAI Flare Severity	F.SLE	M.XIST high	F.SLE vs M.XIST high	0.687755	1	ns	101
Baseline SLEDAI Flare Severity	F.SLE	M.XIST low	F.SLE vs M.XIST low	0.57081	1	ns	108
Baseline SLEDAI Flare Severity	M.XIST high	M.XIST low	M.XIST high vs M.XIST low	0.387801	1	ns	115
Activity Score Baseline-CLASI Group 1	F.SLE	M.XIST high	F.SLE vs M.XIST high	1	1	ns	101
Activity Score Baseline-CLASI Group 1	F.SLE	M.XIST low	F.SLE vs M.XIST low	0.856689	1	ns	108
Activity Score Baseline-CLASI Group 1	M.XIST high	M.XIST low	M.XIST high vs M.XIST low	1	1	ns	115
Baseline use of Antimalarial	F.SLE	M.XIST high	F.SLE vs M.XIST high	1	1	ns	101
Baseline use of Antimalarial	F.SLE	M.XIST low	F.SLE vs M.XIST low	0.369238	0.924021	ns	108
Baseline use of Antimalarial	M.XIST high	M.XIST low	M.XIST high vs M.XIST low	0.708936	1	ns	115
Prior use of Antimalarial	F.SLE	M.XIST high	F.SLE vs M.XIST high	0.434037	1	ns	101
Prior use of Antimalarial	F.SLE	M.XIST low	F.SLE vs M.XIST low	0.78831	1	ns	108
Prior use of Antimalarial	M.XIST high	M.XIST low	M.XIST high vs M.XIST low	0.465205	1	ns	115
Baseline use of Azathioprine	F.SLE	M.XIST high	F.SLE vs M.XIST high	1	1	ns	101
Baseline use of Azathioprine	F.SLE	M.XIST low	F.SLE vs M.XIST low	0.111313	0.690142	ns	108
Baseline use of Azathioprine	M.XIST high	M.XIST low	M.XIST high vs M.XIST low	0.153067	1	ns	115
Baseline use of Hydroxychloroquine	F.SLE	M.XIST high	F.SLE vs M.XIST high	0.916638	1	ns	101
Baseline use of Hydroxychloroquine	F.SLE	M.XIST low	F.SLE vs M.XIST low	0.456735	0.943919	ns	108
Baseline use of Hydroxychloroquine	M.XIST high	M.XIST low	M.XIST high vs M.XIST low	0.869857	1	ns	115
Baseline use of Immunosuppressant	F.SLE	M.XIST high	F.SLE vs M.XIST high	1	1	ns	101
Baseline use of Immunosuppressant	F.SLE	M.XIST low	F.SLE vs M.XIST low	0.92613	1	ns	108
Baseline use of Immunosuppressant	M.XIST high	M.XIST low	M.XIST high vs M.XIST low	1	1	ns	115
Baseline use of Methotrexate	F.SLE	M.XIST high	F.SLE vs M.XIST high	0.764022	1	ns	101
Baseline use of Methotrexate	F.SLE	M.XIST low	F.SLE vs M.XIST low	0.27148	0.765081	ns	108
Baseline use of Methotrexate	M.XIST high	M.XIST low	M.XIST high vs M.XIST low	0.321528	1	ns	115
Baseline use of Mycophenolic Acid	F.SLE	M.XIST high	F.SLE vs M.XIST high	1	1	ns	101
Baseline use of Mycophenolic Acid	F.SLE	M.XIST low	F.SLE vs M.XIST low	0.813918	1	ns	108
Baseline use of Mycophenolic Acid	M.XIST high	M.XIST low	M.XIST high vs M.XIST low	0.861019	1	ns	115
Baseline use of NSAID	F.SLE	M.XIST high	F.SLE vs M.XIST high	0.484666	1	ns	101
Baseline use of NSAID	F.SLE	M.XIST low	F.SLE vs M.XIST low	0.173687	0.73831	ns	108
Baseline use of NSAID	M.XIST high	M.XIST low	M.XIST high vs M.XIST low	0.803719	1	ns	115
Alcohol Use	F.SLE	M.XIST high	F.SLE vs M.XIST high	0.502267	1	ns	101
Alcohol Use	F.SLE	M.XIST low	F.SLE vs M.XIST low	0.00953798	0.147839	ns	108
Alcohol Use	M.XIST high	M.XIST low	M.XIST high vs M.XIST low	0.194543	1	ns	115
Caffeine Use	F.SLE	M.XIST high	F.SLE vs M.XIST high	0.293028	0.89819	ns	101
Caffeine Use	F.SLE	M.XIST low	F.SLE vs M.XIST low	0.669363	1	ns	108
Caffeine Use	M.XIST high	M.XIST low	M.XIST high vs M.XIST low	0.363292	1	ns	115
Tobacco Use	F.SLE	M.XIST high	F.SLE vs M.XIST high	0.847692	1	ns	101
Tobacco Use	F.SLE	M.XIST low	F.SLE vs M.XIST low	0.596605	1	ns	108
Tobacco Use	M.XIST high	M.XIST low	M.XIST high vs M.XIST low	0.944389	1	ns	115
Prior use of Azathioprine	F.SLE	M.XIST high	F.SLE vs M.XIST high	1	1	ns	101
Prior use of Azathioprine	F.SLE	M.XIST low	F.SLE vs M.XIST low	1	1	ns	108
Prior use of Azathioprine	M.XIST high	M.XIST low	M.XIST high vs M.XIST low	1	1	ns	115
Prior use of Biologics	F.SLE	M.XIST high	F.SLE vs M.XIST high	0.318713	0.89819	ns	101
Prior use of Biologics	F.SLE	M.XIST low	F.SLE vs M.XIST low	0.497688	0.96427	ns	108
Prior use of Biologics	M.XIST high	M.XIST low	M.XIST high vs M.XIST low	1	1	ns	115
Prior use of Corticosteroid	F.SLE	M.XIST high	F.SLE vs M.XIST high	0.824311	1	ns	101
Prior use of Corticosteroid	F.SLE	M.XIST low	F.SLE vs M.XIST low	0.911863	1	ns	108
Prior use of Corticosteroid	M.XIST high	M.XIST low	M.XIST high vs M.XIST low	0.803253	1	ns	115
Prior use of Methotrexate	F.SLE	M.XIST high	F.SLE vs M.XIST high	1	1	ns	101
Prior use of Methotrexate	F.SLE	M.XIST low	F.SLE vs M.XIST low	1	1	ns	108
Prior use of Methotrexate	M.XIST high	M.XIST low	M.XIST high vs M.XIST low	1	1	ns	115
Prior use of Immunosuppressant	F.SLE	M.XIST high	F.SLE vs M.XIST high	0.876464	1	ns	101
Prior use of Immunosuppressant	F.SLE	M.XIST low	F.SLE vs M.XIST low	1	1	ns	108
Prior use of Immunosuppressant	M.XIST high	M.XIST low	M.XIST high vs M.XIST low	1	1	ns	115
Anti-phospholipid Antibody at Baseline	F.SLE	M.XIST high	F.SLE vs M.XIST high	0.0566167	0.313452	ns	101
Anti-phospholipid Antibody at Baseline	F.SLE	M.XIST low	F.SLE vs M.XIST low	0.225657	0.73831	ns	108
Anti-phospholipid Antibody at Baseline	M.XIST high	M.XIST low	M.XIST high vs M.XIST low	1	1	ns	115
BILIRUBIN, DIRECT	F.SLE	M.XIST high	F.SLE vs M.XIST high	0.0606681	0.313452	ns	101
BILIRUBIN, DIRECT	F.SLE	M.XIST low	F.SLE vs M.XIST low	0.448427	0.943919	ns	108
BILIRUBIN, DIRECT	M.XIST high	M.XIST low	M.XIST high vs M.XIST low	0.692563	1	ns	115
HEPATITIS B SURFACE ANTIBODY	F.SLE	M.XIST high	F.SLE vs M.XIST high	0.989475	1	ns	101
HEPATITIS B SURFACE ANTIBODY	F.SLE	M.XIST low	F.SLE vs M.XIST low	0.680473	1	ns	108
HEPATITIS B SURFACE ANTIBODY	M.XIST high	M.XIST low	M.XIST high vs M.XIST low	0.748891	1	ns	115
UA-LEUCOCYTE ESTERASE	F.SLE	M.XIST high	F.SLE vs M.XIST high	0.0168994	0.261941	ns	101
UA-LEUCOCYTE ESTERASE	F.SLE	M.XIST low	F.SLE vs M.XIST low	0.0288741	0.223774	ns	108
UA-LEUCOCYTE ESTERASE	M.XIST high	M.XIST low	M.XIST high vs M.XIST low	0.639412	1	ns	115
UA-OCCULT BLOOD	F.SLE	M.XIST high	F.SLE vs M.XIST high	0.0485948	0.313452	ns	101
UA-OCCULT BLOOD	F.SLE	M.XIST low	F.SLE vs M.XIST low	0.228048	0.73831	ns	108
UA-OCCULT BLOOD	M.XIST high	M.XIST low	M.XIST high vs M.XIST low	0.940789	1	ns	115
UA-PROTEIN, RANDOM URINE	F.SLE	M.XIST high	F.SLE vs M.XIST high	0.0367323	0.313452	ns	101
UA-PROTEIN, RANDOM URINE	F.SLE	M.XIST low	F.SLE vs M.XIST low	0.387493	0.924021	ns	108
UA-PROTEIN, RANDOM URINE	M.XIST high	M.XIST low	M.XIST high vs M.XIST low	0.662418	1	ns	115
flare.binary	F.SLE	M.XIST high	F.SLE vs M.XIST high	0.293947	0.89819	ns	101
flare.binary	F.SLE	M.XIST low	F.SLE vs M.XIST low	0.238165	0.73831	ns	108
flare.binary	M.XIST high	M.XIST low	M.XIST high vs M.XIST low	1	1	ns	115
age_group	F.SLE	M.XIST high	F.SLE vs M.XIST high	0.820497	1	ns	101
age_group	F.SLE	M.XIST low	F.SLE vs M.XIST low	0.193745	0.73831	ns	108
age_group	M.XIST high	M.XIST low	M.XIST high vs M.XIST low	0.530463	1	ns	115
