# Supplementary material for: XIST expression and hypermethylation of the X chromosome in males with systemic lupus erythematosus
Source: Front Immunol. 2026 Apr 6;17:1743606. doi: 10.3389/fimmu.2026.1743606 (PMC13103550; doi:10.3389/fimmu.2026.1743606)
Supplement: Supplementary file 12 [file Table11.xlsx]

## Sheet: All
Supplementary Table 10A: Clinical correlates (spearman) with XIST expression (all SLE patients)
var	cor	p.val	FDR
ABSOLUTE.NEUTROPHIL.COUNT	-0.329335	1.1261e-19	5.26155e-18
LEUKOCYTE.COUNT	-0.214082	6.55962e-09	7.87154e-08
RETICULOCYTES.(10^9/L)	-0.184775	5.96122e-07	6.35863e-06
CD3-CD56+/CD16+.FLOW.CYTOMETRY.(%)	-0.120084	0.00124533	0.00853942
PLASMA.Dilute.Russell's.Viper.Venom.Time.(sec)	-0.112526	0.0024967	0.0159789
URIC.ACID	-0.106663	0.00416637	0.0249982
Baseline.Beta-2.Glycoprotein.1.IgM	-0.102868	0.00573138	0.0323654
IMMUNO.BL	-0.101253	0.00654445	0.0349038
MONOCYTES	-0.0833216	0.0253676	0.115966
UREA.NITROGEN	-0.0815771	0.0286121	0.124853
CREATININE,.URINE	-0.0782873	0.0357075	0.137117
SERUM.Ferritin.IMMUNOENZYMATIC.(pmol/L)	-0.0743744	0.0460461	0.157058
SERUM.Cardiolipin.IgG.Antibody.FLUOROENZYMEIMMUNOASSAY.(U/mL)	-0.0739889	0.0471889	0.157058
BILAGHEA.numerical	-0.0734588	0.0487988	0.157058
DSDNA	-0.0698576	0.0609982	0.177449
LDL.CHOLESTEROL	-0.0633424	0.0894307	0.232037
EOSINOPHILS	-0.0623418	0.0946177	0.239034
SERUM.Cardiolipin.IgA.Antibody.FLUOROENZYMEIMMUNOASSAY.(U/mL)	-0.0546814	0.142702	0.31859
CD14.FLOW.CYTOMETRY.(/uL)	-0.0519129	0.164078	0.353492
CREATININE	-0.0493366	0.186053	0.380024
BILAGMUS.numerical	-0.0481065	0.197281	0.386262
Baseline.FACIT-Fatigue.Total.Score	-0.0474848	0.203141	0.386262
Time.Since.Onset.of.Lupus	-0.045814	0.219512	0.405252
Baseline.SF-36.PCS	-0.0414843	0.266274	0.458922
Baseline.BMI.(kg/m^2)	-0.0408027	0.274216	0.458922
Baseline.Swollen.Joint.Count	-0.0399803	0.284013	0.458922
IFI44L	-0.0395199	0.2896	0.458922
ESTIMATED.GLOMERULAR.FILTRATION.RATE.(GFR)	-0.0375845	0.313886	0.478302
SERUM.Cardiolipin.IgM.Antibody.FLUOROENZYMEIMMUNOASSAY.(U/mL)	-0.0355105	0.341356	0.504156
ALT.to.SGPT	-0.0338837	0.363944	0.513803
Baseline.SF-36.MCS	-0.0334108	0.370681	0.51573
BILAGMUC.numerical	-0.0255739	0.493256	0.627533
Baseline.PGA.Score	-0.0251322	0.500756	0.627533
DIRECT.HDL.CHOLESTEROL	-0.0246	0.509871	0.627533
Age.in.Years.at.Consent	-0.0229071	0.53943	0.645571
Baseline.Tender.Joint.Count	-0.0226103	0.544701	0.645571
AST.to.SGOT	-0.0212709	0.568792	0.665903
SLICC.baseline.Score	-0.0168646	0.651435	0.733557
SERUM.Iron.(umol/L)	-0.0164077	0.660278	0.733557
SERUM.Transferrin.(fraction.of.1)	-0.0161758	0.664786	0.733557
CD3+CD8+.FLOW.CYTOMETRY.(%)	-0.0115162	0.757714	0.808416
Corticosteroid.Baseline.Dose	0.00166597	0.964406	0.964406
SERUM.Beta-2.Glycoprotein.1.IgG.Antibody.FLUOROENZYMEIMMUNOASSAY.(U/mL)	0.00342699	0.92686	0.936616
CREATINE.PHOSPHOKINASE.(CK.over.CPK)	0.00580855	0.876356	0.895002
SLD2KTS.BL	0.00878525	0.813954	0.840211
Age.at.diagnosis.of.SLE	0.00989671	0.790931	0.825319
BASOPHILS.COUNT	0.0107659	0.773051	0.815527
PGADABL	0.0115075	0.75789	0.808416
IMMUNOGLOBULIN.A.(IGA)	0.0141057	0.705536	0.769676
Baseline.EQ-5D.5L.Mobility.Score	0.0185578	0.619094	0.707536
Base.Corticosteroid.divided.by.Weight	0.0207287	0.578688	0.669326
BILAGCON.numerical	0.0226578	0.543855	0.645571
Baseline.EQ-5D.5L.VAS.Score	0.0246479	0.509046	0.627533
MUSCULO.BL	0.0247525	0.507249	0.627533
ANTI-RNP	0.0260242	0.485673	0.627533
Immunosuppressant.Prior.use.Frequency	0.0269728	0.469908	0.626544
timetoflare	0.0297967	0.424687	0.574225
Baseline.EQ-5D.5L.Pain/Discomfort.Score	0.0319671	0.391724	0.537222
TRIGLYCERIDES	0.0341396	0.360329	0.513803
Activity.Score.Baseline-CLASI	0.0347908	0.351235	0.510888
SERUM.ANTI-RNP70.FLUOROENZYMEIMMUNOASSAY.(U/mL)	0.037126	0.319831	0.479746
PLATELET.COUNT	0.0380544	0.307869	0.476701
Baseline.Activity.Impairment.Score	0.0393559	0.291607	0.458922
BILAGREN.numerical	0.0402608	0.280646	0.458922
CD3+CD4+.FLOW.CYTOMETRY.(%)	0.0406453	0.276073	0.458922
CHOLESTEROL	0.0420491	0.259812	0.458922
Baseline.EQ-5D.5L.Self-Care.Score	0.0427578	0.25186	0.456199
SERUM.Antinuclear.Antibodies.(ANA).IFA,.Screen.IFA	0.0472692	0.205202	0.386262
Baseline.EQ-5D.5L.Anxity/Depresion.Score	0.0478571	0.199616	0.386262
URINE.PROTEIN	0.0510984	0.170804	0.35646
Baseline.Joint.Stiffness.Severity	0.0517143	0.165699	0.353492
SERUM.Alkaline.Phosphatase.(U/L)	0.0547821	0.141966	0.31859
THYROID.STIMULATING.HORMONE.(TSH)	0.0549707	0.140597	0.31859
Baseline.EQ-5D.5L.Usual.Activities.Score	0.0591396	0.11285	0.27084
COMPLEMENT.C3	0.0614082	0.0996722	0.245347
MUCOCUT.BL	0.0652566	0.0801457	0.213722
Worst.level.of.Joint.Pain.NRS-Baseline	0.0675669	0.0699971	0.191992
COMPLEMENT.C4	0.0689605	0.0644014	0.181839
Worst.level.of.Pain.NRS.at.Baseline	0.0706596	0.058083	0.174249
SERUM.Sjogrens.SS-A.Antibody.ACE.ELISA.(U.per.mL)	0.0711631	0.0563125	0.174249
Total.Damage.Score.Baseline-CLASI	0.0733676	0.0490807	0.157058
IMMUNOGLOBULIN.M.(IGM)	0.0773773	0.0379164	0.139999
CD3-CD19+.FLOW.CYTOMETRY.(%)	0.0794921	0.0329521	0.131808
IMMUNOGLOBULIN.G.(IGG)	0.07963	0.0326487	0.131808
Baseline.QIDS-SR16.Total.Score	0.0933279	0.0122323	0.0587151
SERUM.Sjogrens.SS-B.Antibody.ACE.ELISA.(U.per.mL)	0.0954494	0.0103898	0.052496
Proteinuria.by.protein.over.creatinine	0.123686	0.000881451	0.00650917
CD3-CD56+/CD16+.FLOW.CYTOMETRY.(/uL)	0.132474	0.000364962	0.00291969
CD14LY.FLOW.(%)	0.141486	0.000139497	0.00121743
TLR7	0.155771	2.6908e-05	0.000258317
CD3-CD19+.FLOW.CYTOMETRY.(/uL)	0.24946	1.12354e-11	1.54085e-10
LYMPHOCYTES	0.288711	2.73699e-15	4.37918e-14
CD3+CD8+.FLOW.CYTOMETRY.(/uL)	0.296362	4.60246e-16	8.83672e-15
CD3+CD4+.FLOW.CYTOMETRY.(/uL)	0.30165	1.30049e-16	3.12119e-15
CD3+.FLOW.CYTOMETRY.(/uL)	0.32792	1.64423e-19	5.26155e-18
XIST	1	0	0

## Sheet: Males
Supplementary Table 10B: Clinical correlates (spearman) with XIST expression (male SLE patients)
var	cor	p.val	FDR
Baseline.EQ-5D.5L.Mobility.Score	-0.324141	0.0386852	0.720629
UREA.NITROGEN	-0.313989	0.0455851	0.720629
Baseline.Joint.Stiffness.Severity	-0.289652	0.066222	0.720629
Baseline.EQ-5D.5L.Pain/Discomfort.Score	-0.282815	0.0731849	0.720629
RETICULOCYTES.(10^9/L)	-0.277727	0.0787313	0.720629
Worst.level.of.Joint.Pain.NRS-Baseline	-0.268132	0.0900787	0.720629
Worst.level.of.Pain.NRS.at.Baseline	-0.256124	0.106015	0.764988
CD3+CD4+.FLOW.CYTOMETRY.(%)	-0.233474	0.141799	0.815831
ESTIMATED.GLOMERULAR.FILTRATION.RATE.(GFR)	-0.211965	0.183372	0.815831
Baseline.SF-36.MCS	-0.211836	0.183646	0.815831
Time.Since.Onset.of.Lupus	-0.209334	0.188999	0.815831
EOSINOPHILS	-0.177375	0.267233	0.845994
Baseline.BMI.(kg/m^2)	-0.176304	0.270179	0.845994
MUSCULO.BL	-0.172333	0.281287	0.845994
BASOPHILS.COUNT	-0.167531	0.295112	0.845994
SERUM.Transferrin.(fraction.of.1)	-0.165439	0.301271	0.845994
Baseline.Activity.Impairment.Score	-0.163509	0.307024	0.845994
Baseline.Swollen.Joint.Count	-0.155348	0.332118	0.861712
LYMPHOCYTES	-0.128051	0.424951	0.995006
CD3+CD4+.FLOW.CYTOMETRY.(/uL)	-0.100837	0.53046	0.995469
PLATELET.COUNT	-0.0991458	0.537411	0.995469
Immunosuppressant.Prior.use.Frequency	-0.0980718	0.541849	0.995469
PLASMA.Dilute.Russell's.Viper.Venom.Time.(sec)	-0.087554	0.586215	0.995469
BILAGMUS.numerical	-0.0872651	0.587456	0.995469
IMMUNOGLOBULIN.M.(IGM)	-0.0815935	0.612054	0.995469
Baseline.EQ-5D.5L.VAS.Score	-0.0811107	0.614169	0.995469
Baseline.FACIT-Fatigue.Total.Score	-0.0771379	0.63168	0.995469
DIRECT.HDL.CHOLESTEROL	-0.0691714	0.667391	0.995469
LDL.CHOLESTEROL	-0.0630964	0.695124	0.995469
COMPLEMENT.C4	-0.0587543	0.715192	0.995469
PGADABL	-0.0549151	0.733095	0.995469
Baseline.Tender.Joint.Count	-0.0541215	0.736814	0.995469
Baseline.EQ-5D.5L.Usual.Activities.Score	-0.0450733	0.77961	0.995469
SERUM.Iron.(umol/L)	-0.0438971	0.785224	0.995469
CD3+CD8+.FLOW.CYTOMETRY.(%)	-0.0302013	0.851312	0.995469
CD3+.FLOW.CYTOMETRY.(/uL)	-0.0222242	0.890304	0.995469
Baseline.EQ-5D.5L.Self-Care.Score	-0.0162349	0.919752	0.995469
CREATININE,.URINE	-0.0116355	0.942441	0.995469
Total.Damage.Score.Baseline-CLASI	-0.0101973	0.949546	0.995469
SERUM.Cardiolipin.IgM.Antibody.FLUOROENZYMEIMMUNOASSAY.(U/mL)	-0.00983212	0.951351	0.995469
CD14LY.FLOW.(%)	-0.00932787	0.953843	0.995469
BILAGREN.numerical	-0.00618836	0.969369	0.995469
SERUM.Ferritin.IMMUNOENZYMATIC.(pmol/L)	-0.00222261	0.988996	0.995469
URINE.PROTEIN	-0.00152825	0.992434	0.995469
CD3-CD56+/CD16+.FLOW.CYTOMETRY.(/uL)	-0.00117673	0.994174	0.995469
Proteinuria.by.protein.over.creatinine	0.000915113	0.995469	0.995469
LEUKOCYTE.COUNT	0.00750175	0.962872	0.995469
BILAGHEA.numerical	0.0134653	0.933408	0.995469
SLICC.baseline.Score	0.0172041	0.914978	0.995469
DSDNA	0.0193692	0.904325	0.995469
SERUM.Sjogrens.SS-A.Antibody.ACE.ELISA.(U.per.mL)	0.0252806	0.875329	0.995469
MONOCYTES	0.025349	0.874994	0.995469
CREATINE.PHOSPHOKINASE.(CK.over.CPK)	0.0259774	0.87192	0.995469
SERUM.Cardiolipin.IgG.Antibody.FLUOROENZYMEIMMUNOASSAY.(U/mL)	0.028239	0.860875	0.995469
COMPLEMENT.C3	0.0333435	0.836043	0.995469
CD14.FLOW.CYTOMETRY.(/uL)	0.0358186	0.824058	0.995469
Corticosteroid.Baseline.Dose	0.036837	0.819137	0.995469
CD3+CD8+.FLOW.CYTOMETRY.(/uL)	0.0392627	0.807445	0.995469
timetoflare	0.0482533	0.764489	0.995469
Baseline.SF-36.PCS	0.0494161	0.758981	0.995469
CHOLESTEROL	0.05351	0.739683	0.995469
Base.Corticosteroid.divided.by.Weight	0.0560871	0.727614	0.995469
Activity.Score.Baseline-CLASI	0.057353	0.72171	0.995469
CD3-CD56+/CD16+.FLOW.CYTOMETRY.(%)	0.0617564	0.701296	0.995469
ABSOLUTE.NEUTROPHIL.COUNT	0.0648423	0.687112	0.995469
BILAGCON.numerical	0.0726654	0.651633	0.995469
Baseline.QIDS-SR16.Total.Score	0.0849416	0.59748	0.995469
Baseline.PGA.Score	0.085485	0.595129	0.995469
URIC.ACID	0.087038	0.588433	0.995469
ALT.to.SGPT	0.0984681	0.54021	0.995469
SERUM.Sjogrens.SS-B.Antibody.ACE.ELISA.(U.per.mL)	0.100316	0.532594	0.995469
THYROID.STIMULATING.HORMONE.(TSH)	0.119203	0.457892	0.995469
Baseline.Beta-2.Glycoprotein.1.IgM	0.120467	0.453106	0.995469
SERUM.Antinuclear.Antibodies.(ANA).IFA,.Screen.IFA	0.122605	0.445065	0.995469
IMMUNO.BL	0.140066	0.382423	0.917816
SERUM.Cardiolipin.IgA.Antibody.FLUOROENZYMEIMMUNOASSAY.(U/mL)	0.145627	0.36362	0.895065
TRIGLYCERIDES	0.150652	0.34712	0.876936
CD3-CD19+.FLOW.CYTOMETRY.(/uL)	0.157624	0.324995	0.861712
Baseline.EQ-5D.5L.Anxity/Depresion.Score	0.163039	0.308435	0.845994
ANTI-RNP	0.163173	0.308034	0.845994
SERUM.ANTI-RNP70.FLUOROENZYMEIMMUNOASSAY.(U/mL)	0.163173	0.308034	0.845994
CD3-CD19+.FLOW.CYTOMETRY.(%)	0.163616	0.306704	0.845994
IMMUNOGLOBULIN.A.(IGA)	0.182595	0.253181	0.845994
AST.to.SGOT	0.194177	0.223792	0.845994
IFI44L	0.20638	0.195459	0.815831
SERUM.Beta-2.Glycoprotein.1.IgG.Antibody.FLUOROENZYMEIMMUNOASSAY.(U/mL)	0.211445	0.184476	0.815831
Age.in.Years.at.Consent	0.217619	0.17169	0.815831
CREATININE	0.225622	0.156082	0.815831
TLR7	0.227722	0.152163	0.815831
MUCOCUT.BL	0.25227	0.111561	0.764988
BILAGMUC.numerical	0.270929	0.0866479	0.720629
Age.at.diagnosis.of.SLE	0.289419	0.0664503	0.720629
SERUM.Alkaline.Phosphatase.(U/L)	0.38994	0.0117265	0.281437
SLD2KTS.BL	0.399196	0.0097228	0.281437
IMMUNOGLOBULIN.G.(IGG)	0.446643	0.00341887	0.164106
XIST	1	0	0
